# Supplementary material for: Enhanced metabolic entanglement emerges during the evolution of an interkingdom microbial community
Source: Nat Commun. 2024 Aug 22;15:7238. doi: 10.1038/s41467-024-51702-1 (PMC11341674; doi:10.1038/s41467-024-51702-1)
Supplement: Supplementary file 4 — Supplementary Data 1 [file 41467_2024_51702_MOESM4_ESM.xlsx]

## Sheet: Ec_CF
Supplementary Data 1. Recurrent mutations in E. coli
		From communities evolved in CF-MM for 50 generations (CF50)
Predicted mutations		MESCo CF50 Agg					MESCo CF50
position	mutation	Ec50 1 Agg	Ec50 2 Agg	Ec50 3 Agg	Ec50 4 Agg	Ec50 5 Agg	Ec50 1	Ec50 2	Ec50 3	annotation	gene	description
982560	T→A							1		intergenic (‑122/+481)	ompF ← / ← asnS	outer membrane porin /asparaginyl tRNA synthetase
982560	T→C						0.375			intergenic (‑122/+481)
2420333	Δ1 bp		1							intergenic (‑66/+155)	hisJ ← / ← argT	histidine-lysine-arginine-ornithine transporter subunit(hisJ) /lysine-arginine-ornithine transporter subunit (argT)
2420345	Δ1 bp	1								intergenic (‑78/+143)
2420353	A→T						1			intergenic (‑86/+135)
2420354	A→T							0.418		intergenic (‑87/+134)
3378075	IS5 (+) +4 bp					0.556				coding (14‑17/471 nt)	argR →	l‑arginine‑responsive arginine metabolism regulon transcriptional regulator
3378089	IS5 (+) +4 bp							1		coding (28‑31/471 nt)
3378093	IS5 (+) Δ17 bp								0.629	coding (32‑48/471 nt)
3378095	IS				0.808	0.932				coding (34-42/471 nt)
3378114	IS5 (–) +4 bp			0.221						coding (53‑56/471 nt)
3378124	IS						1			coding (63/471 nt)
3378137	C→T	1								Q26* (CAG→TAG)
3378162	A→C			0.171						Q34P (CAG→CCG)
3378188	C→T			0.638						Q43* (CAG→TAG)
3378387	C→T		1							A109V (GCT→GTT)
3378506	IS5 (–) +4 bp								0.169	coding (445‑448/471 nt)
							Communities in red were further evolved in CF-MM up to 269 generations
		From communities evolved in CF-MM for 269 generations (CF269)
Predicted mutations		MESCo269 Agg (Evolved from Ec50 4 Agg)				MESCo269 (Evolved from Ec50 3)
position	mutation	Ec269 1 Agg	Ec269 2 Agg	Ec269 3 Agg	Ec269 4 Agg	Ec269 1	Ec269 2	Ec269 3	Ec269 4	annotation	gene	description
982560	T→A	0.462					1	1	1	intergenic (‑122/+481)	ompF ← / ← asnS	outer membrane porin /asparaginyl tRNA synthetase
982560	T→G		0.86	1	1					intergenic (‑122/+481)
982566	C→A					0.668				intergenic (‑128/+475)
2420328	G→A	1	1	1	1					intergenic (‑61/+160)	hisJ ← / ← argT	histidine-lysine-arginine-ornithine transporter subunit(hisJ) /lysine-arginine-ornithine transporter subunit (argT)
2420338	Δ1 bp					1	1	1	1	intergenic (‑71/+150)
2420353	A→C					0.337				intergenic (‑86/+135)
3378069	IS					1	1	1	1	coding (8-16/471 nt)a	argR →	l‑arginine‑responsive arginine metabolism regulon transcriptional regulator
3378461	A→C	1	1	1	1					T134P (ACC→CCC) a
									* = stop codons
									IS = Insertion sequence
									(-) (+) = strand orientation
									a= these mutations replaced the ones in the parental CF50 population
