# Supplementary material for: Enhanced metabolic entanglement emerges during the evolution of an interkingdom microbial community
Source: Nat Commun. 2024 Aug 22;15:7238. doi: 10.1038/s41467-024-51702-1 (PMC11341674; doi:10.1038/s41467-024-51702-1)
Supplement: Supplementary file 5 — Supplementary Data 2 [file 41467_2024_51702_MOESM5_ESM.xlsx]

## Sheet: Sc_CF
Supplementary Data 2. Recurrent mutations in S. cerevisiae
			From communities evolved in CF-MM for 50 generations (CF50)
	Predicted mutations		MESCoCF50 Agg					MESCoCF50
Chromosome	position	mutation	Sc50 1 Agg	Sc50 2 Agg	Sc50 3 Agg	Sc50 4 Agg	Sc50 5 Agg	Sc50 1	Sc50 2	Sc50 3	annotation	gene	description
Chr XV	1041740	C→G	57%**		0.666						A435P (GCT→CCT)	GDH1 ←	glutamate dehydrogenase
Chr XV	1041743	C→G				0.561					G434R (GGT→CGT)
Chr XV	1041801	A→T								0.829	C414* (TGT→TGA)
Chr XV	1041945	C→T							0.8		W366* (TGG→TGA)
Chr XV	1042027	G→A						0.072			S339F (TCC→TTC)
Chr XV	1042030	C→T					1				G338D (GGT→GAT)
Chr XV	1042465	G→T								0.204	T193N (ACT→AAT)
Chr XV	1042486	G→A						1			S186F (TCT→TTT)
Chr XV	1042811	G→A							0.284		R78C (CGT→TGT)
Chr XV	1042891	Δ1 bp		1							coding (152/1365 nt)
Chr XV	1042942	Δ1 bp				0.367					coding (101/1365 nt)
Chr XV	1042945	A→C				0.368					L33W (TTG→TGG)
Chr II	25826	Δ1 bp	0.392	0.256	0.315						coding (2474/3354 nt)	ECM21 ←	Alpha-arrestin, ubiquitin ligase adaptor
Chr II	25865	Δ1 bp								1	coding (2435/3354 nt)
Chr II	25937	Δ1 bp						0.127			coding (2363/3354 nt)
Chr II	26262	C→A	0.386	0.131	0.566						E680* (GAG→TAG)
Chr II	26326	A→C				0.467					Y658* (TAT→TAG)
Chr II	26,394:1	+A							0.135		coding (1906/3354 nt)
Chr II	26401	T→G							0.132		T633T (ACA→ACC)
Chr II	26465	A→T								0.183	L612* (TTG→TAG)
Chr II	26529	A→C					0.89				Y591D (TAC→GAC)
Chr II	26651	G→C							0.728		S550* (TCA→TGA)
Chr II	26922	C→A						0.127			E460* (GAG→TAG)
Chr II	27002	Δ50 bp								0.166	coding (1249‑1298/3354 nt)
Chr II	27057	C→A				0.169					E415* (GAG→TAG)
Chr II	27185	G→T				0.353					S372* (TCA→TAA)
Chr II	27690	T→A						0.647			R204* (AGA→TGA)
Chr IV	152361	A→G			0.099						S1094P (TCT→CCT)	GLT1 ←	glutamate synthase
Chr IV	153790	C→T								0.26	W617* (TGG→TGA) ‡
Chr IV	153791	C→T								0.259	W617* (TGG→TAG) ‡
Chr IV	153902	C→G							0.668	0.222	R580P (CGT→CCT)
Chr VII	733110	Δ1 bp					1				intergenic (‑183/‑302)	MEP1 ← / → YGR121W‑A	ammonium permease /hypothetical protein
Chr V	231443	C→G								0.071	S550* (TCA→TGA)	GLN3 →	nitrogen‑responsive transcriptional regulator
Chr I	28316	C→A								0.101	intergenic (‑348/‑3251)	FLO9 ← / → GDH3	flocculin FLO9/glutamate dehydrogenase
									Communities in red were further evolved in CF-MM up to 269 generations
			From communities evolved in CF-MM for 269 generations (CF269)
	Predicted mutations		MESCo269 Agg (Evolved from Sc50 4 Agg)				MESCo269 (Evolved from Sc50 3)
Chromosome	position	mutation	Sc269 1 Agg	Sc269 2 Agg	Sc269 3 Agg	Sc269 4 Agg	Sc269 1	Sc269 2	Sc269 3	Sc269 4	annotation	gene	description
Chr XV	1041743	C→G	0.272	1	1	1					G434R (GGT→CGT)	GDH1 ←	glutamate dehydrogenase
Chr XV	1041801	A→T					0.09	1	0.789	1	C414* (TGT→TGA)
Chr XV	1042465	G→T					0.902		0.281		T193N (ACT→AAT)
Chr XV	1042882	C→T						0.069			G54D (GGT→GAT)
Chr XV	1042943	Δ1 bp	0.724								coding (100/1365 nt)
Chr XV	1042945	A→C	0.765								L33W (TTG→TGG)
Chr II	25867	Δ1 bp							1	1	coding (2433/3354 nt)	ECM21 ←	Alpha-arrestin, ubiquitin ligase adaptor
Chr II	26326	A→C	0.243	1	1	1					Y658* (TAT→TAG)
Chr II	26465	A→T					0.748		0.243		L612* (TTG→TAG) a
Chr II	27002	Δ50 bp						0.779			coding (1249‑1298/3354 nt) a
Chr II	27185	G→T	0.661								S372* (TCA→TAA)
Chr IV	149315	C→T		0.11							C2109Y (TGT→TAT)	GLT1 ←	glutamate synthase
Chr IV	149837	T→C				0.074					D1935G (GAT→GGT)
Chr IV	150116	A→T				0.288					L1842* (TTG→TAG)
Chr IV	150422	C→G				0.095					C1740S (TGT→TCT)
Chr IV	150803	A→T		0.654							L1613* (TTG→TAG)
Chr IV	150972	C→A	0.208								E1557* (GAG→TAG)
Chr IV	153790	2 bp→TT								1	coding (1850‑1851/6438 nt) a
Chr IV	153790	C→T					0.185	0.247	0.704		W617* (TGG→TGA) ‡
Chr IV	153791	C→T					0.184	0.247	0.704		W617* (TGG→TAG) ‡
Chr IV	153902	C→G						0.735			R580P (CGT→CCT)
Chr IV	154617	C→A				0.068					E342* (GAA→TAA)
Chr VII	731823	G→C		0.624							Q369E (CAA→GAA)	MEP1 ←	ammonium permease
Chr VII	732008	A→G							0.259		V307A (GTG→GCG)
Chr VII	732027	C→T						0.704			G301S (GGC→AGC)
Chr VII	732038	G→A								1	S297L (TCA→TTA)
Chr VII	732099	C→G							0.094		G277R (GGT→CGT)
Chr VII	732779	A→T							0.345		L50Q (CTA→CAA)
Chr VII	732791	C→T	0.138								R46K (AGG→AAG)
BK006949	811036	C→T	0.073								G473D (GGC→GAC)	MEP3 ←	ammonium permease
BK006949	811413	C→T						0.063			W347* (TGG→TGA)
BK006949	811595	T→A					0.177	0.2	0.57	1	S287C (AGC→TGC)
BK006949	811945	A→T		0.155							V170E (GTA→GAA)
BK006949	812185	G→T						0.773			S90* (TCA→TAA)
BK006949	812335	G→A					0.745				S40F (TCC→TTC)
BK006947	358371	G→A			0.063						A307T (GCC→ACC)	MEP2 →	ammonium permease
BK006939	231405	A→G		0.349		1					A537A (GCA→GCG)	GLN3 →	nitrogen‑responsive transcriptional regulator
BK006939	231409	Δ76 bp				1					coding (1615‑1690/2193 nt)
BK006939	231443	C→G							0.369		S550* (TCA→TGA)
BK006939	231473	C→A						0.574			S560* (TCA→TAA)
BK006935	31123	Δ1 bp	0.125	0.076			0.159	0.258	0.135	0.106	intergenic (‑3155/‑444)	FLO9 ← / → GDH3	flocculin FLO9/glutamate dehydrogenase
BK006935	31124	Δ1 bp	0.125	0.076			0.159	0.258	0.135	0.106	intergenic (‑3156/‑443)
BK006935	31126	+ATAT			0.181					0.107	intergenic (‑3158/‑441)
BK006935	31122:1	+A		0.165		0.13		0.129			intergenic (‑3154/‑445)
BK006935	31122:2	+T		0.165		0.13		0.129			intergenic (‑3154/‑445)
BK006935	31484	Δ1 bp						0.104		0.065	intergenic (‑3516/‑83)
BK006935	31485	Δ1 bp								0.064	intergenic (‑3517/‑82)
BK006935	31504:1	+A				0.13				0.088	intergenic (‑3536/‑63)
BK006935	31504:2	+T				0.13				0.088	intergenic (‑3536/‑63)
BK006935	31508	+ATAT							0.068		intergenic (‑3540/‑59)
BK006935	31901	G→A		0.253							G112D (GGT→GAT)	GDH3 →	glutamate dehydrogenase
BK006935	32012	C→A							0.412		A149E (GCA→GAA)
BK006935	32164	T→A		0.159							Y200N (TAC→AAC)
BK006935	32596	T→C							0.082		S344P (TCT→CCT)
BK006935	32888	C→T								0.122	A441V (GCC→GTC)
											* = stop codons
											‡ = the mutations are co-occuring in the same strain
											** Coverage too low for mutations call via breseq. Subsequent analysis via IGV revealed 24 counts out of a total of 42 as C->G
											a= these mutations replaced the ones in the parental CF50 population
