# Supplementary material for: Enhanced metabolic entanglement emerges during the evolution of an interkingdom microbial community
Source: Nat Commun. 2024 Aug 22;15:7238. doi: 10.1038/s41467-024-51702-1 (PMC11341674; doi:10.1038/s41467-024-51702-1)
Supplement: Supplementary file 6 — Supplementary Data 3 [file 41467_2024_51702_MOESM6_ESM.xlsx]

## Sheet: Ec_CF50
Supplementary Data 3. Complete mutation dataset obtained from breseq for E. coli
Predicted mutations		MESCo CF50 Agg					MESCo CF50
position	mutation	Ec50 1 Agg	Ec50 2 Agg	Ec50 3 Agg	Ec50 4 Agg	Ec50 5 Agg	Ec50 1	Ec50 2	Ec50 3	annotation	gene	description
118889	G→T								0.155	R104L (CGA→CTA)	pdhR →	pyruvate dehydrogenase complex repressor; autorepressor
228799	T→C								0.065	G129G (GGT→GGC)	yafE →	putative S‑adenosyl‑L‑methionine‑dependent methyltransferase
359027	T→C			0.07						pseudogene (1040/1125 nt)	lacZ ←	pseudogene, truncated
691473	G→A				0.07					R306H (CGT→CAT)	ubiF →	2‑octaprenyl‑3‑methyl‑6‑methoxy‑1,4‑benzoquinol oxygenase
691986	T→G		0.14							intergenic (‑26/+12)	glnX ← / ← glnV	tRNA‑Gln/tRNA‑Gln
692294	G→C		0.168							intergenic (‑8/+27)	glnW ← / ← glnU	tRNA‑Gln/tRNA‑Gln
692298	G→C		0.113							intergenic (‑12/+23)	glnW ← / ← glnU	tRNA‑Gln/tRNA‑Gln
692307	T→G	0.139	0.178							intergenic (‑21/+14)	glnW ← / ← glnU	tRNA‑Gln/tRNA‑Gln
717794	Δ111 bp			0.162						coding (1967‑2077/2685 nt)	kdpD ←	fused sensory histidine kinase in two‑component regulatory system with KdpE: signal sensing protein
774446	T→C	0.068								T417T (ACT→ACC)	tolB →	periplasmic protein
930556	A→G	0.053								E626G (GAA→GGA)	ftsK →	DNA translocase at septal ring sorting daughter chromsomes
982560	T→A							1		intergenic (‑122/+481)	ompF ← / ← asnS	outer membrane porin 1a (Ia;b;F)/asparaginyl tRNA synthetase
982560	T→C						0.375			intergenic (‑122/+481)	ompF ← / ← asnS	outer membrane porin 1a (Ia;b;F)/asparaginyl tRNA synthetase
1092936	A→C								0.147	intergenic (+651/+85)	ycdU → / ← serX	putative inner membrane protein/tRNA‑Ser
1148378	C→A									S328R (AGC→AGA)	fabF →	3‑oxoacyl‑[acyl‑carrier‑protein] synthase II
1250964	IS5 (+) +4 bp							0.446		coding (442‑445/2868 nt)	ycgV ←	putative adhesin
1266001	G→T			0.094						intergenic (+85/+204)	rdlC → / ← chaA	sRNA antisense regulator affects LdrC translation; proposed addiction module in LDR‑C repeat, with toxic peptide LdrC/calcium/sodium:proton antiporter
1282249	A→G								0.244	intergenic (+267/+273)	narI → / ← rttR	nitrate reductase 1, gamma (cytochrome b(NR)) subunit/rtT sRNA, processed from tyrT transcript
1282287	T→G		0.157							intergenic (+305/+235)	narI → / ← rttR	nitrate reductase 1, gamma (cytochrome b(NR)) subunit/rtT sRNA, processed from tyrT transcript
1282421	A→C		0.201	0.269						intergenic (+439/+101)	narI → / ← rttR	nitrate reductase 1, gamma (cytochrome b(NR)) subunit/rtT sRNA, processed from tyrT transcript
1460395	G→A							0.097		pseudogene (747/2513 nt)	ydbA →	pseudogene, autotransporter homolog; interrupted by IS2 and IS30
1460401	G→T				0.085					pseudogene (753/2513 nt)	ydbA →	pseudogene, autotransporter homolog; interrupted by IS2 and IS30
1460593	C→G	0.157							0.189	pseudogene (945/2513 nt)	ydbA →	pseudogene, autotransporter homolog; interrupted by IS2 and IS30
1460896	C→T		0.071			0.081		0.079		pseudogene (1248/2513 nt)	ydbA →	pseudogene, autotransporter homolog; interrupted by IS2 and IS30
1461115	T→C									pseudogene (1467/2513 nt)	ydbA →	pseudogene, autotransporter homolog; interrupted by IS2 and IS30
1702912	A→G								0.123	E579E (GAA→GAG)	rsxC →	SoxR iron‑sulfur cluster reduction factor component; putative membrane‑associated NADH oxidoreductase of electron transport complex
1702919	C→G		0.103							Q582E (CAA→GAA)	rsxC →	SoxR iron‑sulfur cluster reduction factor component; putative membrane‑associated NADH oxidoreductase of electron transport complex
1702966	T→A							0.339		R597R (CGT→CGA)	rsxC →	SoxR iron‑sulfur cluster reduction factor component; putative membrane‑associated NADH oxidoreductase of electron transport complex
1703015	G→C		0.181			0.188				E614Q (GAA→CAA)	rsxC →	SoxR iron‑sulfur cluster reduction factor component; putative membrane‑associated NADH oxidoreductase of electron transport complex
1703071	A→C	0.211								A632A (GCA→GCC)	rsxC →	SoxR iron‑sulfur cluster reduction factor component; putative membrane‑associated NADH oxidoreductase of electron transport complex
1703158	A→C	0.157	0.138	0.149	0.236	0.242	0.196	0.3	0.211	R661R (CGA→CGC)	rsxC →	SoxR iron‑sulfur cluster reduction factor component; putative membrane‑associated NADH oxidoreductase of electron transport complex
1703173	A→C		0.141				0.193			K666N (AAA→AAC)	rsxC →	SoxR iron‑sulfur cluster reduction factor component; putative membrane‑associated NADH oxidoreductase of electron transport complex
1703173	A→G							0.153		K666K (AAA→AAG)	rsxC →	SoxR iron‑sulfur cluster reduction factor component; putative membrane‑associated NADH oxidoreductase of electron transport complex
1703187	C→A		0.123		0.108	0.2	0.199		0.239	P671Q (CCG→CAG)	rsxC →	SoxR iron‑sulfur cluster reduction factor component; putative membrane‑associated NADH oxidoreductase of electron transport complex
1703251	A→C				0.112		0.115			A692A (GCA→GCC)	rsxC →	SoxR iron‑sulfur cluster reduction factor component; putative membrane‑associated NADH oxidoreductase of electron transport complex
1909758	+TTTA				0.249				0.65	coding (34/699 nt)	proQ ←	RNA chaperone, putative ProP translation regulator
1994714	A→G			0.057						I186T (ATC→ACC)	fliA ←	RNA polymerase, sigma 28 (sigma F) factor
2060781	C→T						0.599	0.625	0.51	G8R (GGA→AGA)	insH1 ←	IS5 transposase and trans‑activator
2068168	T→G							0.118	0.081	intergenic (+29/‑92)	flu → / → yeeR	CP4‑44 prophage; antigen 43 (Ag43) phase‑variable biofilm formation autotransporter/CP4‑44 prophage; putative membrane protein
2068176	A→C						0.097			intergenic (+37/‑84)	flu → / → yeeR	CP4‑44 prophage; antigen 43 (Ag43) phase‑variable biofilm formation autotransporter/CP4‑44 prophage; putative membrane protein
2188478	C→T				0.08					R234C (CGC→TGC)	metG →	methionyl‑tRNA synthetase
2420333	Δ1 bp		1							intergenic (‑66/+155)	hisJ ← / ← argT	histidine/lysine/arginine/ornithine transporter subunit/lysine/arginine/ornithine transporter subunit
2420345	Δ1 bp	1								intergenic (‑78/+143)	hisJ ← / ← argT	histidine/lysine/arginine/ornithine transporter subunit/lysine/arginine/ornithine transporter subunit
2420353	A→T						1			intergenic (‑86/+135)	hisJ ← / ← argT	histidine/lysine/arginine/ornithine transporter subunit/lysine/arginine/ornithine transporter subunit
2420354	A→T							0.418		intergenic (‑87/+134)	hisJ ← / ← argT	histidine/lysine/arginine/ornithine transporter subunit/lysine/arginine/ornithine transporter subunit
2511629	A→T	0.099								intergenic (‑34/+6)	alaX ← / ← alaW	tRNA‑Ala/tRNA‑Ala
2514501	A→T					0.142				intergenic (+16/‑31)	valU → / → valY	tRNA‑Val/tRNA‑Val
2539559	G→T						1	1	1	R143L (CGC→CTC)	murQ →	N‑acetylmuramic acid 6‑phosphate (MurNAc‑6‑P) etherase
2811579	A→C	0.189	0.209							noncoding (55/77 nt)	argY ←	tRNA‑Arg
3046960	C→A				0.862	0.787				E414* (GAA→TAA)	pepP ←	proline aminopeptidase P II
3263328	A→C	0.211								intergenic (+367/+247)	yhaC → / ← rnpB	pentapetide repeats‑related protein/RNase P, M1 RNA component
3378075	IS5 (+) +4 bp					0.556				coding (14‑17/471 nt)	argR →	l‑arginine‑responsive arginine metabolism regulon transcriptional regulator
3378089	IS5 (+) +4 bp							1		coding (28‑31/471 nt)	argR →	l‑arginine‑responsive arginine metabolism regulon transcriptional regulator
3378093	IS5 (+) Δ17 bp								0.629	coding (32‑48/471 nt)	argR →	l‑arginine‑responsive arginine metabolism regulon transcriptional regulator
3378095	IS				0.808	0.932				coding (34-42/471 nt)	argR →	l‑arginine‑responsive arginine metabolism regulon transcriptional regulator
3378114	IS5 (–) +4 bp			0.221						coding (53‑56/471 nt)	argR →	l‑arginine‑responsive arginine metabolism regulon transcriptional regulator
3378124	IS						1			coding (63/471 nt)	argR →	l‑arginine‑responsive arginine metabolism regulon transcriptional regulator
3378137	C→T	1								Q26* (CAG→TAG)	argR →	l‑arginine‑responsive arginine metabolism regulon transcriptional regulator
3378162	A→C			0.171						Q34P (CAG→CCG)	argR →	l‑arginine‑responsive arginine metabolism regulon transcriptional regulator
3378188	C→T			0.638						Q43* (CAG→TAG)	argR →	l‑arginine‑responsive arginine metabolism regulon transcriptional regulator
3378387	C→T		1							A109V (GCT→GTT)	argR →	l‑arginine‑responsive arginine metabolism regulon transcriptional regulator
3378506	IS5 (–) +4 bp								0.169	coding (445‑448/471 nt)	argR →	l‑arginine‑responsive arginine metabolism regulon transcriptional regulator
3391586	T→G	0.354								E51A (GAG→GCG)	yhdE ←	Maf‑like protein
3416890	T→G						0.075			noncoding (12/120 nt)	rrfF ←	5S ribosomal RNA of rrnD operon
3441292	C→A		1							D73Y (GAC→TAC)	rplN ←	50S ribosomal subunit protein L14
3541739	C→A							0.08		G564V (GGC→GTC)	malQ ←	4‑alpha‑glucanotransferase (amylomaltase)
3960984	T→A	0.084								L403Q (CTG→CAG)	rho →	transcription termination factor
3978909	G→A							0.174		G153G (GGC→GGT)	aslA ←	putative Ser‑type periplasmic non‑aryl sulfatase
4110579	A→C						1	1	1	I366S (ATC→AGC)	hslU ←	molecular chaperone and ATPase component of HslUV protease
4467045	Δ1 bp		0.055							coding (1792/1815 nt)	yjgL →	uncharacterized protein

## Sheet: Ec_CF_269
Supplementary Data 3. Complete mutation dataset obtained from breseq for E. coli
Predicted mutations		MESCo269 Agg (Evolved from Ec50 4 Agg)				MESCo269 (Evolved from Ec50 3)
position	mutation	Ec269 1 Agg	Ec269 2 Agg	Ec269 3 Agg	Ec269 4 Agg	Ec269 1	Ec269 2	Ec269 3	Ec269 4	annotation	gene	description
67936	T→G					0.096				G33G (GGT→GGG)	yabI →	DedA family inner membrane protein
68504	T→G				0.164					L223V (TTG→GTG)	yabI →	DedA family inner membrane protein
107220	A→T			0.15						K819* (AAA→TAA)	secA →	preprotein translocase subunit, ATPase
107278	A→T	0.062								E838V (GAG→GTG)	secA →	preprotein translocase subunit, ATPase
161068	A→C		0.216	0.244	0.206	0.272		0.216	0.335	intergenic (+47/‑149)	hrpB → / → mrcB	putative ATP‑dependent helicase/fused glycosyl transferase and transpeptidase
169942	T→A				0.071					intergenic (+11/+147)	fhuB → / ← hemL	fused iron‑hydroxamate transporter subunits of ABC superfamily: membrane components/glutamate‑1‑semialdehyde aminotransferase (aminomutase)
234984	G→T	0.068	0.087	0.062	0.073	0.087	0.112	0.068	0.102	I80I (ATC→ATA) ‡	ykfM ←	lethality reduction protein, putative inner membrane protein
234985	A→T		0.057		0.061	0.06		0.051	0.068	I80N (ATC→AAC) ‡	ykfM ←	lethality reduction protein, putative inner membrane protein
234990	G→T	0.104			0.073	0.095	0.115		0.092	F78L (TTC→TTA)	ykfM ←	lethality reduction protein, putative inner membrane protein
234994	G→T	0.15	0.143	0.16	0.134	0.127	0.172	0.142	0.118	S77* (TCA→TAA)	ykfM ←	lethality reduction protein, putative inner membrane protein
235005	C→A		0.071		0.066	0.069				T73T (ACG→ACT) ‡	ykfM ←	lethality reduction protein, putative inner membrane protein
235006	G→T	0.087	0.083	0.099	0.08		0.083	0.073		T73K (ACG→AAG) ‡	ykfM ←	lethality reduction protein, putative inner membrane protein
235010	G→T	0.121	0.148	0.16	0.13	0.162	0.146	0.139	0.125	L72I (CTT→ATT)	ykfM ←	lethality reduction protein, putative inner membrane protein
235019	C→A	0.171	0.169	0.173	0.184	0.163	0.171	0.16	0.15	V69L (GTA→TTA)	ykfM ←	lethality reduction protein, putative inner membrane protein
235022	G→T	0.148	0.149	0.163	0.185	0.192	0.135	0.138	0.117	H68N (CAT→AAT)	ykfM ←	lethality reduction protein, putative inner membrane protein
235036	G→T	0.102	0.117	0.106		0.091	0.109			S63Y (TCC→TAC)	ykfM ←	lethality reduction protein, putative inner membrane protein
252920	T→G								0.06	*153E (TAA→GAA)	gpt →	xanthine phosphoribosyltransferase; xanthine‑guanine phosphoribosyltransferase
295695	T→G		0.183	0.162	0.169	0.185				E317D (GAA→GAC)	paoC ←	PaoABC aldehyde oxidoreductase, Moco‑containing subunit
297665	A→T								0.053	I207N (ATC→AAC)	paoA ←	PaoABC aldehyde oxidoreductase, 2Fe‑2S subunit
321905	G→C	0.767	0.875	1	1					R352G (CGT→GGT)	betA ←	choline dehydrogenase, a flavoprotein
345384	G→C			0.058						intergenic (+101/‑339)	prpB → / → prpC	2‑methylisocitrate lyase/2‑methylcitrate synthase
345428	T→A	0.052								intergenic (+145/‑295)	prpB → / → prpC	2‑methylisocitrate lyase/2‑methylcitrate synthase
355982	A→C				0.095					S94R (AGC→CGC)	cynX →	putative cyanate transporter
360114	A→T		0.054							intergenic (‑48/+547)	lacZ ← / ← lacI	pseudogene, truncated/DNA‑binding transcriptional repressor
360156	C→G						0.062			intergenic (‑90/+505)	lacZ ← / ← lacI	pseudogene, truncated/DNA‑binding transcriptional repressor
360157	T→G	0.055	0.064	0.059	0.07	0.069	0.096			intergenic (‑91/+504)	lacZ ← / ← lacI	pseudogene, truncated/DNA‑binding transcriptional repressor
360165	G→C		0.063		0.054		0.056			intergenic (‑99/+496)	lacZ ← / ← lacI	pseudogene, truncated/DNA‑binding transcriptional repressor
360172	T→A		0.061				0.062			intergenic (‑106/+489)	lacZ ← / ← lacI	pseudogene, truncated/DNA‑binding transcriptional repressor
360173	C→A	0.067	0.075	0.065	0.067	0.08	0.083			intergenic (‑107/+488)	lacZ ← / ← lacI	pseudogene, truncated/DNA‑binding transcriptional repressor
360181	G→C	0.05	0.058	0.072	0.06		0.058			intergenic (‑115/+480)	lacZ ← / ← lacI	pseudogene, truncated/DNA‑binding transcriptional repressor
360232	C→A						0.059			intergenic (‑166/+429)	lacZ ← / ← lacI	pseudogene, truncated/DNA‑binding transcriptional repressor
411855	A→T	0.051				0.061				L185* (TTA→TAA)	sbcD ←	exonuclease, dsDNA, ATP‑dependent
445934	T→G		0.098							K55T (AAA→ACA)	cyoB ←	cytochrome o ubiquinol oxidase subunit I
450329	C→G				0.139					intergenic (+84/‑260)	bolA → / → tig	stationary‑phase morphogene, transcriptional repressor for mreB; also regulator for dacA, dacC, and ampC/peptidyl‑prolyl cis/trans isomerase (trigger factor)
450333	A→T		0.094							intergenic (+88/‑256)	bolA → / → tig	stationary‑phase morphogene, transcriptional repressor for mreB; also regulator for dacA, dacC, and ampC/peptidyl‑prolyl cis/trans isomerase (trigger factor)
513763	C→A				0.105					intergenic (‑28/+33)	ybbN ← / ← ybbO	DnaK co‑chaperone, thioredoxin‑like protein/putative oxidoreductase
513780	A→T				0.052					intergenic (‑45/+16)	ybbN ← / ← ybbO	DnaK co‑chaperone, thioredoxin‑like protein/putative oxidoreductase
681457	G→T	0.149								N223K (AAC→AAA)	gltJ ←	glutamate, aspartate ABC transporter permease subunit
703460	C→A			0.156						intergenic (+247/‑330)	glnS → / → chiP	glutamyl‑tRNA synthetase/chitoporin, uptake of chitosugars
703476	C→A				0.072					intergenic (+263/‑314)	glnS → / → chiP	glutamyl‑tRNA synthetase/chitoporin, uptake of chitosugars
756728	T→A	0.49								M856K (ATG→AAG)	sucA →	2‑oxoglutarate decarboxylase, thiamine triphosphate‑binding
763405	G→T				0.135					V656L (GTA→TTA)	mngA →	fused 2‑O‑a‑mannosyl‑D‑glycerate specific PTS enzymes: IIA component/IIB component/IIC component
772664	A→C	0.137		0.103	0.165	0.114				K289N (AAA→AAC)	tolA →	membrane anchored protein in TolA‑TolQ‑TolR complex
777175	A→T			0.122					0.08	intergenic (+67/‑366)	lysQ → / → nadA	tRNA‑Lys/quinolinate synthase, subunit A
910654	C→G	0.076	0.089			0.076				intergenic (‑341/+154)	ybjE ← / ← aqpZ	putative transporter/aquaporin Z
910667	C→G		0.072		0.075	0.095	0.111			intergenic (‑354/+141)	ybjE ← / ← aqpZ	putative transporter/aquaporin Z
910671	T→G						0.141			intergenic (‑358/+137)	ybjE ← / ← aqpZ	putative transporter/aquaporin Z
910682	T→G	0.201			0.182					intergenic (‑369/+126)	ybjE ← / ← aqpZ	putative transporter/aquaporin Z
950239	C→A			0.051						intergenic (‑317/+89)	focA ← / ← ycaO	formate channel/ribosomal protein S12 methylthiotransferase accessory factor
982560	T→A	0.462					1	1	1	intergenic (‑122/+481)	ompF ← / ← asnS	outer membrane porin 1a (Ia;b;F)/asparaginyl tRNA synthetase
982560	T→G		0.86	1	1					intergenic (‑122/+481)	ompF ← / ← asnS	outer membrane porin 1a (Ia;b;F)/asparaginyl tRNA synthetase
982566	C→A					0.668				intergenic (‑128/+475)	ompF ← / ← asnS	outer membrane porin 1a (Ia;b;F)/asparaginyl tRNA synthetase
1118506	A→T	0.089		0.067	0.066					L75Q (CTA→CAA)	yceB ←	lipoprotein, DUF1439 family
1118542	C→G	0.066								S63T (AGC→ACC)	yceB ←	lipoprotein, DUF1439 family
1147344	T→G					0.064				intergenic (+37/‑51)	acpP → / → fabF	acyl carrier protein (ACP)/3‑oxoacyl‑[acyl‑carrier‑protein] synthase II
1147345	T→G					0.079				intergenic (+38/‑50)	acpP → / → fabF	acyl carrier protein (ACP)/3‑oxoacyl‑[acyl‑carrier‑protein] synthase II
1177399	G→A						0.694			P296L (CCA→CTA)	potD ←	polyamine transporter subunit
1177777	C→A		0.094							R170L (CGT→CTT)	potD ←	polyamine transporter subunit
1177778	G→A				0.063					R170C (CGT→TGT)	potD ←	polyamine transporter subunit
1,178,297:1	+T		0.082							coding (780/795 nt)	potC ←	polyamine transporter subunit
1207963	C→A			0.125						intergenic (‑504/+196)	iraM ← / ← ycgX	RpoS stabilzer during Mg starvation, anti‑RssB factor/DUF1398 family protein
1267845	T→G				0.059					intergenic (+40/‑118)	chaB → / → chaC	cation transport regulator/cation transport regulator
1282421	A→T	0.054	0.089	0.068				0.084	0.053	intergenic (+439/+101)	narI → / ← rttR	nitrate reductase 1, gamma (cytochrome b(NR)) subunit/rtT sRNA, processed from tyrT transcript
1282578	T→G	0.088								noncoding (115/171 nt)	rttR ←	rtT sRNA, processed from tyrT transcript
										R19R (AGG→CGG)	tpr ←	protamine‑like protein
1282589	T→A	0.084			0.059					noncoding (104/171 nt)	rttR ←	rtT sRNA, processed from tyrT transcript
										E15V (GAG→GTG)	tpr ←	protamine‑like protein
1320988	T→G	0.151								intergenic (+90/‑121)	yciQ → / → rluB	enhancer of membrane protein expression; putative inner membrane protein/23S rRNA pseudouridine(2605) synthase
1345484	A→C				0.059					intergenic (‑188/+180)	fabI ← / ← ycjD	enoyl‑[acyl‑carrier‑protein] reductase, NADH‑dependent/DUF559 family endonuclease‑related protein
1380283	A→C				0.096					Q172H (CAA→CAC)	ycjF →	UPF0283 family inner membrane protein
1385964	T→G							0.145		Q49H (CAA→CAC)	ycjY ←	S9 homolog non‑peptidase family protein
1454093	T→A								0.099	P261P (CCT→CCA)	paaH →	3‑hydroxyadipyl‑CoA dehydrogenase, NAD+‑dependent
1454098	T→G			0.057						L263R (CTG→CGG)	paaH →	3‑hydroxyadipyl‑CoA dehydrogenase, NAD+‑dependent
1454118	A→T						0.07			I270F (ATT→TTT)	paaH →	3‑hydroxyadipyl‑CoA dehydrogenase, NAD+‑dependent
1496096	A→T	0.07								D93V (GAT→GTT)	tehB →	tellurite, selenium methyltransferase, SAM‑dependent; tellurite, selenium resistance protein
1504591	C→T	0.12								A111V (GCC→GTC)	ydcR →	putative DNA‑binding transcriptional regulator/putative amino transferase
1586444	G→T			0.056						L86M (CTG→ATG)	hipB ←	antitoxin of HipAB toxin‑antitoxin system
1586506	T→A				0.162					E65V (GAA→GTA)	hipB ←	antitoxin of HipAB toxin‑antitoxin system
1615783	C→A				0.056					I65I (ATC→ATA)	ydeE →	putative transporter
1623743	C→A							0.089		A476A (GCG→GCT)	ydfI ←	putative NAD‑dependent D‑mannonate oxidoreductase
1630737	G→T				0.089					intergenic (‑113/‑276)	nohQ ← / → ynfO	pseudogene, Qin prophage; Phage DNA packaging protein Nu1 family;Phage or Prophage Related; DNA packaging protein NU1 homolog from lambdoid prophage Qin/uncharacterized protein, Qin prophage
1672822	A→T								0.114	N47Y (AAT→TAT)	ydgH →	DUF1471 family periplasmic protein
1672825	G→T							0.109		A48S (GCT→TCT)	ydgH →	DUF1471 family periplasmic protein
1673380	T→A	0.072		0.076				0.056	0.057	S233T (TCA→ACA) ‡	ydgH →	DUF1471 family periplasmic protein
1673381	C→A	0.061					0.067			S233* (TCA→TAA) ‡	ydgH →	DUF1471 family periplasmic protein
1703062	T→A	0.06		0.072		0.065	0.052	0.062		R629R (CGT→CGA)	rsxC →	SoxR iron‑sulfur cluster reduction factor component; putative membrane‑associated NADH oxidoreductase of electron transport complex
1703071	A→T	0.056		0.066	0.104	0.068	0.06	0.095	0.052	A632A (GCA→GCT)	rsxC →	SoxR iron‑sulfur cluster reduction factor component; putative membrane‑associated NADH oxidoreductase of electron transport complex
1703101	C→G	0.055					0.05	0.06		A642A (GCC→GCG)	rsxC →	SoxR iron‑sulfur cluster reduction factor component; putative membrane‑associated NADH oxidoreductase of electron transport complex
1809989	G→T	0.802	0.9	1	1					A622A (GCG→GCT)	katE →	catalase HPII, heme d‑containing
1823835	A→C			0.064				0.065		W53G (TGG→GGG)	astD ←	succinylglutamic semialdehyde dehydrogenase
1859029	G→C						0.066			intergenic (+38/+10)	yeaD → / ← yeaE	D‑hexose‑6‑phosphate epimerase‑like protein/aldo‑keto reductase, methylglyoxal to acetol, NADPH‑dependent
1904831	T→G								0.118	L100R (CTT→CGT)	yebQ →	putative transporter
1909262	Δ1 bp	1	1	1	1					coding (530/699 nt)	proQ ←	RNA chaperone, putative ProP translation regulator
1936737	A→C			0.061						V35G (GTT→GGT)	znuA ←	zinc transporter subunit: periplasmic‑binding component of ABC superfamily
1973060	IS1 (–) +8 bp						1			intergenic (‑606/‑167)	flhD ← / → uspC	flagellar class II regulon transcriptional activator, with FlhC/universal stress protein
2004526	C→A		0.155							S149* (TCA→TAA)	yedL →	putative acyl transferase
2018000	T→G						1	1		N184K (AAT→AAG)	rcsA →	transcriptional regulator of colanic acid capsular biosynthesis
2029218	G→T				0.065					intergenic (+494/‑98)	yedS → / → hchA	pseudogene, outer membrane protein homology; putative outer membrane protein/glyoxalase III and Hsp31 molecular chaperone
2049519	C→A		0.08							R326R (CGC→CGA)	amn →	AMP nucleosidase
2060781	C→T								0.337	G8R (GGA→AGA)	insH1 ←	IS5 transposase and trans‑activator
2080679	A→T	0.064								intergenic (‑84/+131)	yoeI ← / ← yeeY	uncharacterized protein/LysR family putative transcriptional regulator
2102670	G→T	0.086		0.087						I132I (ATC→ATA)	wzxB ←	putative polisoprenol‑linked O‑antigen transporter
2102684	C→A				0.068					V128F (GTC→TTC)	wzxB ←	putative polisoprenol‑linked O‑antigen transporter
2109275	C→A	0.116								V35F (GTT→TTT)	wcaM ←	colanic acid biosynthesis protein
2109283	C→G						0.057			R32P (CGA→CCA)	wcaM ←	colanic acid biosynthesis protein
2170707	C→A		0.152		0.13	0.195		0.116		intergenic (‑24/+284)	gatY ← / ← fbaB	D‑tagatose 1,6‑bisphosphate aldolase 2, catalytic subunit/fructose‑bisphosphate aldolase class I
2170708	G→T		0.065	0.088	0.095	0.07		0.064	0.071	intergenic (‑25/+283)	gatY ← / ← fbaB	D‑tagatose 1,6‑bisphosphate aldolase 2, catalytic subunit/fructose‑bisphosphate aldolase class I
2170709	A→T						0.051			intergenic (‑26/+282)	gatY ← / ← fbaB	D‑tagatose 1,6‑bisphosphate aldolase 2, catalytic subunit/fructose‑bisphosphate aldolase class I
2170713	C→A	0.234	0.207	0.219	0.254	0.293	0.192	0.225	0.205	intergenic (‑30/+278)	gatY ← / ← fbaB	D‑tagatose 1,6‑bisphosphate aldolase 2, catalytic subunit/fructose‑bisphosphate aldolase class I
2170724	G→T	0.253	0.258	0.237	0.283	0.268	0.206	0.222	0.19	intergenic (‑41/+267)	gatY ← / ← fbaB	D‑tagatose 1,6‑bisphosphate aldolase 2, catalytic subunit/fructose‑bisphosphate aldolase class I
2170749	G→T				0.07					intergenic (‑66/+242)	gatY ← / ← fbaB	D‑tagatose 1,6‑bisphosphate aldolase 2, catalytic subunit/fructose‑bisphosphate aldolase class I
2170754	C→A				0.059					intergenic (‑71/+237)	gatY ← / ← fbaB	D‑tagatose 1,6‑bisphosphate aldolase 2, catalytic subunit/fructose‑bisphosphate aldolase class I
2170757	T→A	0.088	0.104	0.108	0.076	0.107	0.102	0.054	0.065	intergenic (‑74/+234)	gatY ← / ← fbaB	D‑tagatose 1,6‑bisphosphate aldolase 2, catalytic subunit/fructose‑bisphosphate aldolase class I
2170758	C→A	0.103	0.11	0.064	0.078					intergenic (‑75/+233)	gatY ← / ← fbaB	D‑tagatose 1,6‑bisphosphate aldolase 2, catalytic subunit/fructose‑bisphosphate aldolase class I
2178912	T→G			0.061						intergenic (‑132/+91)	thiM ← / ← rcnR	hydoxyethylthiazole kinase/transcriptional repressor of rcnA
2178920	A→T		0.094							intergenic (‑140/+83)	thiM ← / ← rcnR	hydoxyethylthiazole kinase/transcriptional repressor of rcnA
2178945	G→T								0.06	intergenic (‑165/+58)	thiM ← / ← rcnR	hydoxyethylthiazole kinase/transcriptional repressor of rcnA
2200963	C→A		0.06							S597Y (TCT→TAT)	yehM →	uncharacterized protein
2222655	C→G					0.147				intergenic (+111/+262)	yohP → / ← dusC	uncharacterized protein/tRNA‑dihydrouridine synthase C
2222656	A→G				0.163					intergenic (+112/+261)	yohP → / ← dusC	uncharacterized protein/tRNA‑dihydrouridine synthase C
2222684	G→C			0.085	0.064		0.065			intergenic (+140/+233)	yohP → / ← dusC	uncharacterized protein/tRNA‑dihydrouridine synthase C
2298277	T→A				0.05	0.053				intergenic (+405/+310)	eco → / ← mqo	ecotin, a serine protease inhibitor/malate dehydrogenase, FAD/NAD(P)‑binding domain
2303607	A→C								0.053	L93R (CTG→CGG)	ada ←	fused DNA‑binding transcriptional dual regulator/O6‑methylguanine‑DNA methyltransferase
2365855	C→T	1	1	1	1					A490V (GCG→GTG)	arnT →	4‑amino‑4‑deoxy‑L‑arabinose transferase
2399089	G→T	0.054			0.052					intergenic (‑538/+93)	nuoA ← / ← lrhA	NADH:ubiquinone oxidoreductase, membrane subunit A/transcriptional repressor of flagellar, motility and chemotaxis genes
2400257	C→A				0.093					intergenic (‑137/‑783)	lrhA ← / → alaA	transcriptional repressor of flagellar, motility and chemotaxis genes/valine‑pyruvate aminotransferase 2
2420328	G→A	1	1	1	1					intergenic (‑61/+160)	hisJ ← / ← argT	histidine/lysine/arginine/ornithine transporter subunit/lysine/arginine/ornithine transporter subunit
2420338	Δ1 bp					1	1	1	1	intergenic (‑71/+150)	hisJ ← / ← argT	histidine/lysine/arginine/ornithine transporter subunit/lysine/arginine/ornithine transporter subunit
2420353	A→C					0.337				intergenic (‑86/+135)	hisJ ← / ← argT	histidine/lysine/arginine/ornithine transporter subunit/lysine/arginine/ornithine transporter subunit
2426213	A→C						0.067			I70S (ATT→AGT)	folC ←	bifunctional folylpolyglutamate synthase/ dihydrofolate synthase
2463906	C→A				0.2	0.278	0.222	0.112	0.073	Q433K (CAA→AAA)	gtrS →	serotype‑specific glucosyl transferase, CPS‑53 (KpLE1) prophage
2463910	G→T	0.176	0.152	0.153	0.149	0.176	0.136	0.104		R434I (AGA→ATA)	gtrS →	serotype‑specific glucosyl transferase, CPS‑53 (KpLE1) prophage
2463915	C→A	0.166		0.16	0.168	0.227		0.074	0.076	Q436K (CAA→AAA)	gtrS →	serotype‑specific glucosyl transferase, CPS‑53 (KpLE1) prophage
2463920	C→A		0.077	0.087	0.076	0.127	0.101			D437E (GAC→GAA)	gtrS →	serotype‑specific glucosyl transferase, CPS‑53 (KpLE1) prophage
2512664	G→T						0.161			D125Y (GAT→TAT)	yfeD →	DUF1323 family putative DNA‑binding protein
2514707	A→C							0.073		intergenic (+20/+245)	lysV → / ← xapR	tRNA‑Lys/transcriptional activator of xapAB
2514761	A→T					0.107				intergenic (+74/+191)	lysV → / ← xapR	tRNA‑Lys/transcriptional activator of xapAB
2539559	G→T					1	1	1	1	R143L (CGC→CTC)	murQ →	N‑acetylmuramic acid 6‑phosphate (MurNAc‑6‑P) etherase
2544806	G→T					0.077				L94M (CTG→ATG)	yfeZ ←	inner membrane protein
2566883	T→G								0.109	Q261P (CAA→CCA)	eutT ←	cobalamin adenosyltransferase involved in ethanolamine utilization
2598101	T→G	0.078								L299R (CTT→CGT)	hyfC →	hydrogenase 4, membrane subunit
2598122	T→G				0.085					L306R (CTT→CGT)	hyfC →	hydrogenase 4, membrane subunit
2655892	T→A					0.058				intergenic (‑402/+50)	iscR ← / ← trmJ	isc operon transcriptional repressor; suf operon transcriptional activator; oxidative stress‑ and iron starvation‑inducible; autorepressor/tRNA mC32,mU32 2'‑O‑methyltransferase, SAM‑dependent
2665761	A→T				0.051					D119V (GAT→GTT)	hcaD →	phenylpropionate dioxygenase, ferredoxin reductase subunit
2679617	A→C								0.062	N142H (AAC→CAC)	hmp →	fused nitric oxide dioxygenase/dihydropteridine reductase 2
2719209	T→A	0.082								intergenic (‑104/+219)	kgtP ← / ← rrfG	alpha‑ketoglutarate transporter/5S ribosomal RNA of rrnG operon
2773674	G→T				0.058					V804V (GTC→GTA)	ypjA ←	adhesin‑like autotransporter
2780002	T→C					0.299				pseudogene (247/2253 nt)	ygaQ →	uncharacterized protein; putative enzyme
2832598	T→G			0.099						K9T (AAG→ACG)	ascG ←	asc operon transcriptional repressor; prpBC operon repressor
2834267	A→T					0.051				E462V (GAG→GTG)	ascF →	fused cellobiose/arbutin/salicin‑specific PTS enzymes: IIB component/IC component
2835291	T→G			0.111						C315G (TGC→GGC)	ascB →	cryptic 6‑phospho‑beta‑glucosidase
2880856	G→T				0.113					intergenic (+88/+81)	sokX → / ← cysH	sok‑related sRNA, function unknown/phosphoadenosine phosphosulfate reductase; PAPS reductase, thioredoxin dependent
2888808	G→T				0.067					Q111K (CAA→AAA)	ygcQ ←	putative flavoprotein
2908686	G→T				0.082				0.11	E91* (GAA→TAA)	barA →	hybrid sensory histidine kinase, in two‑component regulatory system with UvrY
2954675	A→G			0.182						D371D (GAT→GAC)	recC ←	exonuclease V (RecBCD complex), gamma chain
2959932	T→G						0.058			D621A (GAT→GCT)	ptsP ←	fused PTS enzyme: PEP‑protein phosphotransferase (enzyme I)/GAF domain containing protein
2984218	C→A				0.054					pseudogene (306/396 nt)	ygeF →	pseudogene
2998344	G→T							0.061		H268N (CAT→AAT)	ygeV ←	putative sigma‑54‑interacting transcriptional activator
2998364	G→T					0.07				A261E (GCA→GAA)	ygeV ←	putative sigma‑54‑interacting transcriptional activator
3039409	T→G	0.166	0.123	0.147	0.108	0.114	0.116		0.086	intergenic (‑149/+118)	ygfF ← / ← gcvP	putative NAD(P)‑dependent oxidoreductase with NAD(P)‑binding Rossmann‑fold domain/glycine decarboxylase, PLP‑dependent, subunit (protein P) of glycine cleavage complex
3049730	A→T			0.054						D44V (GAT→GTT)	fau →	5‑formyltetrahydrofolate cyclo‑ligase family protein
3049754	T→A							0.055		L52H (CTC→CAC)	fau →	5‑formyltetrahydrofolate cyclo‑ligase family protein
3080755	T→G		0.182	0.222	0.213	0.22	0.227			F231V (TTC→GTC)	metK →	S‑adenosylmethionine synthetase
3096231	A→T					0.058				intergenic (‑20/‑141)	trmI ← / → mutY	tRNA m(7)G46 methyltransferase, SAM‑dependent/adenine DNA glycosylase
3215887	G→T						0.077			intergenic (+79/‑105)	ebgR → / → ebgA	transcriptional repressor/evolved beta‑D‑galactosidase, alpha subunit
3215908	G→T					0.056				intergenic (+100/‑84)	ebgR → / → ebgA	transcriptional repressor/evolved beta‑D‑galactosidase, alpha subunit
3232977	A→T	0.112								intergenic (+73/‑326)	alx → / → sstT	putative membrane‑bound redox modulator/sodium:serine/threonine symporter
3241995	C→A			0.063						F66L (TTC→TTA)	mzrA →	modulator of EnvZ/OmpR regulon
3263460	C→A			0.068		0.055	0.101			intergenic (+499/+115)	yhaC → / ← rnpB	pentapetide repeats‑related protein/RNase P, M1 RNA component
3328062	A→C	0.07						0.1		intergenic (+22/‑206)	ispB → / → sfsB	octaprenyl diphosphate synthase/malPQ operon transcriptional activator
3378461	A→C	1	1	1	1					T134P (ACC→CCC)	argR →	l‑arginine‑responsive arginine metabolism regulon transcriptional regulator
3385479	C→G	0.086		0.086			0.092	0.053		intergenic (‑92/+338)	tldD ← / ← yhdP	putative peptidase/DUF3971‑AsmA2 domains protein
3385493	G→T			0.053						intergenic (‑106/+324)	tldD ← / ← yhdP	putative peptidase/DUF3971‑AsmA2 domains protein
3385516	A→T	0.067			0.061				0.089	intergenic (‑129/+301)	tldD ← / ← yhdP	putative peptidase/DUF3971‑AsmA2 domains protein
3385518	G→C					0.059				intergenic (‑131/+299)	tldD ← / ← yhdP	putative peptidase/DUF3971‑AsmA2 domains protein
3385571	C→G		0.079	0.076			0.071			intergenic (‑184/+246)	tldD ← / ← yhdP	putative peptidase/DUF3971‑AsmA2 domains protein
3385596	A→C						0.082			intergenic (‑209/+221)	tldD ← / ← yhdP	putative peptidase/DUF3971‑AsmA2 domains protein
3385662	C→G			0.091	0.086	0.077				intergenic (‑275/+155)	tldD ← / ← yhdP	putative peptidase/DUF3971‑AsmA2 domains protein
3385696	T→A	0.067								intergenic (‑309/+121)	tldD ← / ← yhdP	putative peptidase/DUF3971‑AsmA2 domains protein
3385702	A→C	0.052								intergenic (‑315/+115)	tldD ← / ← yhdP	putative peptidase/DUF3971‑AsmA2 domains protein
3392594	A→C			0.073	0.081					A248A (GCT→GCG)	mreC ←	cell wall structural complex MreBCD transmembrane component MreC
3449050	C→A			0.151						F38L (TTC→TTA)	gspC →	general secretory pathway component, cryptic
3455789	G→T				0.074					M29I (ATG→ATT)	gspJ →	putative general secretory pathway component, cryptic
3469852	C→A				0.052					intergenic (‑53/+114)	yheO ← / ← fkpA	putative PAS domain‑containing DNA‑binding transcriptional regulator/FKBP‑type peptidyl‑prolyl cis‑trans isomerase (rotamase)
3469859	G→T				0.051					intergenic (‑60/+107)	yheO ← / ← fkpA	putative PAS domain‑containing DNA‑binding transcriptional regulator/FKBP‑type peptidyl‑prolyl cis‑trans isomerase (rotamase)
3469902	G→C				0.05					intergenic (‑103/+64)	yheO ← / ← fkpA	putative PAS domain‑containing DNA‑binding transcriptional regulator/FKBP‑type peptidyl‑prolyl cis‑trans isomerase (rotamase)
3485524	C→A						0.159			D45Y (GAT→TAT)	ppiA ←	peptidyl‑prolyl cis‑trans isomerase A (rotamase A)
3498214	T→G				0.079	0.084				intergenic (+72/+80)	frlR → / ← yhfS	putative DNA‑binding transcriptional regulator/FNR‑regulated pyridoxal phosphate‑dependent aminotransferase family protein
3498239	A→C	0.11	0.055	0.073	0.077					intergenic (+97/+55)	frlR → / ← yhfS	putative DNA‑binding transcriptional regulator/FNR‑regulated pyridoxal phosphate‑dependent aminotransferase family protein
3525235	C→A				0.052					T188T (ACG→ACT)	yhgE ←	DUF4153 family putative inner membrane protein
3530686	G→T				0.151					intergenic (+39/‑58)	greB → / → yhgF	transcript cleavage factor/putative transcriptional accessory protein
3546277	A→T			0.063		0.062				intergenic (‑445/‑167)	malP ← / → malT	maltodextrin phosphorylase/mal regulon transcriptional activator
3546282	A→T	0.063								intergenic (‑450/‑162)	malP ← / → malT	maltodextrin phosphorylase/mal regulon transcriptional activator
3546300	G→T			0.101				0.072		intergenic (‑468/‑144)	malP ← / → malT	maltodextrin phosphorylase/mal regulon transcriptional activator
3546323	C→A				0.05					intergenic (‑491/‑121)	malP ← / → malT	maltodextrin phosphorylase/mal regulon transcriptional activator
3547700	G→T			0.052						M419I (ATG→ATT)	malT →	mal regulon transcriptional activator
3559201	G→T	0.053								F247L (TTC→TTA)	glgP ←	glycogen phosphorylase
3559239	T→A	0.07								S235C (AGT→TGT)	glgP ←	glycogen phosphorylase
3602056	T→G		0.074				0.066			intergenic (+47/+55)	zntA → / ← tusA	zinc, cobalt and lead efflux system/mnm(5)‑s(2)U34‑tRNA 2‑thiolation sulfurtransferase
3602081	A→C	0.144								intergenic (+72/+30)	zntA → / ← tusA	zinc, cobalt and lead efflux system/mnm(5)‑s(2)U34‑tRNA 2‑thiolation sulfurtransferase
3602313	A→C								0.083	L15R (CTT→CGT)	tusA ←	mnm(5)‑s(2)U34‑tRNA 2‑thiolation sulfurtransferase
3602367	T→A								0.077	intergenic (‑11/‑210)	tusA ← / → yhhQ	mnm(5)‑s(2)U34‑tRNA 2‑thiolation sulfurtransferase/DUF165 family inner membrane protein
3633969	T→G								0.089	intergenic (+64/‑253)	uspA → / → dtpB	universal stress global response regulator/dipeptide and tripeptide permease B
3661015	C→A	0.067								intergenic (‑75/+136)	gadA ← / ← yhjA	glutamate decarboxylase A, PLP‑dependent/putative cytochrome C peroxidase
3721469	A→C						0.077			D421E (GAT→GAG)	xylB ←	xylulokinase
3721480	T→G	0.061			0.079	0.061		0.051		T418P (ACG→CCG)	xylB ←	xylulokinase
3721485	T→G	0.083	0.108		0.093					Y416S (TAC→TCC)	xylB ←	xylulokinase
3762287	T→G				0.052					pseudogene (36/84 nt)	yibW →	pseudogene, rhsA‑linked
3762302	G→T						0.077			pseudogene (51/84 nt)	yibW →	pseudogene, rhsA‑linked
3764923	A→C							0.06		F61C (TTT→TGT)	yibI ←	DUF3302 family inner membrane protein
3774382	T→G							0.143		intergenic (+5/‑193)	lldD → / → trmL	L‑lactate dehydrogenase, FMN‑linked/tRNA Leu mC34,mU34 2'‑O‑methyltransferase, SAM‑dependent
3774398	T→A				0.187					intergenic (+21/‑177)	lldD → / → trmL	L‑lactate dehydrogenase, FMN‑linked/tRNA Leu mC34,mU34 2'‑O‑methyltransferase, SAM‑dependent
3774410	T→A		0.167							intergenic (+33/‑165)	lldD → / → trmL	L‑lactate dehydrogenase, FMN‑linked/tRNA Leu mC34,mU34 2'‑O‑methyltransferase, SAM‑dependent
3774518	A→C				0.075					intergenic (+141/‑57)	lldD → / → trmL	L‑lactate dehydrogenase, FMN‑linked/tRNA Leu mC34,mU34 2'‑O‑methyltransferase, SAM‑dependent
3779281	C→G					0.06		0.079		A221G (GCT→GGT)	gpmM →	phosphoglycero mutase III, cofactor‑independent
3779319	G→T					0.062	0.056			E234* (GAA→TAA)	gpmM →	phosphoglycero mutase III, cofactor‑independent
3786672	C→A	0.052								K124N (AAG→AAT)	yibB ←	YibB family protein, function unknown
3786682	C→A			0.061						C121F (TGT→TTT)	yibB ←	YibB family protein, function unknown
3786687	C→A				0.09		0.107			L119F (TTG→TTT)	yibB ←	YibB family protein, function unknown
3822340	A→C	0.105	0.112	0.096	0.113	0.104	0.112	0.066	0.109	Q12H (CAA→CAC)	xanP →	xanthine permease
3866669	(GCCGTCGCGCAGCCGGGGCAGACGGTCAT)1→2							0.855		coding (304/618 nt)	dgoA ←	2‑oxo‑3‑deoxygalactonate 6‑phosphate aldolase
3896169	C→A						0.074			S298I (AGT→ATT)	bglB ←	cryptic phospho‑beta‑glucosidase B
3901867	T→G		0.066	0.081						intergenic (‑141/+42)	pstB ← / ← pstA	phosphate transporter subunit/phosphate transporter subunit
3991416	T→G								0.092	L25R (CTT→CGT)	uvrD →	DNA‑dependent ATPase I and helicase II
4008459	C→A	0.166							0.096	P683T (CCA→ACA)	metE →	5‑methyltetrahydropteroyltriglutamate‑ homocysteine S‑methyltransferase
4042128	A→C							0.072		K601N (AAA→AAC)	polA →	fused DNA polymerase I 5'‑>3' polymerase/3'‑>5' exonuclease/5'‑>3' exonuclease
4066050	G→T						0.153			A294A (GCC→GCA)	yihU ←	gamma‑hydroxybutyrate dehydrogenase, NADH‑dependent
4066058	T→A				0.076					M292L (ATG→TTG)	yihU ←	gamma‑hydroxybutyrate dehydrogenase, NADH‑dependent
4080325	G→T				0.146					intergenic (+116/‑37)	fdhD → / → yiiG	formate dehydrogenase formation protein/DUF3829 family lipoprotein
4080339	C→A				0.097					intergenic (+130/‑23)	fdhD → / → yiiG	formate dehydrogenase formation protein/DUF3829 family lipoprotein
4080364	G→T	0.073			0.08	0.08				M1M (ATG→ATT) †	yiiG →	DUF3829 family lipoprotein
4110579	A→C					1	1	1	1	I366S (ATC→AGC)	hslU ←	molecular chaperone and ATPase component of HslUV protease
4143375	A→G					0.051				intergenic (‑349/+249)	ppc ← / ← argE	phosphoenolpyruvate carboxylase/acetylornithine deacetylase
4158143	A→T				0.128					intergenic (+15/‑157)	rrsB → / → gltT	16S ribosomal RNA of rrnB operon/tRNA‑Glu
4158149	T→C				0.118					intergenic (+21/‑151)	rrsB → / → gltT	16S ribosomal RNA of rrnB operon/tRNA‑Glu
4236465	A→T			0.101						intergenic (‑118/‑247)	malE ← / → malK	maltose transporter subunit/fused maltose transport subunit, ATP‑binding component of ABC superfamily/regulatory protein
4236535	T→A								0.052	intergenic (‑188/‑177)	malE ← / → malK	maltose transporter subunit/fused maltose transport subunit, ATP‑binding component of ABC superfamily/regulatory protein
4366604	C→A			0.071						intergenic (+88/‑88)	ecnB → / → sugE	entericidin B membrane lipoprotein/multidrug efflux system protein
4375498	G→T						0.174			E97* (GAA→TAA)	yjeN →	uncharacterized protein
4382399	A→C		0.052							intergenic (+35/‑1)	glyX → / → glyY	tRNA‑Gly/tRNA‑Gly
4531837	IS5 (+) +4 bp	0.136								intergenic (+461/‑14)	fimB → / → fimE	tyrosine recombinase/inversion of on/off regulator of fimA/tyrosine recombinase/inversion of on/off regulator of fimA
4531935	Δ1 bp			0.146						coding (82/597 nt)	fimE →	tyrosine recombinase/inversion of on/off regulator of fimA
4531978	IS5 (–) +4 bp	0.068								coding (125‑128/597 nt)	fimE →	tyrosine recombinase/inversion of on/off regulator of fimA
4532032	IS5 (–) +4 bp	0.255								coding (179‑182/597 nt)	fimE →	tyrosine recombinase/inversion of on/off regulator of fimA
4532648	IS5 (+) +4 bp			0.526						intergenic (+198/‑281)	fimE → / → fimA	tyrosine recombinase/inversion of on/off regulator of fimA/major type 1 subunit fimbrin (pilin)
4575840	A→C					0.072				pseudogene (793/3567 nt)	hsdR ←	pseudogene, premature stop codon, host restriction; endonuclease R
4602036	C→A	0.117								A31D (GCT→GAT)	ytjA →	uncharacterized protein
4603125	A→C	0.081		0.071	0.088	0.075				T300P (ACG→CCG)	yjjU →	putative patatin‑like family phospholipase
4603144	C→A			0.07						T306N (ACT→AAT)	yjjU →	putative patatin‑like family phospholipase
4603178	A→C					0.066				P317P (CCA→CCC)	yjjU →	putative patatin‑like family phospholipase
4610192	G→T			0.084						G258V (GGT→GTT)	deoB →	phosphopentomutase
