# Supplementary material for: Enhanced metabolic entanglement emerges during the evolution of an interkingdom microbial community
Source: Nat Commun. 2024 Aug 22;15:7238. doi: 10.1038/s41467-024-51702-1 (PMC11341674; doi:10.1038/s41467-024-51702-1)
Supplement: Supplementary file 7 — Supplementary Data 4 [file 41467_2024_51702_MOESM7_ESM.xlsx]

## Sheet: Sc_CF50
Supplementary Data 4. Complete mutation dataset obtained from breseq for S. cerevisiae
			MESCo_CF50_Agg				MESCo_CF50
id Chromosome	position	mutation	Sc_50_1	Sc_50_2	Sc_50_3	Sc_50_4	Sc_50_5	Sc_50_1	Sc_50_2	Sc_50_3	annotation	gene	description
BK006934	1 day, 12:01:00	+C			0.136					0.119	intergenic (–/+409)	– / ← YHL050C	–/hypothetical protein
BK006934	38	T→C			0.144					0.113	intergenic (–/+407)	– / ← YHL050C	–/hypothetical protein
BK006934	40	C→T	0.194		0.194					0.149	intergenic (–/+405)	– / ← YHL050C	–/hypothetical protein
BK006934	94	Δ1 bp		1							intergenic (–/+351)	– / ← YHL050C	–/hypothetical protein
BK006934	282	T→C		0.122				0.111			intergenic (–/+163)	– / ← YHL050C	–/hypothetical protein
BK006934	1672	A→G	0.081			0.096			0.095		A289A (GCT→GCC)	YHL050C ←	hypothetical protein
BK006934	1686	A→C								0.06	S285A (TCC→GCC)	YHL050C ←	hypothetical protein
BK006934	1696	A→T	0.185	0.212	0.176	0.239	0.244	0.193	0.229	0.189	A281A (GCT→GCA) ‡	YHL050C ←	hypothetical protein
BK006934	1697	G→T					0.086				A281D (GCT→GAT) ‡	YHL050C ←	hypothetical protein
BK006934	1712	T→G	0.171			0.057	0.122	0.153	0.142		N276T (AAT→ACT)	YHL050C ←	hypothetical protein
BK006934	1722	A→C	0.081								S273A (TCC→GCC)	YHL050C ←	hypothetical protein
BK006934	1729	A→G								0.151	S270S (AGT→AGC)	YHL050C ←	hypothetical protein
BK006934	1729	A→T	0.121		0.116		0.119				S270R (AGT→AGA)	YHL050C ←	hypothetical protein
BK006934	1733	T→G	0.143	0.155			0.13		0.147	0.088	E269A (GAA→GCA)	YHL050C ←	hypothetical protein
BK006934	1744	A→C	0.134	0.11	0.08	0.193	0.112		0.141	0.078	A265A (GCT→GCG)	YHL050C ←	hypothetical protein
BK006934	1748	T→C	0.154			0.211			0.175		N264S (AAT→AGT)	YHL050C ←	hypothetical protein
BK006934	1748	T→G		0.184							N264T (AAT→ACT)	YHL050C ←	hypothetical protein
BK006934	1754	T→C	0.226	0.21		0.206	0.273		0.245	0.22	N262S (AAC→AGC)	YHL050C ←	hypothetical protein
BK006934	1754	T→G						0.234			N262T (AAC→ACC)	YHL050C ←	hypothetical protein
BK006934	1816	C→A	0.14						0.074		A241A (GCG→GCT)	YHL050C ←	hypothetical protein
BK006934	1835	A→C		0.194	0.167			0.251	0.229		I235S (ATC→AGC)	YHL050C ←	hypothetical protein
BK006934	1835	A→G	0.14								I235T (ATC→ACC)	YHL050C ←	hypothetical protein
BK006934	1846	A→G	0.662	0.545	0.47	0.659	0.48	0.584	0.568		T231T (ACT→ACC)	YHL050C ←	hypothetical protein
BK006934	5556	C→T	0.276			0.068		0.074			intergenic (‑1015/+107)	YHL049C ← / ← YHL048C‑A	hypothetical protein/hypothetical protein
BK006934	31688	T→A	1	1	1	1	1	1	1	1	I357F (ATT→TTT)	VMR1 ←	putative ATP‑binding cassette multidrug transporter VMR1
BK006934	48216	Δ3 bp		0.055						0.084	intergenic (‑248/‑545)	OCA5 ← / → WSC4	Oca5p/Wsc4p
BK006934	58394	+AAC			0.196						coding (1746/2142 nt)	RIM4 →	Rim4p
BK006934	85509	Δ2 bp	1	1	?	1	1	1	1	1	intergenic (‑138/‑399)	YNCH0002C ← / → YHL009W‑B	tRNA‑Val/gag‑pol fusion protein
BK006934	85516	(AT)4→3			?				?		intergenic (‑145/‑392)	YNCH0002C ← / → YHL009W‑B	tRNA‑Val/gag‑pol fusion protein
BK006934	144506	Δ3 bp				0.071					coding (511‑513/2067 nt)	YHR020W →	proline‑‑tRNA ligase
BK006934	187814	G→T								0.173	intergenic (‑135/‑110)	VMA10 ← / → BCD1	H(+)‑transporting V1 sector ATPase subunit G/Bcd1p
BK006934	216123	C→T	1	1	1	1	1	1	1	1	G571D (GGT→GAT)	RSC30 ←	Rsc30p
BK006934	386096	Δ3 bp			0.064	0.059	0.102				coding (587‑589/978 nt)	DSE2 →	Dse2p
BK006934	396946	Δ1 bp				Δ	1				intergenic (‑287/‑305)	SKG6 ← / → PEX28	Skg6p/Pex28p
BK006934	396946	Δ3 bp				0.124					intergenic (‑287/‑303)	SKG6 ← / → PEX28	Skg6p/Pex28p
BK006934	417054	G→A	1	1	1	1	1	1	1	1	F42F (TTC→TTT)	KEL1 ←	Kel1p
BK006934	475932	Δ2 bp	?	?	1		?	1	?	?	intergenic (‑154/+66)	YNCH0016C ← / ← KOG1	tRNA‑Val/ubiquitin‑binding TORC1 subunit KOG1
BK006934	475933	Δ1 bp	?	?	Δ	1	?	Δ	?	?	intergenic (‑155/+66)	YNCH0016C ← / ← KOG1	tRNA‑Val/ubiquitin‑binding TORC1 subunit KOG1
BK006934	475953	(AT)11→10	?	?					?	?	intergenic (‑175/+45)	YNCH0016C ← / ← KOG1	tRNA‑Val/ubiquitin‑binding TORC1 subunit KOG1
BK006934	492151	A→G				0.059					D74G (GAT→GGT)	UTP9 →	Utp9p
BK006934	499958	C→T	1	1	1	1	1	1	1	1	E396K (GAA→AAA)	PPX1 ←	exopolyphosphatase
BK006934	511255	C→T	1	1	1	1	1	1	1	1	F631F (TTC→TTT)	SCH9 →	serine/threonine protein kinase SCH9
BK006934	524447	C→G	1	1	1	1	1	1	1	1	intergenic (‑2710/‑945)	YHR210C ← / → FLO5	aldose 1‑epimerase superfamily protein/flocculin FLO5
BK006934	526287	A→C			0.158						D299A (GAT→GCT)	FLO5 →	flocculin FLO5
BK006934	526301	T→A			0.204					0.199	L304I (TTA→ATA) ‡	FLO5 →	flocculin FLO5
BK006934	526302	T→A			0.207						L304* (TTA→TAA) ‡	FLO5 →	flocculin FLO5
BK006934	526309	T→C		0.1	0.141	0.199				0.238	D306D (GAT→GAC)	FLO5 →	flocculin FLO5
BK006934	526309	T→A	0.25						0.157		D306E (GAT→GAA)	FLO5 →	flocculin FLO5
BK006934	526315	T→C	0.184			0.162		0.1	0.101	0.169	T308T (ACT→ACC)	FLO5 →	flocculin FLO5
BK006934	526316	G→A	0.186			0.149		0.105	0.107	0.171	V309I (GTC→ATC)	FLO5 →	flocculin FLO5
BK006934	526324	C→T	0.189	0.104	0.137	0.165		0.158	0.147	0.24	V311V (GTC→GTT)	FLO5 →	flocculin FLO5
BK006934	526325	A→G	0.203	0.108	0.124	0.167		0.147	0.168	0.238	I312V (ATC→GTC) ‡	FLO5 →	flocculin FLO5
BK006934	526329	G→A	0.189	0.123	0.134	0.195		0.132	0.153	0.278	R313K (AGA→AAA)	FLO5 →	flocculin FLO5
BK006934	526333	T→A	0.227	0.12	0.179	0.216	0.117	0.162	0.168	0.294	T314T (ACT→ACA)	FLO5 →	flocculin FLO5
BK006934	526336	A→T		0.057						0.073	P315P (CCA→CCT)	FLO5 →	flocculin FLO5
BK006934	526339	A→T			0.053						T316T (ACA→ACT)	FLO5 →	flocculin FLO5
BK006934	526342	A→T	0.247	0.374	0.48	0.461	0.443	0.418	0.217	0.344	T317T (ACA→ACT)	FLO5 →	flocculin FLO5
BK006934	526347	G→A		0.054							S319N (AGC→AAC)	FLO5 →	flocculin FLO5
BK006934	526356	C→T	0.284	0.305	0.426	0.449	0.37	0.411	0.192	0.314	T322I (ACA→ATA)	FLO5 →	flocculin FLO5
BK006934	526363	C→G	0.23	0.265	0.373	0.436	0.343	0.413	0.118	0.285	T324T (ACC→ACG)	FLO5 →	flocculin FLO5
BK006934	526366	C→T		0.062						0.056	T325T (ACC→ACT)	FLO5 →	flocculin FLO5
BK006934	526369	G→A	0.222	0.191	0.305	0.393	0.297	0.334	0.124	0.235	E326E (GAG→GAA)	FLO5 →	flocculin FLO5
BK006934	526378	C→T								0.057	T329T (ACC→ACT)	FLO5 →	flocculin FLO5
BK006934	526381	T→C								0.064	G330G (GGT→GGC)	FLO5 →	flocculin FLO5
BK006934	526390	C→A	0.263	0.191	0.282	0.379	0.311	0.348	0.13	0.224	T333T (ACC→ACA)	FLO5 →	flocculin FLO5
BK006934	526396	A→G								0.059	T335T (ACA→ACG)	FLO5 →	flocculin FLO5
BK006934	526399	C→T		0.078						0.081	S336S (TCC→TCT)	FLO5 →	flocculin FLO5
BK006934	526402	T→A	0.181	0.156	0.253	0.351	0.261	0.238	0.112	0.209	T337T (ACT→ACA)	FLO5 →	flocculin FLO5
BK006934	526405	G→A	0.188	0.147	0.272	0.345	0.267	0.233	0.098	0.208	E338E (GAG→GAA)	FLO5 →	flocculin FLO5
BK006934	526415	G→A		0.106	0.093	0.147	0.059	0.112	0.1	0.15	V342I (GTC→ATC) ‡	FLO5 →	flocculin FLO5
BK006934	526417	C→G					0.077				V342V (GTC→GTG) ‡	FLO5 →	flocculin FLO5
BK006934	526420	C→T	0.1	0.109	0.162	0.228	0.136	0.192		0.164	T343T (ACC→ACT)	FLO5 →	flocculin FLO5
BK006934	526423	T→C		0.081	0.077	0.109		0.109	0.06	0.118	G344G (GGT→GGC)	FLO5 →	flocculin FLO5
BK006934	526453	T→G	0.085	0.104	0.19	0.142	0.156		0.117	0.074	V354V (GTT→GTG)	FLO5 →	flocculin FLO5
BK006934	526459	C→T		0.062	0.175	0.059	0.067				V356V (GTC→GTT)	FLO5 →	flocculin FLO5
BK006934	526462	T→C		0.066	0.188	0.072	0.067				I357I (ATT→ATC)	FLO5 →	flocculin FLO5
BK006934	526468	T→C			0.137		0.058				T359T (ACT→ACC)	FLO5 →	flocculin FLO5
BK006934	526487	A→G			0.067						I366V (ATT→GTT)	FLO5 →	flocculin FLO5
BK006934	526492	T→A							0.139		T367T (ACT→ACA)	FLO5 →	flocculin FLO5
BK006934	526504	A→C		0.168						0.165	E371D (GAA→GAC)	FLO5 →	flocculin FLO5
BK006934	526516	T→A					0.074				G375G (GGT→GGA)	FLO5 →	flocculin FLO5
BK006934	526525	C→A					0.274	0.143			T378T (ACC→ACA)	FLO5 →	flocculin FLO5
BK006934	526537	T→A					0.265				T382T (ACT→ACA)	FLO5 →	flocculin FLO5
BK006934	526540	G→A					0.261				E383E (GAG→GAA)	FLO5 →	flocculin FLO5
BK006934	526552	G→C		0.178			0.298	0.147	0.198		V387V (GTG→GTC)	FLO5 →	flocculin FLO5
BK006934	526588	T→G					0.169				V399V (GTT→GTG)	FLO5 →	flocculin FLO5
BK006934	526594	C→T					0.092				V401V (GTC→GTT)	FLO5 →	flocculin FLO5
BK006934	526597	T→C					0.109				I402I (ATT→ATC)	FLO5 →	flocculin FLO5
BK006934	526603	T→C					0.089				T404T (ACT→ACC)	FLO5 →	flocculin FLO5
BK006934	526615	G→A					0.085				E408E (GAG→GAA)	FLO5 →	flocculin FLO5
BK006934	526676	G→C				0.167			0.173		V429L (GTT→CTT)	FLO5 →	flocculin FLO5
BK006934	526685	A→C							0.181		I432L (ATC→CTC)	FLO5 →	flocculin FLO5
BK006934	526783	C→T	0.129			0.084	0.283				T464T (ACC→ACT)	FLO5 →	flocculin FLO5
BK006934	526786	T→C	0.121			0.076	0.27				G465G (GGT→GGC)	FLO5 →	flocculin FLO5
BK006934	526795	C→A	0.385	0.172		0.365		0.416	0.308	0.159	T468T (ACC→ACA)	FLO5 →	flocculin FLO5
BK006934	526801	A→G	0.101			0.075	0.257				T470T (ACA→ACG)	FLO5 →	flocculin FLO5
BK006934	526804	T→C	0.423	0.229		0.366		0.415	0.325	0.204	S471S (TCT→TCC)	FLO5 →	flocculin FLO5
BK006934	526807	T→A	0.364	0.163		0.341		0.339	0.253	0.154	T472T (ACT→ACA)	FLO5 →	flocculin FLO5
BK006934	526810	G→A	0.353			0.353		0.343	0.271	0.148	E473E (GAG→GAA)	FLO5 →	flocculin FLO5
BK006934	526820	G→A				0.074	0.185				V477I (GTC→ATC)	FLO5 →	flocculin FLO5
BK006934	526825	C→T	0.095			0.088					T478T (ACC→ACT)	FLO5 →	flocculin FLO5
BK006934	526828	T→C	0.077			0.071					G479G (GGT→GGC)	FLO5 →	flocculin FLO5
BK006934	526858	T→G	0.224	0.184		0.192		0.197	0.177	0.164	V489V (GTT→GTG)	FLO5 →	flocculin FLO5
BK006934	526873	T→C	0.127	0.144		0.173		0.128	0.109	0.065	T494T (ACT→ACC)	FLO5 →	flocculin FLO5
BK006934	526879	C→T	0.11	0.087		0.142			0.159		T496T (ACC→ACT)	FLO5 →	flocculin FLO5
BK006934	526993	G→T			0.119						V534V (GTG→GTT)	FLO5 →	flocculin FLO5
BK006934	527200	T→C			0.082						T603T (ACT→ACC)	FLO5 →	flocculin FLO5
BK006934	532601	T→G		0.069							intergenic (+3982/‑6141)	FLO5 → / → YHR212W‑A	flocculin FLO5/hypothetical protein
BK006934	532692	C→A	0.154	0.186	0.17	0.18	0.183	0.169	0.149	0.218	intergenic (+4073/‑6050)	FLO5 → / → YHR212W‑A	flocculin FLO5/hypothetical protein
BK006934	532772	C→T	0.118	0.152	0.144	0.15	0.202	0.16	0.125	0.152	intergenic (+4153/‑5970)	FLO5 → / → YHR212W‑A	flocculin FLO5/hypothetical protein
BK006934	556650	C→T	0.122	0.277	0.147	0.205	0.169	0.15	0.204	0.164	intergenic (+683/‑1364)	IMD2 → / → YHR218W	IMP dehydrogenase IMD2/hypothetical protein
BK006934	560519	T→G	?	0.255	?	?	?	?		?	V116G (GTC→GGC)	YHR219W →	hypothetical protein
BK006934	560544	A→C	?		?	?	?	?	0.286	?	E124D (GAA→GAC)	YHR219W →	hypothetical protein
BK006934	560558	A→G	?	0.396	?	?	?	?		0.358	N129S (AAC→AGC)	YHR219W →	hypothetical protein
BK006934	560558	A→C	?		?	?	?	?	0.284	?	N129T (AAC→ACC)	YHR219W →	hypothetical protein
BK006934	560568	T→C				?				0.138	A132A (GCT→GCC)	YHR219W →	hypothetical protein
BK006934	560580	A→C	?	0.303	?	?	?	?			E136D (GAA→GAC)	YHR219W →	hypothetical protein
BK006934	560583	T→A		0.099							S137R (AGT→AGA)	YHR219W →	hypothetical protein
BK006934	560600	A→C		0.112		0.355					N143T (AAT→ACT)	YHR219W →	hypothetical protein
BK006934	560621	T→C	0.098	0.219		0.161			0.16	0.186	I150T (ATC→ACC)	YHR219W →	hypothetical protein
BK006934	560627	T→G	0.112	0.193		0.211	0.12		0.23	0.208	V152G (GTC→GGC)	YHR219W →	hypothetical protein
BK006934	560631	G→C							0.15		R153S (AGG→AGC)	YHR219W →	hypothetical protein
BK006934	560636	G→C	0.171	0.168						0.199	S155T (AGT→ACT)	YHR219W →	hypothetical protein
BK006934	560640	G→T				0.194					A156A (GCG→GCT)	YHR219W →	hypothetical protein
BK006934	560651	A→C							0.109		E160A (GAA→GCA) ‡	YHR219W →	hypothetical protein
BK006934	560652	A→C			0.223	0.201	0.193		0.3		E160D (GAA→GAC) ‡	YHR219W →	hypothetical protein
BK006934	560666	A→G								0.227	N165S (AAC→AGC)	YHR219W →	hypothetical protein
BK006934	560666	A→C		0.332		0.24	0.308		0.37		N165T (AAC→ACC)	YHR219W →	hypothetical protein
BK006934	560672	G→A								0.13	S167N (AGT→AAT)	YHR219W →	hypothetical protein
BK006934	562374	G→A	0.5	0.634	0.334	0.56	0.464	0.424	0.409	0.5	intergenic (+327/–)	YHR219W → / –	hypothetical protein/–
BK006934	562386	Δ1 bp		1		1					intergenic (+339/–)	YHR219W → / –	hypothetical protein/–
BK006934	562440	A→G		0.227							intergenic (+393/–)	YHR219W → / –	hypothetical protein/–
BK006934	562443	A→G		0.21							intergenic (+396/–)	YHR219W → / –	hypothetical protein/–
BK006934	17,534:1	+T	1	1	1	1	1	1	1	1	coding (143/450 nt)	YHL041W →	hypothetical protein
BK006934	2,292:1	+C	?	?	?	1		?		?	intergenic (‑395/+379)	YHL050C ← / ← YHL050C	hypothetical protein/hypothetical protein
BK006934	562,468:1	+G		0.25							intergenic (+421/–)	YHR219W → / –	hypothetical protein/–
BK006934	562,474:2	+T			?				0.294		intergenic (+427/–)	YHR219W → / –	hypothetical protein/–
BK006935	2029	T→C	0.204	0.085	0.106	0.129		0.196	0.096		L47L (TTA→TTG)	PAU8 ←	seripauperin PAU8
BK006935	2146	G→A	0.07	0.1	0.096		0.087		0.065		A8A (GCC→GCT)	PAU8 ←	seripauperin PAU8
BK006935	6736	+AAA			0.739				0.531		intergenic (+4029/+499)	YAL067W‑A → / ← SEO1	hypothetical protein/putative permease SEO1
BK006935	6736	+AAAA		0.623							intergenic (+4029/+499)	YAL067W‑A → / ← SEO1	hypothetical protein/putative permease SEO1
BK006935	12566	C→G			0.152					0.124	intergenic (+140/+797)	YAL064W‑B → / ← TDA8	hypothetical protein/Tda8p
BK006935	12594	A→T	0.095	0.192	0.13	0.16	0.185	0.231	0.2	0.151	intergenic (+168/+769)	YAL064W‑B → / ← TDA8	hypothetical protein/Tda8p
BK006935	12620	T→C	0.172	0.242	0.267	0.206	0.135	0.18	0.211	0.164	intergenic (+194/+743)	YAL064W‑B → / ← TDA8	hypothetical protein/Tda8p
BK006935	12642	T→A	0.084	0.155	0.102	0.123	0.117	0.099	0.141	0.125	intergenic (+216/+721)	YAL064W‑B → / ← TDA8	hypothetical protein/Tda8p
BK006935	12649	A→T							0.124	0.115	intergenic (+223/+714)	YAL064W‑B → / ← TDA8	hypothetical protein/Tda8p
BK006935	12657	A→C			0.101						intergenic (+231/+706)	YAL064W‑B → / ← TDA8	hypothetical protein/Tda8p
BK006935	12662	T→C		0.053			0.079	0.094			intergenic (+236/+701)	YAL064W‑B → / ← TDA8	hypothetical protein/Tda8p
BK006935	12666	T→C		0.065		0.086	0.071	0.096			intergenic (+240/+697)	YAL064W‑B → / ← TDA8	hypothetical protein/Tda8p
BK006935	12668	T→C	0.175	0.282	0.2	0.322	0.268	0.217	0.242	0.228	intergenic (+242/+695)	YAL064W‑B → / ← TDA8	hypothetical protein/Tda8p
BK006935	12690	A→T	0.369	0.368	0.387	0.365	0.369	0.339	0.391	0.379	intergenic (+264/+673)	YAL064W‑B → / ← TDA8	hypothetical protein/Tda8p
BK006935	12697	A→T			0.089				0.093		intergenic (+271/+666)	YAL064W‑B → / ← TDA8	hypothetical protein/Tda8p
BK006935	12714	T→C						0.097			intergenic (+288/+649)	YAL064W‑B → / ← TDA8	hypothetical protein/Tda8p
BK006935	12716	C→T	0.173	0.135	0.135		0.173	0.114	0.147		intergenic (+290/+647)	YAL064W‑B → / ← TDA8	hypothetical protein/Tda8p
BK006935	12716	C→A				0.171					intergenic (+290/+647)	YAL064W‑B → / ← TDA8	hypothetical protein/Tda8p
BK006935	12738	T→A		0.072					0.091		intergenic (+312/+625)	YAL064W‑B → / ← TDA8	hypothetical protein/Tda8p
BK006935	12745	A→T		0.071	0.091	0.095					intergenic (+319/+618)	YAL064W‑B → / ← TDA8	hypothetical protein/Tda8p
BK006935	12764	T→C			0.109		0.099			0.124	intergenic (+338/+599)	YAL064W‑B → / ← TDA8	hypothetical protein/Tda8p
BK006935	12764	T→A							0.14		intergenic (+338/+599)	YAL064W‑B → / ← TDA8	hypothetical protein/Tda8p
BK006935	25340	C→A	1	1	1	1	1	1	1	1	A877S (GCG→TCG)	FLO9 ←	flocculin FLO9
BK006935	25413	G→A	0.093			0.1	0.195				V852V (GTC→GTT)	FLO9 ←	flocculin FLO9
BK006935	25418	T→C	0.122			0.128	0.207				I851V (ATT→GTT)	FLO9 ←	flocculin FLO9
BK006935	25424	C→T								0.051	V849I (GTC→ATC)	FLO9 ←	flocculin FLO9
BK006935	25425	A→G								0.05	T848T (ACT→ACC)	FLO9 ←	flocculin FLO9
BK006935	25431	A→G								0.052	D846D (GAT→GAC)	FLO9 ←	flocculin FLO9
BK006935	25441	T→A								0.052	Q843L (CAA→CTA) ‡	FLO9 ←	flocculin FLO9
BK006935	25442	G→C								0.052	Q843E (CAA→GAA) ‡	FLO9 ←	flocculin FLO9
BK006935	25452	T→G								0.054	G839G (GGA→GGC)	FLO9 ←	flocculin FLO9
BK006935	25452	T→A				0.069	0.104				G839G (GGA→GGT)	FLO9 ←	flocculin FLO9
BK006935	25461	G→A								0.069	T836T (ACC→ACT)	FLO9 ←	flocculin FLO9
BK006935	25464	G→A								0.07	T835T (ACC→ACT)	FLO9 ←	flocculin FLO9
BK006935	25488	G→A	1	1	1	1	1	1	1	0.876	F827F (TTC→TTT)	FLO9 ←	flocculin FLO9
BK006935	25497	G→A	1	1	1	1	1	1	1	0.866	T824T (ACC→ACT)	FLO9 ←	flocculin FLO9
BK006935	25506	C→T	1	1	1	1	1	1	1	1	E821E (GAG→GAA)	FLO9 ←	flocculin FLO9
BK006935	25509	G→A	1	1	1	1	1	1	1	0.779	T820T (ACC→ACT)	FLO9 ←	flocculin FLO9
BK006935	25512	T→G	1	1	1	1	1	1	1	1	T819T (ACA→ACC)	FLO9 ←	flocculin FLO9
BK006935	25515	A→G	1	1	1	1	1	1	1	1	T818T (ACT→ACC)	FLO9 ←	flocculin FLO9
BK006935	25536	G→A	1	?	1	1	?	?	1	1	T811T (ACC→ACT)	FLO9 ←	flocculin FLO9
BK006935	25542	A→G	1	?	1	1	?	?	1	1	T809T (ACT→ACC)	FLO9 ←	flocculin FLO9
BK006935	25872	G→C	?	1	1	1	?	?	?	1	I699M (ATC→ATG)	FLO9 ←	flocculin FLO9
BK006935	26238	T→C	0.141								E577E (GAA→GAG)	FLO9 ←	flocculin FLO9
BK006935	26331	G→A		0.164	0.065				0.131	0.089	A546A (GCC→GCT)	FLO9 ←	flocculin FLO9
BK006935	26412	G→C	1	1	1	1	1	1	?	?	I519M (ATC→ATG)	FLO9 ←	flocculin FLO9
BK006935	26946	T→A	0.295				?	?	?		T341T (ACA→ACT)	FLO9 ←	flocculin FLO9
BK006935	26949	G→A	0.282				?	?	?		T340T (ACC→ACT)	FLO9 ←	flocculin FLO9
BK006935	26954	A→T	0.215				?	?	?		L339M (TTG→ATG)	FLO9 ←	flocculin FLO9
BK006935	26964	A→C	?			?	?	?	0.342		T335T (ACT→ACG)	FLO9 ←	flocculin FLO9
BK006935	26970	G→A	?	1	1	?	?	?	?	1	T333T (ACC→ACT)	FLO9 ←	flocculin FLO9
BK006935	26973	2 bp→GG		1			?	?		1	coding (995‑996/3969 nt)	FLO9 ←	flocculin FLO9
BK006935	26973	A→G	1		1	1	?	?	1		F332F (TTT→TTC) ‡	FLO9 ←	flocculin FLO9
BK006935	26974	A→G	0.694		?	?	?	?	?		F332S (TTT→TCT) ‡	FLO9 ←	flocculin FLO9
BK006935	26981	3 bp→CAG	1	1	1	1	?	?	1	1	coding (986‑988/3969 nt)	FLO9 ←	flocculin FLO9
BK006935	26981	T→C					?	?			S330G (AGC→GGC)	FLO9 ←	flocculin FLO9
BK006935	26983	T→G					?	?			N329T (AAC→ACC)	FLO9 ←	flocculin FLO9
BK006935	26991	C→T					?				E326E (GAG→GAA)	FLO9 ←	flocculin FLO9
BK006935	26994	A→G					?	?			T325T (ACT→ACC)	FLO9 ←	flocculin FLO9
BK006935	26997	T→C							0.12		T324T (ACA→ACG)	FLO9 ←	flocculin FLO9
BK006935	27013	C→T				0.062					S319N (AGC→AAC)	FLO9 ←	flocculin FLO9
BK006935	27027	A→T	1	1	1	1	1	1	1	1	T314T (ACT→ACA)	FLO9 ←	flocculin FLO9
BK006935	27031	C→T	0.836	0.487	0.514	0.874	0.858	0.793	0.788	0.819	R313K (AGA→AAA)	FLO9 ←	flocculin FLO9
BK006935	27035	2 bp→CA	1	1	1	1	1	1	1	1	coding (933‑934/3969 nt)	FLO9 ←	flocculin FLO9
BK006935	27042	G→C			0.077						V309V (GTC→GTG) ‡	FLO9 ←	flocculin FLO9
BK006935	27044	C→T	1	1	0.743	1	1	1	1	1	V309I (GTC→ATC) ‡	FLO9 ←	flocculin FLO9
BK006935	27045	G→A		0.144	0.201						T308T (ACC→ACT)	FLO9 ←	flocculin FLO9
BK006935	27051	G→A		0.118		0.089			0.078	0.065	D306D (GAC→GAT)	FLO9 ←	flocculin FLO9
BK006935	27060	A→T	1	0.72	1	1	1	1	0.925	1	V303V (GTT→GTA) ‡	FLO9 ←	flocculin FLO9
BK006935	27061	A→T		0.154	0.22						V303D (GTT→GAT) ‡	FLO9 ←	flocculin FLO9
BK006935	27062	C→A	0.066	0.269					0.114	0.054	V303F (GTT→TTT) ‡	FLO9 ←	flocculin FLO9
BK006935	27062	C→G			0.368						V303L (GTT→CTT) ‡	FLO9 ←	flocculin FLO9
BK006935	27063	G→A	0.857	0.591	0.738	0.867	1	0.824	0.803	0.861	G302G (GGC→GGT)	FLO9 ←	flocculin FLO9
BK006935	27066	G→A	0.063	0.262	0.142	0.063			0.093	0.088	N301N (AAC→AAT)	FLO9 ←	flocculin FLO9
BK006935	27069	G→A		0.185	0.099				0.071		T300T (ACC→ACT)	FLO9 ←	flocculin FLO9
BK006935	27072	A→G	0.934	0.609	0.564	1	0.9	0.934	0.925	0.91	G299G (GGT→GGC)	FLO9 ←	flocculin FLO9
BK006935	27075	G→A	0.886	0.522	0.514	1	1	1	0.912	0.899	T298T (ACC→ACT)	FLO9 ←	flocculin FLO9
BK006935	27080	C→T	0.884	0.364	0.342	1	0.897	1	0.869	0.861	V297I (GTC→ATC)	FLO9 ←	flocculin FLO9
BK006935	27081	G→A	0.878	0.769	0.788	0.91	0.88	0.871	0.843	0.868	T296T (ACC→ACT)	FLO9 ←	flocculin FLO9
BK006935	27084	G→A	0.872	0.808	0.814	1	1	0.878	0.896	0.882	T295T (ACC→ACT)	FLO9 ←	flocculin FLO9
BK006935	27089	T→A	0.07	0.089	0.106			0.057	0.068	0.06	M294L (ATG→TTG)	FLO9 ←	flocculin FLO9
BK006935	27090	T→C	0.591			0.756	0.685	0.631	0.679	0.611	E293E (GAA→GAG)	FLO9 ←	flocculin FLO9
BK006935	27092	+135 bp		100%	1						coding (877/3969 nt)	FLO9 ←	flocculin FLO9
BK006935	27093	A→T	0.409	0.301	0.312	0.264	0.345	0.378	0.351	0.362	T292T (ACT→ACA)	FLO9 ←	flocculin FLO9
BK006935	27096	A→G	0.284	0.261	0.243	0.16	0.218	0.206	0.213	0.266	S291S (TCT→TCC)	FLO9 ←	flocculin FLO9
BK006935	27099	T→C	0.69	0.737	0.695	0.824	0.749	0.723	0.688	0.719	T290T (ACA→ACG)	FLO9 ←	flocculin FLO9
BK006935	27105	A→G	0.625	0.633	0.652	0.761	0.658	0.669	0.617	0.621	T288T (ACT→ACC)	FLO9 ←	flocculin FLO9
BK006935	27109	A→G	0.111	0.074	0.059				0.104	0.1	F287S (TTC→TCC)	FLO9 ←	flocculin FLO9
BK006935	27114	A→G	0.257	0.271	0.255	0.153	0.144	0.18	0.203	0.192	G285G (GGT→GGC)	FLO9 ←	flocculin FLO9
BK006935	27117	G→A	0.175	0.219	0.219	0.116	0.124	0.114	0.171	0.154	T284T (ACC→ACT)	FLO9 ←	flocculin FLO9
BK006935	27126	T→C	0.846	0.85	0.786	0.902	0.853	0.868	0.77	0.827	E281E (GAA→GAG)	FLO9 ←	flocculin FLO9
BK006935	27129	C→G	0.87	0.838	0.855	0.894	0.883	0.907	0.853	0.877	T280T (ACG→ACC)	FLO9 ←	flocculin FLO9
BK006935	27132	T→C	0.187	0.145	0.203	0.097	0.136	0.144	0.22	0.174	T279T (ACA→ACG)	FLO9 ←	flocculin FLO9
BK006935	28316	C→A								0.101	intergenic (‑348/‑3251)	FLO9 ← / → GDH3	flocculin FLO9/glutamate dehydrogenase (NADP(+)) GDH3
BK006935	77512	Δ3 bp							0.14		coding (1086‑1088/3009 nt)	FUN12 →	translation initiation factor eIF5B
BK006935	77512	Δ1 bp			0.111				Δ		coding (1086/3009 nt)	FUN12 →	translation initiation factor eIF5B
BK006935	77513	Δ1 bp			0.111				Δ		coding (1087/3009 nt)	FUN12 →	translation initiation factor eIF5B
BK006935	77514	Δ1 bp			0.111				Δ		coding (1088/3009 nt)	FUN12 →	translation initiation factor eIF5B
BK006935	99305	G→A	0.511	0.197	0.484						P131P (CCC→CCT)	DRS2 ←	aminophospholipid‑translocating P4‑type ATPase DRS2
BK006935	113050	+GTT				0.325					coding (310/2514 nt)	CCR4 ←	CCR4‑NOT core exoribonuclease subunit CCR4
BK006935	113051	Δ3 bp			0.072	0.095					coding (307‑309/2514 nt)	CCR4 ←	CCR4‑NOT core exoribonuclease subunit CCR4
BK006935	126880	+TTT			0.684	0.627					intergenic (+94/+23)	TPD3 → / ← NTG1	protein phosphatase 2A structural subunit TPD3/bifunctional N‑glycosylase/AP lyase NTG1
BK006935	141135	A→T	1	1	1	1	1	1	1	1	P99P (CCT→CCA)	SSA1 ←	Hsp70 family ATPase SSA1
BK006935	158393	C→G		0.059							R76T (AGG→ACG)	RFA1 ←	replication factor A subunit protein RFA1
BK006935	183388	Δ1 bp	1	1	1	1	1	1	1	1	intergenic (‑785/‑382)	YNCA0006C ← / → UIP3	tRNA‑Ser/DUP240 family protein UIP3
BK006935	188881	G→C	0.494	0.33	0.372	0.34	0.263	0.202	0.353	0.339	intergenic (+70/‑1312)	MST28 → / → YAT1	DUP240 family protein MST28/carnitine O‑acetyltransferase YAT1
BK006935	188939	A→G	0.461	0.355	0.385	0.36	0.282	0.232	0.365	0.357	intergenic (+128/‑1254)	MST28 → / → YAT1	DUP240 family protein MST28/carnitine O‑acetyltransferase YAT1
BK006935	189269	A→C	0.845	1	0.855	0.89	0.875	0.876	0.784	0.821	intergenic (+458/‑924)	MST28 → / → YAT1	DUP240 family protein MST28/carnitine O‑acetyltransferase YAT1
BK006935	189277	+30 bp	87.7%	0.936	0.834	0.898		0.892	0.782	0.828	intergenic (+466/‑916)	MST28 → / → YAT1	DUP240 family protein MST28/carnitine O‑acetyltransferase YAT1
BK006935	189289	(A)5→4	1	1	1	1	?	1	1	1	intergenic (+478/‑904)	MST28 → / → YAT1	DUP240 family protein MST28/carnitine O‑acetyltransferase YAT1
BK006935	193985	Δ3 bp							0.188		coding (1367‑1369/3567 nt)	SWH1 →	oxysterol‑binding protein related protein SWH1
BK006935	199811	T→G	1	1	1	1	1	1	1	1	intergenic (+3626/‑3592)	SWH1 → / → FLO1	oxysterol‑binding protein related protein SWH1/flocculin FLO1
BK006935	204254	C→T	0.071				0.088				T284T (ACC→ACT)	FLO1 →	flocculin FLO1
BK006935	204308	C→T			0.159	0.083	0.057	0.101			G302G (GGC→GGT)	FLO1 →	flocculin FLO1
BK006935	204311	T→A			0.153	0.082	0.08	0.079			V303V (GTT→GTA)	FLO1 →	flocculin FLO1
BK006935	204327	G→A	0.147	0.088	0.157	0.11	0.121		0.113		V309I (GTC→ATC)	FLO1 →	flocculin FLO1
BK006935	204335	C→T			0.206	0.148	0.091	0.134	0.095		V311V (GTC→GTT)	FLO1 →	flocculin FLO1
BK006935	204336	A→G			0.196	0.132	0.102	0.14	0.112		I312V (ATC→GTC)	FLO1 →	flocculin FLO1
BK006935	204340	G→A			0.196	0.142		0.148			R313K (AGA→AAA)	FLO1 →	flocculin FLO1
BK006935	204344	T→A		0.185	0.279	0.195	0.119	0.261	0.144		T314T (ACT→ACA)	FLO1 →	flocculin FLO1
BK006935	204388	3 bp→CTG	?	?	1	?	?	?	?	?	coding (986‑988/4614 nt)	FLO1 →	flocculin FLO1
BK006935	204389	2 bp→TG	?	?		?	?	?	?	?	coding (987‑988/4614 nt)	FLO1 →	flocculin FLO1
BK006935	204397	T→C	?	?	0.667	?	?	?	?	?	F332S (TTT→TCT) ‡	FLO1 →	flocculin FLO1
BK006935	204398	T→C	?	?	1	?	?	?	?	?	F332F (TTT→TTC) ‡	FLO1 →	flocculin FLO1
BK006935	204401	C→T	?	?	0.611	?	?	?	?	?	T333T (ACC→ACT)	FLO1 →	flocculin FLO1
BK006935	204407	T→G	?	?	0.285	?	?	?	?	?	T335T (ACT→ACG)	FLO1 →	flocculin FLO1
BK006935	204431	T→C	?	?	?	?	?	?	?	?	T343T (ACT→ACC)	FLO1 →	flocculin FLO1
BK006935	204434	C→T	?	?	0.693	?	?	?	?	?	G344G (GGC→GGT)	FLO1 →	flocculin FLO1
BK006935	205748	C→T	0.311	0.316	0.342	0.272	0.208	0.305	0.269	0.275	F782F (TTC→TTT)	FLO1 →	flocculin FLO1
BK006935	205751	C→A		0.134	0.099		0.134		0.176		T783T (ACC→ACA)	FLO1 →	flocculin FLO1
BK006935	205760	C→T	0.29	0.367	0.42	0.245	0.238	0.29	0.278	0.281	S786S (TCC→TCT)	FLO1 →	flocculin FLO1
BK006935	205763	T→A	0.161	0.277	0.193	0.194	0.233	0.176	0.233	0.224	T787T (ACT→ACA)	FLO1 →	flocculin FLO1
BK006935	205766	G→A	0.155		0.205	0.186	0.214	0.151	0.208	0.185	E788E (GAG→GAA)	FLO1 →	flocculin FLO1
BK006935	205772	C→T	0.203	0.265	0.235	0.186	0.254	0.22	0.238	0.255	T790T (ACC→ACT)	FLO1 →	flocculin FLO1
BK006935	205775	C→T	0.212	0.245	0.225	0.231	0.247	0.205	0.23	0.217	T791T (ACC→ACT)	FLO1 →	flocculin FLO1
BK006935	205787	T→C	0.565	0.694	0.613	0.512	0.534	0.561	0.616	0.622	T795T (ACT→ACC)	FLO1 →	flocculin FLO1
BK006935	205811	C→T	0.52	0.643	0.585	0.474	0.504	0.535	0.59	0.6	T803T (ACC→ACT)	FLO1 →	flocculin FLO1
BK006935	205829	T→C	0.491	0.621	0.564	0.431	0.481	0.474	0.565	0.565	T809T (ACT→ACC)	FLO1 →	flocculin FLO1
BK006935	205835	C→T	0.513	0.631	0.562	0.443	0.468	0.481	0.594	0.59	T811T (ACC→ACT)	FLO1 →	flocculin FLO1
BK006935	205853	A→C							0.065		T817T (ACA→ACC)	FLO1 →	flocculin FLO1
BK006935	205886	T→C	0.462	0.498	0.5	0.392	0.432	0.441	0.503	0.524	T828T (ACT→ACC)	FLO1 →	flocculin FLO1
BK006935	205901	A→G	0.295	0.289	0.252	0.195	0.224	0.323	0.375	0.342	E833E (GAA→GAG)	FLO1 →	flocculin FLO1
BK006935	205911	A→G			0.194				0.13	0.17	I837V (ATT→GTT) ‡	FLO1 →	flocculin FLO1
BK006935	205911	A→C		0.166							I837L (ATT→CTT) ‡	FLO1 →	flocculin FLO1
BK006935	205913	T→C	0.279	0.342	0.291	0.174		0.251	0.347	0.416	I837I (ATT→ATC) ‡	FLO1 →	flocculin FLO1
BK006935	205916	T→C							0.176		T838T (ACT→ACC)	FLO1 →	flocculin FLO1
BK006935	205919	A→T							0.134	0.118	G839G (GGA→GGT)	FLO1 →	flocculin FLO1
BK006935	205929	G→C							0.119		V843L (GTT→CTT)	FLO1 →	flocculin FLO1
BK006935	205930	T→A		0.149	0.159	0.173					V843D (GTT→GAT) ‡	FLO1 →	flocculin FLO1
BK006935	205931	T→A		0.139							V843V (GTT→GTA) ‡	FLO1 →	flocculin FLO1
BK006935	205949	C→G							0.152		V849V (GTC→GTG)	FLO1 →	flocculin FLO1
BK006935	206018	T→C				0.146	0.161		0.105	0.104	F872F (TTT→TTC)	FLO1 →	flocculin FLO1
BK006935	206084	T→G						0.169			V894V (GTT→GTG)	FLO1 →	flocculin FLO1
BK006935	206126	T→C	1	1	1	1	1	1	1	1	T908T (ACT→ACC)	FLO1 →	flocculin FLO1
BK006935	206129	A→C	1	1	1	1	1	1	1	1	T909T (ACA→ACC)	FLO1 →	flocculin FLO1
BK006935	206132	G→T	1	1	1	1	1	1	1	1	T910T (ACG→ACT)	FLO1 →	flocculin FLO1
BK006935	206144	C→T	1	1	1	1	1	1	1	1	T914T (ACC→ACT)	FLO1 →	flocculin FLO1
BK006935	206177	Δ1 bp	1	1	1	1	?	1	1	1	coding (2775/4614 nt)	FLO1 →	flocculin FLO1
BK006935	206282	C→G			0.184						G960G (GGC→GGG)	FLO1 →	flocculin FLO1
BK006935	206297	T→A		0.158				0.167			T965T (ACT→ACA)	FLO1 →	flocculin FLO1
BK006935	206307	G→C			0.17						V969L (GTT→CTT) ‡	FLO1 →	flocculin FLO1
BK006935	206307	G→A		0.177							V969I (GTT→ATT) ‡	FLO1 →	flocculin FLO1
BK006935	206309	T→G		0.202		0.272	0.232				V969V (GTT→GTG) ‡	FLO1 →	flocculin FLO1
BK006935	206316	A→C							0.229		I972L (ATC→CTC) ‡	FLO1 →	flocculin FLO1
BK006935	206316	A→G	0.143								I972V (ATC→GTC)	FLO1 →	flocculin FLO1
BK006935	206318	C→T		0.099					0.076		I972I (ATC→ATT) ‡	FLO1 →	flocculin FLO1
BK006935	206330	C→T		0.108	0.076						N976N (AAC→AAT)	FLO1 →	flocculin FLO1
BK006935	206351	T→C	0.124	0.216	0.142	0.165		0.217	0.275	0.131	T983T (ACT→ACC)	FLO1 →	flocculin FLO1
BK006935	206354	G→T		0.124	0.088			0.169	0.15	0.095	V984V (GTG→GTT)	FLO1 →	flocculin FLO1
BK006935	206375	C→T	0.135	0.195	0.149	0.141	0.126	0.202	0.127	0.19	T991T (ACC→ACT)	FLO1 →	flocculin FLO1
BK006935	206387	A→G								0.091	L995L (CTA→CTG)	FLO1 →	flocculin FLO1
BK006935	206392	G→C					0.145				S997T (AGC→ACC)	FLO1 →	flocculin FLO1
BK006935	206393	C→A				0.13			0.099	0.078	S997R (AGC→AGA)	FLO1 →	flocculin FLO1
BK006935	206423	C→T								0.077	F1007F (TTC→TTT)	FLO1 →	flocculin FLO1
BK006935	206441	A→G								0.061	E1013E (GAA→GAG)	FLO1 →	flocculin FLO1
BK006935	206447	C→T				0.085					T1015T (ACC→ACT)	FLO1 →	flocculin FLO1
BK006935	206462	T→C	0.164		0.131		0.169	0.212	0.19	0.224	T1020T (ACT→ACC)	FLO1 →	flocculin FLO1
BK006935	206462	T→A		0.116							T1020T (ACT→ACA)	FLO1 →	flocculin FLO1
BK006935	206468	T→C	0.122	0.078							G1022G (GGT→GGC)	FLO1 →	flocculin FLO1
BK006935	206486	C→T								0.088	T1028T (ACC→ACT)	FLO1 →	flocculin FLO1
BK006935	206621	T→C							0.125		T1073T (ACT→ACC)	FLO1 →	flocculin FLO1
BK006935	206622	G→A							0.125		V1074I (GTC→ATC)	FLO1 →	flocculin FLO1
BK006935	206639	T→A							0.18	0.086	T1079T (ACT→ACA)	FLO1 →	flocculin FLO1
BK006935	206645	T→A							0.19	0.093	T1081T (ACT→ACA)	FLO1 →	flocculin FLO1
BK006935	210818	A→T	1	1	1	1	1	1	1	1	intergenic (+2802/‑9380)	FLO1 → / → YAR064W	flocculin FLO1/hypothetical protein
BK006935	211019	T→C	1	1	1	1	1	1	1	1	intergenic (+3003/‑9179)	FLO1 → / → YAR064W	flocculin FLO1/hypothetical protein
BK006935	212170	C→T				0.114					intergenic (+4154/‑8028)	FLO1 → / → YAR064W	flocculin FLO1/hypothetical protein
BK006935	219331	A→T							0.688		intergenic (+11315/‑867)	FLO1 → / → YAR064W	flocculin FLO1/hypothetical protein
BK006935	126,880:1	+TT	1	1				1	1	1	intergenic (+94/+23)	TPD3 → / ← NTG1	protein phosphatase 2A structural subunit TPD3/bifunctional N‑glycosylase/AP lyase NTG1
BK006935	126,880:1	+T					1				intergenic (+94/+23)	TPD3 → / ← NTG1	protein phosphatase 2A structural subunit TPD3/bifunctional N‑glycosylase/AP lyase NTG1
BK006935	126,880:2	+T			1						intergenic (+94/+23)	TPD3 → / ← NTG1	protein phosphatase 2A structural subunit TPD3/bifunctional N‑glycosylase/AP lyase NTG1
BK006935	19,971:1	+CT	1	1	1	1	1	1	1	1	intergenic (‑6228/‑1595)	TDA8 ← / → YAL064W	Tda8p/hypothetical protein
BK006935	206,179:1	+C	1	1	1	1	?	1	1	1	coding (2777/4614 nt)	FLO1 →	flocculin FLO1
BK006935	6,736:1	+A					1			1	intergenic (+4029/+499)	YAL067W‑A → / ← SEO1	hypothetical protein/putative permease SEO1
BK006936	1187	C→T		0.132	0.208	0.129	0.123	0.138	0.162	0.225	G491E (GGG→GAG)	YBL113C ←	hypothetical protein
BK006936	1567	A→T	0.072	0.143	0.139	0.124			0.104		A364A (GCT→GCA)	YBL113C ←	hypothetical protein
BK006936	1583	C→G	0.087	0.094	0.135	0.087			0.105	0.101	S359T (AGT→ACT)	YBL113C ←	hypothetical protein
BK006936	1589	T→G	0.086		0.149	0.216	0.13	0.283		0.207	N357T (AAC→ACC)	YBL113C ←	hypothetical protein
BK006936	1596	C→G			0.197			0.231	0.17	0.192	D355H (GAC→CAC)	YBL113C ←	hypothetical protein
BK006936	1600	A→T		0.113		0.082		0.143			S353R (AGT→AGA)	YBL113C ←	hypothetical protein
BK006936	1606	G→T	0.14	0.192	0.154	0.21	0.16	0.3	0.17	0.28	T351T (ACC→ACA)	YBL113C ←	hypothetical protein
BK006936	1615	A→C		0.061		0.066		0.132		0.083	A348A (GCT→GCG)	YBL113C ←	hypothetical protein
BK006936	1619	C→G	0.063	0.094	0.135	0.133	0.113	0.178	0.099	0.145	S347T (AGT→ACT)	YBL113C ←	hypothetical protein
BK006936	1625	T→C								0.17	N345S (AAC→AGC)	YBL113C ←	hypothetical protein
BK006936	1625	T→G	0.12	0.309	0.199	0.3	0.288		0.311		N345T (AAC→ACC)	YBL113C ←	hypothetical protein
BK006936	1629	A→C				0.056					S344A (TCC→GCC)	YBL113C ←	hypothetical protein
BK006936	1632	T→G					0.187		0.261	0.212	N343H (AAC→CAC)	YBL113C ←	hypothetical protein
BK006936	1632	T→A		0.237		0.223					N343Y (AAC→TAC)	YBL113C ←	hypothetical protein
BK006936	1636	A→T	0.136	0.15		0.13	0.126		0.13	0.112	S341R (AGT→AGA)	YBL113C ←	hypothetical protein
BK006936	1639	T→G	0.114	0.112			0.124		0.111	0.126	E340D (GAA→GAC) ‡	YBL113C ←	hypothetical protein
BK006936	1640	T→G	0.127	0.113		0.087	0.085		0.069	0.072	E340A (GAA→GCA) ‡	YBL113C ←	hypothetical protein
BK006936	1642	A→T	0.209	0.25	0.094	0.287	0.231		0.258	0.236	T339T (ACT→ACA)	YBL113C ←	hypothetical protein
BK006936	1655	C→G	0.234	0.193	0.11	0.228					S335T (AGT→ACT)	YBL113C ←	hypothetical protein
BK006936	1660	C→G	0.128			0.141		0.144			R333S (AGG→AGC)	YBL113C ←	hypothetical protein
BK006936	1664	A→C							0.168		V332G (GTC→GGC)	YBL113C ←	hypothetical protein
BK006936	1664	A→T				0.262					V332D (GTC→GAC)	YBL113C ←	hypothetical protein
BK006936	1664	A→G	0.179								V332A (GTC→GCC)	YBL113C ←	hypothetical protein
BK006936	1670	A→C				0.233				0.144	I330S (ATC→AGC)	YBL113C ←	hypothetical protein
BK006936	1670	A→G			0.108						I330T (ATC→ACC)	YBL113C ←	hypothetical protein
BK006936	1675	A→G	0.322	0.353		0.266		0.251	0.203	0.558	A328A (GCT→GCC)	YBL113C ←	hypothetical protein
BK006936	1681	G→A					0.077				T326T (ACC→ACT)	YBL113C ←	hypothetical protein
BK006936	1691	T→G		0.274							N323T (AAT→ACT)	YBL113C ←	hypothetical protein
BK006936	1697	T→C						0.131			N321S (AAC→AGC)	YBL113C ←	hypothetical protein
BK006936	1697	T→G		0.289		0.137					N321T (AAC→ACC)	YBL113C ←	hypothetical protein
BK006936	1714	G→T			0.273	0.257					T315T (ACC→ACA)	YBL113C ←	hypothetical protein
BK006936	1733	T→G			0.182						N309T (AAC→ACC)	YBL113C ←	hypothetical protein
BK006936	1771	A→T	0.236		0.305	0.168		0.342	0.345	0.173	S296S (TCT→TCA)	YBL113C ←	hypothetical protein
BK006936	1778	A→C	0.179			0.134					I294S (ATC→AGC)	YBL113C ←	hypothetical protein
BK006936	1784	T→G	0.163								E292A (GAA→GCA)	YBL113C ←	hypothetical protein
BK006936	1795	A→C						0.173			A288A (GCT→GCG)	YBL113C ←	hypothetical protein
BK006936	1804	C→G			0.115						R285S (AGG→AGC)	YBL113C ←	hypothetical protein
BK006936	1808	A→C				0.168			0.233	0.171	V284G (GTC→GGC)	YBL113C ←	hypothetical protein
BK006936	1808	A→G					0.159				V284A (GTC→GCC)	YBL113C ←	hypothetical protein
BK006936	1814	A→C	0.191		0.236	0.209		0.224	0.271	0.206	I282S (ATC→AGC)	YBL113C ←	hypothetical protein
BK006936	1819	G→T				0.133					A280A (GCC→GCA)	YBL113C ←	hypothetical protein
BK006936	1831	A→C		0.129							A276A (GCT→GCG)	YBL113C ←	hypothetical protein
BK006936	1835	C→G			0.193						S275T (AGT→ACT)	YBL113C ←	hypothetical protein
BK006936	1840	C→G			0.216	0.217		0.161	0.216	0.218	R273S (AGG→AGC)	YBL113C ←	hypothetical protein
BK006936	1844	A→C				0.219			0.274	0.226	V272G (GTC→GGC) ‡	YBL113C ←	hypothetical protein
BK006936	1844	A→G		0.277							V272A (GTC→GCC)	YBL113C ←	hypothetical protein
BK006936	1845	C→A								0.148	V272F (GTC→TTC) ‡	YBL113C ←	hypothetical protein
BK006936	1867	A→C								0.122	A264A (GCT→GCG)	YBL113C ←	hypothetical protein
BK006936	1871	C→G								0.17	S263T (AGT→ACT)	YBL113C ←	hypothetical protein
BK006936	1876	C→G			0.209	0.226	0.309		0.175	0.189	R261S (AGG→AGC)	YBL113C ←	hypothetical protein
BK006936	1880	A→C				0.242			0.215	0.172	V260G (GTC→GGC)	YBL113C ←	hypothetical protein
BK006936	1880	A→G		0.218							V260A (GTC→GCC)	YBL113C ←	hypothetical protein
BK006936	1891	G→T							0.236		A256A (GCC→GCA)	YBL113C ←	hypothetical protein
BK006936	1907	T→G								0.166	N251T (AAT→ACT)	YBL113C ←	hypothetical protein
BK006936	1925	G→C	0.293				0.264			0.156	T245S (ACT→AGT)	YBL113C ←	hypothetical protein
BK006936	1927	C→G					0.324				A244A (GCG→GCC)	YBL113C ←	hypothetical protein
BK006936	1931	T→G		0.174		0.265	0.296	0.289	0.321	0.295	N243T (AAT→ACT)	YBL113C ←	hypothetical protein
BK006936	1952	A→G		0.157							V236A (GTC→GCC)	YBL113C ←	hypothetical protein
BK006936	2003	T→G		0.18		0.214			0.277	0.256	N219T (AAT→ACT)	YBL113C ←	hypothetical protein
BK006936	2009	C→G	0.191	0.166					0.242		S217T (AGT→ACT)	YBL113C ←	hypothetical protein
BK006936	2021	T→C		0.248							N213S (AAC→AGC)	YBL113C ←	hypothetical protein
BK006936	2051	C→G								0.237	S203T (AGT→ACT)	YBL113C ←	hypothetical protein
BK006936	2060	A→C								0.337	V200G (GTC→GGC)	YBL113C ←	hypothetical protein
BK006936	2066	A→C				0.229					I198S (ATC→AGC)	YBL113C ←	hypothetical protein
BK006936	2107	T→G			0.319		0.398	?			E184D (GAA→GAC) ‡	YBL113C ←	hypothetical protein
BK006936	2108	T→G	0.299		0.293		0.343		0.163		E184A (GAA→GCA) ‡	YBL113C ←	hypothetical protein
BK006936	2119	C→A						0.397			A180A (GCG→GCT)	YBL113C ←	hypothetical protein
BK006936	2123	C→G		?	0.287		0.544	?	?	?	S179T (AGT→ACT)	YBL113C ←	hypothetical protein
BK006936	2132	A→C	?	?	0.276	0.362	0.503	?			V176G (GTC→GGC)	YBL113C ←	hypothetical protein
BK006936	2138	A→G	?					?	0.257		I174T (ATC→ACC)	YBL113C ←	hypothetical protein
BK006936	2140	G→C						?			S173R (AGC→AGG)	YBL113C ←	hypothetical protein
BK006936	2143	G→T	?					?	?		A172A (GCC→GCA)	YBL113C ←	hypothetical protein
BK006936	2155	A→C			0.061		?		?	0.363	A168A (GCT→GCG)	YBL113C ←	hypothetical protein
BK006936	2158	+108 bp			84.6%						coding (501/2379 nt)	YBL113C ←	hypothetical protein
BK006936	2179	T→G						0.267	?		E160D (GAA→GAC)	YBL113C ←	hypothetical protein
BK006936	2180	T→G	0.291						0.333		E160A (GAA→GCA)	YBL113C ←	hypothetical protein
BK006936	2191	C→A						0.376		?	A156A (GCG→GCT)	YBL113C ←	hypothetical protein
BK006936	2195	C→G	0.345		0.344						S155T (AGT→ACT)	YBL113C ←	hypothetical protein
BK006936	2204	A→C	0.293		0.273				?		V152G (GTC→GGC)	YBL113C ←	hypothetical protein
BK006936	2210	A→G			0.287		0.334				I150T (ATC→ACC)	YBL113C ←	hypothetical protein
BK006936	2263	A→C	?	?	?		0.514				A132A (GCT→GCG)	YBL113C ←	hypothetical protein
BK006936	2267	T→C					0.443	?			N131S (AAT→AGT)	YBL113C ←	hypothetical protein
BK006936	5983	C→G	1	1	1	1	1	1	1	1	intergenic (‑974/+1622)	YBL111C ← / ← PAU9	hypothetical protein/seripauperin PAU9
BK006936	6440	G→C	1	1	1	1	1	1	1	1	intergenic (‑1431/+1165)	YBL111C ← / ← PAU9	hypothetical protein/seripauperin PAU9
BK006936	7510	G→A	?	?		?	?	1	?	?	intergenic (‑2501/+95)	YBL111C ← / ← PAU9	hypothetical protein/seripauperin PAU9
BK006936	7510	2 bp→AA	?	?	1	?	?		?	?	intergenic (‑2501/+94)	YBL111C ← / ← PAU9	hypothetical protein/seripauperin PAU9
BK006936	7913	Δ1 bp	1	1	1	1	1	1	1	1	intergenic (‑180/‑1670)	PAU9 ← / → YNCB0001W	seripauperin PAU9/tRNA‑Leu
BK006936	15101	T→G	1	1	1	1	1	1	1	1	I866L (ATC→CTC)	PKC1 ←	protein kinase C
BK006936	15510	G→T	1	1	1	1	1	1	1	1	T729T (ACC→ACA)	PKC1 ←	protein kinase C
BK006936	15518	A→G	1	1	1	1	1	1	1	1	L727L (TTA→CTA)	PKC1 ←	protein kinase C
BK006936	16380	C→T	1	1	1	1	1	1	1	1	G439G (GGG→GGA)	PKC1 ←	protein kinase C
BK006936	16392	A→G	1	1	1	1	1	1	1	1	L435L (CTT→CTC)	PKC1 ←	protein kinase C
BK006936	22909	G→A		0.406	0.177						Q210* (CAA→TAA)	RTG3 ←	Rtg3p
BK006936	25826	Δ1 bp	0.392	0.256	0.315						coding (2474/3354 nt)	ECM21 ←	Ecm21p
BK006936	25865	Δ1 bp								1	coding (2435/3354 nt)	ECM21 ←	Ecm21p
BK006936	25937	Δ1 bp						0.127			coding (2363/3354 nt)	ECM21 ←	Ecm21p
BK006936	26262	C→A	0.386	0.131	0.566						E680* (GAG→TAG)	ECM21 ←	Ecm21p
BK006936	26326	A→C				0.467					Y658* (TAT→TAG)	ECM21 ←	Ecm21p
BK006936	26401	T→G							0.132		T633T (ACA→ACC)	ECM21 ←	Ecm21p
BK006936	26465	A→T								0.183	L612* (TTG→TAG)	ECM21 ←	Ecm21p
BK006936	26529	A→C					0.89				Y591D (TAC→GAC)	ECM21 ←	Ecm21p
BK006936	26651	G→C							0.728		S550* (TCA→TGA)	ECM21 ←	Ecm21p
BK006936	26922	C→A						0.127			E460* (GAG→TAG)	ECM21 ←	Ecm21p
BK006936	27002	Δ50 bp								0.166	coding (1249‑1298/3354 nt)	ECM21 ←	Ecm21p
BK006936	27057	C→A				0.169					E415* (GAG→TAG)	ECM21 ←	Ecm21p
BK006936	27185	G→T				0.353					S372* (TCA→TAA)	ECM21 ←	Ecm21p
BK006936	27690	T→A						0.647			R204* (AGA→TGA)	ECM21 ←	Ecm21p
BK006936	30012	C→T	1	1	1	1	1	1	1	1	V26V (GTC→GTT)	YBL100W‑B →	gag‑pol fusion protein
BK006936	30050	A→G	1	1	1	1	1	1	1	1	N39S (AAT→AGT)	YBL100W‑B →	gag‑pol fusion protein
BK006936	30848	C→G	?	1	1	1	1	1	1	1	A305G (GCC→GGC)	YBL100W‑B →	gag‑pol fusion protein
BK006936	35485	C→T	?	?	?	?	?	1	?	?	intergenic (+237/‑913)	YBL100W‑B → / → YNCB0002W	gag‑pol fusion protein/tRNA‑Phe
BK006936	53669	G→C		0.085							T1905S (ACT→AGT)	TEL1 ←	DNA‑binding protein kinase TEL1
BK006936	59755	T→C	1	?	1	1	1	1	1	?	intergenic (‑373/+67)	TEL1 ← / ← RPL23A	DNA‑binding protein kinase TEL1/ribosomal 60S subunit protein L23A
BK006936	72347	Δ3 bp	0.067								coding (482‑484/1107 nt)	YBL081W →	hypothetical protein
BK006936	72366	Δ3 bp			0.104	0.139			0.07		coding (501‑503/1107 nt)	YBL081W →	hypothetical protein
BK006936	74554	G→T		0.098							Q48K (CAA→AAA)	PET112 ←	glutamyl‑tRNA(Gln) amidotransferase subunit PET112
BK006936	174714	+TTT			0.241						intergenic (+126/+206)	NCL1 → / ← MCM2	tRNA (cytosine‑C5‑)‑methyltransferase/MCM DNA helicase complex subunit MCM2
BK006936	197651	Δ1 bp	1	1	1	1	1	1	1	1	noncoding (49/71 nt)	YNCB0005C ←	tRNA‑Gly
BK006936	263145	Δ1 bp	1	1	1	1	1	1	1	1	coding (1971/3966 nt)	YBR012W‑B →	gag‑pol fusion protein
BK006936	263153	C→T	1	1	1	1	1	1	1	1	S1095F (TCC→TTC)	YBR012W‑B →	gag‑pol fusion protein
BK006936	263159	Δ1 bp	1	1	1	1	1	1	1	1	coding (1985/3966 nt)	YBR012W‑B →	gag‑pol fusion protein
BK006936	263169	Δ1 bp	1	1	1	1	1	1	1	1	coding (1995/3966 nt)	YBR012W‑B →	gag‑pol fusion protein
BK006936	296126	Δ3 bp	0.554				?	?		?	intergenic (‑124/+241)	YPK3 ← / ← CDS1	putative protein kinase YPK3/phosphatidate cytidylyltransferase
BK006936	316950	Δ3 bp	?						0.368		intergenic (+440/‑16)	ATP3 → / → FIG1	F1F0 ATP synthase subunit gamma/Fig1p
BK006936	350739	C→G				0.3					intergenic (+1355/‑88)	MRX18 → / → YNCB0013W	17‑beta‑hydroxysteroid dehydrogenase‑like protein/tRNA‑Gln
BK006936	351350	Δ3 bp								0.071	coding (96‑98/201 nt)	MNC1 →	Mnc1p
BK006936	363855	A→G	0.169		0.109	0.189			0.143		intergenic (‑1341/+932)	ORC2 ← / ← TRM7	origin recognition complex subunit 2/tRNA methyltransferase TRM7
BK006936	363870	G→A	0.19		0.14	0.286	0.091		0.167	0.078	intergenic (‑1356/+917)	ORC2 ← / ← TRM7	origin recognition complex subunit 2/tRNA methyltransferase TRM7
BK006936	363872	G→A	0.194	0.054	0.14	0.286	0.091		0.167	0.078	intergenic (‑1358/+915)	ORC2 ← / ← TRM7	origin recognition complex subunit 2/tRNA methyltransferase TRM7
BK006936	363879	C→T	0.171	0.051	0.127	0.261	0.087		0.147	0.069	intergenic (‑1365/+908)	ORC2 ← / ← TRM7	origin recognition complex subunit 2/tRNA methyltransferase TRM7
BK006936	363882	G→A	0.169	0.051	0.125	0.254	0.083		0.147	0.066	intergenic (‑1368/+905)	ORC2 ← / ← TRM7	origin recognition complex subunit 2/tRNA methyltransferase TRM7
BK006936	363884	A→C	0.169		0.127	0.268	0.091		0.149	0.083	intergenic (‑1370/+903)	ORC2 ← / ← TRM7	origin recognition complex subunit 2/tRNA methyltransferase TRM7
BK006936	363889	C→T	0.171	0.053	0.127	0.276	0.082		0.147	0.075	intergenic (‑1375/+898)	ORC2 ← / ← TRM7	origin recognition complex subunit 2/tRNA methyltransferase TRM7
BK006936	363897	Δ1 bp	0.179	0.058	0.145	0.279	0.083		0.147	0.081	intergenic (‑1383/+890)	ORC2 ← / ← TRM7	origin recognition complex subunit 2/tRNA methyltransferase TRM7
BK006936	363898	A→C	0.174		0.146	0.286	0.084		0.15	0.082	intergenic (‑1384/+889)	ORC2 ← / ← TRM7	origin recognition complex subunit 2/tRNA methyltransferase TRM7
BK006936	363900	C→T	0.175	0.061	0.148	0.276	0.087		0.147	0.081	intergenic (‑1386/+887)	ORC2 ← / ← TRM7	origin recognition complex subunit 2/tRNA methyltransferase TRM7
BK006936	363901	C→T	0.173	0.061	0.145	0.276	0.087		0.145	0.081	intergenic (‑1387/+886)	ORC2 ← / ← TRM7	origin recognition complex subunit 2/tRNA methyltransferase TRM7
BK006936	363929	G→A	0.149		0.13	0.262	0.093		0.159	0.069	intergenic (‑1415/+858)	ORC2 ← / ← TRM7	origin recognition complex subunit 2/tRNA methyltransferase TRM7
BK006936	363942	G→A	0.129		0.139	0.265	0.093		0.161	0.068	intergenic (‑1428/+845)	ORC2 ← / ← TRM7	origin recognition complex subunit 2/tRNA methyltransferase TRM7
BK006936	363952	A→G	0.092		0.093	0.19	0.089		0.097		intergenic (‑1438/+835)	ORC2 ← / ← TRM7	origin recognition complex subunit 2/tRNA methyltransferase TRM7
BK006936	363953	C→T	0.094		0.098	0.195	0.093		0.102		intergenic (‑1439/+834)	ORC2 ← / ← TRM7	origin recognition complex subunit 2/tRNA methyltransferase TRM7
BK006936	363955	A→G	0.092		0.125	0.202	0.095		0.107		intergenic (‑1441/+832)	ORC2 ← / ← TRM7	origin recognition complex subunit 2/tRNA methyltransferase TRM7
BK006936	363960	A→G	0.101		0.102	0.195	0.093		0.109		intergenic (‑1446/+827)	ORC2 ← / ← TRM7	origin recognition complex subunit 2/tRNA methyltransferase TRM7
BK006936	363966	A→G	0.1		0.097	0.222	0.111		0.127		intergenic (‑1452/+821)	ORC2 ← / ← TRM7	origin recognition complex subunit 2/tRNA methyltransferase TRM7
BK006936	365773	G→A	1	1	1	1	1	1	1	1	intergenic (‑54/+203)	TRM7 ← / ← YBR062C	tRNA methyltransferase TRM7/hypothetical protein
BK006936	388354	A→G					0.067				K690R (AAG→AGG)	PFF1 →	Pff1p
BK006936	389426	Δ1 bp	1	1	1	1	1	1	1	1	intergenic (+210/‑801)	PFF1 → / → ECM8	Pff1p/Ecm8p
BK006936	389428	T→G	1	1	1	1	1	1	1	1	intergenic (+212/‑799)	PFF1 → / → ECM8	Pff1p/Ecm8p
BK006936	389430	Δ1 bp	1	1	1	1	1	1	1	1	intergenic (+214/‑797)	PFF1 → / → ECM8	Pff1p/Ecm8p
BK006936	464160	A→T	0.478	0.487	?	0.285	0.326	0.371	?	?	H537Q (CAT→CAA)	CYC8 ←	transcription regulator CYC8
BK006936	464196	C→G								0.322	Q525H (CAG→CAC)	CYC8 ←	transcription regulator CYC8
BK006936	464196	C→T			0.336	0.194					Q525Q (CAG→CAA)	CYC8 ←	transcription regulator CYC8
BK006936	492951	Δ3 bp								0.23	intergenic (‑129/+128)	VMA2 ← / ← ATG14	H(+)‑transporting V1 sector ATPase subunit B/Atg14p
BK006936	492973	C→A								0.304	intergenic (‑151/+108)	VMA2 ← / ← ATG14	H(+)‑transporting V1 sector ATPase subunit B/Atg14p
BK006936	499537	Δ1 bp			1						intergenic (+260/+115)	CCZ1 → / ← AGP2	Ccz1p/Agp2p
BK006936	504356	Δ1 bp					0.16				intergenic (‑69/‑498)	HSL7 ← / → CKS1	protein arginine N‑methyltransferase/cyclin‑dependent protein kinase regulatory subunit CKS1
BK006936	504357	Δ1 bp					0.16				intergenic (‑70/‑497)	HSL7 ← / → CKS1	protein arginine N‑methyltransferase/cyclin‑dependent protein kinase regulatory subunit CKS1
BK006936	541459	Δ3 bp	0.195			0.283					coding (3033‑3035/3285 nt)	TBS1 ←	Tbs1p
BK006936	541609	Δ3 bp	0.401	?			?	?	?		coding (2883‑2885/3285 nt)	TBS1 ←	Tbs1p
BK006936	556211	Δ1 bp							0.278		intergenic (‑1901/‑338)	ICS2 ← / → AMN1	Ics2p/Amn1p
BK006936	570627	C→A		0.104	0.167						A192S (GCT→TCT)	TYR1 ←	prephenate dehydrogenase (NADP(+))
BK006936	649338	Δ3 bp	0.091								coding (1453‑1455/2019 nt)	NGR1 →	Ngr1p
BK006936	683686	Δ1 bp					1				coding (259/1242 nt)	PBP2 →	Pbp2p
BK006936	708809	C→T		0.109							A911T (GCG→ACG)	ISW1 ←	chromatin‑remodeling ATPase ISW1
BK006936	746363	Δ7 bp	1	1	1	1	1	1	1	1	coding (1435‑1441/1443 nt)	HSM3 ←	Hsm3p
BK006936	761714	A→C					0.122				D153A (GAT→GCT)	PAF1 →	Paf1p
BK006936	779846	Δ3 bp		0.08							coding (180‑182/2718 nt)	SNF5 →	Snf5p
BK006936	780333	A→C		0.127							K223Q (AAG→CAG)	SNF5 →	Snf5p
BK006936	780401	A→T		0.335							Q245H (CAA→CAT)	SNF5 →	Snf5p
BK006936	809795	Δ1 bp	1	1	?	1	1	1	1	?	intergenic (+376/+545)	PAU24 → / ← COS2	seripauperin PAU24/Cos2p
BK006936	167,978:1	+A	1	1	1	1	1	1	1	1	intergenic (‑140/‑445)	YBL028C ← / → RPL19B	hypothetical protein/ribosomal 60S subunit protein L19B
BK006936	26,394:1	+A							0.135		coding (1906/3354 nt)	ECM21 ←	Ecm21p
BK006936	363,921:1	+C	0.143		0.118	0.273	0.091		0.152	0.063	intergenic (‑1407/+866)	ORC2 ← / ← TRM7	origin recognition complex subunit 2/tRNA methyltransferase TRM7
BK006936	383,176:1	+G	1	1	1	1	1	1	1	1	coding (65/2877 nt)	RDH54 →	DNA‑dependent ATPase RDH54
BK006936	723,663:1	+A	1	1	1	1	1	1	1	1	intergenic (+28/+73)	SRB6 → / ← TRS20	Srb6p/TRAPP subunit TRS20
BK006937	15034	T→C		0.166							intergenic (+1225/+764)	HMLALPHA1 → / ← CHA1	transcriptional co‑activator mating type protein alpha/L‑serine/L‑threonine ammonia‑lyase CHA1
BK006937	44513	T→A					0.328				intergenic (‑76/+110)	POF1 ← / ← EMC1	nicotinamide‑nucleotide adenylyltransferase/Emc1p
BK006937	44542	Δ3 bp					0.196				intergenic (‑105/+79)	POF1 ← / ← EMC1	nicotinamide‑nucleotide adenylyltransferase/Emc1p
BK006937	50609	C→G	0.467	0.48	0.505	0.568	0.491	0.504	0.421	0.472	A9G (GCG→GGG)	YCL042W →	hypothetical protein
BK006937	50612	C→G	0.467	0.473	0.495	0.561	0.491	0.492	0.421	0.472	A10G (GCG→GGG)	YCL042W →	hypothetical protein
BK006937	51284	C→T							0.766		A149A (GCC→GCT)	GLK1 →	glucokinase
BK006937	76307	A→T		0.164	0.071						L538* (TTA→TAA)	AGP1 ←	amino acid transporter AGP1
BK006937	76693	G→C		0.105							N409K (AAC→AAG)	AGP1 ←	amino acid transporter AGP1
BK006937	82971	C→G			0.2	0.358					intergenic (‑438/‑649)	YNCC0001C ← / → YCL021W‑A	tRNA‑Glu/hypothetical protein
BK006937	82974	A→G			0.174	0.35					intergenic (‑441/‑646)	YNCC0001C ← / → YCL021W‑A	tRNA‑Glu/hypothetical protein
BK006937	83020	C→A			0.091	0.263				0.07	intergenic (‑487/‑600)	YNCC0001C ← / → YCL021W‑A	tRNA‑Glu/hypothetical protein
BK006937	83036	Δ1 bp					0.171	0.135	0.151	0.143	intergenic (‑503/‑584)	YNCC0001C ← / → YCL021W‑A	tRNA‑Glu/hypothetical protein
BK006937	83037	Δ1 bp					0.171	0.135		0.143	intergenic (‑504/‑583)	YNCC0001C ← / → YCL021W‑A	tRNA‑Glu/hypothetical protein
BK006937	83037	A→G			0.095	0.171	Δ	Δ		Δ	intergenic (‑504/‑583)	YNCC0001C ← / → YCL021W‑A	tRNA‑Glu/hypothetical protein
BK006937	83038	Δ1 bp					0.175	0.137		0.143	intergenic (‑505/‑582)	YNCC0001C ← / → YCL021W‑A	tRNA‑Glu/hypothetical protein
BK006937	83039	Δ1 bp					0.171	0.135		0.143	intergenic (‑506/‑581)	YNCC0001C ← / → YCL021W‑A	tRNA‑Glu/hypothetical protein
BK006937	83044	T→G					0.156	0.138		0.143	intergenic (‑511/‑576)	YNCC0001C ← / → YCL021W‑A	tRNA‑Glu/hypothetical protein
BK006937	83045	T→A								0.073	intergenic (‑512/‑575)	YNCC0001C ← / → YCL021W‑A	tRNA‑Glu/hypothetical protein
BK006937	83046	Δ1 bp					0.152	0.13	0.156	0.151	intergenic (‑513/‑574)	YNCC0001C ← / → YCL021W‑A	tRNA‑Glu/hypothetical protein
BK006937	83047	Δ1 bp								0.075	intergenic (‑514/‑573)	YNCC0001C ← / → YCL021W‑A	tRNA‑Glu/hypothetical protein
BK006937	83048	Δ1 bp								0.077	intergenic (‑515/‑572)	YNCC0001C ← / → YCL021W‑A	tRNA‑Glu/hypothetical protein
BK006937	83049	G→A					0.174	0.141		0.179	intergenic (‑516/‑571)	YNCC0001C ← / → YCL021W‑A	tRNA‑Glu/hypothetical protein
BK006937	83050	T→G				Δ	0.195	0.143		0.158	intergenic (‑517/‑570)	YNCC0001C ← / → YCL021W‑A	tRNA‑Glu/hypothetical protein
BK006937	83050	Δ1 bp				0.076					intergenic (‑517/‑570)	YNCC0001C ← / → YCL021W‑A	tRNA‑Glu/hypothetical protein
BK006937	83053	Δ1 bp				0.077				0.074	intergenic (‑520/‑567)	YNCC0001C ← / → YCL021W‑A	tRNA‑Glu/hypothetical protein
BK006937	83054	T→C					0.171	0.163	0.202	0.166	intergenic (‑521/‑566)	YNCC0001C ← / → YCL021W‑A	tRNA‑Glu/hypothetical protein
BK006937	83054	T→G				0.093					intergenic (‑521/‑566)	YNCC0001C ← / → YCL021W‑A	tRNA‑Glu/hypothetical protein
BK006937	83071	T→G				0.093					intergenic (‑538/‑549)	YNCC0001C ← / → YCL021W‑A	tRNA‑Glu/hypothetical protein
BK006937	83080	G→A			0.104	0.134	0.162	0.19	0.257	0.23	intergenic (‑547/‑540)	YNCC0001C ← / → YCL021W‑A	tRNA‑Glu/hypothetical protein
BK006937	84780	A→T	1	1	1	1	1	1	1	1	intergenic (+783/‑322)	YCL021W‑A → / → YCL019W	hypothetical protein/gag‑pol fusion protein
BK006937	84802	7679 bp→6 bp	1	1	1	1	1	1	1	1		YCL019W–LEU2	YCL019W, YCL020W, YCL019W, SUP53, SUP53, LEU2
BK006937	130939	C→G								0.075	D202H (GAC→CAC)	RVS161 ←	amphiphysin‑like protein RVS161
BK006937	143131	T→C	1	1	1	1	1	1	1	1	intergenic (‑360/‑503)	SUF16 ← / → YCR016W	tRNA‑Gly/hypothetical protein
BK006937	148614	Δ2,907 bp	1	1	1	1	1	1	1	1	long_terminal_repeat‑mediated	[SRD1]–YNCC0009C	[SRD1], YNCC0008W, YNCC0009C
BK006937	162361	T→C	1	1	1	1	1	1	1	1	intergenic (‑139/+238)	SLM5 ← / ← YCR024C‑B	asparagine‑‑tRNA ligase SLM5/hypothetical protein
BK006937	162396	G→C	1	1	1	1	1	1	1	1	intergenic (‑174/+203)	SLM5 ← / ← YCR024C‑B	asparagine‑‑tRNA ligase SLM5/hypothetical protein
BK006937	162640	T→G	1	1	1	1	1	1	1	1	S76R (AGC→CGC)	YCR024C‑B ←	hypothetical protein
BK006937	162694	G→A	1	1	1	1	1	1	1	1	L58L (CTA→TTA)	YCR024C‑B ←	hypothetical protein
BK006937	162713	Δ1 bp	1	1	1	1	1	1	1	1	coding (153/267 nt)	YCR024C‑B ←	hypothetical protein
BK006937	163059	T→C	1	1	1	1	1	1	1	1	L3L (TTA→TTG)	PMP1 ←	proteolipid ATPase
BK006937	209789	Δ3 bp								0.062	intergenic (‑179/+123)	RRT12 ← / ← IMG1	Rrt12p/mitochondrial 54S ribosomal protein IMG1
BK006937	234894	Δ3 bp	0.064				0.081				coding (1427‑1429/3198 nt)	SED4 ←	GTPase‑activating protein SED4
BK006937	245630	G→A	1	1	1	1	1	1	1	1	C318C (TGC→TGT)	SSK22 ←	mitogen‑activated protein kinase kinase kinase SSK22
BK006937	265534	Δ1 bp				0.091					coding (467/1779 nt)	ABP1 →	Abp1p
BK006937	271475	Δ3 bp						0.061			coding (4042‑4044/4830 nt)	FIG2 →	Fig2p
BK006937	283217	+ACA				0.188					coding (3101/6327 nt)	CDC39 →	CCR4‑NOT core subunit CDC39
BK006937	163,163:1	+A	1	1	1	1	1	1	1	1	intergenic (‑96/+283)	PMP1 ← / ← YCR025C	proteolipid ATPase/hypothetical protein
BK006937	163,192:1	+T	1	1	1	1	1	1	1	1	intergenic (‑125/+254)	PMP1 ← / ← YCR025C	proteolipid ATPase/hypothetical protein
BK006937	316,583:1	+T	?	?	?	?	1	?	?	?	intergenic (‑395/–)	YCR108C ← / –	hypothetical protein/–
BK006938	13937	G→A	0.487	0.551	0.461	0.51	0.394	0.547	0.439	0.389	intergenic (‑577/‑2267)	HXT15 ← / → THI13	hexose transporter HXT15/4‑amino‑5‑hydroxymethyl‑2‑methylpyrimidine phosphate synthase
BK006938	38492	C→A								0.114	I2I (ATC→ATA)	OST4 →	olichyl‑diphosphooligosaccharide‑‑protein glycotransferase OST4
BK006938	152361	A→G			0.099						S1094P (TCT→CCT)	GLT1 ←	glutamate synthase (NADH)
BK006938	153790	C→T								0.26	W617* (TGG→TGA) ‡	GLT1 ←	glutamate synthase (NADH)
BK006938	153791	C→T								0.259	W617* (TGG→TAG) ‡	GLT1 ←	glutamate synthase (NADH)
BK006938	153902	C→G							0.668	0.222	R580P (CGT→CCT)	GLT1 ←	glutamate synthase (NADH)
BK006938	169950	C→A	1				?				intergenic (‑342/+460)	MHF2 ← / ← DHH1	Mhf2p/DExD/H‑box ATP‑dependent RNA helicase DHH1
BK006938	205645	T→G				0.125					S1639S (TCA→TCC)	RPO21 ←	DNA‑directed RNA polymerase II core subunit RPO21
BK006938	205756	C→A				0.147					S1602S (TCG→TCT)	RPO21 ←	DNA‑directed RNA polymerase II core subunit RPO21
BK006938	205768	A→T	0.16				0.153			0.169	Y1598* (TAT→TAA)	RPO21 ←	DNA‑directed RNA polymerase II core subunit RPO21
BK006938	205771	T→G					0.178				S1597S (TCA→TCC)	RPO21 ←	DNA‑directed RNA polymerase II core subunit RPO21
BK006938	205786	C→A							0.12		S1592S (TCG→TCT)	RPO21 ←	DNA‑directed RNA polymerase II core subunit RPO21
BK006938	205789	A→T		0.164			0.158				Y1591* (TAT→TAA)	RPO21 ←	DNA‑directed RNA polymerase II core subunit RPO21
BK006938	205822	T→G					0.133			0.119	T1580T (ACA→ACC)	RPO21 ←	DNA‑directed RNA polymerase II core subunit RPO21
BK006938	205825	A→T			0.165		0.199	0.155			P1579P (CCT→CCA)	RPO21 ←	DNA‑directed RNA polymerase II core subunit RPO21
BK006938	243675	A→G							0.776		D375G (GAC→GGC)	UBP1 →	ubiquitin‑specific protease UBP1
BK006938	273630	Δ1 bp	?	Δ	?	1	?	Δ	1	?	intergenic (+33/+23)	NSE4 → / ← QRI7	Smc5‑Smc6 complex subunit NSE4/putative N(6)‑L‑threonylcarbamoyladenine synthase
BK006938	273630	Δ4 bp					?	0.302		?	intergenic (+33/+20)	NSE4 → / ← QRI7	Smc5‑Smc6 complex subunit NSE4/putative N(6)‑L‑threonylcarbamoyladenine synthase
BK006938	273630	Δ3 bp		0.475	?		?	Δ		?	intergenic (+33/+21)	NSE4 → / ← QRI7	Smc5‑Smc6 complex subunit NSE4/putative N(6)‑L‑threonylcarbamoyladenine synthase
BK006938	273653	(T)24→23					?			?	coding (1224/1224 nt)	QRI7 ←	putative N(6)‑L‑threonylcarbamoyladenine synthase
BK006938	273654	C→A		0.556	?	?					*408L (TGA→TTA)	QRI7 ←	putative N(6)‑L‑threonylcarbamoyladenine synthase
BK006938	273663	T→G						0.298			D405A (GAC→GCC)	QRI7 ←	putative N(6)‑L‑threonylcarbamoyladenine synthase
BK006938	286883	Δ4 bp				0.055					intergenic (‑188/‑173)	RPN6 ← / → PMT1	proteasome regulatory particle lid subunit RPN6/dolichyl‑phosphate‑mannose‑protein mannosyltransferase PMT1
BK006938	286883	Δ3 bp				Δ					intergenic (‑188/‑174)	RPN6 ← / → PMT1	proteasome regulatory particle lid subunit RPN6/dolichyl‑phosphate‑mannose‑protein mannosyltransferase PMT1
BK006938	298172	A→G					0.128				R451R (CGA→CGG)	NUR1 →	Nur1p
BK006938	307441	G→T					1				intergenic (‑108/+325)	RPS16B ← / ← RPS16B	ribosomal 40S subunit protein S16B/ribosomal 40S subunit protein S16B
BK006938	384429	A→T	0.136				0.158		0.16		intergenic (‑348/+172)	PRM7 ← / ← BSC1	pheromone‑regulated protein PRM7/Bsc1p
BK006938	384434	A→T	0.146								intergenic (‑353/+167)	PRM7 ← / ← BSC1	pheromone‑regulated protein PRM7/Bsc1p
BK006938	384439	A→T	0.171	0.108	0.148	0.165	0.157		0.179	0.168	intergenic (‑358/+162)	PRM7 ← / ← BSC1	pheromone‑regulated protein PRM7/Bsc1p
BK006938	384475	A→T				0.164				0.138	intergenic (‑394/+126)	PRM7 ← / ← BSC1	pheromone‑regulated protein PRM7/Bsc1p
BK006938	384518	T→G	0.144	0.2	0.213	0.148	0.204	0.159	0.194	0.149	intergenic (‑437/+83)	PRM7 ← / ← BSC1	pheromone‑regulated protein PRM7/Bsc1p
BK006938	392147	Δ1 bp		Δ		0.364		0.25			intergenic (‑90/+512)	GPR1 ← / ← SLM3	Gpr1p/tRNA‑5‑taurinomethyluridine 2‑sulfurtransferase
BK006938	392147	Δ4 bp		0.19							intergenic (‑90/+509)	GPR1 ← / ← SLM3	Gpr1p/tRNA‑5‑taurinomethyluridine 2‑sulfurtransferase
BK006938	392148	Δ1 bp		Δ		0.364		0.25			intergenic (‑91/+511)	GPR1 ← / ← SLM3	Gpr1p/tRNA‑5‑taurinomethyluridine 2‑sulfurtransferase
BK006938	427540	C→A							0.251		G59G (GGC→GGA)	NOP1 →	rRNA methyltransferase NOP1
BK006938	427568	T→G								0.219	S69A (TCC→GCC)	NOP1 →	rRNA methyltransferase NOP1
BK006938	460029	C→G							0.096		D407H (GAT→CAT)	SOK1 ←	Sok1p
BK006938	482473	Δ3 bp	0.238								intergenic (‑206/+195)	KCS1 ← / ← YDR018C	inositol polyphosphate kinase KCS1/putative acyltransferase
BK006938	512857	C→T							0.549		intergenic (‑748/+1186)	LYS14 ← / ← YDR034C‑D	Lys14p/gag‑pol fusion protein
BK006938	544750	A→T	0.632	?	?	0.334	0.5		?	?	intergenic (‑1381/‑1892)	NRG1 ← / → HEM13	transcriptional regulator NRG1/coproporphyrinogen oxidase
BK006938	592524	Δ6 bp						0.095			coding (86‑91/510 nt)	SNF11 →	Snf11p
BK006938	600436	C→A								0.105	intergenic (+748/‑357)	RAD55 → / → SED1	putative DNA‑dependent ATPase RAD55/Sed1p
BK006938	604241	Δ3 bp		0.06		0.07		0.087		0.143	coding (234‑236/2979 nt)	VPS41 →	Vps41p
BK006938	633352	C→G						0.073			P691A (CCA→GCA)	DNF2 →	aminophospholipid‑translocating P4‑type ATPase DNF2
BK006938	702963	T→A				0.069					intergenic (‑205/‑271)	ECM18 ← / → SWF1	alpha/beta hydrolase family protein/palmitoyltransferase SWF1
BK006938	747086	Δ3 bp					0.064			0.062	coding (349‑351/1620 nt)	TAF12 →	Taf12p
BK006938	747515	Δ3 bp			0.082						coding (778‑780/1620 nt)	TAF12 →	Taf12p
BK006938	757911	G→T			0.258						V762L (GTG→TTG)	NUM1 →	Num1p
BK006938	758072	A→G						0.082			L815L (TTA→TTG)	NUM1 →	Num1p
BK006938	758096	A→C			0.164	0.131		0.107	0.116	0.133	E823D (GAA→GAC)	NUM1 →	Num1p
BK006938	758864	A→C		0.214	0.299				0.21		E1079D (GAA→GAC)	NUM1 →	Num1p
BK006938	759056	A→C								0.141	E1143D (GAA→GAC)	NUM1 →	Num1p
BK006938	759266	A→G						0.071			E1213E (GAA→GAG)	NUM1 →	Num1p
BK006938	759597	A→C						0.152			N1324H (AAT→CAT)	NUM1 →	Num1p
BK006938	766996	C→T	0.303								D326N (GAT→AAT)	ENT5 ←	Ent5p
BK006938	769328	G→A	1	1	1	1	1	1	1	1	intergenic (‑328/‑197)	CPR1 ← / → RPA14	peptidylprolyl isomerase CPR1/DNA‑directed RNA polymerase I subunit RPA14
BK006938	783598	G→A	1	1	1	1	1	1	1	1	A206A (GCC→GCT)	SEC1 ←	Sec1p
BK006938	799872	T→C						0.078			D784G (GAC→GGC)	SEC7 ←	Arf family guanine nucleotide exchange factor SEC7
BK006938	801681	Δ3 bp		0.167	0.207	0.078	0.147	0.102	0.216	0.16	coding (540‑542/6030 nt)	SEC7 ←	Arf family guanine nucleotide exchange factor SEC7
BK006938	813632	C→T		0.114							R174K (AGA→AAA)	RSM24 ←	mitochondrial 37S ribosomal protein RSM24
BK006938	822386	G→C	0.367								V364V (GTG→GTC)	SCC2 →	cohesin‑loading factor complex subunit SCC2
BK006938	864219	A→G	1	1	1	1	1	1	1	1	Q722Q (CAA→CAG)	EBS1 →	Ebs1p
BK006938	880697	A→G	1	1	1	1	1	1	1	1	V1077A (GTT→GCT)	YDR210C‑D ←	gag‑pol fusion protein
BK006938	917597	T→C		0.087							N9N (AAT→AAC)	SIR4 →	chromatin‑silencing protein SIR4
BK006938	927118	T→A	0.081								intergenic (‑208/‑334)	COX20 ← / → HEM1	Cox20p/5‑aminolevulinate synthase
BK006938	966521	Δ1 bp	1								intergenic (+32/+36)	CHL4 → / ← RMD5	Chl4p/ubiquitin‑protein ligase RMD5
BK006938	987244	G→A	?	?	?	1	?	1	?	?	intergenic (+469/+290)	YDR261W‑B → / ← YDR261C‑D	gag‑pol fusion protein/gag‑pol fusion protein
BK006938	1038650	Δ3 bp				0.081				0.081	coding (858‑860/1230 nt)	RTT103 ←	Rtt103p
BK006938	1047270	C→T		0.215	0.108						W708* (TGG→TAG)	SSD1 ←	mRNA‑binding translational repressor SSD1
BK006938	1047594	A→C						0.111			L600* (TTA→TGA)	SSD1 ←	mRNA‑binding translational repressor SSD1
BK006938	1047723	C→T						0.092			G557D (GGT→GAT)	SSD1 ←	mRNA‑binding translational repressor SSD1
BK006938	1047732	A→C				0.269					L554* (TTA→TGA)	SSD1 ←	mRNA‑binding translational repressor SSD1
BK006938	1048558	G→A				0.153					Q279* (CAG→TAG)	SSD1 ←	mRNA‑binding translational repressor SSD1
BK006938	1049087	G→C					0.605				Y102* (TAC→TAG)	SSD1 ←	mRNA‑binding translational repressor SSD1
BK006938	1079011	Δ1 bp							1	?	intergenic (‑562/+37)	SRB7 ← / ← GIC2	Srb7p/Gic2p
BK006938	1116189	G→T					0.069				T192N (ACT→AAT)	UTP4 ←	Utp4p
BK006938	1141711	A→G								0.071	R182G (AGG→GGG)	MSN5 →	karyopherin MSN5
BK006938	1200778	C→A								0.5	intergenic (+225/‑972)	ESC2 → / → YNCD0026W	Esc2p/tRNA‑Lys
BK006938	1253397	T→C	1	1	1	1	1	1	1	1	A287A (GCT→GCC)	SAC7 →	GTPase‑activating protein SAC7
BK006938	1269793	C→T	1	1	1	1	1	1	1	1	intergenic (+391/‑275)	UTP5 → / → HPT1	Utp5p/hypoxanthine phosphoribosyltransferase
BK006938	1305681	Δ1 bp	1	1	1	1	1	1	1	1	noncoding (52/83 nt)	YNCD0028W →	tRNA‑Ser
BK006938	1307671	T→G		0.196							S469A (TCT→GCT)	HKR1 →	Hkr1p
BK006938	1307678	T→G					0.229				V471G (GTA→GGA)	HKR1 →	Hkr1p
BK006938	1307685	T→A	0.224				0.2				P473P (CCT→CCA)	HKR1 →	Hkr1p
BK006938	1307691	C→G								0.139	A475A (GCC→GCG)	HKR1 →	Hkr1p
BK006938	1307694	T→A						0.162			Y476* (TAT→TAA)	HKR1 →	Hkr1p
BK006938	1307764	A→T	0.199		0.137						I500L (ATA→TTA)	HKR1 →	Hkr1p
BK006938	1307772	A→T	0.247		0.126						S502S (TCA→TCT)	HKR1 →	Hkr1p
BK006938	1307793	G→T		0.207							S509S (TCG→TCT)	HKR1 →	Hkr1p
BK006938	1307799	T→C	0.14								P511P (CCT→CCC)	HKR1 →	Hkr1p
BK006938	1307801	T→G								0.173	V512G (GTT→GGT)	HKR1 →	Hkr1p
BK006938	1307848	A→C					0.294			0.197	I528L (ATA→CTA)	HKR1 →	Hkr1p
BK006938	1307848	A→T		0.237							I528L (ATA→TTA)	HKR1 →	Hkr1p
BK006938	1307856	A→T					0.413		0.222	0.329	S530S (TCA→TCT)	HKR1 →	Hkr1p
BK006938	1308381	G→C	0.226								S705S (TCG→TCC)	HKR1 →	Hkr1p
BK006938	1308387	C→A	0.359								P707P (CCC→CCA)	HKR1 →	Hkr1p
BK006938	1308394	G→C	0.276								V710L (GTA→CTA)	HKR1 →	Hkr1p
BK006938	1308444	A→C	0.197								S726S (TCA→TCC)	HKR1 →	Hkr1p
BK006938	1308507	A→C			0.17						S747S (TCA→TCC)	HKR1 →	Hkr1p
BK006938	1308513	T→A			0.126						P749P (CCT→CCA)	HKR1 →	Hkr1p
BK006938	1308528	A→T			0.196						S754S (TCA→TCT)	HKR1 →	Hkr1p
BK006938	1308549	G→C			0.142						S761S (TCG→TCC)	HKR1 →	Hkr1p
BK006938	1308555	T→A			0.118						P763P (CCT→CCA)	HKR1 →	Hkr1p
BK006938	1402305	C→T	1	1	1	1	1	1	1	1	S51L (TCA→TTA)	RPL27B →	ribosomal 60S subunit protein L27B
BK006938	1412199	T→A								0.183	intergenic (‑1072/‑174)	YDR476C ← / → SNF1	hypothetical protein/AMP‑activated serine/threonine‑protein kinase catalytic subunit SNF1
BK006938	1433710	A→T	1	1	1	1	1	1	1	1	F187I (TTC→ATC)	PKH1 ←	serine/threonine protein kinase PKH1
BK006938	1503861	A→G		0.311							I347T (ATT→ACT)	FIT1 ←	Fit1p
BK006938	1504193	A→G						0.091			T236T (ACT→ACC)	FIT1 ←	Fit1p
BK006938	1504290	A→G						0.108			V204A (GTC→GCC)	FIT1 ←	Fit1p
BK006938	1504541	A→G		0.121					0.161		D120D (GAT→GAC)	FIT1 ←	Fit1p
BK006938	1515035	Δ1 bp	1	1	1	1	1	1	1	1	intergenic (+1430/+2101)	FDC1 → / ← IRC4	putative phenylacrylic acid decarboxylase FDC1/Irc4p
BK006938	1524974	A→G	1	1	1	1	1	1	1	1	intergenic (+1363/‑1347)	PAU10 → / → YRF1‑1	seripauperin PAU10/Y' element ATP‑dependent helicase protein 1 copy 1
BK006938	1525313	T→G	1	1	1	1	1	1	1	1	intergenic (+1702/‑1008)	PAU10 → / → YRF1‑1	seripauperin PAU10/Y' element ATP‑dependent helicase protein 1 copy 1
BK006938	1525335	C→G	1	1	1	1	1	1	1	1	intergenic (+1724/‑986)	PAU10 → / → YRF1‑1	seripauperin PAU10/Y' element ATP‑dependent helicase protein 1 copy 1
BK006938	1525340	C→A	1	1	1	1	1	1	1	1	intergenic (+1729/‑981)	PAU10 → / → YRF1‑1	seripauperin PAU10/Y' element ATP‑dependent helicase protein 1 copy 1
BK006938	1525345	C→G	1	1	1	1	1	1	1	1	intergenic (+1734/‑976)	PAU10 → / → YRF1‑1	seripauperin PAU10/Y' element ATP‑dependent helicase protein 1 copy 1
BK006938	1525351	C→G	1	1	1	1	1	1	1	1	intergenic (+1740/‑970)	PAU10 → / → YRF1‑1	seripauperin PAU10/Y' element ATP‑dependent helicase protein 1 copy 1
BK006938	1525357	C→G	1	1	1	1	1	1	1	1	intergenic (+1746/‑964)	PAU10 → / → YRF1‑1	seripauperin PAU10/Y' element ATP‑dependent helicase protein 1 copy 1
BK006938	1525363	C→G	1	1	1	1	1	1	1	1	intergenic (+1752/‑958)	PAU10 → / → YRF1‑1	seripauperin PAU10/Y' element ATP‑dependent helicase protein 1 copy 1
BK006938	1525366	C→G	1	1	1	1	1	1	1	1	intergenic (+1755/‑955)	PAU10 → / → YRF1‑1	seripauperin PAU10/Y' element ATP‑dependent helicase protein 1 copy 1
BK006938	1525368	C→G	1	1	1	1	1	1	1	1	intergenic (+1757/‑953)	PAU10 → / → YRF1‑1	seripauperin PAU10/Y' element ATP‑dependent helicase protein 1 copy 1
BK006938	1525370	C→G	?	1	1	?	?	?	1	1	intergenic (+1759/‑951)	PAU10 → / → YRF1‑1	seripauperin PAU10/Y' element ATP‑dependent helicase protein 1 copy 1
BK006938	1,150,910:1	+G	1	1	1	1	1	1	1	1	noncoding (32/100 nt)	YNCD0024C ←	tRNA‑Ser
BK006938	1,518,948:1	+T	1	1	1	1	1	1	1	1	intergenic (‑1273/+716)	IRC4 ← / ← YDR541C	Irc4p/carbonyl reductase (NADPH‑dependent)
BK006938	1,525,372:1	+T	1	?	?	?	?	?	?	?	intergenic (+1761/‑949)	PAU10 → / → YRF1‑1	seripauperin PAU10/Y' element ATP‑dependent helicase protein 1 copy 1
BK006938	403,511:1	+T	1	1	1	1	1	1	1	1	intergenic (‑220/+184)	MPS1 ← / ← MRX9	serine/threonine/tyrosine protein kinase MPS1/Mrx9p
BK006938	548,546:1	+T							1		intergenic (‑236/+216)	RPC11 ← / ← BAP3	DNA‑directed RNA polymerase III core subunit RPC11/amino acid transporter BAP3
BK006938	688,062:1	+TT	1	1		1	1	1	1	1	intergenic (+222/‑165)	APC4 → / → VBA4	anaphase promoting complex subunit 4/Vba4p
BK006938	7,721:1	+A	1	1	1	1	1	1	1	1	coding (1737/1830 nt)	MPH2 →	alpha‑glucoside permease
BK006938	817,531:1	+A	1	1	1	1	1	1	1	1	intergenic (+6/‑419)	UBC1 → / → SDH4	E2 ubiquitin‑conjugating protein UBC1/succinate dehydrogenase membrane anchor subunit SDH4
BK006939	1554	G→T	0.204	0.227	0.231		0.284			0.244	T848T (ACC→ACA)	YEL077C ←	Y' element ATP‑dependent helicase
BK006939	1573	T→G				0.146					N842T (AAC→ACC)	YEL077C ←	Y' element ATP‑dependent helicase
BK006939	1587	A→T	0.167								A837A (GCT→GCA)	YEL077C ←	Y' element ATP‑dependent helicase
BK006939	1603	C→G			0.178	0.136			0.145		S832T (AGT→ACT)	YEL077C ←	Y' element ATP‑dependent helicase
BK006939	1608	T→G					0.249	0.231		0.276	K830N (AAA→AAC) ‡	YEL077C ←	Y' element ATP‑dependent helicase
BK006939	1624	T→G	0.099		0.13						E825A (GAA→GCA)	YEL077C ←	Y' element ATP‑dependent helicase
BK006939	1626	G→T	0.253	0.317			0.287	0.374	0.388	0.386	T824T (ACC→ACA)	YEL077C ←	Y' element ATP‑dependent helicase
BK006939	1639	C→G	0.202					0.187		0.23	S820T (AGT→ACT)	YEL077C ←	Y' element ATP‑dependent helicase
BK006939	1645	T→G	0.212	0.27		0.224					N818T (AAC→ACC)	YEL077C ←	Y' element ATP‑dependent helicase
BK006939	1659	A→T	0.223			0.206		0.2	0.167	0.15	A813A (GCT→GCA)	YEL077C ←	Y' element ATP‑dependent helicase
BK006939	1675	C→G	0.278	0.263						0.223	S808T (AGT→ACT)	YEL077C ←	Y' element ATP‑dependent helicase
BK006939	1680	T→G	0.221	0.277	0.296	0.235	0.224	0.31	0.179	0.283	K806N (AAA→AAC)	YEL077C ←	Y' element ATP‑dependent helicase
BK006939	1696	T→G								0.173	E801A (GAA→GCA)	YEL077C ←	Y' element ATP‑dependent helicase
BK006939	1707	A→G				0.064					A797A (GCT→GCC)	YEL077C ←	Y' element ATP‑dependent helicase
BK006939	1711	T→G				0.137				0.157	N796T (AAT→ACT)	YEL077C ←	Y' element ATP‑dependent helicase
BK006939	1717	T→C				0.32					N794S (AAC→AGC)	YEL077C ←	Y' element ATP‑dependent helicase
BK006939	1717	T→G		0.268	0.226						N794T (AAC→ACC)	YEL077C ←	Y' element ATP‑dependent helicase
BK006939	1738	A→G		0.237		0.351				0.204	I787T (ATC→ACC)	YEL077C ←	Y' element ATP‑dependent helicase
BK006939	1747	T→G				0.123			0.105		N784T (AAT→ACT)	YEL077C ←	Y' element ATP‑dependent helicase
BK006939	1762	A→C				0.143		0.202	0.141		I779S (ATC→AGC)	YEL077C ←	Y' element ATP‑dependent helicase
BK006939	1769	T→A				0.227					K777* (AAA→TAA)	YEL077C ←	Y' element ATP‑dependent helicase
BK006939	1769	T→C		0.125							K777E (AAA→GAA)	YEL077C ←	Y' element ATP‑dependent helicase
BK006939	1792	A→C		0.15		0.2					V769G (GTC→GGC)	YEL077C ←	Y' element ATP‑dependent helicase
BK006939	1798	A→C		0.256	0.179	0.256			0.248		I767S (ATC→AGC)	YEL077C ←	Y' element ATP‑dependent helicase
BK006939	1815	C→A								0.121	A761A (GCG→GCT)	YEL077C ←	Y' element ATP‑dependent helicase
BK006939	1839	T→G							?	0.196	E753D (GAA→GAC) ‡	YEL077C ←	Y' element ATP‑dependent helicase
BK006939	1840	T→G					0.303			0.192	E753A (GAA→GCA) ‡	YEL077C ←	Y' element ATP‑dependent helicase
BK006939	1855	C→G	0.261				0.344				S748T (AGT→ACT)	YEL077C ←	Y' element ATP‑dependent helicase
BK006939	1860	C→G				0.189					R746S (AGG→AGC)	YEL077C ←	Y' element ATP‑dependent helicase
BK006939	1864	A→G			0.351				0.516	0.187	V745A (GTC→GCC)	YEL077C ←	Y' element ATP‑dependent helicase
BK006939	1864	A→C				0.262			?		V745G (GTC→GGC)	YEL077C ←	Y' element ATP‑dependent helicase
BK006939	1870	A→C		0.282	0.258		0.376		0.497	0.269	I743S (ATC→AGC)	YEL077C ←	Y' element ATP‑dependent helicase
BK006939	1900	A→T			0.25						V733D (GTC→GAC)	YEL077C ←	Y' element ATP‑dependent helicase
BK006939	48384	T→C	1	1	1	1	1	1	1	1	intergenic (+11/+87)	HAT2 → / ← POL5	Hat2p/DNA‑directed DNA polymerase
BK006939	79235	Δ3 bp		0.099			0.056			0.063	coding (1183‑1185/1404 nt)	UTR2 →	Utr2p
BK006939	86489	Δ1 bp	?		1	?	?	?	?	?	coding (311/420 nt)	MTC7 →	Mtc7p
BK006939	115949	Δ1,097 bp	1	1	1	1	1	1	1	1		URA3	URA3
BK006939	139524	G→A	0.13								A80A (GCC→GCT)	GCN4 ←	amino acid starvation‑responsive transcription factor GCN4
BK006939	154531	T→A	1	1	1	1	1	1	1	1	S338T (TCT→ACT)	MNN1 →	alpha‑1,3‑mannosyltransferase MNN1
BK006939	175656	C→A					0.298		?	?	P137T (CCA→ACA)	TIR1 →	GPI‑anchored mannoprotein
BK006939	175745	C→G	?			0.372					A166A (GCC→GCG)	TIR1 →	GPI‑anchored mannoprotein
BK006939	175759	A→C	?			0.302					E171A (GAA→GCA)	TIR1 →	GPI‑anchored mannoprotein
BK006939	231443	C→G								0.071	S550* (TCA→TGA)	GLN3 →	nitrogen‑responsive transcriptional regulator GLN3
BK006939	272559	Δ1 bp	1	1	1	1	1	1	1	1	intergenic (+468/‑65)	PET117 → / → PCL6	Pet117p/Pcl6p
BK006939	309005	Δ3 bp			0.084	0.068				0.094	coding (2193‑2195/2787 nt)	PTP3 ←	tyrosine protein phosphatase PTP3
BK006939	334481	G→C		0.064							P236P (CCC→CCG)	DOT6 ←	Dot6p
BK006939	352394	A→G	1	1	1	1	1	1	1	1	K233E (AAA→GAA)	SHC1 →	Shc1p
BK006939	382323	(T)25→24	?	?	?	?	?	?	?	?	intergenic (‑220/+272)	KAP123 ← / ← SWI4	Kap123p/SBF complex DNA‑binding subunit SWI4
BK006939	517529	T→C	1	1	1	1	1	1	1	1	intergenic (+70/‑687)	DNF1 → / → BCK2	aminophospholipid‑translocating P4‑type ATPase DNF1/Bck2p
BK006939	558104	A→T							0.082		L193I (TTA→ATA)	TOG1 ←	Tog1p
BK006939	261,464:1	+A	1		1	1		1	?		intergenic (‑418/+588)	YER053C‑A ← / ← GIP2	hypothetical protein/Gip2p
BK006940	938	G→C				0.225					G35R (GGC→CGC)	YFL067W →	hypothetical protein
BK006940	942	G→T				0.164					S36I (AGT→ATT)	YFL067W →	hypothetical protein
BK006940	950	C→A				0.106			0.095		R39S (CGC→AGC)	YFL067W →	hypothetical protein
BK006940	954	C→G	0.288	0.269	0.233	0.442	0.447	0.342	0.323		T40S (ACT→AGT)	YFL067W →	hypothetical protein
BK006940	963	A→G							0.248		D43G (GAC→GGC)	YFL067W →	hypothetical protein
BK006940	963	A→C				0.419	0.303	0.331			D43A (GAC→GCC)	YFL067W →	hypothetical protein
BK006940	969	A→G			0.44		0.211	0.161	0.298		D45G (GAT→GGT)	YFL067W →	hypothetical protein
BK006940	986	C→A							0.124		R51S (CGC→AGC)	YFL067W →	hypothetical protein
BK006940	1000	A→C						0.202			G55G (GGA→GGC)	YFL067W →	hypothetical protein
BK006940	1010	T→G			0.276						F59V (TTC→GTC)	YFL067W →	hypothetical protein
BK006940	1011	T→G								0.205	F59C (TTC→TGC)	YFL067W →	hypothetical protein
BK006940	1026	C→G		0.221	0.299	0.331			0.22	0.292	T64S (ACT→AGT)	YFL067W →	hypothetical protein
BK006940	1035	A→C			0.285						D67A (GAC→GCC)	YFL067W →	hypothetical protein
BK006940	1041	A→C		0.169			0.115			0.204	D69A (GAT→GCT)	YFL067W →	hypothetical protein
BK006940	1058	A→C			0.18					0.147	S75R (AGC→CGC)	YFL067W →	hypothetical protein
BK006940	1062	C→T								0.143	T76I (ACT→ATT)	YFL067W →	hypothetical protein
BK006940	1062	C→G		0.182			0.147				T76S (ACT→AGT)	YFL067W →	hypothetical protein
BK006940	1071	A→C					0.11		0.195		D79A (GAC→GCC)	YFL067W →	hypothetical protein
BK006940	1094	A→C	0.158								S87R (AGC→CGC)	YFL067W →	hypothetical protein
BK006940	1118	C→G					0.136				R95G (CGC→GGC)	YFL067W →	hypothetical protein
BK006940	1122	T→G					0.173				I96S (ATT→AGT)	YFL067W →	hypothetical protein
BK006940	11006	A→G	0.179	0.132	0.265		0.187	0.412	0.199	0.28	intergenic (‑37/‑357)	SNO3 ← / → SNZ3	putative pyridoxal 5'‑phosphate synthase/pyridoxine biosynthesis protein SNZ3
BK006940	11069	Δ1 bp						1			intergenic (‑100/‑294)	SNO3 ← / → SNZ3	putative pyridoxal 5'‑phosphate synthase/pyridoxine biosynthesis protein SNZ3
BK006940	12416	T→A	0.347	0.523	0.458	0.421	0.457	0.506	0.438	0.422	intergenic (+157/‑513)	SNZ3 → / → THI5	pyridoxine biosynthesis protein SNZ3/4‑amino‑5‑hydroxymethyl‑2‑methylpyrimidine phosphate synthase
BK006940	88967	Δ3 bp	0.105								coding (1377‑1379/2499 nt)	EPL1 ←	Epl1p
BK006940	94753	T→G								0.754	Q86H (CAA→CAC)	FRS2 ←	phenylalanine‑‑tRNA ligase subunit alpha
BK006940	97864	+TTT		0.79	0.885	0.834		1	0.883	0.852	intergenic (+366/+1367)	GAT1 → / ← PAU5	Gat1p/seripauperin PAU5
BK006940	106277	+TTT				0.661	0.713	0.634	0.75	0.766	intergenic (‑41/+192)	MDJ1 ← / ← YFL015C	Mdj1p/hypothetical protein
BK006940	186225	Δ3 bp		?			?			0.373	coding (1724‑1726/6837 nt)	FAB1 →	1‑phosphatidylinositol‑3‑phosphate 5‑kinase
BK006940	195134	T→C				0.056					L108P (CTT→CCT)	ATG18 →	phosphoinositide binding protein ATG18
BK006940	267773	T→A			0.062						intergenic (+2547/‑1288)	IRC7 → / → YFR057W	cysteine‑S‑conjugate beta‑lyase IRC7/hypothetical protein
BK006940	106,277:1	+TT	1	1	1						intergenic (‑41/+192)	MDJ1 ← / ← YFL015C	Mdj1p/hypothetical protein
BK006940	97,864:1	+TT	1				1				intergenic (+366/+1367)	GAT1 → / ← PAU5	Gat1p/seripauperin PAU5
BK006941	8 days, 22:01:00	+C	1	1	1	1	1	1	1	1	intergenic (–/‑2576)	– / → COS12	–/Cos12p
BK006941	65363	C→A								0.211	E533* (GAA→TAA)	SAP4 ←	Sap4p
BK006941	142756	+AAA			0.069						noncoding (1365/2223 nt)	RME2 ←	RME2
BK006941	167251	Δ4 bp						0.17			intergenic (‑2160/‑98)	TOS3 ← / → MPT5	serine/threonine protein kinase TOS3/Mpt5p
BK006941	167251	Δ1 bp			1			Δ			intergenic (‑2160/‑101)	TOS3 ← / → MPT5	serine/threonine protein kinase TOS3/Mpt5p
BK006941	192194	Δ3 bp								0.088	coding (1105‑1107/1323 nt)	YRB30 ←	Yrb30p
BK006941	245642	Δ3 bp		0.081							intergenic (‑630/‑72)	YGL140C ← / → FLC3	hypothetical protein/putative flavin adenine dinucleotide transporter
BK006941	346884	long_terminal_repeat (+) +6 bp :: Δ18 bp +ACACCCACACATTTCTC	1	1	1	1	1	1	1	1	intergenic (‑76/+5)	MMS2 ← / ← MMS2	E2 ubiquitin‑conjugating protein MMS2/E2 ubiquitin‑conjugating protein MMS2
BK006941	386978	2 bp→GC	1	1	1	1	1	1	1	1	coding (1783‑1784/3537 nt)	PYC1 →	pyruvate carboxylase 1
BK006941	394457	Δ3 bp			0.09						coding (472‑474/519 nt)	RAD6 →	E2 ubiquitin‑conjugating protein RAD6
BK006941	397835	Δ3 bp	0.365							0.27	intergenic (‑217/‑791)	SDS23 ← / → OLE1	Sds23p/stearoyl‑CoA 9‑desaturase
BK006941	397835	Δ1 bp	Δ	?		?	?	1	1	Δ	intergenic (‑217/‑793)	SDS23 ← / → OLE1	Sds23p/stearoyl‑CoA 9‑desaturase
BK006941	401674	C→A	1	1	1	1	1	1	1	1	intergenic (‑76/‑915)	tE(UUC)G2 ← / → PRM8	tRNA‑Glu/pheromone‑regulated DUP240 family protein PRM8
BK006941	401698	T→A	1	1	1	1	1	1	1	1	intergenic (‑100/‑891)	tE(UUC)G2 ← / → PRM8	tRNA‑Glu/pheromone‑regulated DUP240 family protein PRM8
BK006941	404863	Δ1 bp	?	?	?	?	1		?	?	intergenic (+472/‑607)	MST27 → / → tR(UCU)G1	DUP240 family protein MST27/tRNA‑Arg
BK006941	404935	2 bp→GC	?	?	?	1	?	?	?	?	intergenic (+544/‑534)	MST27 → / → tR(UCU)G1	DUP240 family protein MST27/tRNA‑Arg
BK006941	405086	Δ1 bp	1	1	1	1	1	1	1	1	intergenic (+695/‑384)	MST27 → / → tR(UCU)G1	DUP240 family protein MST27/tRNA‑Arg
BK006941	425694	G→T					1				P371T (CCA→ACA)	OCH1 ←	initiation‑specific alpha‑1,6‑mannosyltransferase
BK006941	429626	A→G					0.32				A342A (GCA→GCG)	YGL036W →	hypothetical protein
BK006941	519108	T→G		0.063							V722V (GTT→GTG)	MSB2 →	Msb2p
BK006941	519159	T→G			0.123						V739V (GTT→GTG)	MSB2 →	Msb2p
BK006941	519231	A→T		0.281		0.257			0.372		S763S (TCA→TCT)	MSB2 →	Msb2p
BK006941	530016	A→C		0.421		0.606		0.404	0.313	0.459	S251S (TCA→TCC)	MTL1 →	Mtl1p
BK006941	530034	A→C	1	0.599	1	1	0.58	0.528		0.629	S257S (TCA→TCC)	MTL1 →	Mtl1p
BK006941	530034	1 bp→13 bp						?	0.717		coding (771/1656 nt)	MTL1 →	Mtl1p
BK006941	530054	+57 bp								10.8%	coding (791/1656 nt)	MTL1 →	Mtl1p
BK006941	530056	+84 bp							64.8%		coding (793/1656 nt)	MTL1 →	Mtl1p
BK006941	558770	A→G								0.059	L33L (CTT→CTC)	CAX4 ←	dolichyldiphosphatase
BK006941	567432	T→G			0.16	0.141		0.121		0.125	I12I (ATA→ATC)	YGR038C‑A ←	gag protein
BK006941	567434	Δ1 bp			0.16	0.143		0.123		0.125	coding (34/1323 nt)|coding (34/1305 nt)	YGR038C‑A ←	gag protein
BK006941	567440	A→G			0.162	0.125		0.121		0.121	S10P (TCA→CCA)	YGR038C‑A ←	gag protein
BK006941	567443	G→T			0.165	0.14		0.123		0.121	H9N (CAT→AAT)	YGR038C‑A ←	gag protein
BK006941	567448	G→T			0.18	0.149		0.123		0.121	S7Y (TCT→TAT) ‡	YGR038C‑A ←	gag protein
BK006941	567449	A→G			0.169	0.149		0.125		0.121	S7P (TCT→CCT) ‡	YGR038C‑A ←	gag protein
BK006941	567850	G→C								0.869	intergenic (‑383/‑7038)	YGR038C‑A ← / → YGR039W	gag protein/hypothetical protein
BK006941	567858	T→C				?				0.821	intergenic (‑391/‑7030)	YGR038C‑A ← / → YGR039W	gag protein/hypothetical protein
BK006941	567877	A→T	0.919								intergenic (‑410/‑7011)	YGR038C‑A ← / → YGR039W	gag protein/hypothetical protein
BK006941	571705	A→G	0.364	0.343	0.488	0.436	0.351	0.474	0.5	0.455	intergenic (‑4238/‑3183)	YGR038C‑A ← / → YGR039W	gag protein/hypothetical protein
BK006941	616172	Δ3 bp								0.154	intergenic (‑207/+154)	ADE6 ← / ← COX18	phosphoribosylformylglycinamidine synthase/membrane insertase COX18
BK006941	622265	G→A			0.137						intergenic (‑466/+107)	GID10 ← / ← YGR067C	Gid10p/hypothetical protein
BK006941	698010	T→G						0.207			N120T (AAC→ACC)	SRB5 ←	Srb5p
BK006941	733110	Δ1 bp		?			1	?			intergenic (‑183/‑302)	MEP1 ← / → YGR121W‑A	ammonium permease MEP1/hypothetical protein
BK006941	801164	A→C	0.609								N207H (AAT→CAT)	PTI1 →	cleavage polyadenylation factor subunit PTI1
BK006941	823545	G→T	0.516	0.141	0.521						noncoding (64/74 nt)	tV(AAC)G2 →	tRNA‑Val
BK006941	855544	A→T		0.055							I253N (ATT→AAT)	RNR4 ←	ribonucleotide‑diphosphate reductase subunit RNR4
BK006941	859453	Δ1 bp					0.069				intergenic (‑193/+21)	QCR9 ← / ← QCR9	ubiquinol‑‑cytochrome‑c reductase subunit 9/ubiquinol‑‑cytochrome‑c reductase subunit 9
BK006941	859454	Δ1 bp					0.069				intergenic (‑194/+20)	QCR9 ← / ← QCR9	ubiquinol‑‑cytochrome‑c reductase subunit 9/ubiquinol‑‑cytochrome‑c reductase subunit 9
BK006941	983377	Δ4 bp							0.087		coding (893‑896/1791 nt)	BRF1 ←	transcription factor TFIIIB subunit BRF1
BK006941	988895	Δ3 bp						0.07	0.077		coding (847‑849/1371 nt)	MGA1 →	Mga1p
BK006941	1006275	Δ1 bp	1	1	1	1	1	1	1	1	coding (1031/1101 nt)	MTM1 ←	Mtm1p
BK006941	1071688	A→G					0.091				K466E (AAG→GAG)	MAL13 →	transcription factor MAL13
BK006941	1083048	Δ1 bp						0.063			intergenic (‑319/‑1816)	COS6 ← / → YRF1‑3	Cos6p/Y' element ATP‑dependent helicase protein 1 copy 3
BK006941	1,006,279:1	+C	1	1	1	1	1	1	1	1	coding (1027/1101 nt)	MTM1 ←	Mtm1p
BK006941	404,474:1	+G	1	1	?	1	?	1	1	1	intergenic (+83/‑996)	MST27 → / → tR(UCU)G1	DUP240 family protein MST27/tRNA‑Arg
BK006941	404,522:1	+G	1	1	?		?	1	?	1	intergenic (+131/‑948)	MST27 → / → tR(UCU)G1	DUP240 family protein MST27/tRNA‑Arg
BK006941	496,729:1	+A	1	1	1	1	1	1	1	1	intergenic (‑227/+404)	ERG26 ← / ← EFM5	sterol‑4‑alpha‑carboxylate 3‑dehydrogenase (decarboxylating)/protein‑lysine N‑methyltransferase
BK006941	567,428:1	+T			0.164	0.143		0.123		0.13	coding (40/1323 nt)	YGR038C‑A ←	gag protein
BK006941	8,151:1	+A	1	1	1	1	1	1	1	1	intergenic (+1061/‑319)	YGL260W → / → YPS5	hypothetical protein/Yps5p
BK006941	989,675:1	+T				1					intergenic (+256/+1501)	MGA1 → / ← RIE1	Mga1p/Rie1p
BK006942	23543	C→G	0.18								C855S (TGT→TCT)	CSS1 ←	Css1p
BK006942	23716	C→G	0.137						0.189		S797S (TCG→TCC)	CSS1 ←	Css1p
BK006942	25418	T→C	0.212	0.253	0.217	0.175		0.196		0.147	D230G (GAT→GGT)	CSS1 ←	Css1p
BK006942	25477	A→T	0.213		0.171			0.208			S210S (TCT→TCA)	CSS1 ←	Css1p
BK006942	25498	T→G	0.229	0.186	0.162		0.22	0.234		0.15	V203V (GTA→GTC)	CSS1 ←	Css1p
BK006942	25513	A→T		0.261	0.227		0.235	0.275		0.272	S198S (TCT→TCA)	CSS1 ←	Css1p
BK006942	25519	A→T		0.216	0.146				0.196	0.19	S196S (TCT→TCA)	CSS1 ←	Css1p
BK006942	25551	T→A	0.199	0.345	0.284		0.344				T186S (ACT→TCT)	CSS1 ←	Css1p
BK006942	25552	A→T		0.211	0.199	0.183				0.178	S185S (TCT→TCA)	CSS1 ←	Css1p
BK006942	25586	T→G								0.185	D174A (GAT→GCT)	CSS1 ←	Css1p
BK006942	25586	T→C	0.323	0.184		0.209	0.315		0.177		D174G (GAT→GGT)	CSS1 ←	Css1p
BK006942	25593	C→T	0.218						0.237		A172T (GCT→ACT)	CSS1 ←	Css1p
BK006942	25593	C→A				0.29	0.373				A172S (GCT→TCT)	CSS1 ←	Css1p
BK006942	25594	T→A	0.227	0.15	0.13	0.171	0.227	0.212	0.257	0.22	S171S (TCA→TCT)	CSS1 ←	Css1p
BK006942	25597	G→T			0.119						S170S (TCC→TCA)	CSS1 ←	Css1p
BK006942	25602	C→A			0.191						A169S (GCT→TCT)	CSS1 ←	Css1p
BK006942	25610	C→G			0.15						S166T (AGT→ACT)	CSS1 ←	Css1p
BK006942	25645	A→T	0.267	0.31	0.331	0.253		0.372		0.243	S154S (TCT→TCA)	CSS1 ←	Css1p
BK006942	25666	T→G	0.246		0.346	0.289	0.217	0.276	0.311	0.327	V147V (GTA→GTC)	CSS1 ←	Css1p
BK006942	25681	A→T	0.224	0.241	0.241	0.232		0.375	0.362		S142S (TCT→TCA)	CSS1 ←	Css1p
BK006942	25687	A→T				0.257					S140S (TCT→TCA)	CSS1 ←	Css1p
BK006942	25719	T→A	0.164								T130S (ACT→TCT)	CSS1 ←	Css1p
BK006942	25765	A→T				0.212					S114S (TCT→TCA)	CSS1 ←	Css1p
BK006942	25802	A→G			0.222						V102A (GTT→GCT)	CSS1 ←	Css1p
BK006942	25802	A→C	0.204								V102G (GTT→GGT)	CSS1 ←	Css1p
BK006942	49508	Δ3 bp	0.065					0.079		0.059	coding (1418‑1420/3216 nt)	UBP7 →	ubiquitin‑specific protease UBP7
BK006942	105433	+AAT	1	1	1	1		0.937	1	1	coding (2652/2895 nt)	ASG1 →	Asg1p
BK006942	146919	A→T						0.226			A597A (GCT→GCA)	NUP159 ←	FG‑nucleoporin NUP159
BK006942	147010	A→T		0.183							V567D (GTT→GAT)	NUP159 ←	FG‑nucleoporin NUP159
BK006942	155968	A→G								0.142	intergenic (+203/‑77)	COX5B → / → HPM1	cytochrome c oxidase subunit Vb/protein‑histidine N‑methyltransferase
BK006942	169478	Δ3 bp		0.083			0.158				coding (162‑164/2061 nt)	SLM1 ←	phosphatidylinositol 4,5‑bisphosphate‑binding protein
BK006942	245982	(T)20→19	?	?	?		?	?	?		intergenic (‑423/‑410)	SNP1 ← / → YIL060W	U1 snRNP complex subunit SNP1/hypothetical protein
BK006942	246056	G→A			?					0.546	intergenic (‑497/‑336)	SNP1 ← / → YIL060W	U1 snRNP complex subunit SNP1/hypothetical protein
BK006942	246068	A→G								0.545	intergenic (‑509/‑324)	SNP1 ← / → YIL060W	U1 snRNP complex subunit SNP1/hypothetical protein
BK006942	246079	C→T			?					0.546	intergenic (‑520/‑313)	SNP1 ← / → YIL060W	U1 snRNP complex subunit SNP1/hypothetical protein
BK006942	254004	Δ1 bp	1	1	1	1	1	1	1	1	intergenic (‑79/‑539)	YIL055C ← / → YIL054W	hypothetical protein/hypothetical protein
BK006942	318694	T→A	1	1	1	1	1	1	1	1	N758Y (AAT→TAT)	VID28 ←	glucose‑induced degradation complex subunit VID28
BK006942	390382	A→T		0.093	0.179		0.133	0.149	0.123	0.08	G1098G (GGT→GGA)	FLO11 ←	Flo11p
BK006942	390397	C→T			0.099		0.118	0.074			T1093T (ACG→ACA)	FLO11 ←	Flo11p
BK006942	391028	A→T							0.122		I883N (ATT→AAT)	FLO11 ←	Flo11p
BK006942	391166	A→G			0.24						V837A (GTT→GCT)	FLO11 ←	Flo11p
BK006942	391184	C→G	0.255	0.174	0.209	0.214			0.22		S831T (AGC→ACC)	FLO11 ←	Flo11p
BK006942	391198	G→T							0.273		T826T (ACC→ACA)	FLO11 ←	Flo11p
BK006942	391204	A→T	0.145								S824S (TCT→TCA)	FLO11 ←	Flo11p
BK006942	391315	G→T		0.359	0.312						T787T (ACC→ACA)	FLO11 ←	Flo11p
BK006942	391333	A→T	0.225								T781T (ACT→ACA)	FLO11 ←	Flo11p
BK006942	392653	A→T				0.211	0.173				S341S (TCT→TCA)	FLO11 ←	Flo11p
BK006942	432374	C→T		0.069	0.053			0.055		0.085	intergenic (‑263/‑1555)	YPS6 ← / → PAU15	aspartyl protease/seripauperin PAU15
BK006942	432527	A→T	0.147	0.179	0.194	0.152	0.092	0.184	0.147	0.2	intergenic (‑416/‑1402)	YPS6 ← / → PAU15	aspartyl protease/seripauperin PAU15
BK006942	241,032:1	+A							1	1	intergenic (‑324/+276)	RNR3 ← / ← FIS1	ribonucleotide‑diphosphate reductase subunit RNR3/Fis1p
BK006942	246,073:1	+A			?					0.5	intergenic (‑514/‑319)	SNP1 ← / → YIL060W	U1 snRNP complex subunit SNP1/hypothetical protein
BK006942	246,089:1	+A								1	intergenic (‑530/‑303)	SNP1 ← / → YIL060W	U1 snRNP complex subunit SNP1/hypothetical protein
BK006942	246,099:1	+T								0.462	intergenic (‑540/‑293)	SNP1 ← / → YIL060W	U1 snRNP complex subunit SNP1/hypothetical protein
BK006942	39,373:1	+A	1	1	1	1	1	1	1	1	intergenic (+390/‑60)	SUC2 → / → YIL161W	beta‑fructofuranosidase SUC2/hypothetical protein
BK006942	57,277:1	+A	1	1	1	1	1	1	1	1	intergenic (+25/+61)	YIL152W → / ← ESL1	hypothetical protein/Esl1p
BK006943	59055	Δ3 bp						0.156			intergenic (‑242/+43)	ACO2 ← / ← YNCJ0001C	aconitate hydratase ACO2/tRNA‑Thr
BK006943	61126	C→A						0.156			Q95K (CAG→AAG)	PHO90 →	SPX domain‑containing inorganic phosphate transporter
BK006943	97478	G→A	1	1	1	1	1	1	1	1	intergenic (‑949/‑259)	RFA3 ← / → CPS1	Rfa3p/Gly‑Xaa carboxypeptidase
BK006943	127764	C→T	0.161								D397N (GAT→AAT)	SSY5 ←	Ssy5p
BK006943	137665	C→A								0.906	S96* (TCA→TAA)	DAS1 →	SCF ubiquitin ligase complex subunit DAS1
BK006943	189031	Δ3 bp		0.104					0.085		coding (408‑410/1437 nt)	MTC1 ←	Mtc1p
BK006943	196084	Δ3 bp	0.118								intergenic (‑1211/‑201)	NCA3 ← / → ASF1	SUN family protein NCA3/nucleosome assembly factor ASF1
BK006943	199170	A→C	1	1	1	1	1	1	1	1	G164G (GGA→GGC)	YJL113W →	gag‑pol fusion protein
BK006943	200219	A→G	1	1	1	1	1	1	1	1	Y514C (TAC→TGC)	YJL113W →	gag‑pol fusion protein
BK006943	210753	Δ1 bp						0.403			coding (825/1656 nt)	GZF3 ←	Gzf3p
BK006943	251222	G→T							0.118		G1323V (GGA→GTA)	BCK1 →	mitogen‑activated protein kinase kinase kinase BCK1
BK006943	337011	G→C				0.387					E372Q (GAA→CAA)	PEP8 →	retromer subunit PEP8
BK006943	367251	T→C								0.14	T450T (ACT→ACC)	NSP1 →	FG‑nucleoporin NSP1
BK006943	378871	A→G							0.691		K16R (AAA→AGA)	SNX4 →	Snx4p
BK006943	400183	A→G			0.181		0.151	0.226		0.166	L743P (CTC→CCC)	BBC1 ←	Bbc1p
BK006943	400204	A→T						0.29			V736E (GTA→GAA)	BBC1 ←	Bbc1p
BK006943	400213	A→T						0.385			V733E (GTA→GAA)	BBC1 ←	Bbc1p
BK006943	400246	A→C					0.313				L722R (CTC→CGC)	BBC1 ←	Bbc1p
BK006943	400246	A→G			0.128						L722P (CTC→CCC)	BBC1 ←	Bbc1p
BK006943	416743	C→T	0.4	0.286		0.267	0.4	?	0.333	?	intergenic (‑707/+819)	YNCJ0019C ← / ← NOP9	tRNA‑Trp/RNA‑binding RNA processing protein NOP9
BK006943	416766	C→T	0.429	0.333	?	0.333	0.546	?	0.364	?	intergenic (‑730/+796)	YNCJ0019C ← / ← NOP9	tRNA‑Trp/RNA‑binding RNA processing protein NOP9
BK006943	416771	Δ1 bp	0.429	0.364	?		0.6	?	0.444		intergenic (‑735/+791)	YNCJ0019C ← / ← NOP9	tRNA‑Trp/RNA‑binding RNA processing protein NOP9
BK006943	416772	Δ1 bp	0.429	0.333	?		0.6	?	0.5	?	intergenic (‑736/+790)	YNCJ0019C ← / ← NOP9	tRNA‑Trp/RNA‑binding RNA processing protein NOP9
BK006943	416773	Δ1 bp	0.429	0.333	?		0.6	?	0.5	?	intergenic (‑737/+789)	YNCJ0019C ← / ← NOP9	tRNA‑Trp/RNA‑binding RNA processing protein NOP9
BK006943	416774	Δ1 bp	0.429	0.333	?		0.6	?	0.5	?	intergenic (‑738/+788)	YNCJ0019C ← / ← NOP9	tRNA‑Trp/RNA‑binding RNA processing protein NOP9
BK006943	416792	C→T	0.412	0.364	?	0.364	1	?	0.546	?	intergenic (‑756/+770)	YNCJ0019C ← / ← NOP9	tRNA‑Trp/RNA‑binding RNA processing protein NOP9
BK006943	416817	T→C	0.388	0.428	0.4	0.588	0.5	?	0.5	0.546	intergenic (‑781/+745)	YNCJ0019C ← / ← NOP9	tRNA‑Trp/RNA‑binding RNA processing protein NOP9
BK006943	416825	G→A		0.333		0.533	0.316	?	0.4	?	intergenic (‑789/+737)	YNCJ0019C ← / ← NOP9	tRNA‑Trp/RNA‑binding RNA processing protein NOP9
BK006943	470131	Δ3 bp	?	?	?		1	?	1	1	intergenic (+18/+97)	LSM8 → / ← MDE1	U4/U6‑U5 snRNP complex subunit LSM8/methylthioribulose 1‑phosphate dehydratase MDE1
BK006943	470132	Δ1 bp	?	?	?	1	Δ	?	Δ	Δ	intergenic (+19/+98)	LSM8 → / ← MDE1	U4/U6‑U5 snRNP complex subunit LSM8/methylthioribulose 1‑phosphate dehydratase MDE1
BK006943	519256	Δ4 bp	?	0.332		?	?	?	?		intergenic (‑71/+379)	VPS55 ← / ← SSC1	Vps55p/Hsp70 family ATPase SSC1
BK006943	524600	C→T								0.111	intergenic (‑507/+308)	YNCJ0023C ← / ← ANB1	tRNA‑Ser/translation elongation factor eIF‑5A
BK006943	594188	Δ3 bp	0.154		0.127		0.142				coding (138‑140/3456 nt)	GRR1 ←	SCF ubiquitin ligase complex subunit GRR1
BK006943	603438	Δ1 bp				0.056					coding (766/984 nt)	FIP1 ←	cleavage polyadenylation factor subunit FIP1
BK006943	608385	A→T		0.089							intergenic (+79/‑197)	RPL43B → / → RPL43B	ribosomal 60S subunit protein L43B/ribosomal 60S subunit protein L43B
BK006943	644022	T→C								0.071	K27R (AAG→AGG)	ILM1 ←	Ilm1p
BK006943	648594	A→G	1	1	1	1	1	1	1	1	T330A (ACC→GCC)	ATP2 →	F1F0 ATP synthase subunit beta
BK006943	661765	Δ3 bp					0.153		0.068	0.055	coding (1293‑1295/4143 nt)	RSF2 ←	Rsf2p
BK006943	695543	T→C				0.226					K52E (AAA→GAA)	HIR3 ←	Hir3p
BK006943	714218	A→C					0.162				I508S (ATC→AGC)	DAN4 ←	Dan4p
BK006943	714934	121 bp→31 bp						0.098			coding (687‑807/3486 nt)	DAN4 ←	Dan4p
BK006943	714951	G→A							0.095		P264S (CCT→TCT)	DAN4 ←	Dan4p
BK006943	714973	A→T	0.163	0.177	0.155	0.126	0.174		0.156	0.125	T256T (ACT→ACA)	DAN4 ←	Dan4p
BK006943	714976	C→A	0.21	0.249	0.286	0.294	0.173		0.164	0.162	S255S (TCG→TCT)	DAN4 ←	Dan4p
BK006943	714983	C→G	0.223	0.249	0.293		0.298		0.203	0.236	S253T (AGC→ACC)	DAN4 ←	Dan4p
BK006943	714985	T→A				0.139					S252S (TCA→TCT)	DAN4 ←	Dan4p
BK006943	714991	A→T	0.218	0.212	0.18	0.178	0.204			0.18	T250T (ACT→ACA)	DAN4 ←	Dan4p
BK006943	714996	G→A							0.154		P249S (CCT→TCT)	DAN4 ←	Dan4p
BK006943	715000	A→T		0.13	0.151	0.206	0.203				T247T (ACT→ACA)	DAN4 ←	Dan4p
BK006943	715003	C→A		0.207	0.26		0.164		0.178	0.18	S246S (TCG→TCT)	DAN4 ←	Dan4p
BK006943	715007	T→G	0.223	0.271	0.296	0.254	0.246		0.225	0.225	K245T (AAA→ACA)	DAN4 ←	Dan4p
BK006943	715012	G→A					0.115		0.167		S243S (TCC→TCT)	DAN4 ←	Dan4p
BK006943	715012	G→T			0.213	0.218					S243S (TCC→TCA)	DAN4 ←	Dan4p
BK006943	715019	T→G	0.211	0.221	0.329	0.243	0.243		0.278	0.161	Q241P (CAA→CCA) ‡	DAN4 ←	Dan4p
BK006943	715020	G→T	0.227		0.246	0.202			0.2	0.181	Q241K (CAA→AAA) ‡	DAN4 ←	Dan4p
BK006943	715030	G→C								0.173	S237S (TCC→TCG)	DAN4 ←	Dan4p
BK006943	715030	G→T			0.252						S237S (TCC→TCA)	DAN4 ←	Dan4p
BK006943	715050	G→A	0.226								P231S (CCT→TCT)	DAN4 ←	Dan4p
BK006943	715068	G→A					0.207	0.299			P225S (CCT→TCT)	DAN4 ←	Dan4p
BK006943	715068	G→T	0.346								P225T (CCT→ACT)	DAN4 ←	Dan4p
BK006943	715072	G→T	0.353	0.24	0.332	0.213		0.347	0.21	0.269	T223T (ACC→ACA)	DAN4 ←	Dan4p
BK006943	715081	T→G	0.281	0.274	0.163	0.215	0.139	0.352		0.113	T220T (ACA→ACC)	DAN4 ←	Dan4p
BK006943	715087	A→T	0.36	0.33	0.325	0.343	0.264		0.39	0.33	T218T (ACT→ACA)	DAN4 ←	Dan4p
BK006943	715087	A→G						0.281			T218T (ACT→ACC)	DAN4 ←	Dan4p
BK006943	715090	T→G					0.126				T217T (ACA→ACC)	DAN4 ←	Dan4p
BK006943	715095	G→A	0.7	0.773	0.69	0.703	1	0.698	0.818	0.782	P216S (CCT→TCT)	DAN4 ←	Dan4p
BK006943	715099	G→T	0.747	0.646	0.727	0.706	0.816	0.614	0.711	0.773	T214T (ACC→ACA)	DAN4 ←	Dan4p
BK006943	715105	A→T	0.148		0.179	0.143					T212T (ACT→ACA)	DAN4 ←	Dan4p
BK006943	715108	A→T	0.748	0.73	0.786	0.765	0.839	0.663	0.802	0.75	T211T (ACT→ACA)	DAN4 ←	Dan4p
BK006943	715114	G→A	0.66	0.638	0.646	0.691	0.793	0.506	0.648	0.766	T209T (ACC→ACT)	DAN4 ←	Dan4p
BK006943	715122	G→A	0.615	0.636	0.643	0.658	0.762	0.51	0.656	0.632	P207S (CCT→TCT)	DAN4 ←	Dan4p
BK006943	715126	A→T	0.621	0.689	0.766	0.713	0.799	0.578	0.649	0.704	T205T (ACT→ACA)	DAN4 ←	Dan4p
BK006943	715129	C→A	0.645	0.655	0.71	0.667	0.748	0.585	0.624	0.709	S204S (TCG→TCT)	DAN4 ←	Dan4p
BK006943	715132	T→A	0.495	0.449	0.553	0.547	0.604	0.438	0.516	0.577	T203T (ACA→ACT)	DAN4 ←	Dan4p
BK006943	715141	A→G	0.471	0.448	0.529	0.49	0.549	0.468	0.409	0.526	T200T (ACT→ACC)	DAN4 ←	Dan4p
BK006943	715159	A→T	0.183								T194T (ACT→ACA)	DAN4 ←	Dan4p
BK006943	715162	A→T	0.187	0.218	0.223	0.21	0.2		0.219	0.275	T193T (ACT→ACA)	DAN4 ←	Dan4p
BK006943	715180	A→T	0.16			0.146					T187T (ACT→ACA)	DAN4 ←	Dan4p
BK006943	715183	C→A	0.231		0.233		0.19				S186S (TCG→TCT)	DAN4 ←	Dan4p
BK006943	738075	G→T	0.365	0.356	0.38	0.375	0.344	0.462	0.447	0.416	T581N (ACC→AAC)	MPH3 ←	alpha‑glucoside permease
BK006943	745341	A→G				0.084		0.134		0.088	intergenic (‑1342/–)	COS5 ← / –	Cos5p/–
BK006943	640,784:1	+A	1	1	1	1	1	1	1	1	intergenic (+333/‑41)	YJR115W → / → TDA4	hypothetical protein/Tda4p
BK006944	19 days, 1:01:00	+A	1	1	1	1	1	1	1	1	intergenic (–/+1353)	– / ← PAU16	–/seripauperin PAU16
BK006944	16239	C→T	1	?	?	?			?	1	intergenic (+531/+1120)	COS9 → / ← SRY1	Cos9p/threo‑3‑hydroxy‑L‑aspartate ammonia‑lyase SRY1
BK006944	16248	A→T	0.92	?	?	?			?	1	intergenic (+540/+1111)	COS9 → / ← SRY1	Cos9p/threo‑3‑hydroxy‑L‑aspartate ammonia‑lyase SRY1
BK006944	47923	C→A					0.091				T256K (ACG→AAG)	CBT1 →	Cbt1p
BK006944	80441	G→T	1	1	1	1	1	1	1	1	Q33K (CAA→AAA)	ACP1 ←	acyl carrier protein
BK006944	126104	Δ3 bp				0.147			0.158	0.163	coding (346‑348/1284 nt)	EBP2 →	Ebp2p
BK006944	142262	A→T			0.312	0.345					V186V (GTT→GTA)	PIR1 ←	beta‑1,3‑glucan linked protein
BK006944	142334	T→A					0.379				T162T (ACA→ACT)	PIR1 ←	beta‑1,3‑glucan linked protein
BK006944	142518	T→G		0.352	0.445				0.352		K101T (AAA→ACA)	PIR1 ←	beta‑1,3‑glucan linked protein
BK006944	144742	C→G				0.329					S114S (TCC→TCG)	PIR3 →	beta‑1,3‑glucan linked protein
BK006944	155390	C→A					0.1				intergenic (+119/‑265)	APE2 → / → APE2	metallo‑aminopeptidase/metallo‑aminopeptidase
BK006944	184502	Δ3 bp		?				0.395			coding (1545‑1547/1587 nt)	CTK1 →	cyclin‑dependent serine/threonine protein kinase CTK1
BK006944	275719	Δ3 bp						0.071			coding (437‑439/1716 nt)	CAB3 →	phosphopantothenoylcysteine decarboxylase complex subunit CAB3
BK006944	320824	Δ3 bp	0.534				0.198				intergenic (+151/+189)	MNR2 → / ← YKL063C	putative Mg(2+) transporter MNR2/hypothetical protein
BK006944	451569	Δ6 bp	1	1	1	1	1	1	1	1	coding (136‑141/555 nt)	MEH1 →	Meh1p
BK006944	465172	+TATA	1								intergenic (+224/+195)	PRY2 → / ← YPT52	sterol‑binding protein/Rab family GTPase YPT52
BK006944	504585	T→A	0.101								D604V (GAT→GTT)	SPO14 ←	phospholipase D
BK006944	543944	G→C							0.599		Q1328E (CAA→GAA)	DYN1 ←	dynein heavy chain
BK006944	549543	G→T	1	1	1	1	1	1	1	1	W32C (TGG→TGT)	TRM2 →	tRNA (uracil(54)‑C(5))‑methyltransferase
BK006944	567101	Δ3 bp							0.053		coding (96‑98/1086 nt)	CCP1 ←	cytochrome‑c peroxidase
BK006944	576493	Δ3 bp	0.088			0.122		0.178			coding (1629‑1631/1689 nt)	SIS2 ←	phosphopantothenoylcysteine decarboxylase complex subunit SIS2
BK006944	613692	Δ3 bp	0.292								coding (192‑194/1221 nt)	SRP40 ←	Srp40p
BK006944	613772	Δ36 bp								0.249	coding (79‑114/1221 nt)	SRP40 ←	Srp40p
BK006944	647355	T→G							0.082		S334A (TCC→GCC)	FLO10 →	Flo10p
BK006944	647465	A→C		0.114							E370D (GAA→GAC)	FLO10 →	Flo10p
BK006944	647472	T→G							0.087		S373A (TCT→GCT)	FLO10 →	Flo10p
BK006944	647540	A→C	0.209	0.156							S395S (TCA→TCC)	FLO10 →	Flo10p
BK006944	648101	A→T		0.101							S582S (TCA→TCT)	FLO10 →	Flo10p
BK006944	650226	C→T					1				intergenic (+361/‑2854)	FLO10 → / → NFT1	Flo10p/putative multidrug transporter NFT1
BK006944	666557	Δ1 bp	1	1	1	1	1	1	1	1	intergenic (+3268/–)	GEX2 → / –	glutathione exchanger/–
BK006944	68,454:1	+CC	1	1	1	1	1	1	1	1	coding (1767/1989 nt)	PTK1 ←	putative serine/threonine protein kinase PTK1
BK006944	68,468:1	+G	1	1	1	1	1	1	1	1	coding (1753/1989 nt)	PTK1 ←	putative serine/threonine protein kinase PTK1
BK006945	5700	C→A	?	?	0.467	?		?	?		T32T (ACC→ACA)	YLL066W‑B →	hypothetical protein
BK006945	5706	A→C	?		0.284				0.366		T34T (ACA→ACC)	YLL066W‑B →	hypothetical protein
BK006945	5710	C→A			0.237				0.364		H36N (CAC→AAC) ‡	YLL066W‑B →	hypothetical protein
BK006945	5711	A→C			0.249				0.363		H36P (CAC→CCC) ‡	YLL066W‑B →	hypothetical protein
BK006945	5719	Δ1 bp			0.185				0.286		coding (115/171 nt)	YLL066W‑B →	hypothetical protein
BK006945	5730	T→C					0.129				L42L (CTT→CTC)	YLL066W‑B →	hypothetical protein
BK006945	5741	T→C	0.272		0.589	0.457			0.217		F46S (TTT→TCT)	YLL066W‑B →	hypothetical protein
BK006945	5756	C→T			0.469	0.445					T51I (ACA→ATA) ‡	YLL066W‑B →	hypothetical protein
BK006945	5757	A→T			0.187	0.149			0.187		T51T (ACA→ACT) ‡	YLL066W‑B →	hypothetical protein
BK006945	5807	C→G			0.21				0.16		intergenic (+32/+313)	YLL066W‑B → / ← YLL066C	hypothetical protein/Y' element ATP‑dependent helicase
BK006945	5808	T→C			0.187				0.161		intergenic (+33/+312)	YLL066W‑B → / ← YLL066C	hypothetical protein/Y' element ATP‑dependent helicase
BK006945	64179	G→A							0.1		D343D (GAC→GAT)	UBI4 ←	ubiquitin
BK006945	64227	A→G							0.092		I327I (ATT→ATC)	UBI4 ←	ubiquitin
BK006945	74232	G→A	1	1	1	1	1	1	1	1	intergenic (+131/+38)	IRC19 → / ← YLL032C	Irc19p/hypothetical protein
BK006945	83594	G→A	1	1	1	1	1	1	1	1	E712K (GAA→AAA)	FRA1 →	aminopeptidase P
BK006945	187138	Δ1 bp	1	1	1	1	1	1	1	1	intergenic (‑9/+525)	IZH3 ← / ← UBR2	Izh3p/putative ubiquitin‑protein ligase UBR2
BK006945	257827	A→T								0.098	Q841L (CAA→CTA)	MNL2 →	putative mannosidase MNL2
BK006945	291384	A→G	1	1	1	1	1	1	1	1	G391G (GGA→GGG)	GAL2 →	galactose permease GAL2
BK006945	291386	A→G	1	1	1	1	1	1	1	1	H392R (CAT→CGT)	GAL2 →	galactose permease GAL2
BK006945	294227	C→T	1	1	1	1	1	1	1	1	G623E (GGA→GAA)	EMP70 ←	Emp70p
BK006945	314209	T→C	0.133								N508S (AAT→AGT)	CSF1 ←	Csf1p
BK006945	348771	G→A	0.102								intergenic (‑261/+235)	SNR79 ← / ← REA1	SNR79/AAA family ATPase midasin
BK006945	391647	C→T						0.061			intergenic (‑316/‑1837)	YLR122C ← / → YLR125W	hypothetical protein/hypothetical protein
BK006945	412670	C→A				0.174	0.5				intergenic (+256/‑611)	PDC5 → / → SLX4	indolepyruvate decarboxylase 5/Slx4p
BK006945	421098	G→A	0.077								D888N (GAT→AAT)	NHA1 →	Nha1p
BK006945	459803	C→T		1				?	1		intergenic (+7/+1120)	RDN5‑1 → / ← RDN25‑2	5S ribosomal RNA/25S ribosomal RNA
BK006945	459804	Δ4 bp					0.095	0.076			intergenic (+8/+1116)	RDN5‑1 → / ← RDN25‑2	5S ribosomal RNA/25S ribosomal RNA
BK006945	460000	T→A					0.05				intergenic (+204/+923)	RDN5‑1 → / ← RDN25‑2	5S ribosomal RNA/25S ribosomal RNA
BK006945	460002	+AAA	0.079	0.205	0.203	0.082		0.202	0.092	0.075	intergenic (+206/+921)	RDN5‑1 → / ← RDN25‑2	5S ribosomal RNA/25S ribosomal RNA
BK006945	460023	T→A	0.085	0.081	0.086	0.094	0.09	0.097	0.091	0.086	intergenic (+227/+900)	RDN5‑1 → / ← RDN25‑2	5S ribosomal RNA/25S ribosomal RNA
BK006945	460035	C→G		0.109	0.111	0.097	0.101	0.102	0.106	0.106	intergenic (+239/+888)	RDN5‑1 → / ← RDN25‑2	5S ribosomal RNA/25S ribosomal RNA
BK006945	460035	C→A	0.052								intergenic (+239/+888)	RDN5‑1 → / ← RDN25‑2	5S ribosomal RNA/25S ribosomal RNA
BK006945	460037	C→G		0.079	0.083	0.079	0.083			0.078	intergenic (+241/+886)	RDN5‑1 → / ← RDN25‑2	5S ribosomal RNA/25S ribosomal RNA
BK006945	460037	C→A						0.052			intergenic (+241/+886)	RDN5‑1 → / ← RDN25‑2	5S ribosomal RNA/25S ribosomal RNA
BK006945	460043	T→G	0.065	0.071	0.082	0.072	0.081	0.07	0.07	0.07	intergenic (+247/+880)	RDN5‑1 → / ← RDN25‑2	5S ribosomal RNA/25S ribosomal RNA
BK006945	460059	C→A						0.05			intergenic (+263/+864)	RDN5‑1 → / ← RDN25‑2	5S ribosomal RNA/25S ribosomal RNA
BK006945	460071	C→A		0.055		0.056	0.054	0.098	0.087	0.079	intergenic (+275/+852)	RDN5‑1 → / ← RDN25‑2	5S ribosomal RNA/25S ribosomal RNA
BK006945	460084	C→G	0.084	0.093	0.097	0.092	0.093	0.096	0.092	0.098	intergenic (+288/+839)	RDN5‑1 → / ← RDN25‑2	5S ribosomal RNA/25S ribosomal RNA
BK006945	460090	C→A					0.053	0.055			intergenic (+294/+833)	RDN5‑1 → / ← RDN25‑2	5S ribosomal RNA/25S ribosomal RNA
BK006945	460098	T→G			0.054						intergenic (+302/+825)	RDN5‑1 → / ← RDN25‑2	5S ribosomal RNA/25S ribosomal RNA
BK006945	460109	C→G			0.051			0.051		0.051	intergenic (+313/+814)	RDN5‑1 → / ← RDN25‑2	5S ribosomal RNA/25S ribosomal RNA
BK006945	460313	A→C				0.05					intergenic (+517/+610)	RDN5‑1 → / ← RDN25‑2	5S ribosomal RNA/25S ribosomal RNA
BK006945	460320	T→C				0.054	0.052			0.056	intergenic (+524/+603)	RDN5‑1 → / ← RDN25‑2	5S ribosomal RNA/25S ribosomal RNA
BK006945	460323	T→A	0.051			0.053		0.051	0.052	0.055	intergenic (+527/+600)	RDN5‑1 → / ← RDN25‑2	5S ribosomal RNA/25S ribosomal RNA
BK006945	460334	T→G				0.051					intergenic (+538/+589)	RDN5‑1 → / ← RDN25‑2	5S ribosomal RNA/25S ribosomal RNA
BK006945	460338	T→C	0.077	0.084	0.065	0.082	0.086	0.075	0.078	0.087	intergenic (+542/+585)	RDN5‑1 → / ← RDN25‑2	5S ribosomal RNA/25S ribosomal RNA
BK006945	460354	T→A	0.062	0.057	0.064	0.07	0.068	0.06	0.06	0.069	intergenic (+558/+569)	RDN5‑1 → / ← RDN25‑2	5S ribosomal RNA/25S ribosomal RNA
BK006945	460357	T→A	0.062	0.056	0.053	0.054	0.06	0.058	0.062	0.061	intergenic (+561/+566)	RDN5‑1 → / ← RDN25‑2	5S ribosomal RNA/25S ribosomal RNA
BK006945	460360	T→A	0.072	0.062	0.07	0.067	0.065	0.068	0.074	0.069	intergenic (+564/+563)	RDN5‑1 → / ← RDN25‑2	5S ribosomal RNA/25S ribosomal RNA
BK006945	460365	T→A	0.118	0.1	0.11	0.121	0.106	0.093	0.105	0.114	intergenic (+569/+558)	RDN5‑1 → / ← RDN25‑2	5S ribosomal RNA/25S ribosomal RNA
BK006945	460367	G→C	0.098	0.103	0.099	0.122	0.101	0.093	0.102	0.104	intergenic (+571/+556)	RDN5‑1 → / ← RDN25‑2	5S ribosomal RNA/25S ribosomal RNA
BK006945	460371	C→A	0.057	0.051	0.057	0.056	0.054		0.064	0.056	intergenic (+575/+552)	RDN5‑1 → / ← RDN25‑2	5S ribosomal RNA/25S ribosomal RNA
BK006945	460372	T→A	0.068	0.064	0.068	0.073	0.067	0.058	0.065	0.065	intergenic (+576/+551)	RDN5‑1 → / ← RDN25‑2	5S ribosomal RNA/25S ribosomal RNA
BK006945	460377	T→A	0.069	0.068	0.071	0.073	0.076	0.074	0.085	0.082	intergenic (+581/+546)	RDN5‑1 → / ← RDN25‑2	5S ribosomal RNA/25S ribosomal RNA
BK006945	460381	C→A	0.17	0.158	0.178	0.164	0.161	0.167	0.175	0.147	intergenic (+585/+542)	RDN5‑1 → / ← RDN25‑2	5S ribosomal RNA/25S ribosomal RNA
BK006945	460383	+AAA			0.264			0.289		0.266	intergenic (+587/+540)	RDN5‑1 → / ← RDN25‑2	5S ribosomal RNA/25S ribosomal RNA
BK006945	460384	Δ3 bp	0.095	0.098	0.125	0.091	0.083	0.109	0.113	0.124	intergenic (+588/+537)	RDN5‑1 → / ← RDN25‑2	5S ribosomal RNA/25S ribosomal RNA
BK006945	511519	Δ3 bp		0.059				0.087		0.103	coding (466‑468/1887 nt)	YLR177W →	hypothetical protein
BK006945	528749	T→A	1	1	1	1	1	1	1	1	F150L (TTT→TTA)	MDL1 →	ATP‑binding cassette permease MDL1
BK006945	540191	T→A								0.169	S116C (AGT→TGT)	UPS1 ←	Ups1p
BK006945	540192	G→C								0.172	D115E (GAC→GAG)	UPS1 ←	Ups1p
BK006945	540193	T→C	0.516	0.787	0.516						D115G (GAC→GGC)	UPS1 ←	Ups1p
BK006945	572605	G→C								0.197	Q203E (CAA→GAA)	CPR6 ←	peptidylprolyl isomerase CPR6
BK006945	585921	Δ4 bp		0.288							intergenic (‑431/‑540)	IFH1 ← / → UCC1	Ifh1p/Ucc1p
BK006945	592754	T→A				0.119					intergenic (‑135/‑684)	YNCL0032C ← / → YLR227W‑B	tRNA‑Leu/gag‑pol fusion protein
BK006945	651057	A→T			?	0.35			0.396		intergenic (+134/‑60)	HAP1 → / → YLR256W‑A	Hap1p/gag protein
BK006945	725936	G→A	1	1	1	1	1	1	1	1	intergenic (‑520/‑133)	YHC1 ← / → ECM38	Yhc1p/gamma‑glutamyltransferase
BK006945	732168	G→T	0.286								noncoding (22/44 nt)	YNCL0037W →	tRNA‑Leu
BK006945	732283	2403 bp→5 bp	1	1	1	1	1	1	1	1		[YLR302C]–MET17	[YLR302C], MET17
BK006945	734703	T→A	1	1	1	1	1	1	1	1	intergenic (+827/‑99)	MET17 → / → YNCL0038W	bifunctional cysteine synthase/O‑acetylhomoserine aminocarboxypropyltransferase MET17/tRNA‑Ile
BK006945	784333	Δ1 bp	1	1	1	1	1	1	1	1	intergenic (‑946/‑21)	TMA10 ← / → YNCL0039W	Tma10p/tRNA‑Ser
BK006945	789140	A→C	0.214					0.232	0.223	0.223	K493Q (AAG→CAG)	CHS5 →	Chs5p
BK006945	825340	A→C						0.092			F358L (TTT→TTG)	KAP95 ←	karyopherin beta
BK006945	828903	C→T	1	1	1	1	1	1	1	1	F58F (TTC→TTT)	ORM2 →	sphingolipid homeostasis protein ORM2
BK006945	863697	Δ3 bp								0.084	coding (984‑986/4071 nt)	ROM2 →	Rho family guanine nucleotide exchange factor ROM2
BK006945	865378	C→A				0.194					R889R (CGG→AGG)	ROM2 →	Rho family guanine nucleotide exchange factor ROM2
BK006945	877681	G→C			0.088						V80L (GTG→CTG)	YLR379W‑A →	hypothetical protein
BK006945	944238	C→A	1	1	1	1	1	1	1	1	Q919K (CAA→AAA)	YLR410W‑B →	gag‑pol fusion protein
BK006945	981357	T→C								0.233	intergenic (‑5301/‑1537)	YNCL0050C ← / → TUS1	tRNA‑Asn/Rho family guanine nucleotide exchange factor TUS1
BK006945	1012328	+GCC	0.91	0.939	0.873	1	1	1	0.949	0.948	intergenic (‑305/‑173)	DIF1 ← / → CAR2	Dif1p/ornithine‑oxo‑acid transaminase
BK006945	1031403	Δ3 bp	0.068		0.065	0.054	0.089				coding (570‑572/1179 nt)	FPR4 →	peptidylprolyl isomerase FPR4
BK006945	1038159	Δ3 bp		0.063	0.063	0.073			0.117	0.079	coding (2067‑2069/2661 nt)	LEU3 →	leucine‑responsive transcriptional regulator LEU3
BK006945	1039435	T→A	1	1	1	1	1	1	1	1	E644D (GAA→GAT)	SST2 ←	GTPase‑activating protein SST2
BK006945	1057856	C→T							0.135		L175F (CTC→TTC)	GAB1 →	GPI‑anchor transamidase subunit GAB1
BK006945	1065059	Δ98 bp				1		1			intergenic (+1778/‑800)	PAU4 → / → YLR462W	seripauperin PAU4/hypothetical protein
BK006945	1071542	C→T	0.087								intergenic (+307/‑966)	YRF1‑4 → / → YRF1‑5	Y' element ATP‑dependent helicase protein 1 copy 4/Y' element ATP‑dependent helicase protein 1 copy 5
BK006945	1071574	Δ3 bp			0.052						intergenic (+339/‑932)	YRF1‑4 → / → YRF1‑5	Y' element ATP‑dependent helicase protein 1 copy 4/Y' element ATP‑dependent helicase protein 1 copy 5
BK006945	1071639	G→A		0.096							intergenic (+404/‑869)	YRF1‑4 → / → YRF1‑5	Y' element ATP‑dependent helicase protein 1 copy 4/Y' element ATP‑dependent helicase protein 1 copy 5
BK006945	1,012,324:1	+G	1	1	1	1	1	1	1	1	intergenic (‑301/‑177)	DIF1 ← / → CAR2	Dif1p/ornithine‑oxo‑acid transaminase
BK006945	784,382:1	+C	1	1	1	1	1	1	1	1	noncoding (29/36 nt)	YNCL0039W →	tRNA‑Ser
BK006946	34473	T→G	1	1	1	1	1	1	1	1	F77L (TTT→TTG)	NAB6 →	Nab6p
BK006946	41951	Δ3 bp					0.348				intergenic (‑157/+90)	VAN1 ← / ← TAF8	Van1p/Taf8p
BK006946	116854	C→T	1	1	1	1	1	1	1	1	C682Y (TGT→TAT)	HMG1 ←	hydroxymethylglutaryl‑CoA reductase (NADPH) HMG1
BK006946	183562	Δ1 bp	1	?	?	?	1		?	?	intergenic (+199/+336)	PRP39 → / ← YNCM0007C	Prp39p/tRNA‑Gly
BK006946	183569	T→A	1	?	?	?	1		?	?	intergenic (+206/+329)	PRP39 → / ← YNCM0007C	Prp39p/tRNA‑Gly
BK006946	183591	G→A	1	?	?		?		?	?	intergenic (+228/+307)	PRP39 → / ← YNCM0007C	Prp39p/tRNA‑Gly
BK006946	183600	2 bp→TC	1	?	?		?		?	?	intergenic (+237/+297)	PRP39 → / ← YNCM0007C	Prp39p/tRNA‑Gly
BK006946	202197	T→C	0.5	0.558	0.45	0.718	0.774	0.615	0.538	1	intergenic (+301/+578)	YML039W → / ← YMD8	gag‑pol fusion protein/Ymd8p
BK006946	209871	Δ3 bp		0.083		0.094				0.076	coding (347‑349/1920 nt)	SRC1 →	Src1p
BK006946	222684	A→T						1			intergenic (+121/+303)	YOX1 → / ← RPS18B	Yox1p/ribosomal 40S subunit protein S18B
BK006946	238764	Δ5 bp	?		?	0.454		?	?	?	intergenic (+33/+690)	PSP2 → / ← PPZ1	Psp2p/salt homeostasis regulator
BK006946	294554	G→C					0.178				G1141R (GGC→CGC)	CLU1 →	translation initiation factor 3 subunit CLU1
BK006946	325905	T→A	1	1	1	1	1	1	1	1	I10N (ATT→AAT)	YMR027W →	putative methyltransferase
BK006946	344687	C→A	1	1	1	1	1	1	1	1	A611S (GCT→TCT)	MSN2 ←	stress‑responsive transcriptional activator MSN2
BK006946	349030	G→C	0.372	0.835	0.641	0.143		0.842		0.226	P165A (CCA→GCA)	SUB1 ←	chromatin‑binding transcription coactivator SUB1
BK006946	361550	G→A	1	1	1	1	1	1	1	1	H360Y (CAT→TAT)	YMR046C ←	gag protein
BK006946	387096	Δ1 bp			?					1	intergenic (‑75/+219)	BUB2 ← / ← AAC1	Bub2p/ADP/ATP carrier protein AAC1
BK006946	448333	2 bp→AG	1	1	1	1	1	1	1	1	intergenic (‑247/‑911)	YTA12 ← / → YMR090W	m‑AAA protease subunit YTA12/hypothetical protein
BK006946	477082	C→A					0.852				K175N (AAG→AAT)	PGM2 ←	phosphoglucomutase PGM2
BK006946	514629	Δ3 bp						0.105			coding (174‑176/2832 nt)	EPO1 →	Epo1p
BK006946	515571	Δ3 bp							0.067		coding (1116‑1118/2832 nt)	EPO1 →	Epo1p
BK006946	538608	Δ1 bp		Δ			0.318				intergenic (+57/+81)	ERG29 → / ← GID8	Erg29p/glucose‑induced degradation complex subunit GID8
BK006946	538608	Δ6 bp		0.107							intergenic (+57/+76)	ERG29 → / ← GID8	Erg29p/glucose‑induced degradation complex subunit GID8
BK006946	538609	Δ1 bp		Δ			0.333				intergenic (+58/+80)	ERG29 → / ← GID8	Erg29p/glucose‑induced degradation complex subunit GID8
BK006946	539499	Δ3 bp			0.059						coding (556‑558/1368 nt)	GID8 ←	glucose‑induced degradation complex subunit GID8
BK006946	554939	C→T								0.127	E513K (GAA→AAA)	NDE1 ←	NADH‑ubiquinone reductase (H(+)‑translocating) NDE1
BK006946	630505	A→G	1	1	1	1	1	1	1	1	D494G (GAT→GGT)	RTP1 →	Rtp1p
BK006946	630789	G→C								0.311	D589H (GAC→CAC)	RTP1 →	Rtp1p
BK006946	672129	T→C	1	1	1	1	1	1	1	1	K880E (AAA→GAA)	PFK2 ←	6‑phosphofructokinase subunit beta
BK006946	680936	T→C	1	1	1	1	1	1	1	1	K877E (AAA→GAA)	HFA1 ←	acetyl‑CoA carboxylase HFA1
BK006946	680940	C→T	1	1	1	1	1	1	1	1	L875L (TTG→TTA)	HFA1 ←	acetyl‑CoA carboxylase HFA1
BK006946	772665	Δ1 bp	1			?		1	1		intergenic (+107/‑250)	GAD1 → / → GTO3	glutamate decarboxylase GAD1/omega‑class glutathione transferase
BK006946	809198	A→G	1	1	1	1	1	1	1	1	intergenic (‑881/+425)	CDC65 ← / ← SCS7	tRNA‑Gln/fatty acid alpha‑hydroxylase
BK006946	811238	Δ3 bp	0.083	0.09		0.055				0.168	coding (2741‑2743/2748 nt)	ZDS1 ←	Zds1p
BK006946	825454	C→T		0.061							V300I (GTT→ATT)	ATR2 ←	Atr2p
BK006946	845259	G→T							0.053		G29G (GGC→GGA)	DSS1 ←	exoribonuclease II
BK006946	861851	Δ1 bp				0.054		0.068			intergenic (‑960/‑71)	LCB1 ← / → PRC1	serine C‑palmitoyltransferase LCB1/carboxypeptidase C PRC1
BK006946	861852	Δ1 bp				0.054		0.068			intergenic (‑961/‑70)	LCB1 ← / → PRC1	serine C‑palmitoyltransferase LCB1/carboxypeptidase C PRC1
BK006946	874560	Δ3 bp	0.144							0.206	intergenic (‑223/‑425)	ADH2 ← / → UBP15	alcohol dehydrogenase ADH2/ubiquitin‑specific protease UBP15
BK006946	908174	G→T	0.741	0.7	0.876	0.679		0.762	0.796	0.839	V271L (GTA→TTA) ‡	YMR317W →	hypothetical protein
BK006946	908174	2 bp→TC					1				coding (811‑812/3423 nt)	YMR317W →	hypothetical protein
BK006946	908175	T→C	0.772	0.734	0.888	0.753		0.82	0.775	1	V271A (GTA→GCA) ‡	YMR317W →	hypothetical protein
BK006946	908177	A→G	0.717	0.786	1	0.537	1	0.775	0.792	1	I272V (ATT→GTT) ‡	YMR317W →	hypothetical protein
BK006946	908179	T→G	0.705	0.711	0.879	0.493	1	0.703	0.779	0.843	I272M (ATT→ATG) ‡	YMR317W →	hypothetical protein
BK006946	908185	A→G	0.665	0.691	0.805	0.449	1	0.617	0.692	0.791	S274S (TCA→TCG)	YMR317W →	hypothetical protein
BK006946	908196	G→C	0.743	0.746	0.854	0.533	1	0.762	0.837	0.865	W278S (TGG→TCG)	YMR317W →	hypothetical protein
BK006946	908198	G→T	0.74	0.706	0.835	0.505	1	0.636	0.728	1	A279S (GCA→TCA)	YMR317W →	hypothetical protein
BK006946	908203	G→A	0.711	0.698	0.786	0.465	1	0.661	0.707	1	T280T (ACG→ACA)	YMR317W →	hypothetical protein
BK006946	908218	C→T	0.838	0.713	0.873	0.533	1	0.765	0.781	0.797	S285S (AGC→AGT)	YMR317W →	hypothetical protein
BK006946	908275	G→A	0.142		0.107	0.283			0.247		T304T (ACG→ACA)	YMR317W →	hypothetical protein
BK006946	908282	G→T			0.16	0.212					V307L (GTA→TTA) ‡	YMR317W →	hypothetical protein
BK006946	908283	T→C		0.259	0.259	0.281	0.247				V307A (GTA→GCA) ‡	YMR317W →	hypothetical protein
BK006946	908341	A→G		?				?			S326S (TCA→TCG)	YMR317W →	hypothetical protein
BK006946	908359	A→G		0.325		?	0.305	0.41	0.46	0.607	V332V (GTA→GTG)	YMR317W →	hypothetical protein
BK006946	908362	T→C		0.29		?	0.19	0.349	0.307	0.32	S333S (AGT→AGC)	YMR317W →	hypothetical protein
BK006946	908365	A→G	0.248	0.317		0.341	0.24	0.282	0.31	0.345	S334S (TCA→TCG)	YMR317W →	hypothetical protein
BK006946	908376	T→C	0.614	0.619	?	0.627	0.599	0.534	0.585	0.431	L338S (TTG→TCG)	YMR317W →	hypothetical protein
BK006946	908378	G→T	0.344	0.463	?	0.491	0.474	0.439	0.442	0.223	A339S (GCA→TCA)	YMR317W →	hypothetical protein
BK006946	908390	G→T	0.355	0.284	0.294	0.456	0.384				V343L (GTA→TTA) ‡	YMR317W →	hypothetical protein
BK006946	908391	T→C	?	0.329	?	0.462	?	?	0.335		V343A (GTA→GCA) ‡	YMR317W →	hypothetical protein
BK006946	908395	G→A			?	0.133	0.323				V344V (GTG→GTA)	YMR317W →	hypothetical protein
BK006946	908401	A→G	0.446			0.514		0.518			S346S (TCA→TCG)	YMR317W →	hypothetical protein
BK006946	908408	C→T	0.53			0.449		0.469			P349S (CCA→TCA)	YMR317W →	hypothetical protein
BK006946	908414	T→G	0.178	0.249	0.323	0.365	0.318	0.162			S351A (TCA→GCA)	YMR317W →	hypothetical protein
BK006946	908419	A→G	0.145		0.22	0.402	0.259				T352T (ACA→ACG)	YMR317W →	hypothetical protein
BK006946	908437	C→G	0.174			0.445					S358S (TCC→TCG)	YMR317W →	hypothetical protein
BK006946	908441	A→G				0.457					I360V (ATT→GTT) ‡	YMR317W →	hypothetical protein
BK006946	908442	T→C				0.506					I360T (ATT→ACT) ‡	YMR317W →	hypothetical protein
BK006946	908446	G→A				0.444					S361S (TCG→TCA)	YMR317W →	hypothetical protein
BK006946	908449	A→G	?		?	0.487		?			S362S (TCA→TCG)	YMR317W →	hypothetical protein
BK006946	908449	A→C	0.424		?			?			S362S (TCA→TCC)	YMR317W →	hypothetical protein
BK006946	908450	A→T			0.338	0.508					T363S (ACA→TCA)	YMR317W →	hypothetical protein
BK006946	908467	A→G				0.446					V368V (GTA→GTG)	YMR317W →	hypothetical protein
BK006946	908473	G→A							0.164		S370S (TCG→TCA)	YMR317W →	hypothetical protein
BK006946	908484	T→C				0.195	0.417		0.382	0.365	L374S (TTG→TCG)	YMR317W →	hypothetical protein
BK006946	908486	G→T			0.226				0.267		A375S (GCA→TCA)	YMR317W →	hypothetical protein
BK006946	908498	G→T							0.188		V379L (GTA→TTA) ‡	YMR317W →	hypothetical protein
BK006946	908499	T→C							0.271	0.181	V379A (GTA→GCA) ‡	YMR317W →	hypothetical protein
BK006946	908522	T→G							0.192	0.138	S387A (TCA→GCA)	YMR317W →	hypothetical protein
BK006946	908527	A→G		0.137							T388T (ACA→ACG)	YMR317W →	hypothetical protein
BK006946	908534	T→G				0.105	0.121			0.153	S391A (TCA→GCA)	YMR317W →	hypothetical protein
BK006946	908539	G→T								0.113	V392V (GTG→GTT)	YMR317W →	hypothetical protein
BK006946	908545	A→C		0.15							S394S (TCA→TCC)	YMR317W →	hypothetical protein
BK006946	908552	C→T		0.105			0.112				P397S (CCA→TCA)	YMR317W →	hypothetical protein
BK006946	908558	T→G								0.098	S399A (TCA→GCA)	YMR317W →	hypothetical protein
BK006946	908563	A→G				0.097					T400T (ACA→ACG)	YMR317W →	hypothetical protein
BK006946	908621	A→G				0.124					I420V (ATT→GTT)	YMR317W →	hypothetical protein
BK006946	908634	A→C			0.241	0.16				0.114	K424T (AAA→ACA)	YMR317W →	hypothetical protein
BK006946	918070	C→A	?		0.397				?		intergenic (‑174/+296)	YMR321C ← / ← SNO4	hypothetical protein/glutathione‑independent methylglyoxalase family protein
BK006946	921419	Δ1 bp	1	1	1	1	1	1	1	?	intergenic (+18/‑1222)	ERR3 → / → PAU19	phosphopyruvate hydratase ERR3/seripauperin PAU19
BK006946	209,069:1	+T		1							intergenic (‑209/‑456)	AMD1 ← / → SRC1	AMP deaminase/Src1p
BK006947	6640	Δ1 bp	?		?	?	?	?	?	0.588	intergenic (‑542/‑1690)	YRF1‑6 ← / → COS1	Y' element ATP‑dependent helicase protein 1 copy 6/Cos1p
BK006947	12975	+TTT	?			1	?	?	?		intergenic (‑99/‑292)	SNO2 ← / → SNZ2	putative pyridoxal 5'‑phosphate synthase/pyridoxine biosynthesis protein SNZ2
BK006947	70027	Δ3 bp			0.054						coding (1113‑1115/2529 nt)	CLA4 →	serine/threonine protein kinase CLA4
BK006947	81024	G→C					0.538				D129H (GAC→CAC)	MSB3 →	Rab GTPase‑activating protein MSB3
BK006947	124901	A→G	0.111								E673E (GAA→GAG)	TOF1 →	Tof1p
BK006947	146457	G→A							0.815		V53V (GTC→GTT)	PDR17 ←	phosphatidylinositol transporter
BK006947	240109	G→C	0.354	0.235	0.268						intergenic (+108/‑222)	MGS1 → / → PPN2	ssDNA‑dependent ATPase MGS1/putative serine/threonine‑protein phosphatase
BK006947	282652	C→A			0.284						T86T (ACC→ACA)	YNL190W →	hypothetical protein
BK006947	282700	T→C			0.169						T102T (ACT→ACC)	YNL190W →	hypothetical protein
BK006947	282751	A→C				0.152					K119N (AAA→AAC)	YNL190W →	hypothetical protein
BK006947	282760	T→G							0.207		T122T (ACT→ACG)	YNL190W →	hypothetical protein
BK006947	312329	Δ3 bp	1	1	1	1	1	1	1	1	coding (1694‑1696/5247 nt)	APC1 →	anaphase promoting complex subunit 1
BK006947	333269	Δ3 bp							0.099	0.068	coding (673‑675/2271 nt)	CBK1 →	serine/threonine protein kinase CBK1
BK006947	361435	T→A							0.2		M18L (ATG→TTG)	YNL140C ←	hypothetical protein
BK006947	377887	G→T	1	1	1	1	1	1	1	1	G856V (GGT→GTT)	KRE33 →	ribosome biosynthesis protein KRE33
BK006947	414816	A→G			0.093						D393G (GAC→GGC)	DBP2 →	DEAD‑box ATP‑dependent RNA helicase DBP2
BK006947	471767	A→G	1	1	1	1	1	1	1	1	M131V (ATG→GTG)	SAL1 →	Ca(2+)‑binding ATP:ADP antiporter SAL1
BK006947	495283	T→C					0.074				intergenic (‑282/+418)	RPL16B ← / ← FKH2	ribosomal 60S subunit protein L16B/forkhead family transcription factor FKH2
BK006947	515986	Δ3 bp		0.051							coding (726‑728/951 nt)	YNL058C ←	hypothetical protein
BK006947	579414	T→A						0.07			intergenic (‑641/‑166)	KTR5 ← / → CRZ1	putative mannosyltransferase/DNA‑binding transcription factor CRZ1
BK006947	587630	G→A							0.728		T73M (ACG→ATG)	EFM6 ←	putative protein‑lysine N‑methyltransferase
BK006947	640529	G→A	0.204								R45K (AGA→AAA)	LRO1 →	phospholipid:diacylglycerol acyltransferase
BK006947	652366	T→G	1								intergenic (‑654/‑99)	PHO91 ← / → YNR014W	Pho91p/hypothetical protein
BK006947	704388	G→T	0.231								S230S (TCG→TCT)	AGA1 →	Aga1p
BK006947	704394	C→A	0.315	0.242	0.357					0.3	S232S (TCC→TCA)	AGA1 →	Aga1p
BK006947	704401	T→A	0.186								S235T (TCA→ACA)	AGA1 →	Aga1p
BK006947	704408	T→A	0.259				0.346		0.263	0.216	L237* (TTG→TAG)	AGA1 →	Aga1p
BK006947	704408	T→C				0.204					L237S (TTG→TCG)	AGA1 →	Aga1p
BK006947	704415	C→A	0.192								S239S (TCC→TCA)	AGA1 →	Aga1p
BK006947	704442	C→A	0.273								S248S (TCC→TCA)	AGA1 →	Aga1p
BK006947	704444	A→C	0.271	0.165	0.29	0.195	0.188		0.18	0.265	Q249P (CAA→CCA)	AGA1 →	Aga1p
BK006947	722275	Δ3 bp								0.066	intergenic (‑64/+26)	SNR191 ← / ← NOG2	SNR191/putative GTPase NOG2
BK006947	729343	G→T							0.153		L282I (CTT→ATT)	HOL1 ←	Hol1p
BK006947	777705	G→T						0.064			P345Q (CCA→CAA)	AIF1 ←	Aif1p
BK006947	782404	G→A		?	?	?	?			?	intergenic (+124/+883)	PAU6 → / ← YNR077C	seripauperin PAU6/hypothetical protein
BK006947	439,397:1	+T	1	1	1	1	1	1	1	1	intergenic (‑114/+205)	OCA1 ← / ← RAS2	putative tyrosine protein phosphatase OCA1/Ras family GTPase RAS2
BK006947	7,478:1	+T	1	1	1	1	1	1	1	1	intergenic (‑1380/‑852)	YRF1‑6 ← / → COS1	Y' element ATP‑dependent helicase protein 1 copy 6/Cos1p
BK006948	48	Δ1 bp	?	0.191	?	?	?	?	?	?	intergenic (–/‑537)	– / → YOL166W‑A	–/hypothetical protein
BK006948	50	A→C	?	0.452	?	?	?	?	?	?	intergenic (–/‑535)	– / → YOL166W‑A	–/hypothetical protein
BK006948	91	Δ3 bp		1	1	?		?			intergenic (–/‑492)	– / → YOL166W‑A	–/hypothetical protein
BK006948	92	Δ3 bp	1				1	?	1	1	intergenic (–/‑491)	– / → YOL166W‑A	–/hypothetical protein
BK006948	27928	T→A	0.287	0.311	0.279	0.346	0.297	0.232	0.229	0.302	intergenic (+710/+775)	YOL155W‑A → / ← HPF1	hypothetical protein/mannoprotein
BK006948	29144	A→G	0.186	0.257	0.183	0.247	0.201	0.245	0.232	0.255	T821T (ACT→ACC)	HPF1 ←	mannoprotein
BK006948	31008	A→G	?	0.227							V200A (GTC→GCC)	HPF1 ←	mannoprotein
BK006948	31008	A→C	0.432								V200G (GTC→GGC)	HPF1 ←	mannoprotein
BK006948	31025	T→A			0.232		?				T194T (ACA→ACT)	HPF1 ←	mannoprotein
BK006948	31034	A→G	?		0.261		?		?		S191S (TCT→TCC)	HPF1 ←	mannoprotein
BK006948	31062	T→G		0.231			?				E182A (GAA→GCA)	HPF1 ←	mannoprotein
BK006948	31088	G→T			?			0.356			S173S (TCC→TCA)	HPF1 ←	mannoprotein
BK006948	31101	T→G		0.302	0.336		?	0.201			E169A (GAA→GCA)	HPF1 ←	mannoprotein
BK006948	31108	C→A		0.217	0.259	0.256					A167S (GCC→TCC)	HPF1 ←	mannoprotein
BK006948	31114	T→A	?	0.4	0.402		?	?	?		T165S (ACT→TCT)	HPF1 ←	mannoprotein
BK006948	31199	C→G		0.297							S136S (TCG→TCC)	HPF1 ←	mannoprotein
BK006948	31261	T→C		0.123	0.098						S116G (AGT→GGT)	HPF1 ←	mannoprotein
BK006948	50002	C→T	1	1	1	1	1	1	1	1	K929K (AAG→AAA)	CTR9 ←	Ctr9p
BK006948	50010	A→T	1	1	1	1	1	1	1	1	W927R (TGG→AGG)	CTR9 ←	Ctr9p
BK006948	50012	C→T	1	1	1	1	1	1	1	1	G926E (GGA→GAA)	CTR9 ←	Ctr9p
BK006948	60240	C→T	?	?	?	?	?	?	?	?	intergenic (+210/+143)	ARG8 → / ← CDC33	acetylornithine transaminase/translation initiation factor eIF4E
BK006948	63057	Δ3 bp		0.108							coding (2292‑2294/4026 nt)	RTC1 ←	Rtc1p
BK006948	79297	C→G	1	1	1	1	1	1	1	1	S61S (TCG→TCC)	YGK3 ←	serine/threonine protein kinase YGK3
BK006948	79304	2 bp→TA	1	1	1	1	1	1	1	1	coding (175‑176/1128 nt)	YGK3 ←	serine/threonine protein kinase YGK3
BK006948	115149	A→G				0.249					T220T (ACT→ACC)	WSC3 ←	Wsc3p
BK006948	115164	A→T				0.224					T215T (ACT→ACA)	WSC3 ←	Wsc3p
BK006948	118032	A→C	0.571	0.576	0.552	0.585	0.513	0.556	0.558	0.657	Q11H (CAA→CAC)	YOL103W‑B →	gag‑pol fusion protein
BK006948	168198	T→C			0.1						intergenic (+1246/‑529)	ATG34 → / → ATG19	Atg34p/Atg19p
BK006948	219197	Δ1 bp	1	1	1	1	1	1	1	1	intergenic (+749/‑14)	GPD2 → / → ARG1	glycerol‑3‑phosphate dehydrogenase (NAD(+)) GPD2/argininosuccinate synthase
BK006948	253362	C→T						0.583			K72K (AAG→AAA)	RPS15 ←	ribosomal 40S subunit protein S15
BK006948	317400	A→T				0.128					T155S (ACA→TCA)	SIN3 →	transcriptional regulator SIN3
BK006948	328906	C→A	1	1	1	1	1	1	1	1	P692H (CCT→CAT)	RRP6 →	exosome nuclease subunit RRP6
BK006948	345072	C→G		0.324							S246S (TCC→TCG)	TIR4 →	Tir4p
BK006948	355181	G→A	0.143								intergenic (‑1068/‑471)	YNCO0013C ← / → YOR011W‑A	tRNA‑Thr/hypothetical protein
BK006948	444499	Δ1 bp		1							intergenic (‑968/‑187)	YOR062C ← / → RPL3	hypothetical protein/ribosomal 60S subunit protein L3
BK006948	501944	C→T					0.059				R170H (CGC→CAC)	CMR2 ←	Cmr2p
BK006948	535167	Δ3 bp	0.088		0.055						coding (1093‑1095/2745 nt)	AZF1 →	Azf1p
BK006948	545856	T→C								0.859	T276T (ACT→ACC)	RPT5 →	proteasome regulatory particle base subunit RPT5
BK006948	586836	Δ1 bp		0.069							intergenic (‑512/‑145)	RUP1 ← / → SFL1	Rup1p/Sfl1p
BK006948	586837	Δ1 bp		0.069							intergenic (‑513/‑144)	RUP1 ← / → SFL1	Rup1p/Sfl1p
BK006948	616387	G→T	1	1	1	1	1	1	1	1	I95I (ATC→ATA)	RPB2 ←	DNA‑directed RNA polymerase II core subunit RPB2
BK006948	625983	Δ3 bp							0.051		coding (1255‑1257/1764 nt)	SLP1 →	Slp1p
BK006948	630493	Δ3 bp						0.25			coding (46‑48/2181 nt)	NFI1 ←	SUMO ligase NFI1
BK006948	660647	C→T					0.157				W343* (TGG→TAG)	ALE1 ←	lysophospholipid acyltransferase
BK006948	667565	Δ4 bp		?	?		0.518	?	?	?	intergenic (‑386/+292)	MPC54 ← / ← GAC1	Mpc54p/protein phosphatase regulator GAC1
BK006948	722632	A→T	1	1	1	1	1	1	1	1	intergenic (+24/‑279)	HIS3 → / → DED1	imidazoleglycerol‑phosphate dehydratase HIS3/DEAD‑box ATP‑dependent RNA helicase DED1
BK006948	722808	G→C	1	1	1	1	1	1	1	1	intergenic (+200/‑103)	HIS3 → / → DED1	imidazoleglycerol‑phosphate dehydratase HIS3/DEAD‑box ATP‑dependent RNA helicase DED1
BK006948	751663	G→T							0.128		S788I (AGT→ATT)	RFC1 →	replication factor C subunit 1
BK006948	770625	Δ3 bp						0.124			intergenic (+813/‑173)	WTM2 → / → WTM1	transcriptional modulator/transcriptional modulator
BK006948	773264	G→C	1	1	1	1	1	1	1	1	E222Q (GAG→CAG)	MKK1 →	mitogen‑activated protein kinase kinase MKK1
BK006948	822925	Δ3 bp								0.332	coding (1941‑1943/2280 nt)	HRK1 ←	putative serine/threonine protein kinase HRK1
BK006948	876321	C→G							0.364		N241K (AAC→AAG)	MUM3 →	Mum3p
BK006948	882623	C→A	?	?		0.407				?	intergenic (+351/‑142)	RAX1 → / → YOR302W	Rax1p/hypothetical protein
BK006948	1020202	Δ1 bp	1	1	1	1	1	1	1	1	intergenic (‑1456/+20)	PRE10 ← / ← PIP2	proteasome core particle subunit alpha 7/oleate‑activated transcription factor PIP2
BK006948	1036136	+TGT			0.255						coding (336/1665 nt)	NDD1 ←	Ndd1p
BK006948	1036137	Δ3 bp				0.085	0.122	0.163	0.158	0.127	coding (333‑335/1665 nt)	NDD1 ←	Ndd1p
BK006948	1041740	C→G	?		0.666						A435P (GCT→CCT)	GDH1 ←	glutamate dehydrogenase (NADP(+)) GDH1
BK006948	1041743	C→G				0.561					G434R (GGT→CGT)	GDH1 ←	glutamate dehydrogenase (NADP(+)) GDH1
BK006948	1041801	A→T								0.829	C414* (TGT→TGA)	GDH1 ←	glutamate dehydrogenase (NADP(+)) GDH1
BK006948	1041945	C→T							0.8		W366* (TGG→TGA)	GDH1 ←	glutamate dehydrogenase (NADP(+)) GDH1
BK006948	1042027	G→A						0.072			S339F (TCC→TTC)	GDH1 ←	glutamate dehydrogenase (NADP(+)) GDH1
BK006948	1042030	C→T					1				G338D (GGT→GAT)	GDH1 ←	glutamate dehydrogenase (NADP(+)) GDH1
BK006948	1042465	G→T								0.204	T193N (ACT→AAT)	GDH1 ←	glutamate dehydrogenase (NADP(+)) GDH1
BK006948	1042486	G→A						1			S186F (TCT→TTT)	GDH1 ←	glutamate dehydrogenase (NADP(+)) GDH1
BK006948	1042811	G→A							0.284		R78C (CGT→TGT)	GDH1 ←	glutamate dehydrogenase (NADP(+)) GDH1
BK006948	1042891	Δ1 bp		1							coding (152/1365 nt)	GDH1 ←	glutamate dehydrogenase (NADP(+)) GDH1
BK006948	1042942	Δ1 bp				0.367					coding (101/1365 nt)	GDH1 ←	glutamate dehydrogenase (NADP(+)) GDH1
BK006948	1042945	A→C				0.368					L33W (TTG→TGG)	GDH1 ←	glutamate dehydrogenase (NADP(+)) GDH1
BK006948	1060708	G→A		0.259							H116H (CAC→CAT)	FIT3 ←	Fit3p
BK006948	1060732	A→G	0.217			0.139			0.169		T108T (ACT→ACC)	FIT3 ←	Fit3p
BK006948	1060738	A→G	0.205	0.215		0.095				0.104	T106T (ACT→ACC)	FIT3 ←	Fit3p
BK006948	1060916	C→G					0.141				G47A (GGT→GCT)	FIT3 ←	Fit3p
BK006948	1060960	A→G		0.13				0.15	0.222	0.129	H32H (CAT→CAC)	FIT3 ←	Fit3p
BK006948	1068095	C→A	0.158								N419K (AAC→AAA)	PHR1 →	deoxyribodipyrimidine photo‑lyase PHR1
BK006948	1074690	Δ3 bp					0.081			0.088	coding (478‑480/1875 nt)	YOR389W →	hypothetical protein
BK006948	1091267	G→A		0.055	?			0.054	?		intergenic (+404/–)	YRF1‑8 → / –	Y' element ATP‑dependent helicase protein 1 copy 8/–
BK006948	1091287	Δ1 bp	?	?	?	0.257	?	?	?		intergenic (+424/–)	YRF1‑8 → / –	Y' element ATP‑dependent helicase protein 1 copy 8/–
BK006949	76355	Δ1 bp	0.07		0.062			0.075			intergenic (‑116/+314)	RPL36B ← / ← GYP5	ribosomal 60S subunit protein L36B/GTPase‑activating protein GYP5
BK006949	76356	Δ1 bp	0.071		0.062			0.076			intergenic (‑117/+313)	RPL36B ← / ← GYP5	ribosomal 60S subunit protein L36B/GTPase‑activating protein GYP5
BK006949	144690	Δ9 bp	1	1	1	1	1	1	1	1	coding (870‑878/3309 nt)	YPL216W →	hypothetical protein
BK006949	156757	A→T					0.122				D279E (GAT→GAA)	IPL1 ←	aurora kinase
BK006949	185396	Δ3 bp		0.124		0.152					coding (2328‑2330/2409 nt)	NAB3 ←	Nab3p
BK006949	187314	Δ3 bp		0.147							coding (410‑412/2409 nt)	NAB3 ←	Nab3p
BK006949	187447	Δ3 bp			0.074						coding (277‑279/2409 nt)	NAB3 ←	Nab3p
BK006949	191944	C→T	1	1	1	1	1	1	1	1	S180L (TCA→TTA)	POS5 →	NADH kinase
BK006949	276663	Δ3 bp			0.095						coding (865‑867/1368 nt)	NOP53 ←	Nop53p
BK006949	339901	Δ3 bp								0.055	intergenic (‑982/‑41)	IMT2 ← / → CAR1	tRNA‑Met/arginase
BK006949	398025	Δ3 bp		0.06							coding (79‑81/1404 nt)	SEN54 ←	tRNA splicing endonuclease subunit SEN54
BK006949	429850	C→A	0.393								intergenic (‑234/‑89)	CWC27 ← / → TIM50	putative peptidylprolyl isomerase CWC27/protein translocase subunit TIM50
BK006949	481305	Δ1 bp	1	1	1	1	?	1	1	1	intergenic (+237/+123)	MET31 → / ← EGD1	Met31p/Egd1p
BK006949	481317	(T)13→12			?		?				intergenic (+249/+111)	MET31 → / ← EGD1	Met31p/Egd1p
BK006949	536708	Δ3 bp		0.364	0.159						coding (2227‑2229/3117 nt)	RQC2 ←	Rqc2p
BK006949	536710	Δ1 bp		Δ	Δ	0.16					coding (2227/3117 nt)	RQC2 ←	Rqc2p
BK006949	667520	T→G	1	1	1	1	1	1	1	1	intergenic (+74/‑156)	SMK1 → / → SEC8	mitogen‑activated protein kinase SMK1/exocyst subunit SEC8
BK006949	677102	A→G	1	1	1	1	1	1	1	1	intergenic (‑220/‑63)	JID1 ← / → FCY1	Jid1p/cytosine deaminase
BK006949	689671	A→T						0.109			intergenic (+25/‑436)	SUP16 → / → NOT5	tRNA‑Ser/CCR4‑NOT core subunit NOT5
BK006949	719143	C→A		0.158	0.306						intergenic (‑93/+5)	SNR70 ← / ← SNR41	SNR70/SNR41
BK006949	733157	A→T	1	1	1	1	1	1	1	1	E270V (GAA→GTA)	PRE2 →	proteasome core particle subunit beta 5
BK006949	759400	T→G	1	1	1	1	1	1	1	1	N251K (AAT→AAG)	RRG8 →	Rrg8p
BK006949	774828	Δ3 bp			0.113				0.084	0.087	coding (353‑355/1308 nt)	CLB5 ←	B‑type cyclin CLB5
BK006949	785755	Δ1 bp								0.105	intergenic (+84/‑453)	AXL1 → / → CTR1	Axl1p/high‑affinity Cu transporter CTR1
BK006949	835078	Δ3 bp			0.102						coding (514‑516/648 nt)	PIN3 →	Pin3p
BK006949	867352	G→A								0.847	S318L (TCG→TTG)	ORC4 ←	origin recognition complex subunit 4
BK006949	869005	G→T								0.101	A317A (GCC→GCA)	TIF3 ←	Tif3p
BK006949	890346	T→A	1	1	1	1	1	1	1	1	F458Y (TTT→TAT)	DPB2 →	DNA polymerase epsilon noncatalytic subunit
BK006949	897095	Δ3 bp				0.352		?			intergenic (+91/+264)	AOS1 → / ← SEC23	E1 ubiquitin‑activating protein AOS1/GTPase‑activating protein SEC23
BK006949	946215	A→G		0.224			0.331	0.303			N538S (AAC→AGC)	YPR204W →	Y' element ATP‑dependent helicase
BK006949	946215	A→C				0.199					N538T (AAC→ACC)	YPR204W →	Y' element ATP‑dependent helicase
BK006949	946234	C→A		0.252		0.364	0.334	0.401	0.425	0.409	T544T (ACC→ACA)	YPR204W →	Y' element ATP‑dependent helicase
BK006949	946244	G→T								0.212	D548Y (GAC→TAC)	YPR204W →	Y' element ATP‑dependent helicase
BK006949	946244	G→C	0.226	0.189		0.28	0.269	0.259			D548H (GAC→CAC)	YPR204W →	Y' element ATP‑dependent helicase
BK006949	946251	A→C		0.134		0.179		0.213	0.175	0.167	N550T (AAC→ACC)	YPR204W →	Y' element ATP‑dependent helicase
BK006949	946251	A→G			0.103						N550S (AAC→AGC)	YPR204W →	Y' element ATP‑dependent helicase
BK006949	946257	G→C		0.206							S552T (AGT→ACT)	YPR204W →	Y' element ATP‑dependent helicase
BK006949	946261	T→G			0.068						A553A (GCT→GCG)	YPR204W →	Y' element ATP‑dependent helicase
BK006949	946272	A→C		0.075		0.076					E557A (GAA→GCA)	YPR204W →	Y' element ATP‑dependent helicase
BK006949	946276	T→A						0.148			S558R (AGT→AGA)	YPR204W →	Y' element ATP‑dependent helicase
BK006949	946308	C→A		0.194			0.36				A569D (GCC→GAC) ‡	YPR204W →	Y' element ATP‑dependent helicase
BK006949	946309	C→A		0.244			1				A569A (GCC→GCA) ‡	YPR204W →	Y' element ATP‑dependent helicase
BK006949	946312	C→A		0.234					0.194		S570R (AGC→AGA)	YPR204W →	Y' element ATP‑dependent helicase
BK006949	946314	T→G		0.238	0.176	0.385				0.466	I571S (ATC→AGC)	YPR204W →	Y' element ATP‑dependent helicase
BK006949	946319	G→T						0.184			V573F (GTC→TTC) ‡	YPR204W →	Y' element ATP‑dependent helicase
BK006949	946320	T→C				?		0.44	0.33		V573A (GTC→GCC) ‡	YPR204W →	Y' element ATP‑dependent helicase
BK006949	946320	T→G			0.2	0.416					V573G (GTC→GGC)	YPR204W →	Y' element ATP‑dependent helicase
BK006949	946329	G→A		0.143					0.177		S576N (AGT→AAT)	YPR204W →	Y' element ATP‑dependent helicase
BK006949	946333	G→T	0.121								A577A (GCG→GCT)	YPR204W →	Y' element ATP‑dependent helicase
BK006949	946365	A→G		0.13							N588S (AAT→AGT)	YPR204W →	Y' element ATP‑dependent helicase
BK006949	946369	T→G		0.212							A589A (GCT→GCG)	YPR204W →	Y' element ATP‑dependent helicase

## Sheet: Sc_CF269
			MESCo_269_Agg (Evolved from Ec_50_4)				MESCo_269 (Evolved from Ec_50_3)
id Chromosome	position	mutation	Sc_269_1	Sc_269_2	Sc_269_3	Sc_269_4	Sc_269_1	Sc_269_2	Sc_269_3	Sc_269_4	annotation	gene	description
BK006934	22:01:00	+C	0.115				0.446				intergenic (–/+423)	– / ← YHL050C	–/hypothetical protein
BK006934	138	A→G	0.207				0.213	0.32		0.285	intergenic (–/+307)	– / ← YHL050C	–/hypothetical protein
BK006934	282	T→C	0.132	0.133	0.1			0.098	0.093	0.123	intergenic (–/+163)	– / ← YHL050C	–/hypothetical protein
BK006934	1521	G→T		0.22							L340M (CTG→ATG)	YHL050C ←	hypothetical protein
BK006934	1846	A→G	0.42	0.335	0.39	0.47	0.315	0.414	0.396	0.548	T231T (ACT→ACC)	YHL050C ←	hypothetical protein
BK006934	1910	G→C	0.101								intergenic (‑13/+761)	YHL050C ← / ← YHL050C	hypothetical protein/hypothetical protein
BK006934	1912	C→T	0.101								intergenic (‑15/+759)	YHL050C ← / ← YHL050C	hypothetical protein/hypothetical protein
BK006934	1913	G→T	0.101								intergenic (‑16/+758)	YHL050C ← / ← YHL050C	hypothetical protein/hypothetical protein
BK006934	1916	T→G	0.099								intergenic (‑19/+755)	YHL050C ← / ← YHL050C	hypothetical protein/hypothetical protein
BK006934	5298	C→T								0.062	intergenic (‑757/+365)	YHL049C ← / ← YHL048C‑A	hypothetical protein/hypothetical protein
BK006934	15542	C→T	0.054								intergenic (+129/‑125)	ECM34 → / → YHL042W	Ecm34p/hypothetical protein
BK006934	29169	G→A								0.056	D1196D (GAC→GAT)	VMR1 ←	putative ATP‑binding cassette multidrug transporter VMR1
BK006934	31688	T→A	1	1	1	1	1	1	1	1	I357F (ATT→TTT)	VMR1 ←	putative ATP‑binding cassette multidrug transporter VMR1
BK006934	43158	T→C				0.053					S1025S (TCT→TCC)	ECM29 →	Ecm29p
BK006934	48216	Δ3 bp	0.068						0.059		intergenic (‑248/‑545)	OCA5 ← / → WSC4	Oca5p/Wsc4p
BK006934	49466	Δ3 bp							0.065		coding (704‑706/1818 nt)	WSC4 →	Wsc4p
BK006934	75977	Δ1 bp			0.206	0.219	Δ	0.109	0.104	0.208	intergenic (+200/+120)	RPS20 → / ← YLF2	ribosomal 40S subunit protein S20/Ylf2p
BK006934	75977	Δ4 bp					0.081				intergenic (+200/+117)	RPS20 → / ← YLF2	ribosomal 40S subunit protein S20/Ylf2p
BK006934	75978	Δ1 bp			0.206	0.219	Δ	0.109	0.104	0.208	intergenic (+201/+119)	RPS20 → / ← YLF2	ribosomal 40S subunit protein S20/Ylf2p
BK006934	75980	+ATAT		0.124		0.145					intergenic (+203/+117)	RPS20 → / ← YLF2	ribosomal 40S subunit protein S20/Ylf2p
BK006934	81193	C→T						0.054			D142N (GAC→AAC)	PRS3 ←	ribose phosphate diphosphokinase subunit PRS3
BK006934	81859	Δ3 bp			0.104	0.17	0.238				intergenic (‑243/+103)	PRS3 ← / ← ETP1	ribose phosphate diphosphokinase subunit PRS3/Etp1p
BK006934	85509	Δ2 bp	1	1	1	1	1	1	1	1	intergenic (‑138/‑399)	YNCH0002C ← / → YHL009W‑B	tRNA‑Val/gag‑pol fusion protein
BK006934	100506	Δ3 bp						0.073			intergenic (+103/+140)	MRP4 → / ← LAG1	mitochondrial 37S ribosomal protein MRP4/sphingosine N‑acyltransferase LAG1
BK006934	111531	Δ1 bp	0.13			0.122	0.1	0.099	0.167	0.075	intergenic (‑214/+223)	TCD1 ← / ← NEM1	tRNA threonylcarbamoyladenosine dehydratase/Nem1‑Spo7 phosphatase catalytic subunit NEM1
BK006934	111532	Δ1 bp	0.13			0.122	0.1	0.099	0.167	0.075	intergenic (‑215/+222)	TCD1 ← / ← NEM1	tRNA threonylcarbamoyladenosine dehydratase/Nem1‑Spo7 phosphatase catalytic subunit NEM1
BK006934	114971	C→T		0.055							intergenic (‑54/+649)	GPA1 ← / ← TIM10	guanine nucleotide‑binding protein subunit alpha/protein transporter TIM10
BK006934	122783	G→T	0.187								intergenic (‑18/+106)	YHR007C‑A ← / ← SOD2	hypothetical protein/superoxide dismutase SOD2
BK006934	123944	Δ1 bp					0.105				intergenic (‑354/+165)	SOD2 ← / ← TDA3	superoxide dismutase SOD2/Tda3p
BK006934	124393	G→A		0.632							H430Y (CAT→TAT)	TDA3 ←	Tda3p
BK006934	131758	T→C	0.06								intergenic (‑312/‑289)	ARD1 ← / → SPO13	peptide alpha‑N‑acetyltransferase complex A subunit ARD1/Spo13p
BK006934	166954	C→T					0.059				V161I (GTA→ATA)	DAP2 ←	Dap2p
BK006934	167568	T→G								0.299	intergenic (‑134/+109)	DAP2 ← / ← YHI9	Dap2p/Yhi9p
BK006934	167569	C→G								0.303	intergenic (‑135/+108)	DAP2 ← / ← YHI9	Dap2p/Yhi9p
BK006934	167570	C→A								0.287	intergenic (‑136/+107)	DAP2 ← / ← YHI9	Dap2p/Yhi9p
BK006934	167628	Δ1 bp		0.06		0.1		0.186		0.094	intergenic (‑194/+49)	DAP2 ← / ← YHI9	Dap2p/Yhi9p
BK006934	167629	Δ1 bp		0.062		0.101		0.186		0.094	intergenic (‑195/+48)	DAP2 ← / ← YHI9	Dap2p/Yhi9p
BK006934	176846	Δ3 bp				0.134					intergenic (+27/+117)	YHR033W → / ← PIH1	putative glutamate 5‑kinase/Pih1p
BK006934	176967	Δ1 bp				0.13			0.073		coding (1033/1035 nt)	PIH1 ←	Pih1p
BK006934	179098	T→A	0.051								S294T (TCA→ACA)	NEL1 →	GTPase‑activating protein NEL1
BK006934	186921	G→T	0.318	0.151							intergenic (‑112/+252)	MSC7 ← / ← VMA10	meiotic recombination directing protein/H(+)‑transporting V1 sector ATPase subunit G
BK006934	186948	G→T	0.269								intergenic (‑139/+225)	MSC7 ← / ← VMA10	meiotic recombination directing protein/H(+)‑transporting V1 sector ATPase subunit G
BK006934	186957	T→A	0.219								intergenic (‑148/+216)	MSC7 ← / ← VMA10	meiotic recombination directing protein/H(+)‑transporting V1 sector ATPase subunit G
BK006934	186982	C→A	0.316								intergenic (‑173/+191)	MSC7 ← / ← VMA10	meiotic recombination directing protein/H(+)‑transporting V1 sector ATPase subunit G
BK006934	186992	C→A	0.244								intergenic (‑183/+181)	MSC7 ← / ← VMA10	meiotic recombination directing protein/H(+)‑transporting V1 sector ATPase subunit G
BK006934	186999	G→T		0.191				0.172			intergenic (‑190/+174)	MSC7 ← / ← VMA10	meiotic recombination directing protein/H(+)‑transporting V1 sector ATPase subunit G
BK006934	187000	A→T	0.163								intergenic (‑191/+173)	MSC7 ← / ← VMA10	meiotic recombination directing protein/H(+)‑transporting V1 sector ATPase subunit G
BK006934	187032	+AAA				0.09					intergenic (‑223/+141)	MSC7 ← / ← VMA10	meiotic recombination directing protein/H(+)‑transporting V1 sector ATPase subunit G
BK006934	188300	A→G					0.171				Q126R (CAG→CGG)	BCD1 →	Bcd1p
BK006934	190247	C→T				0.062					intergenic (‑383/‑296)	SRB2 ← / → NCP1	Srb2p/NADPH‑‑hemoprotein reductase
BK006934	205997	C→A						0.088			P464H (CCT→CAT)	YHK8 →	Yhk8p
BK006934	214257	Δ3 bp							0.072		intergenic (‑8/‑148)	YHR054C ← / → RUF5‑2	hypothetical protein/RUF5‑2
BK006934	216123	C→T	1	1	1	1	1	1	1	1	G571D (GGT→GAT)	RSC30 ←	Rsc30p
BK006934	237736	Δ3 bp				0.075					intergenic (+43/+110)	PCL5 → / ← YNCH0009C	Pcl5p/tRNA‑Phe
BK006934	252919	Δ3 bp						0.086			coding (2717‑2719/3264 nt)	NMD2 ←	Nmd2p
BK006934	282227	C→T							0.054		R245W (CGG→TGG)	RPF1 →	rRNA‑binding ribosome biosynthesis protein RPF1
BK006934	282501	C→A	0.249			0.151					intergenic (+119/+180)	RPF1 → / ← GAR1	rRNA‑binding ribosome biosynthesis protein RPF1/H/ACA snoRNP pseudouridylase subunit GAR1
BK006934	282532	Δ1 bp		0.051							intergenic (+150/+149)	RPF1 → / ← GAR1	rRNA‑binding ribosome biosynthesis protein RPF1/H/ACA snoRNP pseudouridylase subunit GAR1
BK006934	291819	G→A						0.062			I269I (ATC→ATT)	HXT1 ←	hexose transporter HXT1
BK006934	293273	Δ3 bp		0.119		Δ		0.195			intergenic (‑648/+1394)	HXT1 ← / ← HXT5	hexose transporter HXT1/hexose transporter HXT5
BK006934	293273	Δ4 bp				0.19					intergenic (‑648/+1393)	HXT1 ← / ← HXT5	hexose transporter HXT1/hexose transporter HXT5
BK006934	300061	C→T						0.059			R625H (CGT→CAT)	SFB3 ←	Sfb3p
BK006934	303897	C→T								0.056	N379N (AAC→AAT)	TRA1 →	histone acetyltransferase TRA1
BK006934	314726	Δ1 bp				0.053				0.077	intergenic (‑53/+148)	GEP4 ← / ← BIG1	phosphatidylglycerophosphatase/Big1p
BK006934	314727	Δ1 bp				0.055				0.077	intergenic (‑54/+147)	GEP4 ← / ← BIG1	phosphatidylglycerophosphatase/Big1p
BK006934	319869	A→G								0.067	intergenic (+55/‑545)	KIC1 → / → SBE22	putative serine/threonine protein kinase KIC1/Sbe22p
BK006934	322041	A→G					0.062				K543R (AAA→AGA)	SBE22 →	Sbe22p
BK006934	340059	Δ4 bp				0.117				0.078	intergenic (+75/+47)	BZZ1 → / ← DMA1	Bzz1p/ubiquitin‑conjugating protein DMA1
BK006934	340059	Δ1 bp		0.231	0.212	Δ	0.275	0.143	0.197	Δ	intergenic (+75/+50)	BZZ1 → / ← DMA1	Bzz1p/ubiquitin‑conjugating protein DMA1
BK006934	340060	Δ1 bp		0.231	0.212	Δ	0.275	0.158	0.194	Δ	intergenic (+76/+49)	BZZ1 → / ← DMA1	Bzz1p/ubiquitin‑conjugating protein DMA1
BK006934	340062	+TATA				0.172					intergenic (+78/+47)	BZZ1 → / ← DMA1	Bzz1p/ubiquitin‑conjugating protein DMA1
BK006934	340090	Δ1 bp				0.182					intergenic (+106/+19)	BZZ1 → / ← DMA1	Bzz1p/ubiquitin‑conjugating protein DMA1
BK006934	340091	Δ1 bp				0.103					intergenic (+107/+18)	BZZ1 → / ← DMA1	Bzz1p/ubiquitin‑conjugating protein DMA1
BK006934	350040	G→A					0.319				G156E (GGA→GAA)	MSH1 →	mismatch repair ATPase MSH1
BK006934	362945	G→T	0.158								intergenic (+180/+54)	FUR1 → / ← ARP1	uracil phosphoribosyltransferase/actin‑related protein 1
BK006934	370544	Δ1 bp		0.105					0.189	0.073	intergenic (+95/+178)	IGO2 → / ← NSG1	phosphatase regulator/Nsg1p
BK006934	370545	Δ1 bp		0.105					0.189	0.073	intergenic (+96/+177)	IGO2 → / ← NSG1	phosphatase regulator/Nsg1p
BK006934	386096	Δ3 bp	0.098	0.082		0.11	0.097				coding (587‑589/978 nt)	DSE2 →	Dse2p
BK006934	396946	Δ3 bp			0.076						intergenic (‑287/‑303)	SKG6 ← / → PEX28	Skg6p/Pex28p
BK006934	396948	+AAA				0.089					intergenic (‑289/‑303)	SKG6 ← / → PEX28	Skg6p/Pex28p
BK006934	399310	G→T							0.061		I513I (ATC→ATA)	MTC6 ←	Mtc6p
BK006934	407899	C→T	0.051								A266V (GCC→GTC)	LAM1 →	Lam1p
BK006934	417054	G→A	1	1	1	1	1	1	1	1	F42F (TTC→TTT)	KEL1 ←	Kel1p
BK006934	435177	A→G							0.066		L591S (TTA→TCA)	PRP8 ←	U4/U6‑U5 snRNP complex subunit PRP8
BK006934	438014	A→T			0.071						V346D (GTT→GAT)	CDC23 ←	anaphase promoting complex subunit CDC23
BK006934	448552	C→T			0.053						T73I (ACA→ATA)	SPC97 →	Spc97p
BK006934	464933	Δ1 bp					0.092				intergenic (+1229/‑245)	OYE2 → / → YHR180W	NADPH dehydrogenase/hypothetical protein
BK006934	464934	Δ1 bp					0.092				intergenic (+1230/‑244)	OYE2 → / → YHR180W	NADPH dehydrogenase/hypothetical protein
BK006934	465803	Δ4 bp								0.215	intergenic (+134/‑1184)	YHR180W → / → YNCH0015W	hypothetical protein/tRNA‑Thr
BK006934	465803	Δ1 bp					0.133		0.143	Δ	intergenic (+134/‑1187)	YHR180W → / → YNCH0015W	hypothetical protein/tRNA‑Thr
BK006934	465804	Δ1 bp							0.143	Δ	intergenic (+135/‑1186)	YHR180W → / → YNCH0015W	hypothetical protein/tRNA‑Thr
BK006934	465806	+TATA							0.305		intergenic (+137/‑1184)	YHR180W → / → YNCH0015W	hypothetical protein/tRNA‑Thr
BK006934	475932	Δ4 bp	0.151	0.098	0.129		0.088		0.112	0.111	intergenic (‑154/+64)	YNCH0016C ← / ← KOG1	tRNA‑Val/ubiquitin‑binding TORC1 subunit KOG1
BK006934	475932	Δ2 bp	Δ	Δ	Δ	1	Δ	1	Δ	Δ	intergenic (‑154/+66)	YNCH0016C ← / ← KOG1	tRNA‑Val/ubiquitin‑binding TORC1 subunit KOG1
BK006934	475932	Δ6 bp							0.051		intergenic (‑154/+62)	YNCH0016C ← / ← KOG1	tRNA‑Val/ubiquitin‑binding TORC1 subunit KOG1
BK006934	482891	T→C						0.053			Q316R (CAG→CGG)	GPI16 ←	GPI‑anchor transamidase subunit GPI16
BK006934	499958	C→T	1	1	1	1	1	1	1	1	E396K (GAA→AAA)	PPX1 ←	exopolyphosphatase
BK006934	508801	Δ4 bp		0.11							intergenic (+92/‑559)	MNL1 → / → SCH9	alpha‑1,2‑mannosidase MNL1/serine/threonine protein kinase SCH9
BK006934	511255	C→T	1	1	1	1	1	1	1	1	F631F (TTC→TTT)	SCH9 →	serine/threonine protein kinase SCH9
BK006934	514830	Δ1 bp	0.143	Δ	0.217		0.138	0.122	0.21	0.208	intergenic (+230/+75)	SKN7 → / ← SET5	kinase‑regulated stress‑responsive transcription factor SKN7/S‑adenosylmethionine‑dependent methyltransferase
BK006934	514830	Δ4 bp		0.093							intergenic (+230/+72)	SKN7 → / ← SET5	kinase‑regulated stress‑responsive transcription factor SKN7/S‑adenosylmethionine‑dependent methyltransferase
BK006934	514831	Δ1 bp	0.143	Δ	0.217		0.138	0.122	0.193	0.208	intergenic (+231/+74)	SKN7 → / ← SET5	kinase‑regulated stress‑responsive transcription factor SKN7/S‑adenosylmethionine‑dependent methyltransferase
BK006934	524447	C→G	1	1	1	1	1	1	1	1	intergenic (‑2710/‑945)	YHR210C ← / → FLO5	aldose 1‑epimerase superfamily protein/flocculin FLO5
BK006934	526285	C→T	0.063								T298T (ACC→ACT)	FLO5 →	flocculin FLO5
BK006934	526287	A→G	0.069								D299G (GAT→GGT)	FLO5 →	flocculin FLO5
BK006934	526291	T→C	0.102								T300T (ACT→ACC)	FLO5 →	flocculin FLO5
BK006934	526301	T→C	0.121								L304L (TTA→CTA) ‡	FLO5 →	flocculin FLO5
BK006934	526302	T→C	0.125								L304S (TTA→TCA) ‡	FLO5 →	flocculin FLO5
BK006934	526309	T→C	0.129					0.118			D306D (GAT→GAC)	FLO5 →	flocculin FLO5
BK006934	526315	T→C	0.327					0.15			T308T (ACT→ACC)	FLO5 →	flocculin FLO5
BK006934	526316	G→A	0.327					0.15			V309I (GTC→ATC)	FLO5 →	flocculin FLO5
BK006934	526324	C→T	0.4	0.125	0.085	0.062		0.161	0.096		V311V (GTC→GTT)	FLO5 →	flocculin FLO5
BK006934	526325	A→G	0.406	0.133	0.086	0.064		0.161	0.095		I312V (ATC→GTC) ‡	FLO5 →	flocculin FLO5
BK006934	526327	C→T		0.083					0.076		I312I (ATC→ATT) ‡	FLO5 →	flocculin FLO5
BK006934	526329	G→A	0.441	0.117	0.094	0.057		0.161	0.099		R313K (AGA→AAA)	FLO5 →	flocculin FLO5
BK006934	526333	T→A	0.471	0.114	0.094	0.055		0.16	0.098		T314T (ACT→ACA)	FLO5 →	flocculin FLO5
BK006934	526336	A→T		0.078					0.076		P315P (CCA→CCT)	FLO5 →	flocculin FLO5
BK006934	526342	A→T	0.514	0.125	0.118	0.058	0.446	0.182	0.113	0.232	T317T (ACA→ACT)	FLO5 →	flocculin FLO5
BK006934	526347	G→A		0.075					0.073		S319N (AGC→AAC)	FLO5 →	flocculin FLO5
BK006934	526356	C→T	0.529	0.122	0.166	0.057	0.446	0.179	0.094	0.269	T322I (ACA→ATA)	FLO5 →	flocculin FLO5
BK006934	526363	C→G	0.507		0.137		0.446	0.16		0.267	T324T (ACC→ACG)	FLO5 →	flocculin FLO5
BK006934	526363	C→A		0.081					0.084		T324T (ACC→ACA)	FLO5 →	flocculin FLO5
BK006934	526366	C→T		0.083					0.075		T325T (ACC→ACT)	FLO5 →	flocculin FLO5
BK006934	526369	G→A	0.477		0.09		0.432	0.165		0.265	E326E (GAG→GAA)	FLO5 →	flocculin FLO5
BK006934	526378	C→T		0.08					0.072		T329T (ACC→ACT)	FLO5 →	flocculin FLO5
BK006934	526381	T→C		0.081					0.071		G330G (GGT→GGC)	FLO5 →	flocculin FLO5
BK006934	526390	C→A	0.469		0.114		0.399	0.166		0.26	T333T (ACC→ACA)	FLO5 →	flocculin FLO5
BK006934	526396	A→G		0.082					0.064		T335T (ACA→ACG)	FLO5 →	flocculin FLO5
BK006934	526399	C→T		0.084					0.064		S336S (TCC→TCT)	FLO5 →	flocculin FLO5
BK006934	526402	T→A	0.466		0.109		0.36	0.185		0.255	T337T (ACT→ACA)	FLO5 →	flocculin FLO5
BK006934	526405	G→A	0.465		0.116		0.358	0.185		0.256	E338E (GAG→GAA)	FLO5 →	flocculin FLO5
BK006934	526415	G→A	0.068	0.11				0.104	0.064		V342I (GTC→ATC)	FLO5 →	flocculin FLO5
BK006934	526420	C→T	0.274	0.1	0.082		0.178	0.14	0.082	0.164	T343T (ACC→ACT)	FLO5 →	flocculin FLO5
BK006934	526423	T→C	0.062	0.1				0.1	0.06		G344G (GGT→GGC)	FLO5 →	flocculin FLO5
BK006934	526433	C→G	0.051	0.088				0.098			Q348E (CAA→GAA) ‡	FLO5 →	flocculin FLO5
BK006934	526434	A→T		0.088				0.107			Q348L (CAA→CTA) ‡	FLO5 →	flocculin FLO5
BK006934	526444	C→T	0.196							0.095	D351D (GAC→GAT)	FLO5 →	flocculin FLO5
BK006934	526453	T→G	0.214		0.062					0.108	V354V (GTT→GTG)	FLO5 →	flocculin FLO5
BK006934	526459	C→T	0.288		0.062					0.095	V356V (GTC→GTT)	FLO5 →	flocculin FLO5
BK006934	526460	A→G	0.099								I357V (ATT→GTT) ‡	FLO5 →	flocculin FLO5
BK006934	526462	T→C	0.192		0.063					0.1	I357I (ATT→ATC) ‡	FLO5 →	flocculin FLO5
BK006934	526464	G→A	0.102								R358K (AGA→AAA)	FLO5 →	flocculin FLO5
BK006934	526468	T→C	0.211		0.061					0.101	T359T (ACT→ACC)	FLO5 →	flocculin FLO5
BK006934	526471	A→T	0.066								P360P (CCA→CCT)	FLO5 →	flocculin FLO5
BK006934	526480	G→A	0.145		0.057					0.108	E363E (GAG→GAA)	FLO5 →	flocculin FLO5
BK006934	526487	A→G	0.079								I366V (ATT→GTT)	FLO5 →	flocculin FLO5
BK006934	526525	C→A			0.532			0.321	0.173	0.42	T378T (ACC→ACA)	FLO5 →	flocculin FLO5
BK006934	526537	T→A			0.508			0.273	0.113	0.376	T382T (ACT→ACA)	FLO5 →	flocculin FLO5
BK006934	526540	G→A			0.509			0.286	0.119	0.367	E383E (GAG→GAA)	FLO5 →	flocculin FLO5
BK006934	526552	G→C			0.505			0.212		0.356	V387V (GTG→GTC)	FLO5 →	flocculin FLO5
BK006934	526555	C→T			0.135			0.143			T388T (ACC→ACT)	FLO5 →	flocculin FLO5
BK006934	526579	C→T			0.055						D396D (GAC→GAT)	FLO5 →	flocculin FLO5
BK006934	526588	T→G			0.281					0.227	V399V (GTT→GTG)	FLO5 →	flocculin FLO5
BK006934	526594	C→T			0.252					0.189	V401V (GTC→GTT)	FLO5 →	flocculin FLO5
BK006934	526597	T→C			0.25					0.187	I402I (ATT→ATC)	FLO5 →	flocculin FLO5
BK006934	526603	T→C			0.254					0.147	T404T (ACT→ACC)	FLO5 →	flocculin FLO5
BK006934	526783	C→T					0.152	0.148		0.155	T464T (ACC→ACT)	FLO5 →	flocculin FLO5
BK006934	526786	T→C					0.146	0.149		0.153	G465G (GGT→GGC)	FLO5 →	flocculin FLO5
BK006934	526795	C→A		0.413		0.42	0.19	0.154	0.302		T468T (ACC→ACA)	FLO5 →	flocculin FLO5
BK006934	526801	A→G					0.15	0.148		0.144	T470T (ACA→ACG)	FLO5 →	flocculin FLO5
BK006934	526804	T→C		0.402		0.419	0.194	0.152	0.287		S471S (TCT→TCC)	FLO5 →	flocculin FLO5
BK006934	526807	T→A		0.407		0.438	0.195	0.151	0.286		T472T (ACT→ACA)	FLO5 →	flocculin FLO5
BK006934	526810	G→A		0.41		0.422	0.198	0.156	0.286		E473E (GAG→GAA)	FLO5 →	flocculin FLO5
BK006934	526820	G→A					0.14	0.126		0.126	V477I (GTC→ATC)	FLO5 →	flocculin FLO5
BK006934	526825	C→T		0.141		0.122	0.138	0.112		0.106	T478T (ACC→ACT)	FLO5 →	flocculin FLO5
BK006934	526828	T→C					0.133	0.097		0.112	G479G (GGT→GGC)	FLO5 →	flocculin FLO5
BK006934	526838	C→G					0.101	0.051			Q483E (CAA→GAA) ‡	FLO5 →	flocculin FLO5
BK006934	526839	A→T					0.101	0.051			Q483L (CAA→CTA) ‡	FLO5 →	flocculin FLO5
BK006934	526849	C→T		0.092		0.059					D486D (GAC→GAT)	FLO5 →	flocculin FLO5
BK006934	526858	T→G		0.239		0.276	0.272	0.17	0.224		V489V (GTT→GTG)	FLO5 →	flocculin FLO5
BK006934	526873	T→C		0.146		0.212	0.209	0.128	0.144		T494T (ACT→ACC)	FLO5 →	flocculin FLO5
BK006934	526879	C→T		0.084		0.143	0.187	0.109	0.117		T496T (ACC→ACT)	FLO5 →	flocculin FLO5
BK006934	532601	T→G				0.07					intergenic (+3982/‑6141)	FLO5 → / → YHR212W‑A	flocculin FLO5/hypothetical protein
BK006934	532692	C→A	0.202	0.14	0.202	0.198	0.218	0.179	0.158	0.156	intergenic (+4073/‑6050)	FLO5 → / → YHR212W‑A	flocculin FLO5/hypothetical protein
BK006934	532772	C→T	0.16	0.078	0.156	0.172	0.166	0.127	0.176	0.123	intergenic (+4153/‑5970)	FLO5 → / → YHR212W‑A	flocculin FLO5/hypothetical protein
BK006934	551738	Δ1 bp	0.097	0.068		0.085	0.057			0.088	intergenic (‑239/‑361)	YHR214C‑E ← / → PHO12	hypothetical protein/acid phosphatase PHO12
BK006934	556528	A→T			0.074						intergenic (+561/‑1486)	IMD2 → / → YHR218W	IMP dehydrogenase IMD2/hypothetical protein
BK006934	556650	C→T	0.202	0.185	0.368	0.25	0.156	0.308	0.185	0.183	intergenic (+683/‑1364)	IMD2 → / → YHR218W	IMP dehydrogenase IMD2/hypothetical protein
BK006934	556859	Δ1 bp			0.212						intergenic (+892/‑1155)	IMD2 → / → YHR218W	IMP dehydrogenase IMD2/hypothetical protein
BK006934	556883	G→T	0.12								intergenic (+916/‑1131)	IMD2 → / → YHR218W	IMP dehydrogenase IMD2/hypothetical protein
BK006934	556885	Δ1 bp	0.117								intergenic (+918/‑1129)	IMD2 → / → YHR218W	IMP dehydrogenase IMD2/hypothetical protein
BK006934	556890	T→G	0.058						Δ	0.068	intergenic (+923/‑1124)	IMD2 → / → YHR218W	IMP dehydrogenase IMD2/hypothetical protein
BK006934	556890	Δ1 bp							0.069		intergenic (+923/‑1124)	IMD2 → / → YHR218W	IMP dehydrogenase IMD2/hypothetical protein
BK006934	556894	T→G								0.128	intergenic (+927/‑1120)	IMD2 → / → YHR218W	IMP dehydrogenase IMD2/hypothetical protein
BK006934	556898	G→T						0.167	0.102		intergenic (+931/‑1116)	IMD2 → / → YHR218W	IMP dehydrogenase IMD2/hypothetical protein
BK006934	556921	G→T		0.094							intergenic (+954/‑1093)	IMD2 → / → YHR218W	IMP dehydrogenase IMD2/hypothetical protein
BK006934	556925	T→G	0.076				0.067				intergenic (+958/‑1089)	IMD2 → / → YHR218W	IMP dehydrogenase IMD2/hypothetical protein
BK006934	556927	Δ1 bp						0.145			intergenic (+960/‑1087)	IMD2 → / → YHR218W	IMP dehydrogenase IMD2/hypothetical protein
BK006934	556927	T→G	0.076					Δ			intergenic (+960/‑1087)	IMD2 → / → YHR218W	IMP dehydrogenase IMD2/hypothetical protein
BK006934	556929	Δ1 bp		0.242				0.145			intergenic (+962/‑1085)	IMD2 → / → YHR218W	IMP dehydrogenase IMD2/hypothetical protein
BK006934	556931	G→T	0.104	0.262	0.245			0.227		0.117	intergenic (+964/‑1083)	IMD2 → / → YHR218W	IMP dehydrogenase IMD2/hypothetical protein
BK006934	556937	T→G	0.063	0.318			0.098				intergenic (+970/‑1077)	IMD2 → / → YHR218W	IMP dehydrogenase IMD2/hypothetical protein
BK006934	556939	T→G	0.175	0.085				0.143	0.065		intergenic (+972/‑1075)	IMD2 → / → YHR218W	IMP dehydrogenase IMD2/hypothetical protein
BK006934	556941	T→G						0.053			intergenic (+974/‑1073)	IMD2 → / → YHR218W	IMP dehydrogenase IMD2/hypothetical protein
BK006934	556945	G→T	0.078		0.234		0.074	0.117		0.135	intergenic (+978/‑1069)	IMD2 → / → YHR218W	IMP dehydrogenase IMD2/hypothetical protein
BK006934	556955	G→T	0.103	0.505				0.278		0.185	intergenic (+988/‑1059)	IMD2 → / → YHR218W	IMP dehydrogenase IMD2/hypothetical protein
BK006934	556980	Δ1 bp			0.119						intergenic (+1013/‑1034)	IMD2 → / → YHR218W	IMP dehydrogenase IMD2/hypothetical protein
BK006934	556984	T→G			0.175						intergenic (+1017/‑1030)	IMD2 → / → YHR218W	IMP dehydrogenase IMD2/hypothetical protein
BK006934	562374	G→A	0.71	0.525	0.733		0.6	0.556		0.354	intergenic (+327/–)	YHR219W → / –	hypothetical protein/–
BK006934	562424	A→T							0.076		intergenic (+377/–)	YHR219W → / –	hypothetical protein/–
BK006934	562425	G→A							0.069		intergenic (+378/–)	YHR219W → / –	hypothetical protein/–
BK006934	562440	A→G			0.082	0.22	0.061	0.05	0.178	0.209	intergenic (+393/–)	YHR219W → / –	hypothetical protein/–
BK006934	562443	A→G			0.081	0.211	0.06		0.189	0.205	intergenic (+396/–)	YHR219W → / –	hypothetical protein/–
BK006934	562454	A→G							0.054		intergenic (+407/–)	YHR219W → / –	hypothetical protein/–
BK006934	562459	Δ1 bp				0.073					intergenic (+412/–)	YHR219W → / –	hypothetical protein/–
BK006934	562468	Δ1 bp		0.067	0.081	0.277	0.077	0.18	0.152	0.12	intergenic (+421/–)	YHR219W → / –	hypothetical protein/–
BK006934	562469	Δ1 bp	0.101								intergenic (+422/–)	YHR219W → / –	hypothetical protein/–
BK006934	562474	G→T				0.055			0.061		intergenic (+427/–)	YHR219W → / –	hypothetical protein/–
BK006934	562480	26 bp→7 bp			0.162		0.244	0.165		0.183	intergenic (+433/–)	YHR219W → / –	hypothetical protein/–
BK006934	562480	G→T				0.067			0.089		intergenic (+433/–)	YHR219W → / –	hypothetical protein/–
BK006934	562484	T→G	0.09	0.066		0.097					intergenic (+437/–)	YHR219W → / –	hypothetical protein/–
BK006934	562486	T→G	0.306	0.36		0.376			0.222		intergenic (+439/–)	YHR219W → / –	hypothetical protein/–
BK006934	562488	T→G	0.149	0.09		0.151			0.082		intergenic (+441/–)	YHR219W → / –	hypothetical protein/–
BK006934	562492	G→T	0.052	0.057		0.054			0.103		intergenic (+445/–)	YHR219W → / –	hypothetical protein/–
BK006934	562496	Δ1 bp				0.067			0.071		intergenic (+449/–)	YHR219W → / –	hypothetical protein/–
BK006934	562498	Δ1 bp	0.068	0.09					0.11		intergenic (+451/–)	YHR219W → / –	hypothetical protein/–
BK006934	562499	Δ1 bp	0.232	0.215		0.094			0.18		intergenic (+452/–)	YHR219W → / –	hypothetical protein/–
BK006934	562499	(44 bp)1→2						0.075			intergenic (+452/–)	YHR219W → / –	hypothetical protein/–
BK006934	562501	T→G	0.055			0.058					intergenic (+454/–)	YHR219W → / –	hypothetical protein/–
BK006934	562505	G→T	0.075			0.081			0.075		intergenic (+458/–)	YHR219W → / –	hypothetical protein/–
BK006934	562511	G→T			0.062				0.081		intergenic (+464/–)	YHR219W → / –	hypothetical protein/–
BK006934	562523	G→T	0.124	0.095	0.127		0.07	0.055	0.086	0.064	intergenic (+476/–)	YHR219W → / –	hypothetical protein/–
BK006934	562527	T→G	0.069								intergenic (+480/–)	YHR219W → / –	hypothetical protein/–
BK006934	562529	Δ1 bp				0.083					intergenic (+482/–)	YHR219W → / –	hypothetical protein/–
BK006934	562534	G→T	0.093					0.066	0.081		intergenic (+487/–)	YHR219W → / –	hypothetical protein/–
BK006934	562538	Δ1 bp							0.07		intergenic (+491/–)	YHR219W → / –	hypothetical protein/–
BK006934	562540	Δ1 bp	0.069				0.052		0.099	0.092	intergenic (+493/–)	YHR219W → / –	hypothetical protein/–
BK006934	562541	Δ1 bp	0.185	0.213	0.138	0.157	0.2	0.136	0.233	0.275	intergenic (+494/–)	YHR219W → / –	hypothetical protein/–
BK006934	562547	G→T	0.168	0.069	0.274	0.288	0.275	0.156	0.103	0.286	intergenic (+500/–)	YHR219W → / –	hypothetical protein/–
BK006934	562552	Δ1 bp			0.124		0.121	0.058			intergenic (+505/–)	YHR219W → / –	hypothetical protein/–
BK006934	562553	Δ1 bp	0.173	0.088	0.126	0.272	0.111	0.134	0.109		intergenic (+506/–)	YHR219W → / –	hypothetical protein/–
BK006934	562554	Δ1 bp	0.27	0.229	0.173	0.202	0.259	0.196	0.279	0.242	intergenic (+507/–)	YHR219W → / –	hypothetical protein/–
BK006934	562556	T→G					0.079				intergenic (+509/–)	YHR219W → / –	hypothetical protein/–
BK006934	562560	G→T	0.053							0.124	intergenic (+513/–)	YHR219W → / –	hypothetical protein/–
BK006934	562566	Δ1 bp	0.111					0.083	0.091		intergenic (+519/–)	YHR219W → / –	hypothetical protein/–
BK006934	562571	G→T	0.117			0.094	0.102	0.062		0.171	intergenic (+524/–)	YHR219W → / –	hypothetical protein/–
BK006934	562575	Δ1 bp	0.068							0.135	intergenic (+528/–)	YHR219W → / –	hypothetical protein/–
BK006934	562577	Δ1 bp			0.1						intergenic (+530/–)	YHR219W → / –	hypothetical protein/–
BK006934	562578	Δ1 bp		0.071	0.133				0.071		intergenic (+531/–)	YHR219W → / –	hypothetical protein/–
BK006934	562580	Δ1 bp		0.071		0.081					intergenic (+533/–)	YHR219W → / –	hypothetical protein/–
BK006934	562582	Δ1 bp	0.061					0.1	0.071		intergenic (+535/–)	YHR219W → / –	hypothetical protein/–
BK006934	562583	Δ1 bp	0.226	0.302	0.314		0.241	0.234	0.312	0.228	intergenic (+536/–)	YHR219W → / –	hypothetical protein/–
BK006934	562585	T→G	0.054					0.07			intergenic (+538/–)	YHR219W → / –	hypothetical protein/–
BK006934	562589	G→T	0.28	0.218	0.257	0.262	0.291	0.267	0.27		intergenic (+542/–)	YHR219W → / –	hypothetical protein/–
BK006934	562597	G→T		0.148	0.195						intergenic (+550/–)	YHR219W → / –	hypothetical protein/–
BK006934	562604	T→G	0.056								intergenic (+557/–)	YHR219W → / –	hypothetical protein/–
BK006934	562608	Δ1 bp	0.141			?				?	intergenic (+561/–)	YHR219W → / –	hypothetical protein/–
BK006934	562609	Δ1 bp	0.395	0.226	?	?	0.476	0.174	0.239		intergenic (+562/–)	YHR219W → / –	hypothetical protein/–
BK006934	111,530:1	+T			0.303	0.096		0.191		0.075	intergenic (‑213/+224)	TCD1 ← / ← NEM1	tRNA threonylcarbamoyladenosine dehydratase/Nem1‑Spo7 phosphatase catalytic subunit NEM1
BK006934	111,530:2	+A			0.303	0.096		0.191		0.075	intergenic (‑213/+224)	TCD1 ← / ← NEM1	tRNA threonylcarbamoyladenosine dehydratase/Nem1‑Spo7 phosphatase catalytic subunit NEM1
BK006934	167,627:1	+A		0.145		0.059	0.062				intergenic (‑193/+50)	DAP2 ← / ← YHI9	Dap2p/Yhi9p
BK006934	167,627:2	+T		0.145		0.059	0.062				intergenic (‑193/+50)	DAP2 ← / ← YHI9	Dap2p/Yhi9p
BK006934	17,545:1	(T)11→12	1	1	1	1	1	1	1	1	coding (154/450 nt)	YHL041W →	hypothetical protein
BK006934	170,449:1	+A				0.077				0.066	intergenic (‑105/+350)	SLT2 ← / ← RRM3	mitogen‑activated serine/threonine‑protein kinase SLT2/DNA helicase
BK006934	170,449:2	+T				0.077				0.066	intergenic (‑105/+350)	SLT2 ← / ← RRM3	mitogen‑activated serine/threonine‑protein kinase SLT2/DNA helicase
BK006934	2,303:1	(C)11→12		1					1	1	intergenic (‑406/+368)	YHL050C ← / ← YHL050C	hypothetical protein/hypothetical protein
BK006934	314,725:1	+A		0.123			0.127	0.065			intergenic (‑52/+149)	GEP4 ← / ← BIG1	phosphatidylglycerophosphatase/Big1p
BK006934	314,725:2	+T		0.123			0.127	0.065			intergenic (‑52/+149)	GEP4 ← / ← BIG1	phosphatidylglycerophosphatase/Big1p
BK006934	340,058:1	+T					0.125	0.089	0.152	0.135	intergenic (+74/+51)	BZZ1 → / ← DMA1	Bzz1p/ubiquitin‑conjugating protein DMA1
BK006934	340,058:2	+A					0.125	0.089	0.152	0.135	intergenic (+74/+51)	BZZ1 → / ← DMA1	Bzz1p/ubiquitin‑conjugating protein DMA1
BK006934	340,058:3	+T							0.061		intergenic (+74/+51)	BZZ1 → / ← DMA1	Bzz1p/ubiquitin‑conjugating protein DMA1
BK006934	340,058:4	+A							0.061		intergenic (+74/+51)	BZZ1 → / ← DMA1	Bzz1p/ubiquitin‑conjugating protein DMA1
BK006934	370,543:1	+A		0.105		0.109	0.087		0.094		intergenic (+94/+179)	IGO2 → / ← NSG1	phosphatase regulator/Nsg1p
BK006934	370,543:2	+T		0.105		0.109	0.087		0.094		intergenic (+94/+179)	IGO2 → / ← NSG1	phosphatase regulator/Nsg1p
BK006934	464,932:1	+A		0.09							intergenic (+1228/‑246)	OYE2 → / → YHR180W	NADPH dehydrogenase/hypothetical protein
BK006934	464,932:2	+T		0.09							intergenic (+1228/‑246)	OYE2 → / → YHR180W	NADPH dehydrogenase/hypothetical protein
BK006934	514,829:1	+T		0.066				0.22		0.083	intergenic (+229/+76)	SKN7 → / ← SET5	kinase‑regulated stress‑responsive transcription factor SKN7/S‑adenosylmethionine‑dependent methyltransferase
BK006934	514,829:2	+A		0.066				0.22		0.083	intergenic (+229/+76)	SKN7 → / ← SET5	kinase‑regulated stress‑responsive transcription factor SKN7/S‑adenosylmethionine‑dependent methyltransferase
BK006934	556,858:1	+T	0.119								intergenic (+891/‑1156)	IMD2 → / → YHR218W	IMP dehydrogenase IMD2/hypothetical protein
BK006934	556,870:1	+T								0.165	intergenic (+903/‑1144)	IMD2 → / → YHR218W	IMP dehydrogenase IMD2/hypothetical protein
BK006934	556,897:1	+T								0.145	intergenic (+930/‑1117)	IMD2 → / → YHR218W	IMP dehydrogenase IMD2/hypothetical protein
BK006934	556,910:1	+G								0.068	intergenic (+943/‑1104)	IMD2 → / → YHR218W	IMP dehydrogenase IMD2/hypothetical protein
BK006934	556,914:1	+T						0.125		0.082	intergenic (+947/‑1100)	IMD2 → / → YHR218W	IMP dehydrogenase IMD2/hypothetical protein
BK006934	556,921:1	+T	0.113				0.093				intergenic (+954/‑1093)	IMD2 → / → YHR218W	IMP dehydrogenase IMD2/hypothetical protein
BK006934	556,926:1	+G					0.082				intergenic (+959/‑1088)	IMD2 → / → YHR218W	IMP dehydrogenase IMD2/hypothetical protein
BK006934	556,930:1	+T								0.06	intergenic (+963/‑1084)	IMD2 → / → YHR218W	IMP dehydrogenase IMD2/hypothetical protein
BK006934	556,950:1	+G		0.455			0.128	0.275	0.139	0.161	intergenic (+983/‑1064)	IMD2 → / → YHR218W	IMP dehydrogenase IMD2/hypothetical protein
BK006934	556,967:1	+T		0.496				0.286		0.178	intergenic (+1000/‑1047)	IMD2 → / → YHR218W	IMP dehydrogenase IMD2/hypothetical protein
BK006934	562,452:1	+G							0.054		intergenic (+405/–)	YHR219W → / –	hypothetical protein/–
BK006934	562,474:2	+T	0.079	0.069	0.101		0.085	0.055		0.065	intergenic (+427/–)	YHR219W → / –	hypothetical protein/–
BK006934	562,485:1	+G	0.076								intergenic (+438/–)	YHR219W → / –	hypothetical protein/–
BK006934	562,487:1	+G				0.054					intergenic (+440/–)	YHR219W → / –	hypothetical protein/–
BK006934	562,498:1	+G	0.05						0.062		intergenic (+451/–)	YHR219W → / –	hypothetical protein/–
BK006934	562,505:1	+T		0.051			0.059			0.065	intergenic (+458/–)	YHR219W → / –	hypothetical protein/–
BK006934	562,511:1	+T	0.058	0.102	0.077	0.085	0.058				intergenic (+464/–)	YHR219W → / –	hypothetical protein/–
BK006934	562,516:1	+T		0.068					0.052	0.054	intergenic (+469/–)	YHR219W → / –	hypothetical protein/–
BK006934	562,517:1	+T	0.09	0.061	0.128			0.096	0.061	0.068	intergenic (+470/–)	YHR219W → / –	hypothetical protein/–
BK006934	562,523:1	+T				0.057				0.064	intergenic (+476/–)	YHR219W → / –	hypothetical protein/–
BK006934	562,528:1	+T	0.082		0.12	0.069		0.068	0.099	0.124	intergenic (+481/–)	YHR219W → / –	hypothetical protein/–
BK006934	562,529:1	+G	0.06	0.095	0.114		0.062	0.076	0.095		intergenic (+482/–)	YHR219W → / –	hypothetical protein/–
BK006934	562,533:1	+T				0.067					intergenic (+486/–)	YHR219W → / –	hypothetical protein/–
BK006934	562,539:1	+T	0.058								intergenic (+492/–)	YHR219W → / –	hypothetical protein/–
BK006934	562,552:1	+T					0.056		0.073		intergenic (+505/–)	YHR219W → / –	hypothetical protein/–
BK006934	562,571:1	+T	0.052					0.123	0.1		intergenic (+524/–)	YHR219W → / –	hypothetical protein/–
BK006934	562,577:1	+G	0.244	0.239	0.2	0.121	0.308	0.291	0.268	0.267	intergenic (+530/–)	YHR219W → / –	hypothetical protein/–
BK006934	562,581:1	+T		0.052	0.071				0.072	0.066	intergenic (+534/–)	YHR219W → / –	hypothetical protein/–
BK006934	562,582:1	+G	0.188			0.148	0.088		0.106		intergenic (+535/–)	YHR219W → / –	hypothetical protein/–
BK006934	562,586:1	+G	0.208			0.176	0.155				intergenic (+539/–)	YHR219W → / –	hypothetical protein/–
BK006934	562,589:1	+T					0.125		0.156		intergenic (+542/–)	YHR219W → / –	hypothetical protein/–
BK006934	562,601:1	+G	0.326								intergenic (+554/–)	YHR219W → / –	hypothetical protein/–
BK006934	75,976:1	+A					0.108	0.164	0.188		intergenic (+199/+121)	RPS20 → / ← YLF2	ribosomal 40S subunit protein S20/Ylf2p
BK006934	75,976:2	+T					0.108	0.164	0.188		intergenic (+199/+121)	RPS20 → / ← YLF2	ribosomal 40S subunit protein S20/Ylf2p
BK006935	2029	T→C	0.121	0.097	0.116	0.103	0.129	0.141	0.126	0.133	L47L (TTA→TTG)	PAU8 ←	seripauperin PAU8
BK006935	2146	G→A	0.12	0.167		0.093	0.132	0.102	0.188	0.086	A8A (GCC→GCT)	PAU8 ←	seripauperin PAU8
BK006935	6739	+AAA	0.776	0.616	0.672	0.739	0.816	0.59	0.642	0.718	intergenic (+4032/+496)	YAL067W‑A → / ← SEO1	hypothetical protein/putative permease SEO1
BK006935	12529	A→G		0.127		0.074	0.111		0.079	0.074	intergenic (+103/+834)	YAL064W‑B → / ← TDA8	hypothetical protein/Tda8p
BK006935	12566	C→T	0.094	0.111	0.071	0.079	0.073	0.101	0.063	0.077	intergenic (+140/+797)	YAL064W‑B → / ← TDA8	hypothetical protein/Tda8p
BK006935	12570	C→T	0.107	0.112	0.072	0.077	0.068	0.099	0.062	0.083	intergenic (+144/+793)	YAL064W‑B → / ← TDA8	hypothetical protein/Tda8p
BK006935	12594	A→T	0.149	0.135	0.129	0.105	0.105	0.148	0.126	0.142	intergenic (+168/+769)	YAL064W‑B → / ← TDA8	hypothetical protein/Tda8p
BK006935	12620	T→C	0.285	0.311	0.244	0.336	0.392	0.31	0.308	0.325	intergenic (+194/+743)	YAL064W‑B → / ← TDA8	hypothetical protein/Tda8p
BK006935	12642	T→A	0.069	0.087	0.054	0.099	0.056	0.082	0.076	0.099	intergenic (+216/+721)	YAL064W‑B → / ← TDA8	hypothetical protein/Tda8p
BK006935	12662	T→C	0.076	0.074	0.092	0.091	0.088	0.073	0.051		intergenic (+236/+701)	YAL064W‑B → / ← TDA8	hypothetical protein/Tda8p
BK006935	12666	T→C	0.082	0.073	0.093	0.089	0.089	0.069			intergenic (+240/+697)	YAL064W‑B → / ← TDA8	hypothetical protein/Tda8p
BK006935	12668	T→C	0.24	0.23	0.245	0.283	0.248	0.228	0.222	0.173	intergenic (+242/+695)	YAL064W‑B → / ← TDA8	hypothetical protein/Tda8p
BK006935	12690	A→T	0.232	0.295	0.263	0.331	0.276	0.25	0.274	0.245	intergenic (+264/+673)	YAL064W‑B → / ← TDA8	hypothetical protein/Tda8p
BK006935	12710	T→C		0.056						0.065	intergenic (+284/+653)	YAL064W‑B → / ← TDA8	hypothetical protein/Tda8p
BK006935	12714	T→C		0.056						0.069	intergenic (+288/+649)	YAL064W‑B → / ← TDA8	hypothetical protein/Tda8p
BK006935	12716	C→T	0.231	0.201	0.144	0.205	0.306	0.217	0.203	0.267	intergenic (+290/+647)	YAL064W‑B → / ← TDA8	hypothetical protein/Tda8p
BK006935	12738	T→A		0.062		0.06		0.069	0.052	0.091	intergenic (+312/+625)	YAL064W‑B → / ← TDA8	hypothetical protein/Tda8p
BK006935	12758	T→C	0.13	0.075			0.105	0.061	0.078	0.117	intergenic (+332/+605)	YAL064W‑B → / ← TDA8	hypothetical protein/Tda8p
BK006935	12762	T→C	0.125	0.075			0.109	0.061	0.083	0.125	intergenic (+336/+601)	YAL064W‑B → / ← TDA8	hypothetical protein/Tda8p
BK006935	12764	T→C	0.133	0.077			0.114	0.088	0.083	0.129	intergenic (+338/+599)	YAL064W‑B → / ← TDA8	hypothetical protein/Tda8p
BK006935	12786	T→A							0.054		intergenic (+360/+577)	YAL064W‑B → / ← TDA8	hypothetical protein/Tda8p
BK006935	12791	C→T	0.191	0.094	0.058	0.179	0.168	0.141	0.18	0.133	intergenic (+365/+572)	YAL064W‑B → / ← TDA8	hypothetical protein/Tda8p
BK006935	12793	G→A	0.19	0.097	0.055	0.187	0.165	0.139	0.182	0.129	intergenic (+367/+570)	YAL064W‑B → / ← TDA8	hypothetical protein/Tda8p
BK006935	12801	G→A	0.076			0.155		0.068	0.096		intergenic (+375/+562)	YAL064W‑B → / ← TDA8	hypothetical protein/Tda8p
BK006935	23711	T→A		0.13							intergenic (‑1026/+289)	YAL063C‑A ← / ← FLO9	hypothetical protein/flocculin FLO9
BK006935	23712	C→A			0.196						intergenic (‑1027/+288)	YAL063C‑A ← / ← FLO9	hypothetical protein/flocculin FLO9
BK006935	23715	+AAA		0.308	0.323	0.337					intergenic (‑1030/+285)	YAL063C‑A ← / ← FLO9	hypothetical protein/flocculin FLO9
BK006935	25340	C→A	1	1	1	1	1	1	1	1	A877S (GCG→TCG)	FLO9 ←	flocculin FLO9
BK006935	25413	G→A					0.155	0.152		0.135	V852V (GTC→GTT)	FLO9 ←	flocculin FLO9
BK006935	25418	T→C					0.159	0.157		0.14	I851V (ATT→GTT)	FLO9 ←	flocculin FLO9
BK006935	25452	T→A					0.064	0.065		0.06	G839G (GGA→GGT)	FLO9 ←	flocculin FLO9
BK006935	25488	G→A	1	1	1	1	1	1	1	1	F827F (TTC→TTT)	FLO9 ←	flocculin FLO9
BK006935	25497	G→A	1	1	1	1	1	1	1	1	T824T (ACC→ACT)	FLO9 ←	flocculin FLO9
BK006935	25506	C→T	1	1	1	1	1	1	1	1	E821E (GAG→GAA)	FLO9 ←	flocculin FLO9
BK006935	25509	G→A	1	1	1	1	1	1	1	1	T820T (ACC→ACT)	FLO9 ←	flocculin FLO9
BK006935	25512	T→G	1	1	1	1	1	1	1	1	T819T (ACA→ACC)	FLO9 ←	flocculin FLO9
BK006935	25515	A→G	1	1	1	1	1	1	1	1	T818T (ACT→ACC)	FLO9 ←	flocculin FLO9
BK006935	25536	G→A	1	1	1	1	1	1	1	1	T811T (ACC→ACT)	FLO9 ←	flocculin FLO9
BK006935	25542	A→G	1	1	1	1	1	1	1	1	T809T (ACT→ACC)	FLO9 ←	flocculin FLO9
BK006935	25560	G→A	1	1	1	1	1	1	1	1	T803T (ACC→ACT)	FLO9 ←	flocculin FLO9
BK006935	25584	A→G	?	?	1	1	?	?	?	?	T795T (ACT→ACC)	FLO9 ←	flocculin FLO9
BK006935	25611	G→A	?	?	?	1	?	?	?	?	S786S (TCC→TCT)	FLO9 ←	flocculin FLO9
BK006935	25623	G→A	?	?	?	1	?	?	?	?	F782F (TTC→TTT)	FLO9 ←	flocculin FLO9
BK006935	25653	2 bp→TG	?	?	1	1	?	?	?	?	coding (2315‑2316/3969 nt)	FLO9 ←	flocculin FLO9
BK006935	25656	G→A	?	?	1	1	?	?	?	?	I771V (ATC→GTT)	FLO9 ←	flocculin FLO9
BK006935	25658	2 bp→CC	?	?		1	?	?	?	?	coding (2310‑2311/3969 nt)	FLO9 ←	flocculin FLO9
BK006935	25658	T→C	?	?	1		?	?	?	?	I771V (ATC→GTT)	FLO9 ←	flocculin FLO9
BK006935	25661	G→A	?	?	1	1	?	?	?	?	L770L (CTA→TTA)	FLO9 ←	flocculin FLO9
BK006935	25872	G→C	1	1	1	1	1	1	1	1	I699M (ATC→ATG)	FLO9 ←	flocculin FLO9
BK006935	26331	G→A	0.133	0.118	0.132	0.12	0.082	0.088	0.151	0.082	A546A (GCC→GCT)	FLO9 ←	flocculin FLO9
BK006935	26412	G→C	1	1	1	1	1	1	1	1	I519M (ATC→ATG)	FLO9 ←	flocculin FLO9
BK006935	26923	C→G	?	?	?	1	?	?	?	?	R349P (CGA→CCA)	FLO9 ←	flocculin FLO9
BK006935	26925	T→C	0.424	?	?	?	?	?	?	?	V348V (GTA→GTG) ‡	FLO9 ←	flocculin FLO9
BK006935	26927	C→A	0.425	?	?	?	?	?	?	?	V348L (GTA→TTA) ‡	FLO9 ←	flocculin FLO9
BK006935	26928	A→G	0.429	?	?	?	?	?	?	?	G347G (GGT→GGC)	FLO9 ←	flocculin FLO9
BK006935	26931	A→G	0.516	0.375	?	?	?	?	?	?	N346N (AAT→AAC)	FLO9 ←	flocculin FLO9
BK006935	26934	G→A	0.161		?	?	?	?	?		T345T (ACC→ACT)	FLO9 ←	flocculin FLO9
BK006935	26937	G→A	0.484	0.625	?	?	?	?	?	?	G344G (GGC→GGT)	FLO9 ←	flocculin FLO9
BK006935	26940	A→G	0.473	0.622	?	?	?	?	?	?	T343T (ACT→ACC)	FLO9 ←	flocculin FLO9
BK006935	26945	C→T	0.39	0.207	?	0.357		?			V342I (GTC→ATC)	FLO9 ←	flocculin FLO9
BK006935	26946	T→A	0.416	0.201	?	0.357		?			T341T (ACA→ACT)	FLO9 ←	flocculin FLO9
BK006935	26949	G→A	0.42	0.2	?	0.357		?			T340T (ACC→ACT)	FLO9 ←	flocculin FLO9
BK006935	26954	A→T	0.488	0.232	?	0.357		?			L339M (TTG→ATG)	FLO9 ←	flocculin FLO9
BK006935	26955	T→C	0.222		?	?		?			E338E (GAA→GAG)	FLO9 ←	flocculin FLO9
BK006935	26958	G→T	0.309		?	?		?			T337T (ACC→ACA)	FLO9 ←	flocculin FLO9
BK006935	26961	A→G	0.207		?			?			S336S (TCT→TCC)	FLO9 ←	flocculin FLO9
BK006935	26964	A→C	0.479		?	?		?			T335T (ACT→ACG)	FLO9 ←	flocculin FLO9
BK006935	26970	G→A	0.461	1	?	?		?	1	1	T333T (ACC→ACT)	FLO9 ←	flocculin FLO9
BK006935	26973	2 bp→GG	?		?			?	1	1	coding (995‑996/3969 nt)	FLO9 ←	flocculin FLO9
BK006935	26973	A→G	?	1	?	1	1	?			F332F (TTT→TTC) ‡	FLO9 ←	flocculin FLO9
BK006935	26974	A→G	0.393	0.742	?	0.6		?			F332S (TTT→TCT) ‡	FLO9 ←	flocculin FLO9
BK006935	26979	G→A	0.32		?			?			S330S (AGC→AGT)	FLO9 ←	flocculin FLO9
BK006935	26981	3 bp→CAG	?	1	?	1	1	?	1	1	coding (986‑988/3969 nt)	FLO9 ←	flocculin FLO9
BK006935	26982	G→A	0.656		?			?			N329N (AAC→AAT)	FLO9 ←	flocculin FLO9
BK006935	26991	C→T	0.36		?						E326E (GAG→GAA)	FLO9 ←	flocculin FLO9
BK006935	26994	A→G	0.344	0.1	?						T325T (ACT→ACC)	FLO9 ←	flocculin FLO9
BK006935	26997	T→C	0.31	0.089	?						T324T (ACA→ACG)	FLO9 ←	flocculin FLO9
BK006935	27013	C→T	0.065	0.054							S319N (AGC→AAC)	FLO9 ←	flocculin FLO9
BK006935	27027	A→T	1	1	1	1	1	1	1	1	T314T (ACT→ACA)	FLO9 ←	flocculin FLO9
BK006935	27031	C→T	0.757	0.847	0.864	0.816	0.941	0.903	0.659	0.828	R313K (AGA→AAA)	FLO9 ←	flocculin FLO9
BK006935	27035	2 bp→CA	1	1	1	1	1	1	1	1	coding (933‑934/3969 nt)	FLO9 ←	flocculin FLO9
BK006935	27044	C→T	1	1	1	1	1	1	0.849	1	V309I (GTC→ATC)	FLO9 ←	flocculin FLO9
BK006935	27045	G→A							0.133		T308T (ACC→ACT)	FLO9 ←	flocculin FLO9
BK006935	27051	G→A	0.139	0.099					0.124		D306D (GAC→GAT)	FLO9 ←	flocculin FLO9
BK006935	27060	A→T	0.755	0.884	0.894	0.869	1	0.922	0.854	0.865	V303V (GTT→GTA) ‡	FLO9 ←	flocculin FLO9
BK006935	27061	A→T							0.144		V303D (GTT→GAT) ‡	FLO9 ←	flocculin FLO9
BK006935	27062	C→A	0.253	0.12	0.115	0.116		0.085		0.135	V303F (GTT→TTT) ‡	FLO9 ←	flocculin FLO9
BK006935	27062	C→G							0.182		V303L (GTT→CTT) ‡	FLO9 ←	flocculin FLO9
BK006935	27063	G→A	0.755	0.876	0.894	0.877	1	0.931	0.854	0.865	G302G (GGC→GGT)	FLO9 ←	flocculin FLO9
BK006935	27066	G→A	0.216	0.109	0.1	0.125		0.063	0.146	0.133	N301N (AAC→AAT)	FLO9 ←	flocculin FLO9
BK006935	27069	G→A	0.109						0.092	0.08	T300T (ACC→ACT)	FLO9 ←	flocculin FLO9
BK006935	27072	A→G	0.768	0.912	0.88	0.887	0.948	0.911	0.673	0.89	G299G (GGT→GGC)	FLO9 ←	flocculin FLO9
BK006935	27075	G→A	0.786	0.929	0.9	1	1	1	0.7	1	T298T (ACC→ACT)	FLO9 ←	flocculin FLO9
BK006935	27080	2 bp→TA				1				1	coding (888‑889/3969 nt)	FLO9 ←	flocculin FLO9
BK006935	27080	C→T	0.762	0.921	0.878		0.944	0.923	0.561		V297I (GTC→ATC)	FLO9 ←	flocculin FLO9
BK006935	27081	G→A	0.834	0.923	0.898		1	1	0.874		T296T (ACC→ACT)	FLO9 ←	flocculin FLO9
BK006935	27084	G→A	0.833	0.93	0.898	1	1	1	0.874	1	T295T (ACC→ACT)	FLO9 ←	flocculin FLO9
BK006935	27089	T→A	0.156	0.065	0.085				0.109		M294L (ATG→TTG)	FLO9 ←	flocculin FLO9
BK006935	27090	T→C	0.523	0.704	0.746	0.703	0.783	0.711		0.735	E293E (GAA→GAG)	FLO9 ←	flocculin FLO9
BK006935	27092	+135 bp							100%		coding (877/3969 nt)	FLO9 ←	flocculin FLO9
BK006935	27093	A→T	0.36	0.241	0.169	0.211	0.173	0.263	0.224	0.209	T292T (ACT→ACA)	FLO9 ←	flocculin FLO9
BK006935	27096	A→G	0.304	0.229	0.161	0.185	0.163	0.236	0.242	0.2	S291S (TCT→TCC)	FLO9 ←	flocculin FLO9
BK006935	27099	T→C	0.674	0.773	0.834	0.81	0.83	0.758	0.748	0.796	T290T (ACA→ACG)	FLO9 ←	flocculin FLO9
BK006935	27105	A→G	0.711	0.793	0.856	0.827	0.822	0.775	0.737	0.807	T288T (ACT→ACC)	FLO9 ←	flocculin FLO9
BK006935	27109	A→G	0.179	0.057	0.076				0.051		F287S (TTC→TCC)	FLO9 ←	flocculin FLO9
BK006935	27114	A→G	0.281	0.18	0.212	0.132	0.234	0.219	0.236	0.269	G285G (GGT→GGC)	FLO9 ←	flocculin FLO9
BK006935	27117	G→A	0.279	0.174	0.206	0.131	0.222	0.21	0.243	0.269	T284T (ACC→ACT)	FLO9 ←	flocculin FLO9
BK006935	27126	T→C	0.713	0.829	0.868	0.837	0.844	0.804	0.804	0.814	E281E (GAA→GAG)	FLO9 ←	flocculin FLO9
BK006935	27129	C→G	0.776	0.847	0.824	0.872	0.799	0.814	0.787	0.77	T280T (ACG→ACC)	FLO9 ←	flocculin FLO9
BK006935	27132	T→C	0.278	0.172	0.125	0.146	0.143	0.19	0.141	0.182	T279T (ACA→ACG)	FLO9 ←	flocculin FLO9
BK006935	31123	Δ1 bp	0.125	0.076			0.159	0.258	0.135	0.106	intergenic (‑3155/‑444)	FLO9 ← / → GDH3	flocculin FLO9/glutamate dehydrogenase (NADP(+)) GDH3
BK006935	31124	Δ1 bp	0.125	0.076			0.159	0.258	0.135	0.106	intergenic (‑3156/‑443)	FLO9 ← / → GDH3	flocculin FLO9/glutamate dehydrogenase (NADP(+)) GDH3
BK006935	31126	+ATAT			0.181					0.107	intergenic (‑3158/‑441)	FLO9 ← / → GDH3	flocculin FLO9/glutamate dehydrogenase (NADP(+)) GDH3
BK006935	31484	Δ1 bp						0.104		0.065	intergenic (‑3516/‑83)	FLO9 ← / → GDH3	flocculin FLO9/glutamate dehydrogenase (NADP(+)) GDH3
BK006935	31485	Δ1 bp								0.064	intergenic (‑3517/‑82)	FLO9 ← / → GDH3	flocculin FLO9/glutamate dehydrogenase (NADP(+)) GDH3
BK006935	31508	+ATAT							0.068		intergenic (‑3540/‑59)	FLO9 ← / → GDH3	flocculin FLO9/glutamate dehydrogenase (NADP(+)) GDH3
BK006935	31901	G→A		0.253							G112D (GGT→GAT)	GDH3 →	glutamate dehydrogenase (NADP(+)) GDH3
BK006935	32012	C→A							0.412		A149E (GCA→GAA)	GDH3 →	glutamate dehydrogenase (NADP(+)) GDH3
BK006935	32164	T→A		0.159							Y200N (TAC→AAC)	GDH3 →	glutamate dehydrogenase (NADP(+)) GDH3
BK006935	32596	T→C							0.082		S344P (TCT→CCT)	GDH3 →	glutamate dehydrogenase (NADP(+)) GDH3
BK006935	32888	C→T								0.122	A441V (GCC→GTC)	GDH3 →	glutamate dehydrogenase (NADP(+)) GDH3
BK006935	38075	T→C								0.087	Y204Y (TAT→TAC)	CNE1 →	calnexin
BK006935	45635	Δ3 bp								0.076	intergenic (‑613/‑262)	ACS1 ← / → FLC2	acetate‑‑CoA ligase 1/flavin adenine dinucleotide transporter FLC2
BK006935	51805	Δ1 bp				0.089					intergenic (+98/+50)	OAF1 → / ← AIM2	oleate‑activated transcription factor OAF1/protein AIM2
BK006935	51806	Δ1 bp				0.089					intergenic (+99/+49)	OAF1 → / ← AIM2	oleate‑activated transcription factor OAF1/protein AIM2
BK006935	68452	C→T			0.8						intergenic (‑932/+264)	CLN3 ← / ← CYC3	cyclin CLN3/holocytochrome c synthase CYC3
BK006935	70907	Δ3 bp								0.088	intergenic (‑1382/‑877)	CYC3 ← / → CDC19	holocytochrome c synthase CYC3/pyruvate kinase CDC19
BK006935	73348	T→G						0.784			intergenic (+60/+78)	CDC19 → / ← YAL037C‑A	pyruvate kinase CDC19/hypothetical protein
BK006935	75000	Δ3 bp								0.061	intergenic (+177/+41)	YAL037W → / ← RBG1	hypothetical protein/GTP‑binding protein RBG1
BK006935	75874	A→G				0.058					A93A (GCT→GCC)	RBG1 ←	GTP‑binding protein RBG1
BK006935	77512	Δ3 bp				0.053		0.071			coding (1086‑1088/3009 nt)	FUN12 →	translation initiation factor eIF5B
BK006935	89898	T→C					0.065				I791M (ATA→ATG)	MYO4 ←	myosin 4
BK006935	110697	Δ1 bp				0.103					intergenic (‑267/+149)	FUN26 ← / ← CCR4	nucleoside transmembrane transporter FUN26/CCR4‑NOT core exoribonuclease subunit CCR4
BK006935	110713	Δ3 bp							0.104		intergenic (‑283/+131)	FUN26 ← / ← CCR4	nucleoside transmembrane transporter FUN26/CCR4‑NOT core exoribonuclease subunit CCR4
BK006935	113321	G→A							0.056		G13G (GGC→GGT)	CCR4 ←	CCR4‑NOT core exoribonuclease subunit CCR4
BK006935	126879	+ATT		0.104							intergenic (+93/+24)	TPD3 → / ← NTG1	protein phosphatase 2A structural subunit TPD3/bifunctional N‑glycosylase/AP lyase NTG1
BK006935	126883	+TTT	0.796	0.738	0.663	0.678	0.703	0.579			intergenic (+97/+20)	TPD3 → / ← NTG1	protein phosphatase 2A structural subunit TPD3/bifunctional N‑glycosylase/AP lyase NTG1
BK006935	126884	+TTTT							0.67		intergenic (+98/+19)	TPD3 → / ← NTG1	protein phosphatase 2A structural subunit TPD3/bifunctional N‑glycosylase/AP lyase NTG1
BK006935	141135	A→T	1	1	1	1	1	1	1	1	P99P (CCT→CCA)	SSA1 ←	Hsp70 family ATPase SSA1
BK006935	152027	T→A						0.092			intergenic (‑861/‑230)	TFC3 ← / → NUP60	transcription factor TFIIIC subunit TFC3/FG‑nucleoporin NUP60
BK006935	160255	T→C						0.061			intergenic (+462/+342)	SEN34 → / ← YAR009C	tRNA splicing endonuclease subunit SEN34/truncated gag‑pol fusion protein
BK006935	169228	Δ1 bp				0.102					intergenic (‑357/‑147)	BUD14 ← / → ADE1	protein phosphatase regulator BUD14/phosphoribosylaminoimidazolesuccinocarboxamide synthase
BK006935	169229	Δ1 bp				0.103					intergenic (‑358/‑146)	BUD14 ← / → ADE1	protein phosphatase regulator BUD14/phosphoribosylaminoimidazolesuccinocarboxamide synthase
BK006935	177524	C→T								0.067	intergenic (‑501/+1757)	PAU7 ← / ← YAR023C	seripauperin PAU7/DUP240 family protein
BK006935	183389	Δ1 bp	1	1	1	1	1	1	1	1	intergenic (‑786/‑381)	YNCA0006C ← / → UIP3	tRNA‑Ser/DUP240 family protein UIP3
BK006935	186078	C→G								0.253	intergenic (+482/‑243)	YAR028W → / → YAR029W	DUP240 family protein/DUP240 family protein
BK006935	188881	G→C	0.279	0.375	0.382	0.303	0.248	0.198	0.276	0.341	intergenic (+70/‑1312)	MST28 → / → YAT1	DUP240 family protein MST28/carnitine O‑acetyltransferase YAT1
BK006935	188939	A→G	0.333	0.414	0.397	0.347	0.27	0.241	0.313	0.374	intergenic (+128/‑1254)	MST28 → / → YAT1	DUP240 family protein MST28/carnitine O‑acetyltransferase YAT1
BK006935	189031	A→G		0.05	0.083					0.065	intergenic (+220/‑1162)	MST28 → / → YAT1	DUP240 family protein MST28/carnitine O‑acetyltransferase YAT1
BK006935	189245	A→G	0.064	0.07		0.053					intergenic (+434/‑948)	MST28 → / → YAT1	DUP240 family protein MST28/carnitine O‑acetyltransferase YAT1
BK006935	189269	A→C	0.723	0.739	0.757	0.747	0.783	0.812	0.765	0.775	intergenic (+458/‑924)	MST28 → / → YAT1	DUP240 family protein MST28/carnitine O‑acetyltransferase YAT1
BK006935	189277	+30 bp		78.0%	0.796	0.777	0.819	0.848	0.796	0.803	intergenic (+466/‑916)	MST28 → / → YAT1	DUP240 family protein MST28/carnitine O‑acetyltransferase YAT1
BK006935	189289	(A)5→4						1			intergenic (+478/‑904)	MST28 → / → YAT1	DUP240 family protein MST28/carnitine O‑acetyltransferase YAT1
BK006935	189392	C→T			0.121	0.065	0.148	0.092	0.053		intergenic (+581/‑801)	MST28 → / → YAT1	DUP240 family protein MST28/carnitine O‑acetyltransferase YAT1
BK006935	192292	Δ3 bp							0.056		intergenic (+36/+43)	YAT1 → / ← YAR035C‑A	carnitine O‑acetyltransferase YAT1/hypothetical protein
BK006935	192436	T→A							0.192		intergenic (‑19/‑183)	YAR035C‑A ← / → SWH1	hypothetical protein/oxysterol‑binding protein related protein SWH1
BK006935	193985	Δ3 bp		0.057	0.092	0.078					coding (1367‑1369/3567 nt)	SWH1 →	oxysterol‑binding protein related protein SWH1
BK006935	193987	+ATA		0.066							coding (1369/3567 nt)	SWH1 →	oxysterol‑binding protein related protein SWH1
BK006935	199811	T→G	1	1	1	1	1	1	1	1	intergenic (+3626/‑3592)	SWH1 → / → FLO1	oxysterol‑binding protein related protein SWH1/flocculin FLO1
BK006935	199909	Δ3 bp				0.062					intergenic (+3724/‑3492)	SWH1 → / → FLO1	oxysterol‑binding protein related protein SWH1/flocculin FLO1
BK006935	204275	T→C	0.086								S291S (TCT→TCC)	FLO1 →	flocculin FLO1
BK006935	204278	T→A	0.115								T292T (ACT→ACA)	FLO1 →	flocculin FLO1
BK006935	204282	A→T	0.101								M294L (ATG→TTG)	FLO1 →	flocculin FLO1
BK006935	204287	C→T	0.192								T295T (ACC→ACT)	FLO1 →	flocculin FLO1
BK006935	204290	C→T	0.202								T296T (ACC→ACT)	FLO1 →	flocculin FLO1
BK006935	204291	G→A	0.138								V297I (GTC→ATC)	FLO1 →	flocculin FLO1
BK006935	204296	C→T	0.219								T298T (ACC→ACT)	FLO1 →	flocculin FLO1
BK006935	204299	T→C	0.162								G299G (GGT→GGC)	FLO1 →	flocculin FLO1
BK006935	204302	C→T	0.066								T300T (ACC→ACT)	FLO1 →	flocculin FLO1
BK006935	204305	C→T	0.142								N301N (AAC→AAT)	FLO1 →	flocculin FLO1
BK006935	204308	C→T	0.282	0.164	0.222	0.276			0.172	0.293	G302G (GGC→GGT)	FLO1 →	flocculin FLO1
BK006935	204309	G→T	0.185								V303F (GTT→TTT) ‡	FLO1 →	flocculin FLO1
BK006935	204311	T→A	0.363	0.187	0.222	0.306			0.18	0.293	V303V (GTT→GTA) ‡	FLO1 →	flocculin FLO1
BK006935	204320	C→T	0.137								D306D (GAC→GAT)	FLO1 →	flocculin FLO1
BK006935	204327	G→A	0.466	0.238	0.212	0.359		0.18	0.241	0.382	V309I (GTC→ATC)	FLO1 →	flocculin FLO1
BK006935	204335	C→T	0.603	0.319		0.441		0.256	0.342	0.433	V311V (GTC→GTT)	FLO1 →	flocculin FLO1
BK006935	204336	A→G	0.603	0.319		0.441		0.256	0.342	0.433	I312V (ATC→GTC)	FLO1 →	flocculin FLO1
BK006935	204340	G→A	0.422	0.283		0.382			0.316	0.4	R313K (AGA→AAA)	FLO1 →	flocculin FLO1
BK006935	204344	T→A	0.652	0.387		0.467		0.27	0.361	0.5	T314T (ACT→ACA)	FLO1 →	flocculin FLO1
BK006935	204347	A→T	0.097								P315P (CCA→CCT)	FLO1 →	flocculin FLO1
BK006935	204358	G→A	0.14								S319N (AGC→AAC)	FLO1 →	flocculin FLO1
BK006935	204374	A→G	0.173				?				T324T (ACA→ACG)	FLO1 →	flocculin FLO1
BK006935	204377	T→C	0.196		?		?	?			T325T (ACT→ACC)	FLO1 →	flocculin FLO1
BK006935	204380	G→A	0.204		?		?	?			E326E (GAG→GAA)	FLO1 →	flocculin FLO1
BK006935	204388	3 bp→CTG	?	1		1	?		1	1	coding (986‑988/4614 nt)	FLO1 →	flocculin FLO1
BK006935	204388	A→C	?				?	1			N329T (AAC→ACC)	FLO1 →	flocculin FLO1
BK006935	204389	C→T	0.784		?		?	?			N329N (AAC→AAT)	FLO1 →	flocculin FLO1
BK006935	204390	A→G	?				?	1			S330G (AGC→GGC)	FLO1 →	flocculin FLO1
BK006935	204392	C→T	0.189		?		?	?			S330S (AGC→AGT)	FLO1 →	flocculin FLO1
BK006935	204397	T→C	0.514		?	?	?	0.615		?	F332S (TTT→TCT) ‡	FLO1 →	flocculin FLO1
BK006935	204397	2 bp→CC	?	1			?				coding (995‑996/4614 nt)	FLO1 →	flocculin FLO1
BK006935	204398	T→C	?			1	?	1	1	1	F332F (TTT→TTC) ‡	FLO1 →	flocculin FLO1
BK006935	204401	C→T	0.565	1	?	?	?	?	1	?	T333T (ACC→ACT)	FLO1 →	flocculin FLO1
BK006935	204407	T→G	0.395		?	?	?	?		?	T335T (ACT→ACG)	FLO1 →	flocculin FLO1
BK006935	204410	T→C	0.194		?	?	?	?			S336S (TCT→TCC)	FLO1 →	flocculin FLO1
BK006935	204413	C→A	0.241		?	?	?	?		?	T337T (ACC→ACA)	FLO1 →	flocculin FLO1
BK006935	204416	A→G	0.212		?	?	?			?	E338E (GAA→GAG)	FLO1 →	flocculin FLO1
BK006935	204417	T→A	0.439		?	?	?	0.37		?	L339M (TTG→ATG)	FLO1 →	flocculin FLO1
BK006935	204422	C→T	0.667		?	?	?	0.364		?	T340T (ACC→ACT)	FLO1 →	flocculin FLO1
BK006935	204425	A→T	0.669		?	?	?	0.364		?	T341T (ACA→ACT)	FLO1 →	flocculin FLO1
BK006935	204426	G→A	0.611		?	?	?	?		?	V342I (GTC→ATC)	FLO1 →	flocculin FLO1
BK006935	204431	T→C	?	1	?	?	?	?	1	?	T343T (ACT→ACC)	FLO1 →	flocculin FLO1
BK006935	204434	C→T	?	1	?	?	?	?	1	?	G344G (GGC→GGT)	FLO1 →	flocculin FLO1
BK006935	204437	C→T	?	1	?	?	?	?		?	T345T (ACC→ACT)	FLO1 →	flocculin FLO1
BK006935	204440	T→C	?		?	?	?	0.364		?	N346N (AAT→AAC)	FLO1 →	flocculin FLO1
BK006935	205748	C→T	0.417	0.234	0.464	0.426	0.372	0.308	0.441	0.5	F782F (TTC→TTT)	FLO1 →	flocculin FLO1
BK006935	205751	C→A					0.063	0.101	0.094	0.065	T783T (ACC→ACA)	FLO1 →	flocculin FLO1
BK006935	205760	C→T	0.391	0.273	0.437	0.425	0.376	0.327	0.403	0.468	S786S (TCC→TCT)	FLO1 →	flocculin FLO1
BK006935	205763	T→A	0.163	0.091	0.124	0.151	0.108	0.153	0.112	0.11	T787T (ACT→ACA)	FLO1 →	flocculin FLO1
BK006935	205766	G→A	0.147	0.088	0.123	0.13	0.118	0.152	0.105	0.107	E788E (GAG→GAA)	FLO1 →	flocculin FLO1
BK006935	205772	C→T	0.182	0.105	0.152	0.151	0.14	0.171	0.152	0.149	T790T (ACC→ACT)	FLO1 →	flocculin FLO1
BK006935	205775	C→T	0.178	0.113	0.163	0.151	0.14	0.171	0.149	0.149	T791T (ACC→ACT)	FLO1 →	flocculin FLO1
BK006935	205787	T→C	0.534	0.447	0.605	0.578	0.56	0.527	0.564	0.603	T795T (ACT→ACC)	FLO1 →	flocculin FLO1
BK006935	205811	C→T	0.52	0.436	0.585	0.539	0.506	0.473	0.532	0.564	T803T (ACC→ACT)	FLO1 →	flocculin FLO1
BK006935	205829	T→C	0.497	0.411	0.556	0.48	0.477	0.449	0.505	0.521	T809T (ACT→ACC)	FLO1 →	flocculin FLO1
BK006935	205835	C→T	0.495	0.402	0.543	0.47	0.469	0.444	0.5	0.495	T811T (ACC→ACT)	FLO1 →	flocculin FLO1
BK006935	205886	T→C	0.329	0.325	0.406	0.339	0.382	0.354	0.349	0.377	T828T (ACT→ACC)	FLO1 →	flocculin FLO1
BK006935	205901	A→G	0.274	0.274	0.29	0.225	0.309	0.276	0.267	0.31	E833E (GAA→GAG)	FLO1 →	flocculin FLO1
BK006935	205911	A→G	0.059	0.084	0.118		0.085	0.065	0.082	0.121	I837V (ATT→GTT) ‡	FLO1 →	flocculin FLO1
BK006935	205913	T→C	0.175	0.198	0.285	0.167	0.192	0.158	0.207	0.262	I837I (ATT→ATC) ‡	FLO1 →	flocculin FLO1
BK006935	205916	T→C	0.074	0.08	0.095		0.073	0.067	0.085	0.114	T838T (ACT→ACC)	FLO1 →	flocculin FLO1
BK006935	205919	A→T	0.094	0.096	0.113	0.057	0.079	0.074	0.091	0.119	G839G (GGA→GGT)	FLO1 →	flocculin FLO1
BK006935	206126	T→C	1	1	1	1	1	1	1	1	T908T (ACT→ACC)	FLO1 →	flocculin FLO1
BK006935	206129	A→C	1	1	1	1	1	1	1	1	T909T (ACA→ACC)	FLO1 →	flocculin FLO1
BK006935	206132	G→T	1	1	1	1	1	1	1	1	T910T (ACG→ACT)	FLO1 →	flocculin FLO1
BK006935	206144	C→T	1	1	1	1	1	1	1	1	T914T (ACC→ACT)	FLO1 →	flocculin FLO1
BK006935	206177	Δ1 bp		1	1	1	1	1	1	1	coding (2775/4614 nt)	FLO1 →	flocculin FLO1
BK006935	206177	3 bp→CAC	1								coding (2775‑2777/4614 nt)	FLO1 →	flocculin FLO1
BK006935	206318	C→T		0.072						0.073	I972I (ATC→ATT)	FLO1 →	flocculin FLO1
BK006935	206330	C→T		0.132				0.135	0.06	0.124	N976N (AAC→AAT)	FLO1 →	flocculin FLO1
BK006935	206351	T→C		0.132				0.134	0.059	0.129	T983T (ACT→ACC)	FLO1 →	flocculin FLO1
BK006935	206354	G→T	0.11	0.114		0.107		0.129	0.058	0.12	V984V (GTG→GTT)	FLO1 →	flocculin FLO1
BK006935	206369	T→C		0.099	0.144	0.071	0.092	0.099	0.112	0.066	T989T (ACT→ACC)	FLO1 →	flocculin FLO1
BK006935	206375	C→T	0.183	0.221	0.189	0.183	0.15	0.248	0.18	0.197	T991T (ACC→ACT)	FLO1 →	flocculin FLO1
BK006935	206385	C→T		0.1	0.151	0.071	0.091	0.102	0.117	0.064	L995L (CTA→TTA) ‡	FLO1 →	flocculin FLO1
BK006935	206387	A→G		0.103	0.15	0.071	0.092	0.102	0.117	0.064	L995L (CTA→CTG) ‡	FLO1 →	flocculin FLO1
BK006935	206388	A→G		0.102	0.15	0.071	0.092	0.112	0.116	0.064	I996V (ATC→GTC) ‡	FLO1 →	flocculin FLO1
BK006935	206390	C→T		0.103	0.15	0.071	0.092	0.102	0.117	0.066	I996I (ATC→ATT) ‡	FLO1 →	flocculin FLO1
BK006935	206392	G→C		0.102	0.152	0.072	0.092	0.099	0.121	0.067	S997T (AGC→ACC) ‡	FLO1 →	flocculin FLO1
BK006935	206393	C→A		0.11	0.159	0.074	0.097	0.104	0.125	0.068	S997R (AGC→AGA) ‡	FLO1 →	flocculin FLO1
BK006935	206423	C→T		0.105	0.157	0.077	0.09	0.088	0.109	0.061	F1007F (TTC→TTT)	FLO1 →	flocculin FLO1
BK006935	206426	T→C		0.098	0.155	0.067	0.086	0.087	0.11	0.062	T1008T (ACT→ACC)	FLO1 →	flocculin FLO1
BK006935	206441	A→G	0.098	0.096	0.15	0.072	0.086	0.089	0.119	0.063	E1013E (GAA→GAG)	FLO1 →	flocculin FLO1
BK006935	206462	T→C	0.162	0.17	0.146	0.137	0.137	0.191	0.166	0.126	T1020T (ACT→ACC)	FLO1 →	flocculin FLO1
BK006935	206486	C→T		0.076	0.114		0.056	0.084	0.061		T1028T (ACC→ACT)	FLO1 →	flocculin FLO1
BK006935	206621	T→C		0.152		0.139					T1073T (ACT→ACC)	FLO1 →	flocculin FLO1
BK006935	206622	G→A		0.145		0.139					V1074I (GTC→ATC)	FLO1 →	flocculin FLO1
BK006935	206639	T→A		0.278		0.274	0.102		0.075		T1079T (ACT→ACA)	FLO1 →	flocculin FLO1
BK006935	206645	T→A		0.292		0.295	0.152		0.081		T1081T (ACT→ACA)	FLO1 →	flocculin FLO1
BK006935	210818	A→T	1	1	1	1	1	1	1	1	intergenic (+2802/‑9380)	FLO1 → / → YAR064W	flocculin FLO1/hypothetical protein
BK006935	211019	T→C	1	1	1	1	1	1	1	1	intergenic (+3003/‑9179)	FLO1 → / → YAR064W	flocculin FLO1/hypothetical protein
BK006935	223130	+TTT		0.656		?	?	?	?	?	intergenic (+239/‑2330)	YAR068W → / → PHO11	hypothetical protein/acid phosphatase PHO11
BK006935	225081	Δ3 bp							0.109		intergenic (+2190/‑377)	YAR068W → / → PHO11	hypothetical protein/acid phosphatase PHO11
BK006935	226915	Δ3 bp								0.073	intergenic (+52/–)	PHO11 → / –	acid phosphatase PHO11/–
BK006935	230143	G→T							0.172		intergenic (+3280/–)	PHO11 → / –	acid phosphatase PHO11/–
BK006935	110,695:2	+G							0.056		intergenic (‑265/+151)	FUN26 ← / ← CCR4	nucleoside transmembrane transporter FUN26/CCR4‑NOT core exoribonuclease subunit CCR4
BK006935	126,895:1	(T)15→16								1	intergenic (+109/+8)	TPD3 → / ← NTG1	protein phosphatase 2A structural subunit TPD3/bifunctional N‑glycosylase/AP lyase NTG1
BK006935	169,227:1	+A							0.062		intergenic (‑356/‑148)	BUD14 ← / → ADE1	protein phosphatase regulator BUD14/phosphoribosylaminoimidazolesuccinocarboxamide synthase
BK006935	169,227:2	+T							0.062		intergenic (‑356/‑148)	BUD14 ← / → ADE1	protein phosphatase regulator BUD14/phosphoribosylaminoimidazolesuccinocarboxamide synthase
BK006935	19,971:1	+CT	1	1	1	1	1	1	1	1	intergenic (‑6228/‑1595)	TDA8 ← / → YAL064W	Tda8p/hypothetical protein
BK006935	206,180:1	+C		1	1	1	1	1	1	1	coding (2778/4614 nt)	FLO1 →	flocculin FLO1
BK006935	23,736:1	(A)24→25							1		intergenic (‑1051/+264)	YAL063C‑A ← / ← FLO9	hypothetical protein/flocculin FLO9
BK006935	230,183:1	+G		0.5							intergenic (+3320/–)	PHO11 → / –	acid phosphatase PHO11/–
BK006935	230,183:2	+T		0.5							intergenic (+3320/–)	PHO11 → / –	acid phosphatase PHO11/–
BK006935	31,122:1	+A		0.165		0.13		0.129			intergenic (‑3154/‑445)	FLO9 ← / → GDH3	flocculin FLO9/glutamate dehydrogenase (NADP(+)) GDH3
BK006935	31,122:2	+T		0.165		0.13		0.129			intergenic (‑3154/‑445)	FLO9 ← / → GDH3	flocculin FLO9/glutamate dehydrogenase (NADP(+)) GDH3
BK006935	31,504:1	+A				0.13				0.088	intergenic (‑3536/‑63)	FLO9 ← / → GDH3	flocculin FLO9/glutamate dehydrogenase (NADP(+)) GDH3
BK006935	31,504:2	+T				0.13				0.088	intergenic (‑3536/‑63)	FLO9 ← / → GDH3	flocculin FLO9/glutamate dehydrogenase (NADP(+)) GDH3
BK006936	1187	C→T	0.071	0.107			0.135	0.181	0.165	0.092	G491E (GGG→GAG)	YBL113C ←	hypothetical protein
BK006936	1675	A→G	0.119	0.101		0.087	0.118	0.115		0.136	A328A (GCT→GCC)	YBL113C ←	hypothetical protein
BK006936	1691	T→C	0.063								N323S (AAT→AGT)	YBL113C ←	hypothetical protein
BK006936	5983	C→G	1	1	1	1	1	1	1	1	intergenic (‑974/+1622)	YBL111C ← / ← PAU9	hypothetical protein/seripauperin PAU9
BK006936	6440	G→C	1	1	1	1	1	1	1	1	intergenic (‑1431/+1165)	YBL111C ← / ← PAU9	hypothetical protein/seripauperin PAU9
BK006936	7510	2 bp→AA	1	1	1	1	1	1	1	1	intergenic (‑2501/+94)	YBL111C ← / ← PAU9	hypothetical protein/seripauperin PAU9
BK006936	7915	Δ1 bp	1	1	1	1	1	1	1	1	intergenic (‑182/‑1668)	PAU9 ← / → YNCB0001W	seripauperin PAU9/tRNA‑Leu
BK006936	9025	+AAA		0.219							intergenic (‑1292/‑558)	PAU9 ← / → YNCB0001W	seripauperin PAU9/tRNA‑Leu
BK006936	15101	T→G	1	1	1	1	1	1	1	1	I866L (ATC→CTC)	PKC1 ←	protein kinase C
BK006936	15510	G→T	1	1	1	1	1	1	1	1	T729T (ACC→ACA)	PKC1 ←	protein kinase C
BK006936	15518	A→G	1	1	1	1	1	1	1	1	L727L (TTA→CTA)	PKC1 ←	protein kinase C
BK006936	16380	C→T	1	1	1	1	1	1	1	1	G439G (GGG→GGA)	PKC1 ←	protein kinase C
BK006936	16392	A→G	1	1	1	1	1	1	1	1	L435L (CTT→CTC)	PKC1 ←	protein kinase C
BK006936	24066	G→T				0.168					intergenic (‑530/‑32)	RTG3 ← / → SFT2	Rtg3p/Sft2p
BK006936	24103	C→T						0.054			S2S (AGC→AGT)	SFT2 →	Sft2p
BK006936	25867	Δ1 bp							1	1	coding (2433/3354 nt)	ECM21 ←	Ecm21p
BK006936	26326	A→C	0.243	1	1	1					Y658* (TAT→TAG)	ECM21 ←	Ecm21p
BK006936	26465	A→T					0.748		0.243		L612* (TTG→TAG)	ECM21 ←	Ecm21p
BK006936	27002	Δ50 bp						0.779			coding (1249‑1298/3354 nt)	ECM21 ←	Ecm21p
BK006936	27185	G→T	0.661								S372* (TCA→TAA)	ECM21 ←	Ecm21p
BK006936	30012	C→T	1	1	1	1	1	1	1	1	V26V (GTC→GTT)	YBL100W‑B →	gag‑pol fusion protein
BK006936	30050	A→G	1	1	1	1	1	1	1	1	N39S (AAT→AGT)	YBL100W‑B →	gag‑pol fusion protein
BK006936	30848	C→G	1	1	1	1	1	1	1	1	A305G (GCC→GGC)	YBL100W‑B →	gag‑pol fusion protein
BK006936	35485	C→T	1	1	1	1	1	1	1	1	intergenic (+237/‑913)	YBL100W‑B → / → YNCB0002W	gag‑pol fusion protein/tRNA‑Phe
BK006936	40591	Δ1 bp							0.1		intergenic (+64/‑240)	BNA4 → / → BRN1	kynurenine 3‑monooxygenase/condensin subunit BRN1
BK006936	40592	Δ1 bp				0.111			0.1		intergenic (+65/‑239)	BNA4 → / → BRN1	kynurenine 3‑monooxygenase/condensin subunit BRN1
BK006936	43105	Δ5 bp				0.096					intergenic (+10/‑168)	BRN1 → / → MRX3	condensin subunit BRN1/Mrx3p
BK006936	58371	T→C					0.056				R338G (AGG→GGG)	TEL1 ←	DNA‑binding protein kinase TEL1
BK006936	59755	T→C	1	1	1	1	1	1	1	1	intergenic (‑373/+67)	TEL1 ← / ← RPL23A	DNA‑binding protein kinase TEL1/ribosomal 60S subunit protein L23A
BK006936	68283	Δ3 bp		0.15		0.086		0.206			coding (1161‑1163/2277 nt)	CDC27 ←	anaphase promoting complex subunit CDC27
BK006936	68285	+TTA							0.292		coding (1161/2277 nt)	CDC27 ←	anaphase promoting complex subunit CDC27
BK006936	74724	C→G		0.108							intergenic (‑29/‑535)	PET112 ← / → NUP170	glutamyl‑tRNA(Gln) amidotransferase subunit PET112/Nup170p
BK006936	80325	C→A	0.058								intergenic (+558/+53)	NUP170 → / ← ATG8	Nup170p/ubiquitin‑like protein ATG8
BK006936	101037	T→A							0.131		Q40H (CAA→CAT)	PRX1 ←	thioredoxin peroxidase PRX1
BK006936	113979	G→A						0.06			C73Y (TGT→TAT)	PTC3 →	type 2C protein phosphatase PTC3
BK006936	126868	C→T							0.054		S14F (TCT→TTT)	MOH1 →	Moh1p
BK006936	129129	Δ1 bp					0.075				coding (2912/4146 nt)	EDE1 ←	Ede1p
BK006936	133871	Δ1 bp		Δ	0.169	0.147	0.089		0.068	0.11	intergenic (+122/+272)	PSY4 → / ← COR1	Psy4p/ubiquinol‑‑cytochrome‑c reductase subunit COR1
BK006936	133871	Δ4 bp		0.094							intergenic (+122/+269)	PSY4 → / ← COR1	Psy4p/ubiquinol‑‑cytochrome‑c reductase subunit COR1
BK006936	133872	Δ1 bp		Δ	0.172	0.147	0.101		0.067	0.11	intergenic (+123/+271)	PSY4 → / ← COR1	Psy4p/ubiquinol‑‑cytochrome‑c reductase subunit COR1
BK006936	133874	+ATAT		0.105			0.331		0.12		intergenic (+125/+269)	PSY4 → / ← COR1	Psy4p/ubiquinol‑‑cytochrome‑c reductase subunit COR1
BK006936	133892	Δ1 bp					0.283				intergenic (+143/+251)	PSY4 → / ← COR1	Psy4p/ubiquinol‑‑cytochrome‑c reductase subunit COR1
BK006936	133893	Δ1 bp					0.271				intergenic (+144/+250)	PSY4 → / ← COR1	Psy4p/ubiquinol‑‑cytochrome‑c reductase subunit COR1
BK006936	136469	Δ1 bp			0.118						intergenic (+103/‑219)	YBL044W → / → ECM13	hypothetical protein/Ecm13p
BK006936	140627	G→A								0.055	intergenic (‑367/‑620)	FUI1 ← / → PRE7	uridine permease/proteasome core particle subunit beta 6
BK006936	154444	G→A		0.445							P1316S (CCT→TCT)	STU1 ←	Stu1p
BK006936	167981	+AAA	0.259		0.169			0.198	0.196		intergenic (‑143/‑442)	YBL028C ← / → RPL19B	hypothetical protein/ribosomal 60S subunit protein L19B
BK006936	173519	G→T			0.071						G329V (GGT→GTT)	NCL1 →	tRNA (cytosine‑C5‑)‑methyltransferase
BK006936	177712	C→T			0.057						intergenic (‑186/+162)	MCM2 ← / ← PIM1	MCM DNA helicase complex subunit MCM2/ATP‑dependent Lon protease PIM1
BK006936	190825	C→T			0.765						T253T (ACG→ACA)	PEP1 ←	type I sorting receptor
BK006936	197655	(G)5→4	1	1	1	1	1	1	1	1	noncoding (45/71 nt)	YNCB0005C ←	tRNA‑Gly
BK006936	201309	G→A						0.067			P147L (CCT→CTT)	RRN6 ←	Rrn6p
BK006936	202780	T→G	0.222								L242R (CTT→CGT)	FMT1 →	methionyl‑tRNA formyltransferase
BK006936	207024	+TTT		0.067							intergenic (‑75/‑170)	LAA2 ← / → ALK2	Laa2p/protein kinase ALK2
BK006936	214555	G→T			0.092						A604A (GCC→GCA)	SLA1 ←	cytoskeletal protein‑binding protein SLA1
BK006936	221274	T→C	1	?	?	?	?	?	?	?	intergenic (+874/‑56)	PDR3 → / → YBL005W‑B	drug‑responsive transcription factor PDR3/gag‑pol fusion protein
BK006936	221289	Δ2 bp	1	?	?	?	?	?	?	?	intergenic (+889/‑40)	PDR3 → / → YBL005W‑B	drug‑responsive transcription factor PDR3/gag‑pol fusion protein
BK006936	234231	C→T						0.092			S2199L (TCA→TTA)	UTP20 →	Utp20p
BK006936	250577	C→T						0.067			G147D (GGC→GAC)	DSF2 ←	Dsf2p
BK006936	251549	A→T							0.122		intergenic (‑533/+1014)	DSF2 ← / ← FLR1	Dsf2p/Flr1p
BK006936	251594	Δ3 bp						0.114			intergenic (‑578/+967)	DSF2 ← / ← FLR1	Dsf2p/Flr1p
BK006936	258994	Δ1 bp		0.103							intergenic (‑1019/‑875)	IPP1 ← / → YBR012W‑B	inorganic diphosphatase IPP1/gag‑pol fusion protein
BK006936	258995	Δ1 bp		0.103							intergenic (‑1020/‑874)	IPP1 ← / → YBR012W‑B	inorganic diphosphatase IPP1/gag‑pol fusion protein
BK006936	263145	Δ1 bp	?	1		1		1		1	coding (1971/3966 nt)	YBR012W‑B →	gag‑pol fusion protein
BK006936	263153	C→T	1	1		1		1		1	S1095F (TCC→TTC)	YBR012W‑B →	gag‑pol fusion protein
BK006936	263160	Δ1 bp	1	1	1	1		1		1	coding (1986/3966 nt)	YBR012W‑B →	gag‑pol fusion protein
BK006936	263169	Δ1 bp	1	1	1	1	1	1		1	coding (1995/3966 nt)	YBR012W‑B →	gag‑pol fusion protein
BK006936	265382	G→T		1						?	intergenic (+242/+110)	YBR012W‑B → / ← YBR013C	gag‑pol fusion protein/hypothetical protein
BK006936	272538	Δ3 bp				0.078	0.09	0.052			coding (1164‑1166/2757 nt)	KAP104 ←	Kap104p
BK006936	274314	Δ1 bp	0.068		0.071		0.108	0.097	0.061	0.102	intergenic (‑611/+113)	KAP104 ← / ← GAL7	Kap104p/UDP‑glucose:hexose‑1‑phosphate uridylyltransferase
BK006936	300031	Δ3 bp				0.098					intergenic (+81/‑133)	RKM3 → / → RPL4A	protein‑lysine N‑methyltransferase/ribosomal 60S subunit protein L4A
BK006936	304491	G→T		0.067							A850S (GCT→TCT)	EDS1 →	Eds1p
BK006936	307197	T→C	0.078								noncoding (149/161 nt)	SNR161 ←	SNR161
BK006936	316950	Δ3 bp								0.081	intergenic (+440/‑16)	ATP3 → / → FIG1	F1F0 ATP synthase subunit gamma/Fig1p
BK006936	350739	C→G	0.731								intergenic (+1355/‑88)	MRX18 → / → YNCB0013W	17‑beta‑hydroxysteroid dehydrogenase‑like protein/tRNA‑Gln
BK006936	353597	Δ1 bp	0.179	0.237					0.167		intergenic (‑304/+75)	MUM2 ← / ← UBP14	Mum2p/ubiquitin‑specific protease UBP14
BK006936	353632	Δ6 bp				0.26					intergenic (‑339/+35)	MUM2 ← / ← UBP14	Mum2p/ubiquitin‑specific protease UBP14
BK006936	363855	A→G	0.285								intergenic (‑1341/+932)	ORC2 ← / ← TRM7	origin recognition complex subunit 2/tRNA methyltransferase TRM7
BK006936	363870	G→A	0.514								intergenic (‑1356/+917)	ORC2 ← / ← TRM7	origin recognition complex subunit 2/tRNA methyltransferase TRM7
BK006936	363872	G→A	0.517								intergenic (‑1358/+915)	ORC2 ← / ← TRM7	origin recognition complex subunit 2/tRNA methyltransferase TRM7
BK006936	363879	C→T	0.577								intergenic (‑1365/+908)	ORC2 ← / ← TRM7	origin recognition complex subunit 2/tRNA methyltransferase TRM7
BK006936	363882	G→A	0.596								intergenic (‑1368/+905)	ORC2 ← / ← TRM7	origin recognition complex subunit 2/tRNA methyltransferase TRM7
BK006936	363884	A→C	0.605								intergenic (‑1370/+903)	ORC2 ← / ← TRM7	origin recognition complex subunit 2/tRNA methyltransferase TRM7
BK006936	363889	C→T	0.598								intergenic (‑1375/+898)	ORC2 ← / ← TRM7	origin recognition complex subunit 2/tRNA methyltransferase TRM7
BK006936	363897	Δ1 bp	0.582								intergenic (‑1383/+890)	ORC2 ← / ← TRM7	origin recognition complex subunit 2/tRNA methyltransferase TRM7
BK006936	363898	A→C	0.585								intergenic (‑1384/+889)	ORC2 ← / ← TRM7	origin recognition complex subunit 2/tRNA methyltransferase TRM7
BK006936	363900	C→T	0.591								intergenic (‑1386/+887)	ORC2 ← / ← TRM7	origin recognition complex subunit 2/tRNA methyltransferase TRM7
BK006936	363901	C→T	0.591								intergenic (‑1387/+886)	ORC2 ← / ← TRM7	origin recognition complex subunit 2/tRNA methyltransferase TRM7
BK006936	363929	G→A	0.629								intergenic (‑1415/+858)	ORC2 ← / ← TRM7	origin recognition complex subunit 2/tRNA methyltransferase TRM7
BK006936	363942	G→A	0.638								intergenic (‑1428/+845)	ORC2 ← / ← TRM7	origin recognition complex subunit 2/tRNA methyltransferase TRM7
BK006936	363952	A→G	0.62								intergenic (‑1438/+835)	ORC2 ← / ← TRM7	origin recognition complex subunit 2/tRNA methyltransferase TRM7
BK006936	363953	C→T	0.62								intergenic (‑1439/+834)	ORC2 ← / ← TRM7	origin recognition complex subunit 2/tRNA methyltransferase TRM7
BK006936	363955	A→G	0.622								intergenic (‑1441/+832)	ORC2 ← / ← TRM7	origin recognition complex subunit 2/tRNA methyltransferase TRM7
BK006936	363960	A→G	0.611								intergenic (‑1446/+827)	ORC2 ← / ← TRM7	origin recognition complex subunit 2/tRNA methyltransferase TRM7
BK006936	363966	A→G	0.596								intergenic (‑1452/+821)	ORC2 ← / ← TRM7	origin recognition complex subunit 2/tRNA methyltransferase TRM7
BK006936	363979	C→T	0.59								intergenic (‑1465/+808)	ORC2 ← / ← TRM7	origin recognition complex subunit 2/tRNA methyltransferase TRM7
BK006936	363981	A→G	0.594								intergenic (‑1467/+806)	ORC2 ← / ← TRM7	origin recognition complex subunit 2/tRNA methyltransferase TRM7
BK006936	363982	T→C	0.595								intergenic (‑1468/+805)	ORC2 ← / ← TRM7	origin recognition complex subunit 2/tRNA methyltransferase TRM7
BK006936	363984	C→T	0.597								intergenic (‑1470/+803)	ORC2 ← / ← TRM7	origin recognition complex subunit 2/tRNA methyltransferase TRM7
BK006936	363988	G→A	0.598								intergenic (‑1474/+799)	ORC2 ← / ← TRM7	origin recognition complex subunit 2/tRNA methyltransferase TRM7
BK006936	363995	A→C	0.518								intergenic (‑1481/+792)	ORC2 ← / ← TRM7	origin recognition complex subunit 2/tRNA methyltransferase TRM7
BK006936	363997	T→C	0.509								intergenic (‑1483/+790)	ORC2 ← / ← TRM7	origin recognition complex subunit 2/tRNA methyltransferase TRM7
BK006936	364003	T→C	0.473								intergenic (‑1489/+784)	ORC2 ← / ← TRM7	origin recognition complex subunit 2/tRNA methyltransferase TRM7
BK006936	365773	G→A	1	1	1	1	1	1	1	1	intergenic (‑54/+203)	TRM7 ← / ← YBR062C	tRNA methyltransferase TRM7/hypothetical protein
BK006936	367680	G→A						0.055			H169Y (CAT→TAT)	YBR063C ←	hypothetical protein
BK006936	383713	C→T	0.082								P201L (CCG→CTG)	RDH54 →	DNA‑dependent ATPase RDH54
BK006936	386208	Δ4 bp			0.086						intergenic (+220/‑75)	RDH54 → / → PFF1	DNA‑dependent ATPase RDH54/Pff1p
BK006936	389426	Δ1 bp	1	1	1	1	1	1	1	1	intergenic (+210/‑801)	PFF1 → / → ECM8	Pff1p/Ecm8p
BK006936	389428	T→G	0.909	1	1	1	1	1	1	1	intergenic (+212/‑799)	PFF1 → / → ECM8	Pff1p/Ecm8p
BK006936	389429	C→G	0.091								intergenic (+213/‑798)	PFF1 → / → ECM8	Pff1p/Ecm8p
BK006936	389430	Δ1 bp	0.909	1	1	1	1	1	1	1	intergenic (+214/‑797)	PFF1 → / → ECM8	Pff1p/Ecm8p
BK006936	391084	C→T					0.061				Y286Y (TAC→TAT)	ECM8 →	Ecm8p
BK006936	394501	G→A				0.056					C350Y (TGC→TAC)	ECM33 →	Ecm33p
BK006936	394881	C→A				0.152					intergenic (+139/+502)	ECM33 → / ← RPG1	Ecm33p/translation initiation factor eIF3 core subunit a
BK006936	406127	G→A							0.182		intergenic (+96/+501)	YNCB0016W → / ← UBC4	tRNA‑Asp/E2 ubiquitin‑conjugating protein UBC4
BK006936	454556	C→T		0.07							intergenic (‑26/‑266)	IML3 ← / → AIM3	Iml3p/Aim3p
BK006936	464020	Δ3 bp						0.108			coding (1749‑1751/2901 nt)	CYC8 ←	transcription regulator CYC8
BK006936	464083	Δ3 bp								0.133	coding (1686‑1688/2901 nt)	CYC8 ←	transcription regulator CYC8
BK006936	469302	C→G							0.051		N685K (AAC→AAG)	RAD16 →	DNA repair protein RAD16
BK006936	477090	Δ1 bp	0.146	0.114	0.214	0.122	0.103	0.151	0.098		intergenic (‑653/‑581)	TKL2 ← / → TEF2	transketolase TKL2/translation elongation factor EF‑1 alpha
BK006936	477091	Δ1 bp	0.152	0.116	0.22	0.125	0.105	0.151	0.1		intergenic (‑654/‑580)	TKL2 ← / → TEF2	transketolase TKL2/translation elongation factor EF‑1 alpha
BK006936	490742	T→C						0.072			intergenic (‑350/‑108)	TPS1 ← / → MEO1	alpha,alpha‑trehalose‑phosphate synthase (UDP‑forming) TPS1/Meo1p
BK006936	492951	Δ4 bp					0.076				intergenic (‑129/+127)	VMA2 ← / ← ATG14	H(+)‑transporting V1 sector ATPase subunit B/Atg14p
BK006936	492951	Δ3 bp				0.093	Δ				intergenic (‑129/+128)	VMA2 ← / ← ATG14	H(+)‑transporting V1 sector ATPase subunit B/Atg14p
BK006936	499537	Δ3 bp							0.079		intergenic (+260/+113)	CCZ1 → / ← AGP2	Ccz1p/Agp2p
BK006936	504356	Δ1 bp	0.06	0.08					0.096		intergenic (‑69/‑498)	HSL7 ← / → CKS1	protein arginine N‑methyltransferase/cyclin‑dependent protein kinase regulatory subunit CKS1
BK006936	504357	Δ1 bp	0.059	0.081					0.096		intergenic (‑70/‑497)	HSL7 ← / → CKS1	protein arginine N‑methyltransferase/cyclin‑dependent protein kinase regulatory subunit CKS1
BK006936	504435	C→T								0.133	intergenic (‑148/‑419)	HSL7 ← / → CKS1	protein arginine N‑methyltransferase/cyclin‑dependent protein kinase regulatory subunit CKS1
BK006936	510078	C→A								0.068	Q1471K (CAA→AAA)	MEC1 →	protein kinase MEC1
BK006936	514866	G→T							0.12		C157* (TGC→TGA)	YBR138C ←	hypothetical protein
BK006936	541459	Δ3 bp	0.095	0.13							coding (3033‑3035/3285 nt)	TBS1 ←	Tbs1p
BK006936	541461	+TCA		0.061							coding (3033/3285 nt)	TBS1 ←	Tbs1p
BK006936	541609	Δ3 bp						0.091		0.076	coding (2883‑2885/3285 nt)	TBS1 ←	Tbs1p
BK006936	547481	G→T					0.413				E8* (GAA→TAA)	RIB7 →	2,5‑diamino‑6‑(ribosylamino)‑4(3H)‑pyrimidinone 5'‑phosphate reductase
BK006936	556211	Δ1 bp		0.055		0.075	0.062		0.098		intergenic (‑1901/‑338)	ICS2 ← / → AMN1	Ics2p/Amn1p
BK006936	556212	Δ1 bp		0.056		0.075	0.062		0.088		intergenic (‑1902/‑337)	ICS2 ← / → AMN1	Ics2p/Amn1p
BK006936	556630	C→G						0.051			P28A (CCG→GCG)	AMN1 →	Amn1p
BK006936	559763	Δ1 bp		0.107		0.111	0.136	0.098	Δ	0.19	intergenic (+35/‑315)	IFA38 → / → CDC28	ketoreductase/cyclin‑dependent serine/threonine‑protein kinase CDC28
BK006936	559763	Δ4 bp							0.055		intergenic (+35/‑312)	IFA38 → / → CDC28	ketoreductase/cyclin‑dependent serine/threonine‑protein kinase CDC28
BK006936	559764	Δ1 bp		0.107		0.111	0.13	0.098	Δ	0.18	intergenic (+36/‑314)	IFA38 → / → CDC28	ketoreductase/cyclin‑dependent serine/threonine‑protein kinase CDC28
BK006936	563030	+TTT			0.082						intergenic (+266/+173)	CSH1 → / ← TOS1	mannosylinositol phosphorylceramide synthase catalytic subunit CSH1/Tos1p
BK006936	576033	+AAA					0.056				intergenic (‑37/+311)	SSE2 ← / ← NPL4	adenyl‑nucleotide exchange factor SSE2/nuclear protein localization protein 4
BK006936	576124	G→T					0.143				intergenic (‑128/+220)	SSE2 ← / ← NPL4	adenyl‑nucleotide exchange factor SSE2/nuclear protein localization protein 4
BK006936	610402	C→T	0.053								P122L (CCA→CTA)	AIM4 →	Aim4p
BK006936	617217	T→C								0.063	Q436R (CAG→CGG)	TAF5 ←	chromatin modification protein
BK006936	618649	A→G			0.126						intergenic (‑126/‑260)	TAF5 ← / → KTR4	chromatin modification protein/putative mannosyltransferase
BK006936	620059	A→G						0.051			D384G (GAT→GGT)	KTR4 →	putative mannosyltransferase
BK006936	628898	Δ1 bp		0.094					0.079	0.133	intergenic (+589/‑270)	MCM7 → / → COS111	mini‑chromosome maintenance complex protein 7/Cos111p
BK006936	628899	Δ1 bp		0.094					0.081	0.133	intergenic (+590/‑269)	MCM7 → / → COS111	mini‑chromosome maintenance complex protein 7/Cos111p
BK006936	644235	C→T						0.078			intergenic (‑1157/‑932)	YNCB0017C ← / → YNCB0018W	tRNA‑Cys/tRNA‑Glu
BK006936	646112	Δ1 bp			0.171		0.154		0.241		intergenic (+134/+46)	ERV15 → / ← AME1	Erv15p/Ame1p
BK006936	646113	Δ1 bp			0.176		0.179		0.25		intergenic (+135/+45)	ERV15 → / ← AME1	Erv15p/Ame1p
BK006936	649338	Δ3 bp						0.074			coding (1453‑1455/2019 nt)	NGR1 →	Ngr1p
BK006936	657287	A→G								0.055	I105T (ATC→ACC)	YBP1 ←	Ybp1p
BK006936	659505	G→C				0.108					N915K (AAC→AAG)	PYC2 ←	pyruvate carboxylase 2
BK006936	693366	T→C			0.052						S466S (TCT→TCC)	PRP5 →	DEAD‑box RNA helicase PRP5
BK006936	693418	A→G				0.053					R484G (AGA→GGA)	PRP5 →	DEAD‑box RNA helicase PRP5
BK006936	696114	C→T				0.054					A397T (GCT→ACT)	YBR238C ←	hypothetical protein
BK006936	700170	Δ3 bp						0.133			intergenic (‑227/+318)	ERT1 ← / ← THI2	Ert1p/Thi2p
BK006936	702007	Δ1 bp			0.278			0.238			intergenic (‑165/+582)	THI2 ← / ← VVS1	Thi2p/Vvs1p
BK006936	702008	Δ1 bp			0.278			0.238			intergenic (‑166/+581)	THI2 ← / ← VVS1	Thi2p/Vvs1p
BK006936	702010	+ATAT								0.275	intergenic (‑168/+579)	THI2 ← / ← VVS1	Thi2p/Vvs1p
BK006936	702042	Δ1 bp								0.174	intergenic (‑200/+547)	THI2 ← / ← VVS1	Thi2p/Vvs1p
BK006936	702305	A→G								0.084	intergenic (‑463/+284)	THI2 ← / ← VVS1	Thi2p/Vvs1p
BK006936	710484	A→G			0.056						T352T (ACT→ACC)	ISW1 ←	chromatin‑remodeling ATPase ISW1
BK006936	727532	T→G	0.083								N191H (AAT→CAT)	RIB5 ←	riboflavin synthase
BK006936	736875	G→T						0.071			K204N (AAG→AAT)	SHM1 →	glycine hydroxymethyltransferase SHM1
BK006936	746363	Δ7 bp	1	1	1	1	1	1	1	1	coding (1435‑1441/1443 nt)	HSM3 ←	Hsm3p
BK006936	751220	+AAAA							0.056		intergenic (+43/+136)	CHK1 → / ← RIF1	serine/threonine protein kinase CHK1/DNA‑binding protein RIF1
BK006936	757163	Δ1 bp			0.148	0.215	0.102			0.132	intergenic (‑57/+457)	RIF1 ← / ← PPS1	DNA‑binding protein RIF1/tyrosine/serine/threonine protein phosphatase PPS1
BK006936	757164	Δ1 bp			0.148	0.212	0.102			0.13	intergenic (‑58/+456)	RIF1 ← / ← PPS1	DNA‑binding protein RIF1/tyrosine/serine/threonine protein phosphatase PPS1
BK006936	760687	Δ3 bp				0.062					coding (394‑396/606 nt)	DPB3 →	DNA polymerase epsilon noncatalytic subunit
BK006936	779846	Δ3 bp			0.061						coding (180‑182/2718 nt)	SNF5 →	Snf5p
BK006936	809813	(T)19→18		1	1		1				intergenic (+394/+527)	PAU24 → / ← COS2	seripauperin PAU24/Cos2p
BK006936	133,870:1	+A				0.101		0.158		0.205	intergenic (+121/+273)	PSY4 → / ← COR1	Psy4p/ubiquinol‑‑cytochrome‑c reductase subunit COR1
BK006936	133,870:2	+T				0.101		0.158		0.205	intergenic (+121/+273)	PSY4 → / ← COR1	Psy4p/ubiquinol‑‑cytochrome‑c reductase subunit COR1
BK006936	136,467:2	+T	0.071								intergenic (+101/‑221)	YBL044W → / → ECM13	hypothetical protein/Ecm13p
BK006936	150,349:1	+A		0.113		0.08	0.09				intergenic (+63/+98)	APL3 → / ← YBL036C	Apl3p/hypothetical protein
BK006936	150,349:2	+T		0.113		0.08	0.09				intergenic (+63/+98)	APL3 → / ← YBL036C	Apl3p/hypothetical protein
BK006936	167,994:1	(A)16→17		1			1			1	intergenic (‑156/‑429)	YBL028C ← / → RPL19B	hypothetical protein/ribosomal 60S subunit protein L19B
BK006936	258,993:1	+A								0.085	intergenic (‑1018/‑876)	IPP1 ← / → YBR012W‑B	inorganic diphosphatase IPP1/gag‑pol fusion protein
BK006936	258,993:2	+T								0.085	intergenic (‑1018/‑876)	IPP1 ← / → YBR012W‑B	inorganic diphosphatase IPP1/gag‑pol fusion protein
BK006936	274,312:2	+T				0.083					intergenic (‑609/+115)	KAP104 ← / ← GAL7	Kap104p/UDP‑glucose:hexose‑1‑phosphate uridylyltransferase
BK006936	353,595:2	+T							0.119		intergenic (‑302/+77)	MUM2 ← / ← UBP14	Mum2p/ubiquitin‑specific protease UBP14
BK006936	363,923:1	+C	0.636								intergenic (‑1409/+864)	ORC2 ← / ← TRM7	origin recognition complex subunit 2/tRNA methyltransferase TRM7
BK006936	383,178:1	+G	1	1	1	1	0.94	1	1	1	coding (67/2877 nt)	RDH54 →	DNA‑dependent ATPase RDH54
BK006936	40,590:1	+A		0.059				0.184			intergenic (+63/‑241)	BNA4 → / → BRN1	kynurenine 3‑monooxygenase/condensin subunit BRN1
BK006936	40,590:2	+T		0.059				0.184			intergenic (+63/‑241)	BNA4 → / → BRN1	kynurenine 3‑monooxygenase/condensin subunit BRN1
BK006936	474,313:1	+A							0.057		intergenic (‑387/+79)	LYS2 ← / ← TKL2	L‑aminoadipate‑semialdehyde dehydrogenase/transketolase TKL2
BK006936	474,313:2	+T							0.057		intergenic (‑387/+79)	LYS2 ← / ← TKL2	L‑aminoadipate‑semialdehyde dehydrogenase/transketolase TKL2
BK006936	477,089:1	+T			0.143		0.086	0.094			intergenic (‑652/‑582)	TKL2 ← / → TEF2	transketolase TKL2/translation elongation factor EF‑1 alpha
BK006936	477,089:2	+A			0.143		0.086	0.094			intergenic (‑652/‑582)	TKL2 ← / → TEF2	transketolase TKL2/translation elongation factor EF‑1 alpha
BK006936	559,762:1	+A			0.106	0.148	0.091			0.069	intergenic (+34/‑316)	IFA38 → / → CDC28	ketoreductase/cyclin‑dependent serine/threonine‑protein kinase CDC28
BK006936	559,762:2	+T			0.106	0.148	0.091			0.069	intergenic (+34/‑316)	IFA38 → / → CDC28	ketoreductase/cyclin‑dependent serine/threonine‑protein kinase CDC28
BK006936	628,897:1	+T					0.066				intergenic (+588/‑271)	MCM7 → / → COS111	mini‑chromosome maintenance complex protein 7/Cos111p
BK006936	628,897:2	+A					0.066				intergenic (+588/‑271)	MCM7 → / → COS111	mini‑chromosome maintenance complex protein 7/Cos111p
BK006936	646,111:1	+A				0.088	0.189		0.093		intergenic (+133/+47)	ERV15 → / ← AME1	Erv15p/Ame1p
BK006936	646,111:2	+T				0.088	0.189		0.093		intergenic (+133/+47)	ERV15 → / ← AME1	Erv15p/Ame1p
BK006936	650,261:1	+A					0.066				intergenic (+357/‑107)	NGR1 → / → MET8	Ngr1p/bifunctional precorrin‑2 dehydrogenase/sirohydrochlorin ferrochelatase MET8
BK006936	650,261:2	+T					0.066				intergenic (+357/‑107)	NGR1 → / → MET8	Ngr1p/bifunctional precorrin‑2 dehydrogenase/sirohydrochlorin ferrochelatase MET8
BK006936	702,006:1	+A		0.118							intergenic (‑164/+583)	THI2 ← / ← VVS1	Thi2p/Vvs1p
BK006936	702,006:2	+T		0.118							intergenic (‑164/+583)	THI2 ← / ← VVS1	Thi2p/Vvs1p
BK006936	723,678:1	(A)15→16					1	1	1	1	intergenic (+43/+58)	SRB6 → / ← TRS20	Srb6p/TRAPP subunit TRS20
BK006936	757,162:1	+A		0.08							intergenic (‑56/+458)	RIF1 ← / ← PPS1	DNA‑binding protein RIF1/tyrosine/serine/threonine protein phosphatase PPS1
BK006936	757,162:2	+T		0.08							intergenic (‑56/+458)	RIF1 ← / ← PPS1	DNA‑binding protein RIF1/tyrosine/serine/threonine protein phosphatase PPS1
BK006937	2 days, 13:01:00	+A					0.147				intergenic (–/+6418)	– / ← GEX1	–/glutathione exchanger
BK006937	2 days, 14:01:00	+C					0.121		0.178		intergenic (–/+6417)	– / ← GEX1	–/glutathione exchanger
BK006937	3 days, 18:01:00	+A	0.256					0.204	0.19		intergenic (–/+6389)	– / ← GEX1	–/glutathione exchanger
BK006937	4 days, 0:01:00	+A					0.102				intergenic (–/+6383)	– / ← GEX1	–/glutathione exchanger
BK006937	4 days, 19:01:00	+C						0.064			intergenic (–/+6364)	– / ← GEX1	–/glutathione exchanger
BK006937	5 days, 5:01:00	+A				0.054	0.056		0.098		intergenic (–/+6354)	– / ← GEX1	–/glutathione exchanger
BK006937	5 days, 9:01:00	+C					0.068				intergenic (–/+6350)	– / ← GEX1	–/glutathione exchanger
BK006937	5 days, 9:02:00	+A					0.068				intergenic (–/+6350)	– / ← GEX1	–/glutathione exchanger
BK006937	5 days, 9:03:00	+C					0.068				intergenic (–/+6350)	– / ← GEX1	–/glutathione exchanger
BK006937	5 days, 10:01:00	+C	0.103		0.186		0.184	0.237			intergenic (–/+6349)	– / ← GEX1	–/glutathione exchanger
BK006937	5 days, 14:01:00	+A	0.138	0.15					0.098	0.144	intergenic (–/+6345)	– / ← GEX1	–/glutathione exchanger
BK006937	5 days, 20:01:00	+A		0.088	0.058		0.052				intergenic (–/+6339)	– / ← GEX1	–/glutathione exchanger
BK006937	6 days, 0:01:00	+C					0.075				intergenic (–/+6335)	– / ← GEX1	–/glutathione exchanger
BK006937	6 days, 4:01:00	+A	0.115		0.071	0.146	0.147	0.129	0.098	0.144	intergenic (–/+6331)	– / ← GEX1	–/glutathione exchanger
BK006937	6 days, 16:01:00	+C	0.053								intergenic (–/+6319)	– / ← GEX1	–/glutathione exchanger
BK006937	6 days, 17:01:00	+C	0.068								intergenic (–/+6318)	– / ← GEX1	–/glutathione exchanger
BK006937	6 days, 22:01:00	+C						0.065			intergenic (–/+6313)	– / ← GEX1	–/glutathione exchanger
BK006937	7 days, 8:01:00	+C	0.085		0.174		0.146		0.109	0.146	intergenic (–/+6303)	– / ← GEX1	–/glutathione exchanger
BK006937	7 days, 8:02:00	+C					0.097				intergenic (–/+6303)	– / ← GEX1	–/glutathione exchanger
BK006937	7 days, 12:01:00	+A	0.131				0.076	0.085			intergenic (–/+6299)	– / ← GEX1	–/glutathione exchanger
BK006937	7 days, 13:01:00	+C	0.06						0.066		intergenic (–/+6298)	– / ← GEX1	–/glutathione exchanger
BK006937	7 days, 18:01:00	+C	0.147	0.149	0.174	0.186	0.218	0.177	0.142	0.204	intergenic (–/+6293)	– / ← GEX1	–/glutathione exchanger
BK006937	8 days, 5:01:00	+C		0.098					0.073		intergenic (–/+6282)	– / ← GEX1	–/glutathione exchanger
BK006937	8 days, 9:01:00	+A				0.07				0.073	intergenic (–/+6278)	– / ← GEX1	–/glutathione exchanger
BK006937	8 days, 15:01:00	+A			0.143		0.076	0.075	0.059		intergenic (–/+6272)	– / ← GEX1	–/glutathione exchanger
BK006937	9 days, 4:01:00	+A							0.242		intergenic (–/+6259)	– / ← GEX1	–/glutathione exchanger
BK006937	9 days, 10:01:00	+A				0.109					intergenic (–/+6253)	– / ← GEX1	–/glutathione exchanger
BK006937	9 days, 16:01:00	+A					0.104	0.059	0.082	0.101	intergenic (–/+6247)	– / ← GEX1	–/glutathione exchanger
BK006937	9 days, 18:01:00	+A			0.116		0.145		0.08		intergenic (–/+6245)	– / ← GEX1	–/glutathione exchanger
BK006937	10 days, 7:01:00	+A								0.067	intergenic (–/+6232)	– / ← GEX1	–/glutathione exchanger
BK006937	10 days, 18:01:00	+C		0.101			0.115		0.071		intergenic (–/+6221)	– / ← GEX1	–/glutathione exchanger
BK006937	10 days, 22:01:00	+A			0.074						intergenic (–/+6217)	– / ← GEX1	–/glutathione exchanger
BK006937	11 days, 9:01:00	+C		0.193			0.087	0.216			intergenic (–/+6206)	– / ← GEX1	–/glutathione exchanger
BK006937	11 days, 14:01:00	+A			0.088						intergenic (–/+6201)	– / ← GEX1	–/glutathione exchanger
BK006937	11 days, 20:01:00	+C	0.137	0.072				0.122	0.172		intergenic (–/+6195)	– / ← GEX1	–/glutathione exchanger
BK006937	12 days, 21:01:00	+A					0.134	0.119			intergenic (–/+6170)	– / ← GEX1	–/glutathione exchanger
BK006937	15 days, 10:01:00	+A	0.104								intergenic (–/+6109)	– / ← GEX1	–/glutathione exchanger
BK006937	15 days, 21:01:00	+G	0.104								intergenic (–/+6098)	– / ← GEX1	–/glutathione exchanger
BK006937	32	Δ1 bp	0.287		?		?			?	intergenic (–/+6447)	– / ← GEX1	–/glutathione exchanger
BK006937	34	Δ1 bp			?		0.281	?		?	intergenic (–/+6445)	– / ← GEX1	–/glutathione exchanger
BK006937	56	C→A	?		?	?	0.25	0.319			intergenic (–/+6423)	– / ← GEX1	–/glutathione exchanger
BK006937	65	Δ1 bp	0.171								intergenic (–/+6414)	– / ← GEX1	–/glutathione exchanger
BK006937	68	Δ1 bp	0.083					?			intergenic (–/+6411)	– / ← GEX1	–/glutathione exchanger
BK006937	78	C→A						0.159			intergenic (–/+6401)	– / ← GEX1	–/glutathione exchanger
BK006937	83	C→A	0.096							0.196	intergenic (–/+6396)	– / ← GEX1	–/glutathione exchanger
BK006937	85	Δ1 bp	0.06								intergenic (–/+6394)	– / ← GEX1	–/glutathione exchanger
BK006937	91	C→A			?		0.222				intergenic (–/+6388)	– / ← GEX1	–/glutathione exchanger
BK006937	97	C→A	0.124			0.183	0.088				intergenic (–/+6382)	– / ← GEX1	–/glutathione exchanger
BK006937	99	Δ1 bp						0.123			intergenic (–/+6380)	– / ← GEX1	–/glutathione exchanger
BK006937	103	Δ1 bp	0.144				0.173		0.151		intergenic (–/+6376)	– / ← GEX1	–/glutathione exchanger
BK006937	105	Δ1 bp					0.127				intergenic (–/+6374)	– / ← GEX1	–/glutathione exchanger
BK006937	110	C→A	0.084				0.113				intergenic (–/+6369)	– / ← GEX1	–/glutathione exchanger
BK006937	112	Δ1 bp	0.069								intergenic (–/+6367)	– / ← GEX1	–/glutathione exchanger
BK006937	114	A→C					0.07				intergenic (–/+6365)	– / ← GEX1	–/glutathione exchanger
BK006937	116	A→C	0.059				0.075	0.137	0.076		intergenic (–/+6363)	– / ← GEX1	–/glutathione exchanger
BK006937	118	Δ1 bp	0.09			0.151	0.13	0.157	0.079	0.23	intergenic (–/+6361)	– / ← GEX1	–/glutathione exchanger
BK006937	120	Δ1 bp	0.065		0.06	0.08	0.103		0.098	0.11	intergenic (–/+6359)	– / ← GEX1	–/glutathione exchanger
BK006937	125	C→A	0.067				0.161	0.138	0.059		intergenic (–/+6354)	– / ← GEX1	–/glutathione exchanger
BK006937	129	A→C	0.245	0.119	0.101	0.077	0.094		0.129	0.124	intergenic (–/+6350)	– / ← GEX1	–/glutathione exchanger
BK006937	131	A→C					0.081	0.084	0.113		intergenic (–/+6348)	– / ← GEX1	–/glutathione exchanger
BK006937	135	C→A	0.11		0.083		0.215	0.129		0.158	intergenic (–/+6344)	– / ← GEX1	–/glutathione exchanger
BK006937	141	C→A	0.126			0.19	0.25		0.126	0.14	intergenic (–/+6338)	– / ← GEX1	–/glutathione exchanger
BK006937	143	Δ1 bp				0.075		0.087	0.11		intergenic (–/+6336)	– / ← GEX1	–/glutathione exchanger
BK006937	147	A→C	0.124	Δ	Δ		0.139	0.132	Δ	0.177	intergenic (–/+6332)	– / ← GEX1	–/glutathione exchanger
BK006937	147	Δ1 bp		0.123	0.232				0.204		intergenic (–/+6332)	– / ← GEX1	–/glutathione exchanger
BK006937	150	Δ1 bp		0.095	0.088						intergenic (–/+6329)	– / ← GEX1	–/glutathione exchanger
BK006937	154	C→A							0.053		intergenic (–/+6325)	– / ← GEX1	–/glutathione exchanger
BK006937	156	Δ1 bp	0.078								intergenic (–/+6323)	– / ← GEX1	–/glutathione exchanger
BK006937	158	A→C							0.051		intergenic (–/+6321)	– / ← GEX1	–/glutathione exchanger
BK006937	160	A→C	0.308	0.267	0.285	0.381	0.31	0.347	0.305	0.305	intergenic (–/+6319)	– / ← GEX1	–/glutathione exchanger
BK006937	162	A→C	0.052				0.061				intergenic (–/+6317)	– / ← GEX1	–/glutathione exchanger
BK006937	166	Δ1 bp					0.096				intergenic (–/+6313)	– / ← GEX1	–/glutathione exchanger
BK006937	167	Δ1 bp								0.069	intergenic (–/+6312)	– / ← GEX1	–/glutathione exchanger
BK006937	167	A→C	0.089							Δ	intergenic (–/+6312)	– / ← GEX1	–/glutathione exchanger
BK006937	171	C→A	0.071	0.052					0.075	0.085	intergenic (–/+6308)	– / ← GEX1	–/glutathione exchanger
BK006937	173	Δ1 bp					0.116				intergenic (–/+6306)	– / ← GEX1	–/glutathione exchanger
BK006937	177	A→C	0.179	0.163	0.081		0.118	0.092	0.133		intergenic (–/+6302)	– / ← GEX1	–/glutathione exchanger
BK006937	179	A→C	0.196	Δ			Δ	0.134			intergenic (–/+6300)	– / ← GEX1	–/glutathione exchanger
BK006937	179	Δ1 bp		0.153			0.138				intergenic (–/+6300)	– / ← GEX1	–/glutathione exchanger
BK006937	180	C→A	0.148					0.08			intergenic (–/+6299)	– / ← GEX1	–/glutathione exchanger
BK006937	181	Δ1 bp	0.184					0.136		0.118	intergenic (–/+6298)	– / ← GEX1	–/glutathione exchanger
BK006937	182	Δ1 bp							0.06		intergenic (–/+6297)	– / ← GEX1	–/glutathione exchanger
BK006937	184	Δ1 bp	0.187						0.079		intergenic (–/+6295)	– / ← GEX1	–/glutathione exchanger
BK006937	187	Δ1 bp					0.087				intergenic (–/+6292)	– / ← GEX1	–/glutathione exchanger
BK006937	191	C→A	0.085		0.081		0.099	0.085	0.109	0.124	intergenic (–/+6288)	– / ← GEX1	–/glutathione exchanger
BK006937	197	Δ1 bp	0.062						0.057		intergenic (–/+6282)	– / ← GEX1	–/glutathione exchanger
BK006937	208	C→A			0.106	0.098	0.114	0.072	0.108	0.087	intergenic (–/+6271)	– / ← GEX1	–/glutathione exchanger
BK006937	214	Δ1 bp			0.214		0.235	0.126	0.142	0.164	intergenic (–/+6265)	– / ← GEX1	–/glutathione exchanger
BK006937	214	A→C	0.094		Δ		Δ	Δ	Δ	Δ	intergenic (–/+6265)	– / ← GEX1	–/glutathione exchanger
BK006937	215	Δ1 bp							0.116		intergenic (–/+6264)	– / ← GEX1	–/glutathione exchanger
BK006937	227	C→A				0.103	0.122	0.054	0.053	0.099	intergenic (–/+6252)	– / ← GEX1	–/glutathione exchanger
BK006937	229	Δ1 bp				0.059					intergenic (–/+6250)	– / ← GEX1	–/glutathione exchanger
BK006937	233	C→A	0.176		0.285	0.273	0.418	0.217	0.183	0.303	intergenic (–/+6246)	– / ← GEX1	–/glutathione exchanger
BK006937	234	C→A		0.129			0.097	0.241	0.23		intergenic (–/+6245)	– / ← GEX1	–/glutathione exchanger
BK006937	238	Δ1 bp					0.069	0.216	0.166		intergenic (–/+6241)	– / ← GEX1	–/glutathione exchanger
BK006937	240	C→A					0.141	0.059	0.072	0.106	intergenic (–/+6239)	– / ← GEX1	–/glutathione exchanger
BK006937	242	Δ1 bp		0.056				0.053			intergenic (–/+6237)	– / ← GEX1	–/glutathione exchanger
BK006937	246	Δ1 bp					0.157	0.162	0.141		intergenic (–/+6233)	– / ← GEX1	–/glutathione exchanger
BK006937	253	C→A			0.074			0.052		0.085	intergenic (–/+6226)	– / ← GEX1	–/glutathione exchanger
BK006937	255	Δ1 bp		0.101			0.081	0.11			intergenic (–/+6224)	– / ← GEX1	–/glutathione exchanger
BK006937	261	Δ1 bp							0.169		intergenic (–/+6218)	– / ← GEX1	–/glutathione exchanger
BK006937	263	Δ1 bp							0.073		intergenic (–/+6216)	– / ← GEX1	–/glutathione exchanger
BK006937	264	Δ1 bp					0.051		0.066		intergenic (–/+6215)	– / ← GEX1	–/glutathione exchanger
BK006937	268	C→A							0.121		intergenic (–/+6211)	– / ← GEX1	–/glutathione exchanger
BK006937	272	A→C		Δ			Δ		0.093		intergenic (–/+6207)	– / ← GEX1	–/glutathione exchanger
BK006937	272	Δ1 bp		0.116			0.173				intergenic (–/+6207)	– / ← GEX1	–/glutathione exchanger
BK006937	274	A→C		0.195			0.146	0.269	0.168	0.18	intergenic (–/+6205)	– / ← GEX1	–/glutathione exchanger
BK006937	278	C→A	0.244		0.21	0.212	0.151	0.232	0.129	0.202	intergenic (–/+6201)	– / ← GEX1	–/glutathione exchanger
BK006937	282	Δ1 bp								0.123	intergenic (–/+6197)	– / ← GEX1	–/glutathione exchanger
BK006937	282	A→C	0.115							Δ	intergenic (–/+6197)	– / ← GEX1	–/glutathione exchanger
BK006937	284	Δ1 bp		0.071			0.098		0.117		intergenic (–/+6195)	– / ← GEX1	–/glutathione exchanger
BK006937	285	Δ1 bp	0.062								intergenic (–/+6194)	– / ← GEX1	–/glutathione exchanger
BK006937	289	C→A	0.077		0.086			0.068		0.151	intergenic (–/+6190)	– / ← GEX1	–/glutathione exchanger
BK006937	291	Δ1 bp						0.071			intergenic (–/+6188)	– / ← GEX1	–/glutathione exchanger
BK006937	292	Δ1 bp	0.078								intergenic (–/+6187)	– / ← GEX1	–/glutathione exchanger
BK006937	293	A→C						0.063			intergenic (–/+6186)	– / ← GEX1	–/glutathione exchanger
BK006937	295	Δ1 bp					0.066		0.138		intergenic (–/+6184)	– / ← GEX1	–/glutathione exchanger
BK006937	295	A→C			0.171		Δ		Δ		intergenic (–/+6184)	– / ← GEX1	–/glutathione exchanger
BK006937	296	C→A			0.123						intergenic (–/+6183)	– / ← GEX1	–/glutathione exchanger
BK006937	298	A→C	0.066	0.07							intergenic (–/+6181)	– / ← GEX1	–/glutathione exchanger
BK006937	300	Δ1 bp			0.125						intergenic (–/+6179)	– / ← GEX1	–/glutathione exchanger
BK006937	302	C→A	0.165				0.08				intergenic (–/+6177)	– / ← GEX1	–/glutathione exchanger
BK006937	304	Δ1 bp	0.17				0.057	0.096			intergenic (–/+6175)	– / ← GEX1	–/glutathione exchanger
BK006937	306	A→C		0.088			0.07				intergenic (–/+6173)	– / ← GEX1	–/glutathione exchanger
BK006937	310	C→A						0.13		0.319	intergenic (–/+6169)	– / ← GEX1	–/glutathione exchanger
BK006937	310	26 bp→79 bp			0.249						intergenic (–/+6144)	– / ← GEX1	–/glutathione exchanger
BK006937	316	C→A		0.129				0.137	0.138		intergenic (–/+6163)	– / ← GEX1	–/glutathione exchanger
BK006937	316	47 bp→107 bp	0.367								intergenic (–/+6117)	– / ← GEX1	–/glutathione exchanger
BK006937	318	Δ1 bp							0.104		intergenic (–/+6161)	– / ← GEX1	–/glutathione exchanger
BK006937	322	A→C		0.155							intergenic (–/+6157)	– / ← GEX1	–/glutathione exchanger
BK006937	354	Δ1 bp		0.203							intergenic (–/+6125)	– / ← GEX1	–/glutathione exchanger
BK006937	373	C→A	0.104								intergenic (–/+6106)	– / ← GEX1	–/glutathione exchanger
BK006937	386	T→A	0.091								intergenic (–/+6093)	– / ← GEX1	–/glutathione exchanger
BK006937	4398	T→C								0.073	intergenic (–/+2081)	– / ← GEX1	–/glutathione exchanger
BK006937	19629	C→A					0.068				M826I (ATG→ATT)	MRC1 ←	chromatin‑modulating protein MRC1
BK006937	25443	A→G	0.074								T226A (ACA→GCA)	PRD1 →	metalloendopeptidase
BK006937	27640	C→A							0.167		intergenic (‑281/‑289)	PEX34 ← / → KAR4	Pex34p/Kar4p
BK006937	27650	G→C		0.141							intergenic (‑291/‑279)	PEX34 ← / → KAR4	Pex34p/Kar4p
BK006937	27659	Δ3 bp							0.073		intergenic (‑300/‑268)	PEX34 ← / → KAR4	Pex34p/Kar4p
BK006937	27661	+AAA		0.138					0.159		intergenic (‑302/‑268)	PEX34 ← / → KAR4	Pex34p/Kar4p
BK006937	35341	C→T							0.05		G18D (GGT→GAT)	PBN1 ←	Pbn1p
BK006937	47550	A→G						0.088			F272S (TTC→TCC)	MGR1 ←	Mgr1p
BK006937	48953	G→T	0.088								Y423* (TAC→TAA)	PDI1 ←	protein disulfide isomerase PDI1
BK006937	50322	Δ1 bp		0.133	0.2		0.182	0.15	0.075		intergenic (‑101/‑262)	PDI1 ← / → YCL042W	protein disulfide isomerase PDI1/hypothetical protein
BK006937	50609	C→G	0.629	0.503	0.5	0.56	0.73	0.506	0.533	0.534	A9G (GCG→GGG)	YCL042W →	hypothetical protein
BK006937	50612	C→G	0.629	0.508	0.5	0.563	0.73	0.507	0.53	0.534	A10G (GCG→GGG)	YCL042W →	hypothetical protein
BK006937	52402	Δ1 bp			0.08				0.053		intergenic (+62/‑243)	GLK1 → / → GID7	glucokinase/glucose‑induced degradation complex subunit GID7
BK006937	52404	+TATA							0.129		intergenic (+64/‑241)	GLK1 → / → GID7	glucokinase/glucose‑induced degradation complex subunit GID7
BK006937	52418	Δ1 bp							0.06		intergenic (+78/‑227)	GLK1 → / → GID7	glucokinase/glucose‑induced degradation complex subunit GID7
BK006937	52419	Δ1 bp							0.051		intergenic (+79/‑226)	GLK1 → / → GID7	glucokinase/glucose‑induced degradation complex subunit GID7
BK006937	53867	C→T								0.061	A408V (GCG→GTG)	GID7 →	glucose‑induced degradation complex subunit GID7
BK006937	57121	G→T		0.093							intergenic (‑594/+253)	ATG22 ← / ← SRO9	Atg22p/Sro9p
BK006937	62749	Δ1 bp		0.076		0.121	0.108			0.07	intergenic (+27/+27)	LSB5 → / ← MXR2	Lsb5p/peptide‑methionine (R)‑S‑oxide reductase
BK006937	62750	Δ1 bp		0.074		0.121	0.108			0.073	intergenic (+28/+26)	LSB5 → / ← MXR2	Lsb5p/peptide‑methionine (R)‑S‑oxide reductase
BK006937	63267	T→C						0.059			R6G (AGG→GGG)	MXR2 ←	peptide‑methionine (R)‑S‑oxide reductase
BK006937	76956	C→T					0.089				A322T (GCT→ACT)	AGP1 ←	amino acid transporter AGP1
BK006937	77896	G→C								0.172	Y8* (TAC→TAG)	AGP1 ←	amino acid transporter AGP1
BK006937	82959	A→G	0.32								intergenic (‑426/‑661)	YNCC0001C ← / → YCL021W‑A	tRNA‑Glu/hypothetical protein
BK006937	82971	C→G	0.338		0.116						intergenic (‑438/‑649)	YNCC0001C ← / → YCL021W‑A	tRNA‑Glu/hypothetical protein
BK006937	82974	A→G	0.316		0.104						intergenic (‑441/‑646)	YNCC0001C ← / → YCL021W‑A	tRNA‑Glu/hypothetical protein
BK006937	83020	C→A	0.215	0.244	0.085				0.146		intergenic (‑487/‑600)	YNCC0001C ← / → YCL021W‑A	tRNA‑Glu/hypothetical protein
BK006937	83037	A→G		0.257					0.242		intergenic (‑504/‑583)	YNCC0001C ← / → YCL021W‑A	tRNA‑Glu/hypothetical protein
BK006937	83045	T→A		0.279	0.082				0.259		intergenic (‑512/‑575)	YNCC0001C ← / → YCL021W‑A	tRNA‑Glu/hypothetical protein
BK006937	83047	Δ1 bp			0.082						intergenic (‑514/‑573)	YNCC0001C ← / → YCL021W‑A	tRNA‑Glu/hypothetical protein
BK006937	83048	Δ1 bp			0.098		0.106				intergenic (‑515/‑572)	YNCC0001C ← / → YCL021W‑A	tRNA‑Glu/hypothetical protein
BK006937	83071	T→G			0.084		0.091				intergenic (‑538/‑549)	YNCC0001C ← / → YCL021W‑A	tRNA‑Glu/hypothetical protein
BK006937	83080	G→A	0.187		0.377	0.11	0.246			0.132	intergenic (‑547/‑540)	YNCC0001C ← / → YCL021W‑A	tRNA‑Glu/hypothetical protein
BK006937	84421	G→A	1	1	1	1	?	1	1	1	intergenic (+424/‑681)	YCL021W‑A → / → YCL019W	hypothetical protein/gag‑pol fusion protein
BK006937	84780	A→T	1	1	1	1	1	1	1	1	intergenic (+783/‑322)	YCL021W‑A → / → YCL019W	hypothetical protein/gag‑pol fusion protein
BK006937	84802	7679 bp→6 bp	1	1	1	1	1	1	1	1		YCL019W–LEU2	YCL019W, YCL020W, YCL019W, SUP53, SUP53, LEU2
BK006937	96686	C→T	0.057								Q136* (CAG→TAG)	BUD3 →	Bud3p
BK006937	108895	Δ1 bp		0.09		0.063					intergenic (+104/‑210)	LDB16 → / → PGS1	Ldb16p/CDP‑diacylglycerol‑‑glycerol‑3‑phosphate 3‑phosphatidyltransferase
BK006937	108896	Δ1 bp		0.09		0.063					intergenic (+105/‑209)	LDB16 → / → PGS1	Ldb16p/CDP‑diacylglycerol‑‑glycerol‑3‑phosphate 3‑phosphatidyltransferase
BK006937	135599	A→C						0.051			S425S (TCT→TCG)	ADP1 ←	putative ATP‑dependent permease ADP1
BK006937	143131	T→C	1	1	1	1	1	1	1	1	intergenic (‑360/‑503)	SUF16 ← / → YCR016W	tRNA‑Gly/hypothetical protein
BK006937	153974	Δ1 bp					0.1				intergenic (+46/+38)	MAK32 → / ← PET18	Mak32p/Pet18p
BK006937	153975	Δ1 bp					0.1				intergenic (+47/+37)	MAK32 → / ← PET18	Mak32p/Pet18p
BK006937	158635	C→T					0.081				S580N (AGT→AAT)	YCR023C ←	hypothetical protein
BK006937	162361	T→C	1	1	1	1	1	1	1	1	intergenic (‑139/+238)	SLM5 ← / ← YCR024C‑B	asparagine‑‑tRNA ligase SLM5/hypothetical protein
BK006937	162396	G→C	1	1	1	1	1	1	1	1	intergenic (‑174/+203)	SLM5 ← / ← YCR024C‑B	asparagine‑‑tRNA ligase SLM5/hypothetical protein
BK006937	162640	T→G	1	1	1	1	1	1	1	1	S76R (AGC→CGC)	YCR024C‑B ←	hypothetical protein
BK006937	162694	G→A	1	1	1	1	1	1	1	1	L58L (CTA→TTA)	YCR024C‑B ←	hypothetical protein
BK006937	162722	(A)10→9	1	1	1	1	1	1	1	1	coding (144/267 nt)	YCR024C‑B ←	hypothetical protein
BK006937	163059	T→C	1	1	1	1	1	1	1	1	L3L (TTA→TTG)	PMP1 ←	proteolipid ATPase
BK006937	174532	C→G					0.085				G636A (GGG→GCG)	SYP1 ←	Syp1p
BK006937	190274	Δ1 bp				0.086					intergenic (+105/‑318)	SNT1 → / → ELO2	Snt1p/fatty acid elongase ELO2
BK006937	190275	Δ1 bp				0.086					intergenic (+106/‑317)	SNT1 → / → ELO2	Snt1p/fatty acid elongase ELO2
BK006937	199497	Δ1 bp	0.07						0.09	0.105	coding (53/1929 nt)	BUD5 ←	Ras family guanine nucleotide exchange factor BUD5
BK006937	224774	Δ1 bp		0.107				0.119	0.132	0.093	intergenic (+40/‑789)	TAH1 → / → TVS1	Tah1p/Tvs1p
BK006937	224775	Δ1 bp		0.107				0.119	0.132	0.093	intergenic (+41/‑788)	TAH1 → / → TVS1	Tah1p/Tvs1p
BK006937	230945	C→A	0.077								Q546K (CAA→AAA)	HCM1 →	Hcm1p
BK006937	231008	+TTT	0.195			0.207		0.129	0.221	0.084	intergenic (+4/‑492)	HCM1 → / → RAD18	Hcm1p/E3 ubiquitin‑protein ligase RAD18
BK006937	234894	Δ3 bp		0.056							coding (1427‑1429/3198 nt)	SED4 ←	GTPase‑activating protein SED4
BK006937	245630	G→A	1	1	1	1	1	1	1	1	C318C (TGC→TGT)	SSK22 ←	mitogen‑activated protein kinase kinase kinase SSK22
BK006937	247981	Δ1 bp		0.125		0.083	0.235				intergenic (+71/+52)	SOL2 → / ← ERS1	Sol2p/cystinosin‑like protein ERS1
BK006937	247982	Δ1 bp		0.129		0.085	0.242				intergenic (+72/+51)	SOL2 → / ← ERS1	Sol2p/cystinosin‑like protein ERS1
BK006937	247984	+TATA			0.215						intergenic (+74/+49)	SOL2 → / ← ERS1	Sol2p/cystinosin‑like protein ERS1
BK006937	256821	G→T					0.705				E817D (GAG→GAT)	SRB8 →	Srb8p
BK006937	260026	Δ1 bp	0.094			0.093			0.093		intergenic (+65/+285)	TRX3 → / ← TUP1	Trx3p/chromatin‑silencing transcriptional regulator TUP1
BK006937	260027	Δ1 bp	0.094			0.111			0.093	0.125	intergenic (+66/+284)	TRX3 → / ← TUP1	Trx3p/chromatin‑silencing transcriptional regulator TUP1
BK006937	283218	Δ3 bp							0.057		coding (3102‑3104/6327 nt)	CDC39 →	CCR4‑NOT core subunit CDC39
BK006937	292573	Δ1 bp		0.159			0.139	0.159			intergenic (+2776/+606)	YCR095W‑A → / ← HMRA2	hypothetical protein/homeodomain mating type protein a2
BK006937	292574	Δ1 bp		0.145			0.167	0.159			intergenic (+2777/+605)	YCR095W‑A → / ← HMRA2	hypothetical protein/homeodomain mating type protein a2
BK006937	313820	T→C					0.071				intergenic (+364/‑70)	RDS1 → / → AAD3	Rds1p/putative aryl‑alcohol dehydrogenase
BK006937	315518	Δ4 bp							0.196		intergenic (+537/+476)	AAD3 → / ← YCR108C	putative aryl‑alcohol dehydrogenase/hypothetical protein
BK006937	315518	Δ1 bp		0.103		0.12			Δ		intergenic (+537/+479)	AAD3 → / ← YCR108C	putative aryl‑alcohol dehydrogenase/hypothetical protein
BK006937	315519	Δ1 bp		0.092		0.122			Δ		intergenic (+538/+478)	AAD3 → / ← YCR108C	putative aryl‑alcohol dehydrogenase/hypothetical protein
BK006937	315521	+TATA	0.126								intergenic (+540/+476)	AAD3 → / ← YCR108C	putative aryl‑alcohol dehydrogenase/hypothetical protein
BK006937	108,894:1	+A				0.065					intergenic (+103/‑211)	LDB16 → / → PGS1	Ldb16p/CDP‑diacylglycerol‑‑glycerol‑3‑phosphate 3‑phosphatidyltransferase
BK006937	108,894:2	+T				0.065					intergenic (+103/‑211)	LDB16 → / → PGS1	Ldb16p/CDP‑diacylglycerol‑‑glycerol‑3‑phosphate 3‑phosphatidyltransferase
BK006937	163,172:1	(A)9→10	1	1	1	1	1	1	1	1	intergenic (‑105/+274)	PMP1 ← / ← YCR025C	proteolipid ATPase/hypothetical protein
BK006937	163,195:1	+T	1	1	1	1	1	1	1	1	intergenic (‑128/+251)	PMP1 ← / ← YCR025C	proteolipid ATPase/hypothetical protein
BK006937	224,773:1	+T				0.106					intergenic (+39/‑790)	TAH1 → / → TVS1	Tah1p/Tvs1p
BK006937	224,773:2	+A				0.106					intergenic (+39/‑790)	TAH1 → / → TVS1	Tah1p/Tvs1p
BK006937	247,980:1	+T		0.127		0.153				0.167	intergenic (+70/+53)	SOL2 → / ← ERS1	Sol2p/cystinosin‑like protein ERS1
BK006937	247,980:2	+A		0.127		0.153				0.167	intergenic (+70/+53)	SOL2 → / ← ERS1	Sol2p/cystinosin‑like protein ERS1
BK006937	260,025:1	+T		0.091	0.109				0.093		intergenic (+64/+286)	TRX3 → / ← TUP1	Trx3p/chromatin‑silencing transcriptional regulator TUP1
BK006937	260,025:2	+A		0.091	0.109				0.093		intergenic (+64/+286)	TRX3 → / ← TUP1	Trx3p/chromatin‑silencing transcriptional regulator TUP1
BK006937	292,572:1	+A	0.082		0.104	0.113					intergenic (+2775/+607)	YCR095W‑A → / ← HMRA2	hypothetical protein/homeodomain mating type protein a2
BK006937	292,572:2	+T	0.082		0.104	0.113					intergenic (+2775/+607)	YCR095W‑A → / ← HMRA2	hypothetical protein/homeodomain mating type protein a2
BK006937	315,517:1	+T				0.12		0.098			intergenic (+536/+480)	AAD3 → / ← YCR108C	putative aryl‑alcohol dehydrogenase/hypothetical protein
BK006937	315,517:2	+A				0.12		0.098			intergenic (+536/+480)	AAD3 → / ← YCR108C	putative aryl‑alcohol dehydrogenase/hypothetical protein
BK006937	315,545:1	+T			0.089						intergenic (+564/+452)	AAD3 → / ← YCR108C	putative aryl‑alcohol dehydrogenase/hypothetical protein
BK006937	316,528:1	+T								0.25	intergenic (‑340/–)	YCR108C ← / –	hypothetical protein/–
BK006937	50,320:2	+T		0.183	0.128		0.187	0.14	0.121		intergenic (‑99/‑264)	PDI1 ← / → YCL042W	protein disulfide isomerase PDI1/hypothetical protein
BK006937	52,400:2	+A	0.072	0.081		0.065	0.152	0.076			intergenic (+60/‑245)	GLK1 → / → GID7	glucokinase/glucose‑induced degradation complex subunit GID7
BK006937	62,748:1	+A	0.176	0.167				0.078	0.138		intergenic (+26/+28)	LSB5 → / ← MXR2	Lsb5p/peptide‑methionine (R)‑S‑oxide reductase
BK006937	62,748:2	+T	0.176	0.167				0.078	0.138		intergenic (+26/+28)	LSB5 → / ← MXR2	Lsb5p/peptide‑methionine (R)‑S‑oxide reductase
BK006938	1 day, 2:01:00	+C	?	?	?	?	1	?	?	?	intergenic (–/‑1776)	– / → COS7	–/Cos7p
BK006938	2 days, 14:01:00	+A			0.25						intergenic (–/‑1740)	– / → COS7	–/Cos7p
BK006938	3 days, 11:01:00	+A						0.132			intergenic (–/‑1719)	– / → COS7	–/Cos7p
BK006938	3 days, 17:01:00	+C			0.207				0.111		intergenic (–/‑1713)	– / → COS7	–/Cos7p
BK006938	3 days, 20:01:00	+C						0.103			intergenic (–/‑1710)	– / → COS7	–/Cos7p
BK006938	4 days, 15:01:00	+C			0.152						intergenic (–/‑1691)	– / → COS7	–/Cos7p
BK006938	55	C→A		0.381				0.228			intergenic (–/‑1747)	– / → COS7	–/Cos7p
BK006938	75	Δ1 bp			0.175						intergenic (–/‑1727)	– / → COS7	–/Cos7p
BK006938	78	Δ1 bp						0.151			intergenic (–/‑1724)	– / → COS7	–/Cos7p
BK006938	82	Δ1 bp							0.118		intergenic (–/‑1720)	– / → COS7	–/Cos7p
BK006938	82	A→C		0.137					Δ		intergenic (–/‑1720)	– / → COS7	–/Cos7p
BK006938	89	Δ1 bp	0.077								intergenic (–/‑1713)	– / → COS7	–/Cos7p
BK006938	90	Δ1 bp			0.138						intergenic (–/‑1712)	– / → COS7	–/Cos7p
BK006938	112	A→C							0.054		intergenic (–/‑1690)	– / → COS7	–/Cos7p
BK006938	128	Δ1 bp						0.095			intergenic (–/‑1674)	– / → COS7	–/Cos7p
BK006938	147	Δ1 bp		0.25					0.133		intergenic (–/‑1655)	– / → COS7	–/Cos7p
BK006938	148	Δ1 bp							0.133		intergenic (–/‑1654)	– / → COS7	–/Cos7p
BK006938	150	Δ1 bp							0.086		intergenic (–/‑1652)	– / → COS7	–/Cos7p
BK006938	13937	G→A	0.493	0.502	0.452	0.554	0.441	0.525	0.466	0.548	intergenic (‑577/‑2267)	HXT15 ← / → THI13	hexose transporter HXT15/4‑amino‑5‑hydroxymethyl‑2‑methylpyrimidine phosphate synthase
BK006938	20526	Δ1 bp			0.217	0.258	0.152	Δ	0.118	0.159	intergenic (+1214/‑109)	YDL242W → / → YDL241W	hypothetical protein/hypothetical protein
BK006938	20526	Δ4 bp						0.085			intergenic (+1214/‑106)	YDL242W → / → YDL241W	hypothetical protein/hypothetical protein
BK006938	20527	Δ1 bp			0.238	0.276	0.151	Δ	0.129	0.167	intergenic (+1215/‑108)	YDL242W → / → YDL241W	hypothetical protein/hypothetical protein
BK006938	27525	T→C								0.375	L417L (TTA→TTG)	ADY3 ←	Ady3p
BK006938	41421	G→A			0.065						A275V (GCC→GTC)	BRE4 ←	Bre4p
BK006938	43645	G→A			0.055						D316N (GAT→AAT)	PTP1 →	tyrosine protein phosphatase PTP1
BK006938	43857	Δ3 bp		0.07			0.068				intergenic (+150/‑206)	PTP1 → / → SSB1	tyrosine protein phosphatase PTP1/Hsp70 family ATPase SSB1
BK006938	56986	Δ1 bp		0.125							intergenic (‑640/+279)	WHI4 ← / ← HBT1	Whi4p/Hbt1p
BK006938	56987	Δ1 bp		0.139							intergenic (‑641/+278)	WHI4 ← / ← HBT1	Whi4p/Hbt1p
BK006938	63091	G→T	0.054								S643Y (TCC→TAC)	CDC13 ←	telomere‑binding protein CDC13
BK006938	64280	T→G	0.237								I247L (ATT→CTT)	CDC13 ←	telomere‑binding protein CDC13
BK006938	69387	T→C			0.055						T311T (ACA→ACG)	RRI1 ←	COP9 signalosome catalytic subunit RRI1
BK006938	84397	C→T								0.051	A43V (GCC→GTC)	UGA4 →	Uga4p
BK006938	92683	Δ4 bp								0.133	intergenic (+219/+76)	YDL206W → / ← HEM3	hypothetical protein/hydroxymethylbilane synthase
BK006938	92685	+AAA							0.064	Δ	intergenic (+221/+77)	YDL206W → / ← HEM3	hypothetical protein/hydroxymethylbilane synthase
BK006938	93461	C→T	0.132								E95E (GAG→GAA)	HEM3 ←	hydroxymethylbilane synthase
BK006938	99179	G→T						0.055			E235D (GAG→GAT)	MRPL11 →	mitochondrial 54S ribosomal protein YmL11
BK006938	105325	G→A								0.061	L390L (CTC→CTT)	ASF2 ←	Asf2p
BK006938	126540	+TTT				0.177					intergenic (+91/‑247)	YDL186W → / → VMA1	hypothetical protein/H(+)‑transporting V1 sector ATPase subunit A
BK006938	149014	Δ3 bp						0.087			coding (824‑826/888 nt)	PAR32 →	Par32p
BK006938	149315	C→T		0.11							C2109Y (TGT→TAT)	GLT1 ←	glutamate synthase (NADH)
BK006938	149837	T→C				0.074					D1935G (GAT→GGT)	GLT1 ←	glutamate synthase (NADH)
BK006938	150116	A→T				0.288					L1842* (TTG→TAG)	GLT1 ←	glutamate synthase (NADH)
BK006938	150422	C→G				0.095					C1740S (TGT→TCT)	GLT1 ←	glutamate synthase (NADH)
BK006938	150803	A→T		0.654							L1613* (TTG→TAG)	GLT1 ←	glutamate synthase (NADH)
BK006938	150972	C→A	0.208								E1557* (GAG→TAG)	GLT1 ←	glutamate synthase (NADH)
BK006938	153790	2 bp→TT								1	coding (1850‑1851/6438 nt)	GLT1 ←	glutamate synthase (NADH)
BK006938	153790	C→T					0.185	0.247	0.704		W617* (TGG→TGA) ‡	GLT1 ←	glutamate synthase (NADH)
BK006938	153791	C→T					0.184	0.247	0.704		W617* (TGG→TAG) ‡	GLT1 ←	glutamate synthase (NADH)
BK006938	153902	C→G						0.735			R580P (CGT→CCT)	GLT1 ←	glutamate synthase (NADH)
BK006938	154617	C→A				0.068					E342* (GAA→TAA)	GLT1 ←	glutamate synthase (NADH)
BK006938	165211	C→A		0.159							A682S (GCT→TCT)	CDC9 ←	DNA ligase (ATP) CDC9
BK006938	169834	Δ1 bp		0.162					0.081		intergenic (‑226/+576)	MHF2 ← / ← DHH1	Mhf2p/DExD/H‑box ATP‑dependent RNA helicase DHH1
BK006938	169835	Δ1 bp		0.162					0.113		intergenic (‑227/+575)	MHF2 ← / ← DHH1	Mhf2p/DExD/H‑box ATP‑dependent RNA helicase DHH1
BK006938	176384	A→G							0.356		V489V (GTA→GTG)	CMR1 →	Cmr1p
BK006938	182214	G→A					0.074				H269Y (CAC→TAC)	SAS10 ←	rRNA‑processing protein SAS10
BK006938	199189	C→T		0.685							A182T (GCT→ACT)	YDL144C ←	hypothetical protein
BK006938	211316	Δ1 bp	0.074	0.115	0.1		0.118		0.107	0.107	intergenic (‑755/+59)	RPO21 ← / ← SCM3	DNA‑directed RNA polymerase II core subunit RPO21/Scm3p
BK006938	211317	Δ1 bp	0.074	0.115	0.1		0.118		0.107	0.107	intergenic (‑756/+58)	RPO21 ← / ← SCM3	DNA‑directed RNA polymerase II core subunit RPO21/Scm3p
BK006938	211319	+ATAT								0.082	intergenic (‑758/+56)	RPO21 ← / ← SCM3	DNA‑directed RNA polymerase II core subunit RPO21/Scm3p
BK006938	226817	Δ1 bp	0.154			0.214		0.167			intergenic (+66/‑576)	CDC53 → / → LYS21	cullin CDC53/homocitrate synthase LYS21
BK006938	226818	Δ1 bp	0.154			0.214		0.167			intergenic (+67/‑575)	CDC53 → / → LYS21	cullin CDC53/homocitrate synthase LYS21
BK006938	231094	G→C						0.069			S24T (AGT→ACT)	YDL129W →	hypothetical protein
BK006938	239125	T→C				0.051					D124G (GAT→GGT)	HNT1 ←	adenosine 5'‑monophosphoramidase
BK006938	240139	Δ1 bp	0.062	0.154	0.161	0.111		0.16			intergenic (‑533/‑120)	HNT1 ← / → YDL124W	adenosine 5'‑monophosphoramidase/aldo‑keto reductase superfamily protein
BK006938	240140	Δ1 bp	0.062	0.154	0.161	0.113		0.163			intergenic (‑534/‑119)	HNT1 ← / → YDL124W	adenosine 5'‑monophosphoramidase/aldo‑keto reductase superfamily protein
BK006938	240142	+ATAT								0.732	intergenic (‑536/‑117)	HNT1 ← / → YDL124W	adenosine 5'‑monophosphoramidase/aldo‑keto reductase superfamily protein
BK006938	240158	Δ1 bp								0.583	intergenic (‑552/‑101)	HNT1 ← / → YDL124W	adenosine 5'‑monophosphoramidase/aldo‑keto reductase superfamily protein
BK006938	240159	Δ1 bp								0.564	intergenic (‑553/‑100)	HNT1 ← / → YDL124W	adenosine 5'‑monophosphoramidase/aldo‑keto reductase superfamily protein
BK006938	273630	Δ3 bp	0.497	0.477		0.586	0.38		0.491	0.364	intergenic (+33/+21)	NSE4 → / ← QRI7	Smc5‑Smc6 complex subunit NSE4/putative N(6)‑L‑threonylcarbamoyladenine synthase
BK006938	273630	Δ4 bp				0.178					intergenic (+33/+20)	NSE4 → / ← QRI7	Smc5‑Smc6 complex subunit NSE4/putative N(6)‑L‑threonylcarbamoyladenine synthase
BK006938	273653	(T)24→23						1			coding (1224/1224 nt)	QRI7 ←	putative N(6)‑L‑threonylcarbamoyladenine synthase
BK006938	293545	T→C								0.057	L405L (TTA→TTG)	UBX3 ←	Ubx3p
BK006938	318908	G→T				0.056					Q405K (CAA→AAA)	VAM6 ←	Vam6p
BK006938	323678	Δ1 bp		0.1	0.083	0.106			0.151	0.116	intergenic (‑207/+369)	SNR63 ← / ← BRE1	SNR63/E3 ubiquitin‑protein ligase BRE1
BK006938	323679	Δ1 bp			0.083	0.106			0.123	0.116	intergenic (‑208/+368)	SNR63 ← / ← BRE1	SNR63/E3 ubiquitin‑protein ligase BRE1
BK006938	329643	Δ1 bp		0.087	0.105	0.158	0.091		0.159	0.105	intergenic (+76/+193)	AHK1 → / ← YET3	Ahk1p/Yet3p
BK006938	330008	T→A								0.152	D147V (GAT→GTT)	YET3 ←	Yet3p
BK006938	330477	A→G							0.06		intergenic (‑30/‑547)	YET3 ← / → BDF2	Yet3p/Bdf2p
BK006938	336207	Δ3 bp					0.08				intergenic (+86/+40)	IDP1 → / ← PEX19	isocitrate dehydrogenase (NADP(+)) IDP1/Pex19p
BK006938	344005	Δ1 bp							0.053		intergenic (+20/+232)	TSR1 → / ← RAD59	Tsr1p/Rad59p
BK006938	344006	Δ1 bp							0.053	0.052	intergenic (+21/+231)	TSR1 → / ← RAD59	Tsr1p/Rad59p
BK006938	344008	+TATA		0.762		0.698	0.625	0.623	0.739	0.653	intergenic (+23/+229)	TSR1 → / ← RAD59	Tsr1p/Rad59p
BK006938	344029	Δ1 bp		0.558		0.5	0.526	0.429	0.515	0.552	intergenic (+44/+208)	TSR1 → / ← RAD59	Tsr1p/Rad59p
BK006938	344030	Δ1 bp		0.558		0.5	0.526	0.429	0.515	0.552	intergenic (+45/+207)	TSR1 → / ← RAD59	Tsr1p/Rad59p
BK006938	346269	G→T						0.057			R202M (AGG→ATG)	USO1 →	Uso1p
BK006938	366512	G→T	0.124								intergenic (‑638/+227)	KNH1 ← / ← STP4	Knh1p/Stp4p
BK006938	367739	G→A							0.074		A158V (GCC→GTC)	STP4 ←	Stp4p
BK006938	370970	Δ1 bp	0.111	0.149	0.114	0.114	0.196	0.148	0.147	0.155	intergenic (+264/‑270)	SIT4 → / → NPC2	type 2A‑related serine/threonine‑protein phosphatase SIT4/sterol transporter
BK006938	375042	T→C				0.053					Y83C (TAC→TGC)	MTF2 ←	Mtf2p
BK006938	390796	A→T				0.057					L421H (CTC→CAC)	GPR1 ←	Gpr1p
BK006938	392123	G→T				0.182					intergenic (‑66/+536)	GPR1 ← / ← SLM3	Gpr1p/tRNA‑5‑taurinomethyluridine 2‑sulfurtransferase
BK006938	403521	G→T	0.064								intergenic (‑230/+174)	MPS1 ← / ← MRX9	serine/threonine/tyrosine protein kinase MPS1/Mrx9p
BK006938	408098	C→A	0.196			0.135			0.131		intergenic (‑892/+353)	RTK1 ← / ← DIA3	putative serine/threonine protein kinase RTK1/putative acid phosphatase DIA3
BK006938	408162	G→T		0.118							intergenic (‑956/+289)	RTK1 ← / ← DIA3	putative serine/threonine protein kinase RTK1/putative acid phosphatase DIA3
BK006938	413536	G→T					0.05				intergenic (+536/‑417)	GPD1 → / → GPM2	glycerol‑3‑phosphate dehydrogenase (NAD(+)) GPD1/phosphoglycerate mutase family protein GPM2
BK006938	427613	G→A		0.062							A84T (GCC→ACC)	NOP1 →	rRNA methyltransferase NOP1
BK006938	427659	C→A	0.057								A99D (GCT→GAT)	NOP1 →	rRNA methyltransferase NOP1
BK006938	437040	C→A	0.075								intergenic (‑216/‑732)	YDL007C‑A ← / → YNCD0006W	hypothetical protein/tRNA‑Ser
BK006938	450189	Δ1 bp		0.229	0.273	0.14	0.122	Δ	Δ	0.074	intergenic (+913/+31)	RMD1 → / ← NTH1	Rmd1p/alpha,alpha‑trehalase NTH1
BK006938	450189	Δ4 bp						Δ	0.088		intergenic (+913/+28)	RMD1 → / ← NTH1	Rmd1p/alpha,alpha‑trehalase NTH1
BK006938	450189	Δ6 bp						0.089			intergenic (+913/+26)	RMD1 → / ← NTH1	Rmd1p/alpha,alpha‑trehalase NTH1
BK006938	450190	Δ1 bp		0.229	0.273	0.14	0.122	Δ	Δ	0.074	intergenic (+914/+30)	RMD1 → / ← NTH1	Rmd1p/alpha,alpha‑trehalase NTH1
BK006938	460963	T→C								0.052	K95K (AAA→AAG)	SOK1 ←	Sok1p
BK006938	465456	G→A	0.051								intergenic (‑73/‑463)	YDR010C ← / → SNQ2	hypothetical protein/ATP‑binding cassette transporter SNQ2
BK006938	482473	Δ3 bp		0.06		0.065		0.063			intergenic (‑206/+195)	KCS1 ← / ← YDR018C	inositol polyphosphate kinase KCS1/putative acyltransferase
BK006938	489442	Δ1 bp		Δ	0.163	Δ	0.156	0.145	0.246	0.138	intergenic (‑572/‑66)	YNCD0007C ← / → SES1	tRNA‑Val/serine‑‑tRNA ligase SES1
BK006938	489442	Δ6 bp				0.068					intergenic (‑572/‑61)	YNCD0007C ← / → SES1	tRNA‑Val/serine‑‑tRNA ligase SES1
BK006938	489442	Δ4 bp		0.088		Δ					intergenic (‑572/‑63)	YNCD0007C ← / → SES1	tRNA‑Val/serine‑‑tRNA ligase SES1
BK006938	489443	Δ1 bp		Δ	0.16	Δ	0.156	0.145	0.241	0.132	intergenic (‑573/‑65)	YNCD0007C ← / → SES1	tRNA‑Val/serine‑‑tRNA ligase SES1
BK006938	501127	C→T	0.053								L10L (CTG→TTG)	YDR029W →	hypothetical protein
BK006938	505234	Δ1 bp			0.151	0.062	0.091		0.086	0.051	intergenic (‑539/‑2913)	PST2 ← / → MRH1	flavodoxin‑like fold family protein/Mrh1p
BK006938	505235	Δ1 bp			0.151	0.078	0.106		0.087	0.053	intergenic (‑540/‑2912)	PST2 ← / → MRH1	flavodoxin‑like fold family protein/Mrh1p
BK006938	505237	+ATAT						0.071			intergenic (‑542/‑2910)	PST2 ← / → MRH1	flavodoxin‑like fold family protein/Mrh1p
BK006938	511915	C→T						0.055			A65A (GCG→GCA)	LYS14 ←	Lys14p
BK006938	519900	Δ3 bp						0.127			intergenic (+74/+614)	YNCD0008W → / ← YDR034C‑A	tRNA‑Leu/hypothetical protein
BK006938	538734	Δ4 bp		0.114	0.199			0.11		0.126	intergenic (‑267/‑1066)	ENA1 ← / → RSM10	Na(+)/Li(+)‑exporting P‑type ATPase ENA1/mitochondrial 37S ribosomal protein RSM10
BK006938	538734	Δ1 bp		Δ	Δ	0.396	0.282	Δ		Δ	intergenic (‑267/‑1069)	ENA1 ← / → RSM10	Na(+)/Li(+)‑exporting P‑type ATPase ENA1/mitochondrial 37S ribosomal protein RSM10
BK006938	538734	Δ6 bp		0.094							intergenic (‑267/‑1064)	ENA1 ← / → RSM10	Na(+)/Li(+)‑exporting P‑type ATPase ENA1/mitochondrial 37S ribosomal protein RSM10
BK006938	538735	Δ1 bp		Δ	Δ	0.396	0.289	Δ		Δ	intergenic (‑268/‑1068)	ENA1 ← / → RSM10	Na(+)/Li(+)‑exporting P‑type ATPase ENA1/mitochondrial 37S ribosomal protein RSM10
BK006938	548549	+TTT		0.309				0.283			intergenic (‑239/+213)	RPC11 ← / ← BAP3	DNA‑directed RNA polymerase III core subunit RPC11/amino acid transporter BAP3
BK006938	549076	A→G						0.053			Y501H (TAT→CAT)	BAP3 ←	amino acid transporter BAP3
BK006938	566449	C→T				0.058					L175F (CTT→TTT)	YOS9 →	Yos9p
BK006938	567616	T→A								0.052	intergenic (+61/+107)	YOS9 → / ← TGL2	Yos9p/triglyceride lipase
BK006938	587840	Δ3 bp		0.099	0.078						intergenic (‑121/+256)	DOA4 ← / ← FMP16	ubiquitin‑specific protease DOA4/Fmp16p
BK006938	615421	T→A								0.112	S244C (AGT→TGT)	AFR1 ←	Afr1p
BK006938	620984	Δ1 bp								0.076	intergenic (‑943/‑1128)	YNCD0013C ← / → VTC5	tRNA‑Arg/Vtc5p
BK006938	620985	Δ1 bp								0.076	intergenic (‑944/‑1127)	YNCD0013C ← / → VTC5	tRNA‑Arg/Vtc5p
BK006938	621882	+AAA							0.115		intergenic (‑1841/‑230)	YNCD0013C ← / → VTC5	tRNA‑Arg/Vtc5p
BK006938	646776	G→A			0.175						Y1450Y (TAC→TAT)	YDR098C‑B ←	gag‑pol fusion protein
BK006938	652781	G→A	0.059								intergenic (‑1655/‑826)	YDR098C‑A ← / → BMH2	gag protein/14‑3‑3 family protein BMH2
BK006938	657038	C→A						0.053			G144C (GGT→TGT)	ARX1 ←	putative hydrolase
BK006938	678016	+TTT						0.288			intergenic (+214/+225)	FOB1 → / ← ALT2	replication fork barrier binding protein FOB1/alanine transaminase ALT2
BK006938	688065	+TTT	0.796	0.722	0.676	0.658	0.759	0.639	0.744	0.657	intergenic (+225/‑162)	APC4 → / → VBA4	anaphase promoting complex subunit 4/Vba4p
BK006938	700134	T→C						0.083			intergenic (‑666/‑181)	INO2 ← / → YDR124W	Ino2p/hypothetical protein
BK006938	716756	T→C						0.05			intergenic (‑134/+34)	FIN1 ← / ← YDR131C	Fin1p/hypothetical protein
BK006938	720707	C→T					0.051				intergenic (‑404/+364)	MRX16 ← / ← CCW22	Mrx16p/Cell wall protein; YDR134C has a paralog, CCW12, that arose from the whole genome duplication; S. cerevisiae genome reference strain S288C contains an internal in‑frame stop at codon 67, which in other strains encodes glutamine
BK006938	733289	G→T			0.081						intergenic (+453/+329)	HPR1 → / ← RUB1	Hpr1p/NEDD8 family protein RUB1
BK006938	740514	C→T					0.081				A363T (GCA→ACA)	PEX7 ←	Pex7p
BK006938	743392	T→G		0.108					0.128	0.162	E161D (GAA→GAC)	SAN1 ←	ubiquitin‑protein ligase SAN1
BK006938	747086	Δ3 bp		0.088							coding (349‑351/1620 nt)	TAF12 →	Taf12p
BK006938	747496	Δ3 bp								0.058	coding (759‑761/1620 nt)	TAF12 →	Taf12p
BK006938	751897	A→T						0.053			A89A (GCA→GCT)	EKI1 →	bifunctional choline kinase/ethanolamine kinase EKI1
BK006938	757631	G→C	?	?	?	?	1	?	?	?	A668A (GCG→GCC)	NUM1 →	Num1p
BK006938	769328	G→A	1	1	1	1	1	1	1	1	intergenic (‑328/‑197)	CPR1 ← / → RPA14	peptidylprolyl isomerase CPR1/DNA‑directed RNA polymerase I subunit RPA14
BK006938	769848	G→A						0.074			A108A (GCG→GCA)	RPA14 →	DNA‑directed RNA polymerase I subunit RPA14
BK006938	772604	Δ3 bp						0.066			coding (728‑730/3906 nt)	SAC3 →	Sac3p
BK006938	778758	Δ1 bp		Δ		Δ			0.129		intergenic (+37/‑285)	SSY1 → / → ACL4	Ssy1p/Acl4p
BK006938	778758	Δ3 bp		0.134		0.156					intergenic (+37/‑283)	SSY1 → / → ACL4	Ssy1p/Acl4p
BK006938	778759	Δ1 bp		Δ		Δ			0.129		intergenic (+38/‑284)	SSY1 → / → ACL4	Ssy1p/Acl4p
BK006938	778760	Δ1 bp		Δ		Δ			0.129		intergenic (+39/‑283)	SSY1 → / → ACL4	Ssy1p/Acl4p
BK006938	783598	G→A	1	1	1	1	1	1	1	1	A206A (GCC→GCT)	SEC1 ←	Sec1p
BK006938	786218	G→T								0.056	intergenic (+13/+88)	TRM82 → / ← SEC5	Trm82p/exocyst subunit SEC5
BK006938	801681	Δ3 bp	0.097	0.106			0.128	0.088	0.058	0.065	coding (540‑542/6030 nt)	SEC7 ←	Arf family guanine nucleotide exchange factor SEC7
BK006938	801779	T→A					0.054				E148D (GAA→GAT)	SEC7 ←	Arf family guanine nucleotide exchange factor SEC7
BK006938	810473	Δ1 bp		0.071					0.112	0.149	intergenic (+92/+92)	SUP35 → / ← ARG82	translation termination factor GTPase eRF3/inositol polyphosphate multikinase
BK006938	810474	Δ1 bp		0.07					0.112	0.146	intergenic (+93/+91)	SUP35 → / ← ARG82	translation termination factor GTPase eRF3/inositol polyphosphate multikinase
BK006938	810476	+TATA				0.142					intergenic (+95/+89)	SUP35 → / ← ARG82	translation termination factor GTPase eRF3/inositol polyphosphate multikinase
BK006938	810493	Δ1 bp				0.078					intergenic (+112/+72)	SUP35 → / ← ARG82	translation termination factor GTPase eRF3/inositol polyphosphate multikinase
BK006938	810494	Δ1 bp				0.078					intergenic (+113/+71)	SUP35 → / ← ARG82	translation termination factor GTPase eRF3/inositol polyphosphate multikinase
BK006938	810729	Δ3 bp					0.061				coding (902‑904/1068 nt)	ARG82 ←	inositol polyphosphate multikinase
BK006938	812791	Δ3 bp		0.051	0.107				0.084		coding (682‑684/741 nt)	HMO1 →	Hmo1p
BK006938	812963	Δ1 bp			0.109				0.064		intergenic (+113/+230)	HMO1 → / ← RSM24	Hmo1p/mitochondrial 37S ribosomal protein RSM24
BK006938	812964	Δ1 bp			0.103				0.072		intergenic (+114/+229)	HMO1 → / ← RSM24	Hmo1p/mitochondrial 37S ribosomal protein RSM24
BK006938	812966	+ATAT					0.072		0.171		intergenic (+116/+227)	HMO1 → / ← RSM24	Hmo1p/mitochondrial 37S ribosomal protein RSM24
BK006938	812979	Δ1 bp							0.132		intergenic (+129/+214)	HMO1 → / ← RSM24	Hmo1p/mitochondrial 37S ribosomal protein RSM24
BK006938	812980	Δ1 bp							0.132		intergenic (+130/+213)	HMO1 → / ← RSM24	Hmo1p/mitochondrial 37S ribosomal protein RSM24
BK006938	816015	G→A			0.074						V522I (GTA→ATA)	NGG1 →	histone acetyltransferase NGG1
BK006938	816210	C→T						0.051			Q587* (CAG→TAG)	NGG1 →	histone acetyltransferase NGG1
BK006938	838162	Δ3 bp								0.068	intergenic (+101/‑228)	CCT6 → / → SLY1	chaperonin‑containing T‑complex subunit CCT6/syntaxin‑binding protein
BK006938	840423	Δ1 bp		Δ	Δ	0.079		0.127	0.152	0.092	intergenic (+31/+181)	SLY1 → / ← RVB1	syntaxin‑binding protein/RuvB family ATP‑dependent DNA helicase pontin
BK006938	840423	Δ4 bp		0.083	0.072						intergenic (+31/+178)	SLY1 → / ← RVB1	syntaxin‑binding protein/RuvB family ATP‑dependent DNA helicase pontin
BK006938	840424	Δ1 bp		Δ	Δ	0.078		0.113	0.152	0.092	intergenic (+32/+180)	SLY1 → / ← RVB1	syntaxin‑binding protein/RuvB family ATP‑dependent DNA helicase pontin
BK006938	864219	A→G	1	1	1	1	1	1	1	1	Q722Q (CAA→CAG)	EBS1 →	Ebs1p
BK006938	864868	Δ1 bp	0.089			0.1			0.111	0.135	intergenic (+160/+144)	EBS1 → / ← UME6	Ebs1p/DNA‑binding transcriptional regulator UME6
BK006938	864869	Δ1 bp	0.089			0.1		0.08	0.109	0.135	intergenic (+161/+143)	EBS1 → / ← UME6	Ebs1p/DNA‑binding transcriptional regulator UME6
BK006938	864871	+ATAT						0.183			intergenic (+163/+141)	EBS1 → / ← UME6	Ebs1p/DNA‑binding transcriptional regulator UME6
BK006938	864888	Δ1 bp						0.134			intergenic (+180/+124)	EBS1 → / ← UME6	Ebs1p/DNA‑binding transcriptional regulator UME6
BK006938	864889	Δ1 bp						0.134			intergenic (+181/+123)	EBS1 → / ← UME6	Ebs1p/DNA‑binding transcriptional regulator UME6
BK006938	879424	G→A				0.333					N1501N (AAC→AAT)	YDR210C‑D ←	gag‑pol fusion protein
BK006938	880697	A→G	1	1	1	1	1	1	1	1	V1077A (GTT→GCT)	YDR210C‑D ←	gag‑pol fusion protein
BK006938	892701	+TTT	0.619		?	?					intergenic (+209/‑174)	UPC2 → / → AHA1	Upc2p/Aha1p
BK006938	898542	A→G				0.055					K1170E (AAG→GAG)	ADR1 →	DNA‑binding transcription factor ADR1
BK006938	901686	C→A								0.058	E599* (GAG→TAG)	RAD9 ←	chromatin‑binding protein RAD9
BK006938	921775	C→A				0.149					intergenic (+128/+151)	SIR4 → / ← PCF11	chromatin‑silencing protein SIR4/Pcf11p
BK006938	921789	C→A	0.29								intergenic (+142/+137)	SIR4 → / ← PCF11	chromatin‑silencing protein SIR4/Pcf11p
BK006938	921814	Δ3 bp		0.125			0.157				intergenic (+167/+110)	SIR4 → / ← PCF11	chromatin‑silencing protein SIR4/Pcf11p
BK006938	930135	G→A	0.72								L75F (CTC→TTC)	RTN1 ←	Rtn1p
BK006938	930796	C→T							0.064		intergenic (‑439/‑333)	RTN1 ← / → LYS4	Rtn1p/homoaconitate hydratase LYS4
BK006938	930965	Δ1 bp		0.107	0.167		0.188		0.087	0.104	intergenic (‑608/‑164)	RTN1 ← / → LYS4	Rtn1p/homoaconitate hydratase LYS4
BK006938	930966	Δ1 bp		0.107	0.16		0.188		0.086	0.104	intergenic (‑609/‑163)	RTN1 ← / → LYS4	Rtn1p/homoaconitate hydratase LYS4
BK006938	933416	G→C	0.073								intergenic (+206/‑88)	LYS4 → / → PRP42	homoaconitate hydratase LYS4/mRNA splicing protein PRP42
BK006938	937142	C→G					0.125	0.25	0.52	1	S176S (TCC→TCG)	MRPL7 →	mitochondrial 54S ribosomal protein YmL7/YmL5
BK006938	940027	T→C						0.056			I264V (ATC→GTC)	SEC26 ←	coatomer subunit beta
BK006938	958045	T→C							0.085		S99G (AGC→GGC)	YDR248C ←	gluconokinase
BK006938	964896	C→T						0.705			intergenic (‑331/‑217)	MET32 ← / → CHL4	Met32p/Chl4p
BK006938	966521	Δ3 bp				0.063					intergenic (+32/+34)	CHL4 → / ← RMD5	Chl4p/ubiquitin‑protein ligase RMD5
BK006938	987159	T→G							0.518		intergenic (+384/+375)	YDR261W‑B → / ← YDR261C‑D	gag‑pol fusion protein/gag‑pol fusion protein
BK006938	987244	G→A	1	1	1	1	1	1	0.474	1	intergenic (+469/+290)	YDR261W‑B → / ← YDR261C‑D	gag‑pol fusion protein/gag‑pol fusion protein
BK006938	987250	T→A							0.5		intergenic (+475/+284)	YDR261W‑B → / ← YDR261C‑D	gag‑pol fusion protein/gag‑pol fusion protein
BK006938	987260	A→T							0.524		intergenic (+485/+274)	YDR261W‑B → / ← YDR261C‑D	gag‑pol fusion protein/gag‑pol fusion protein
BK006938	987261	T→C							0.524		intergenic (+486/+273)	YDR261W‑B → / ← YDR261C‑D	gag‑pol fusion protein/gag‑pol fusion protein
BK006938	987266	G→T							0.613		intergenic (+491/+268)	YDR261W‑B → / ← YDR261C‑D	gag‑pol fusion protein/gag‑pol fusion protein
BK006938	1038650	Δ3 bp			0.054			0.053			coding (858‑860/1230 nt)	RTT103 ←	Rtt103p
BK006938	1045972	T→A							0.291		K1141* (AAG→TAG)	SSD1 ←	mRNA‑binding translational repressor SSD1
BK006938	1047042	G→T						0.728			S784* (TCG→TAG)	SSD1 ←	mRNA‑binding translational repressor SSD1
BK006938	1047732	A→C	0.698								L554* (TTA→TGA)	SSD1 ←	mRNA‑binding translational repressor SSD1
BK006938	1048558	G→A			1						Q279* (CAG→TAG)	SSD1 ←	mRNA‑binding translational repressor SSD1
BK006938	1049203	G→A								0.058	Q64* (CAG→TAG)	SSD1 ←	mRNA‑binding translational repressor SSD1
BK006938	1059924	Δ3 bp	0.054							0.052	coding (298‑300/1605 nt)	BFR2 →	rRNA‑processing protein BFR2
BK006938	1074008	A→T	0.329								C388* (TGT→TGA)	PFU1 ←	Pfu1p
BK006938	1084686	Δ3 bp							0.085		intergenic (‑370/‑377)	SUM1 ← / → TFB1	Sum1p/TFIIH/NER complex subunit TFB1
BK006938	1090116	+AAA								0.069	intergenic (‑37/+317)	PIB1 ← / ← RAD34	phosphatidylinositol‑3‑phosphate‑binding ubiquitin‑protein ligase/Rad34p
BK006938	1109877	Δ1 bp				0.118			0.107		intergenic (+30/‑712)	ASP1 → / → MRPL35	asparaginase ASP1/mitochondrial 54S ribosomal protein YmL35
BK006938	1109878	Δ1 bp				0.118			0.11		intergenic (+31/‑711)	ASP1 → / → MRPL35	asparaginase ASP1/mitochondrial 54S ribosomal protein YmL35
BK006938	1118068	C→T					0.055				L315L (CTA→TTA)	YCG1 →	condensin subunit YCG1
BK006938	1126224	Δ1 bp		0.051					0.067		intergenic (‑206/+46)	SKP1 ← / ← PEX3	SCF ubiquitin ligase subunit SKP1/Pex3p
BK006938	1126225	Δ1 bp		0.051					0.067		intergenic (‑207/+45)	SKP1 ← / ← PEX3	SCF ubiquitin ligase subunit SKP1/Pex3p
BK006938	1133037	A→T		0.056							L679F (TTA→TTT)	IRC3 →	double‑stranded DNA‑dependent ATPase
BK006938	1133379	C→T								0.067	D685N (GAT→AAT)	RQC1 ←	Rqc1p
BK006938	1147518	T→C							0.056		Y650C (TAC→TGC)	YDR338C ←	hypothetical protein
BK006938	1148806	T→C				0.067					S221G (AGC→GGC)	YDR338C ←	hypothetical protein
BK006938	1150892	C→A					0.063				noncoding (50/100 nt)	YNCD0024C ←	tRNA‑Ser
BK006938	1169177	C→A					0.051				intergenic (‑518/‑1)	SVF1 ← / → MRP1	Svf1p/mitochondrial 37S ribosomal protein MRP1
BK006938	1174454	Δ3 bp		0.055							intergenic (‑278/‑1373)	YPS7 ← / → EMT1	putative aspartic endopeptidase/tRNA‑Met
BK006938	1178331	Δ3 bp				0.075					intergenic (‑157/‑333)	ATP22 ← / → SBE2	Atp22p/Sbe2p
BK006938	1187804	C→T			0.083						S566S (AGC→AGT)	SPC110 →	Spc110p
BK006938	1194254	G→A					0.06				P211S (CCT→TCT)	EAF1 ←	Eaf1p
BK006938	1200778	C→A					0.187	1	0.75	1	intergenic (+225/‑972)	ESC2 → / → YNCD0026W	Esc2p/tRNA‑Lys
BK006938	1224547	Δ1 bp					0.081	0.061		0.058	intergenic (‑153/‑210)	PHO92 ← / → WIP1	mRNA‑binding phosphate metabolism regulator/Wip1p
BK006938	1229225	Δ1 bp					0.098			0.082	intergenic (+309/+124)	ATP17 → / ← LSM6	F1F0 ATP synthase subunit f/U4/U6‑U5 snRNP complex subunit LSM6
BK006938	1229226	Δ1 bp					0.094			0.075	intergenic (+310/+123)	ATP17 → / ← LSM6	F1F0 ATP synthase subunit f/U4/U6‑U5 snRNP complex subunit LSM6
BK006938	1239032	Δ1 bp		0.138	0.258	0.326	0.186	0.214	Δ	0.263	intergenic (‑182/‑460)	COI1 ← / → RPP2B	Coi1p/ribosomal protein P2B
BK006938	1239032	Δ4 bp							0.087		intergenic (‑182/‑457)	COI1 ← / → RPP2B	Coi1p/ribosomal protein P2B
BK006938	1239033	Δ1 bp		0.154	0.258	0.326	0.186	0.214	Δ	0.237	intergenic (‑183/‑459)	COI1 ← / → RPP2B	Coi1p/ribosomal protein P2B
BK006938	1253397	T→C	1	1	1	1	1	1	1	1	A287A (GCT→GCC)	SAC7 →	GTPase‑activating protein SAC7
BK006938	1257030	C→A					0.444				noncoding (50/72 nt)	SUF3 ←	tRNA‑Gly
BK006938	1269793	C→T	1	1	1	1	1	1	1	1	intergenic (+391/‑275)	UTP5 → / → HPT1	Utp5p/hypoxanthine phosphoribosyltransferase
BK006938	1270486	A→G								0.059	D140G (GAT→GGT)	HPT1 →	hypoxanthine phosphoribosyltransferase
BK006938	1281828	C→T								0.065	A873A (GCC→GCT)	PDR15 →	ATP‑binding cassette multidrug transporter PDR15
BK006938	1290986	+AAT						0.066			coding (1581/2715 nt)	SIZ1 →	SUMO ligase SIZ1
BK006938	1305682	Δ1 bp	1	1	1	1	1	1	1	1	noncoding (53/83 nt)	YNCD0028W →	tRNA‑Ser
BK006938	1307967	T→C	?	1		?	1	1	1	?	P567P (CCT→CCC)	HKR1 →	Hkr1p
BK006938	1321983	Δ1 bp								0.077	intergenic (+42/‑222)	SNX41 → / → RPN9	Snx41p/proteasome regulatory particle lid subunit RPN9
BK006938	1321984	Δ1 bp								0.077	intergenic (+43/‑221)	SNX41 → / → RPN9	Snx41p/proteasome regulatory particle lid subunit RPN9
BK006938	1325375	G→A						0.052			intergenic (‑74/+126)	TIF35 ← / ← CYM1	translation initiation factor eIF3 core subunit g/Cym1p
BK006938	1341030	G→C				0.061					intergenic (+311/‑1463)	LRS4 → / → DOT1	Lrs4p/histone methyltransferase DOT1
BK006938	1365133	G→A	0.087								A177V (GCC→GTC)	TSA2 ←	thioredoxin peroxidase TSA2
BK006938	1370354	C→A								0.097	H189N (CAC→AAC)	TOM1 →	E3 ubiquitin‑protein ligase TOM1
BK006938	1372298	C→T	0.056								R837C (CGT→TGT)	TOM1 →	E3 ubiquitin‑protein ligase TOM1
BK006938	1385472	Δ1 bp	0.08	0.114			Δ		0.107	0.109	intergenic (+186/+52)	MFA1 → / ← CMI8	mating pheromone a/Cmi8p
BK006938	1385472	Δ4 bp					0.063				intergenic (+186/+49)	MFA1 → / ← CMI8	mating pheromone a/Cmi8p
BK006938	1385473	Δ1 bp	0.08	0.114			Δ		0.107	0.109	intergenic (+187/+51)	MFA1 → / ← CMI8	mating pheromone a/Cmi8p
BK006938	1385475	+ATAT							0.255	0.236	intergenic (+189/+49)	MFA1 → / ← CMI8	mating pheromone a/Cmi8p
BK006938	1385496	Δ1 bp							0.167		intergenic (+210/+28)	MFA1 → / ← CMI8	mating pheromone a/Cmi8p
BK006938	1385497	Δ1 bp							0.167		intergenic (+211/+27)	MFA1 → / ← CMI8	mating pheromone a/Cmi8p
BK006938	1387465	C→G							0.131		T217S (ACT→AGT)	STP1 →	Stp1p
BK006938	1387609	G→T							0.157		C265F (TGT→TTT)	STP1 →	Stp1p
BK006938	1402305	C→T	1	1	1	1	1	1	1	1	S51L (TCA→TTA)	RPL27B →	ribosomal 60S subunit protein L27B
BK006938	1405226	Δ3 bp					0.055				coding (627‑629/1410 nt)	PRP3 ←	U4/U6‑U5 snRNP complex subunit PRP3
BK006938	1412226	Δ3 bp						0.082			intergenic (‑1099/‑145)	YDR476C ← / → SNF1	hypothetical protein/AMP‑activated serine/threonine‑protein kinase catalytic subunit SNF1
BK006938	1418470	Δ1 bp				0.154					intergenic (+100/+80)	DIG2 → / ← PHO8	Dig2p/alkaline phosphatase PHO8
BK006938	1418471	Δ1 bp				0.154					intergenic (+101/+79)	DIG2 → / ← PHO8	Dig2p/alkaline phosphatase PHO8
BK006938	1430666	C→G			1						A42P (GCT→CCT)	PAC11 ←	dynein intermediate chain
BK006938	1433710	A→T	1	1	1	1	1	1	1	1	F187I (TTC→ATC)	PKH1 ←	serine/threonine protein kinase PKH1
BK006938	1481762	C→G			0.081						A548P (GCG→CCG)	URC2 ←	Urc2p
BK006938	1496044	Δ1 bp							0.069		intergenic (+187/+121)	HLR1 → / ← QCR7	Hlr1p/ubiquinol‑‑cytochrome‑c reductase subunit 7
BK006938	1496045	Δ1 bp							0.068		intergenic (+188/+120)	HLR1 → / ← QCR7	Hlr1p/ubiquinol‑‑cytochrome‑c reductase subunit 7
BK006938	1497951	C→A								0.069	intergenic (‑183/‑281)	APA2 ← / → CAB1	bifunctional AP‑4‑A phosphorylase/ADP sulfurylase/pantothenate kinase
BK006938	1515045	(A)11→10	1	1	1	1	1	1	1	1	intergenic (+1440/+2091)	FDC1 → / ← IRC4	putative phenylacrylic acid decarboxylase FDC1/Irc4p
BK006938	1517005	T→C								0.062	intergenic (+3400/+131)	FDC1 → / ← IRC4	putative phenylacrylic acid decarboxylase FDC1/Irc4p
BK006938	1518951	+TTT						0.127		0.253	intergenic (‑1276/+713)	IRC4 ← / ← YDR541C	Irc4p/carbonyl reductase (NADPH‑dependent)
BK006938	1524974	A→G	1	1	1	1	1	1	1	1	intergenic (+1363/‑1347)	PAU10 → / → YRF1‑1	seripauperin PAU10/Y' element ATP‑dependent helicase protein 1 copy 1
BK006938	1525313	T→G	1	1	1		1	1	1	1	intergenic (+1702/‑1008)	PAU10 → / → YRF1‑1	seripauperin PAU10/Y' element ATP‑dependent helicase protein 1 copy 1
BK006938	1525335	C→G	1	1	1		1	1	1	1	intergenic (+1724/‑986)	PAU10 → / → YRF1‑1	seripauperin PAU10/Y' element ATP‑dependent helicase protein 1 copy 1
BK006938	1525340	C→A	1	1	1		1	1	1	1	intergenic (+1729/‑981)	PAU10 → / → YRF1‑1	seripauperin PAU10/Y' element ATP‑dependent helicase protein 1 copy 1
BK006938	1525345	C→G	1	1	1		1	1	1	1	intergenic (+1734/‑976)	PAU10 → / → YRF1‑1	seripauperin PAU10/Y' element ATP‑dependent helicase protein 1 copy 1
BK006938	1525351	C→G	1	?	1		1	1	1	?	intergenic (+1740/‑970)	PAU10 → / → YRF1‑1	seripauperin PAU10/Y' element ATP‑dependent helicase protein 1 copy 1
BK006938	1525357	C→G	1	?	1	?	1	1	1	?	intergenic (+1746/‑964)	PAU10 → / → YRF1‑1	seripauperin PAU10/Y' element ATP‑dependent helicase protein 1 copy 1
BK006938	1525363	C→G	1	?	1	?	?	1	1	?	intergenic (+1752/‑958)	PAU10 → / → YRF1‑1	seripauperin PAU10/Y' element ATP‑dependent helicase protein 1 copy 1
BK006938	1525366	C→G	1	?	1	?	?	1	1	?	intergenic (+1755/‑955)	PAU10 → / → YRF1‑1	seripauperin PAU10/Y' element ATP‑dependent helicase protein 1 copy 1
BK006938	1525368	C→G	1	?	1	?	?	1	1	?	intergenic (+1757/‑953)	PAU10 → / → YRF1‑1	seripauperin PAU10/Y' element ATP‑dependent helicase protein 1 copy 1
BK006938	1525370	C→G	1	?	1	?	?	1	1	?	intergenic (+1759/‑951)	PAU10 → / → YRF1‑1	seripauperin PAU10/Y' element ATP‑dependent helicase protein 1 copy 1
BK006938	1525374	Δ1 bp		?	?	?	?	?	0.656		intergenic (+1763/‑947)	PAU10 → / → YRF1‑1	seripauperin PAU10/Y' element ATP‑dependent helicase protein 1 copy 1
BK006938	1525378	G→T		?	?	?	?	?	0.617		intergenic (+1767/‑943)	PAU10 → / → YRF1‑1	seripauperin PAU10/Y' element ATP‑dependent helicase protein 1 copy 1
BK006938	1525379	Δ1 bp	1	?	?	?	?	?			intergenic (+1768/‑942)	PAU10 → / → YRF1‑1	seripauperin PAU10/Y' element ATP‑dependent helicase protein 1 copy 1
BK006938	1,043,114:1	+T					0.06		0.108		intergenic (+153/+32)	HRQ1 → / ← SRP101	ATP‑dependent 3'‑5' DNA helicase/Signal recognition particle receptor subunit alpha
BK006938	1,043,114:2	+A					0.06		0.108		intergenic (+153/+32)	HRQ1 → / ← SRP101	ATP‑dependent 3'‑5' DNA helicase/Signal recognition particle receptor subunit alpha
BK006938	1,109,876:1	+A					0.077			0.078	intergenic (+29/‑713)	ASP1 → / → MRPL35	asparaginase ASP1/mitochondrial 54S ribosomal protein YmL35
BK006938	1,109,876:2	+T					0.077			0.078	intergenic (+29/‑713)	ASP1 → / → MRPL35	asparaginase ASP1/mitochondrial 54S ribosomal protein YmL35
BK006938	1,150,912:1	+G	1	1	1	1	1	1	1	1	noncoding (30/100 nt)	YNCD0024C ←	tRNA‑Ser
BK006938	1,224,545:2	+T				0.077				0.087	intergenic (‑151/‑212)	PHO92 ← / → WIP1	mRNA‑binding phosphate metabolism regulator/Wip1p
BK006938	1,229,224:1	+A	0.097			0.085					intergenic (+308/+125)	ATP17 → / ← LSM6	F1F0 ATP synthase subunit f/U4/U6‑U5 snRNP complex subunit LSM6
BK006938	1,229,224:2	+T	0.097			0.085					intergenic (+308/+125)	ATP17 → / ← LSM6	F1F0 ATP synthase subunit f/U4/U6‑U5 snRNP complex subunit LSM6
BK006938	1,239,031:1	+A				0.116			0.093	0.141	intergenic (‑181/‑461)	COI1 ← / → RPP2B	Coi1p/ribosomal protein P2B
BK006938	1,239,031:2	+T				0.116			0.093	0.132	intergenic (‑181/‑461)	COI1 ← / → RPP2B	Coi1p/ribosomal protein P2B
BK006938	1,321,982:1	+A		0.145		0.125	0.104	0.089	0.13	0.096	intergenic (+41/‑223)	SNX41 → / → RPN9	Snx41p/proteasome regulatory particle lid subunit RPN9
BK006938	1,321,982:2	+T		0.145		0.125	0.104	0.089	0.13	0.096	intergenic (+41/‑223)	SNX41 → / → RPN9	Snx41p/proteasome regulatory particle lid subunit RPN9
BK006938	1,385,471:1	+A	0.1			0.161	0.125	0.093			intergenic (+185/+53)	MFA1 → / ← CMI8	mating pheromone a/Cmi8p
BK006938	1,385,471:2	+T	0.1			0.161	0.125	0.093			intergenic (+185/+53)	MFA1 → / ← CMI8	mating pheromone a/Cmi8p
BK006938	1,418,469:1	+A		0.127	0.133						intergenic (+99/+81)	DIG2 → / ← PHO8	Dig2p/alkaline phosphatase PHO8
BK006938	1,418,469:2	+T		0.127	0.133						intergenic (+99/+81)	DIG2 → / ← PHO8	Dig2p/alkaline phosphatase PHO8
BK006938	1,518,961:1	(T)13→14	1	1	1	1	1		1		intergenic (‑1286/+703)	IRC4 ← / ← YDR541C	Irc4p/carbonyl reductase (NADPH‑dependent)
BK006938	1,525,437:1	+G	0.318								intergenic (+1826/‑884)	PAU10 → / → YRF1‑1	seripauperin PAU10/Y' element ATP‑dependent helicase protein 1 copy 1
BK006938	1,525,466:1	+G							0.645		intergenic (+1855/‑855)	PAU10 → / → YRF1‑1	seripauperin PAU10/Y' element ATP‑dependent helicase protein 1 copy 1
BK006938	1,525,467:1	+G	0.182								intergenic (+1856/‑854)	PAU10 → / → YRF1‑1	seripauperin PAU10/Y' element ATP‑dependent helicase protein 1 copy 1
BK006938	1,525,467:2	+G	0.182								intergenic (+1856/‑854)	PAU10 → / → YRF1‑1	seripauperin PAU10/Y' element ATP‑dependent helicase protein 1 copy 1
BK006938	1,525,467:3	+G	0.182								intergenic (+1856/‑854)	PAU10 → / → YRF1‑1	seripauperin PAU10/Y' element ATP‑dependent helicase protein 1 copy 1
BK006938	1,525,467:4	+T	0.182								intergenic (+1856/‑854)	PAU10 → / → YRF1‑1	seripauperin PAU10/Y' element ATP‑dependent helicase protein 1 copy 1
BK006938	169,833:1	+T							0.081		intergenic (‑225/+577)	MHF2 ← / ← DHH1	Mhf2p/DExD/H‑box ATP‑dependent RNA helicase DHH1
BK006938	169,833:2	+A							0.081		intergenic (‑225/+577)	MHF2 ← / ← DHH1	Mhf2p/DExD/H‑box ATP‑dependent RNA helicase DHH1
BK006938	211,315:1	+A				0.103	0.059		0.096		intergenic (‑754/+60)	RPO21 ← / ← SCM3	DNA‑directed RNA polymerase II core subunit RPO21/Scm3p
BK006938	211,315:2	+T				0.103	0.059		0.096		intergenic (‑754/+60)	RPO21 ← / ← SCM3	DNA‑directed RNA polymerase II core subunit RPO21/Scm3p
BK006938	226,816:1	+A						0.111	0.324	0.148	intergenic (+65/‑577)	CDC53 → / → LYS21	cullin CDC53/homocitrate synthase LYS21
BK006938	226,816:2	+T						0.111	0.324	0.148	intergenic (+65/‑577)	CDC53 → / → LYS21	cullin CDC53/homocitrate synthase LYS21
BK006938	240,138:1	+A	0.094	0.192	0.143	0.175			0.086		intergenic (‑532/‑121)	HNT1 ← / → YDL124W	adenosine 5'‑monophosphoramidase/aldo‑keto reductase superfamily protein
BK006938	240,138:2	+T	0.094	0.192	0.143	0.175			0.086		intergenic (‑532/‑121)	HNT1 ← / → YDL124W	adenosine 5'‑monophosphoramidase/aldo‑keto reductase superfamily protein
BK006938	323,677:1	+A		0.125	0.174	0.191	0.14	0.233	0.169	0.14	intergenic (‑206/+370)	SNR63 ← / ← BRE1	SNR63/E3 ubiquitin‑protein ligase BRE1
BK006938	323,677:2	+T		0.125	0.174	0.191	0.14	0.233	0.169	0.14	intergenic (‑206/+370)	SNR63 ← / ← BRE1	SNR63/E3 ubiquitin‑protein ligase BRE1
BK006938	329,641:2	+A		0.099			0.111				intergenic (+74/+195)	AHK1 → / ← YET3	Ahk1p/Yet3p
BK006938	33,328:1	+A	0.091			0.071		0.06		0.074	intergenic (+94/+87)	PHO13 → / ← YPD1	4‑nitrophenylphosphatase/Ypd1p
BK006938	33,328:2	+T	0.091			0.071		0.06		0.074	intergenic (+94/+87)	PHO13 → / ← YPD1	4‑nitrophenylphosphatase/Ypd1p
BK006938	344,004:1	+T	0.634		0.744						intergenic (+19/+233)	TSR1 → / ← RAD59	Tsr1p/Rad59p
BK006938	344,004:2	+A	0.634		0.744						intergenic (+19/+233)	TSR1 → / ← RAD59	Tsr1p/Rad59p
BK006938	370,968:2	+A		0.064					0.088	0.121	intergenic (+262/‑272)	SIT4 → / → NPC2	type 2A‑related serine/threonine‑protein phosphatase SIT4/sterol transporter
BK006938	403,520:1	(T)9→10	1	1	1	1	1	1	1	1	intergenic (‑229/+175)	MPS1 ← / ← MRX9	serine/threonine/tyrosine protein kinase MPS1/Mrx9p
BK006938	444,482:1	+A		0.08		0.075		0.086			intergenic (+971/‑201)	ATP16 → / → MCD1	F1F0 ATP synthase subunit delta/kleisin alpha
BK006938	444,482:2	+T		0.08		0.075		0.086			intergenic (+971/‑201)	ATP16 → / → MCD1	F1F0 ATP synthase subunit delta/kleisin alpha
BK006938	449,736:1	+G					0.221				intergenic (+460/+484)	RMD1 → / ← NTH1	Rmd1p/alpha,alpha‑trehalase NTH1
BK006938	489,441:1	+A		0.099	0.102	0.067		0.113			intergenic (‑571/‑67)	YNCD0007C ← / → SES1	tRNA‑Val/serine‑‑tRNA ligase SES1
BK006938	489,441:2	+T		0.099	0.102	0.067		0.113			intergenic (‑571/‑67)	YNCD0007C ← / → SES1	tRNA‑Val/serine‑‑tRNA ligase SES1
BK006938	505,233:1	+A		0.129		0.109					intergenic (‑538/‑2914)	PST2 ← / → MRH1	flavodoxin‑like fold family protein/Mrh1p
BK006938	505,233:2	+T		0.129		0.109					intergenic (‑538/‑2914)	PST2 ← / → MRH1	flavodoxin‑like fold family protein/Mrh1p
BK006938	548,565:1	(T)19→20	1								intergenic (‑255/+197)	RPC11 ← / ← BAP3	DNA‑directed RNA polymerase III core subunit RPC11/amino acid transporter BAP3
BK006938	620,983:1	+T		0.062		0.08					intergenic (‑942/‑1129)	YNCD0013C ← / → VTC5	tRNA‑Arg/Vtc5p
BK006938	620,983:2	+A		0.062		0.08					intergenic (‑942/‑1129)	YNCD0013C ← / → VTC5	tRNA‑Arg/Vtc5p
BK006938	681,972:1	+A						0.069			coding (255/303 nt)	YDR114C ←	hypothetical protein
BK006938	681,972:2	+T						0.069			coding (255/303 nt)	YDR114C ←	hypothetical protein
BK006938	7,725:1	+A		1	1	1	1	1	1	1	coding (1741/1830 nt)	MPH2 →	alpha‑glucoside permease
BK006938	810,472:1	+T		0.111			0.13	0.127	0.135		intergenic (+91/+93)	SUP35 → / ← ARG82	translation termination factor GTPase eRF3/inositol polyphosphate multikinase
BK006938	810,472:2	+A		0.111			0.13	0.127	0.135		intergenic (+91/+93)	SUP35 → / ← ARG82	translation termination factor GTPase eRF3/inositol polyphosphate multikinase
BK006938	812,962:1	+A	0.091	0.157	0.141	0.135					intergenic (+112/+231)	HMO1 → / ← RSM24	Hmo1p/mitochondrial 37S ribosomal protein RSM24
BK006938	812,962:2	+T	0.091	0.157	0.141	0.135					intergenic (+112/+231)	HMO1 → / ← RSM24	Hmo1p/mitochondrial 37S ribosomal protein RSM24
BK006938	817,541:1	(A)10→11	1	1	1	1	1	1	1	1	intergenic (+16/‑409)	UBC1 → / → SDH4	E2 ubiquitin‑conjugating protein UBC1/succinate dehydrogenase membrane anchor subunit SDH4
BK006938	840,422:1	+A				0.079	0.077		0.152	0.103	intergenic (+30/+182)	SLY1 → / ← RVB1	syntaxin‑binding protein/RuvB family ATP‑dependent DNA helicase pontin
BK006938	840,422:2	+T				0.079	0.077		0.152	0.103	intergenic (+30/+182)	SLY1 → / ← RVB1	syntaxin‑binding protein/RuvB family ATP‑dependent DNA helicase pontin
BK006938	864,867:1	+A		0.145		0.16			0.111	0.096	intergenic (+159/+145)	EBS1 → / ← UME6	Ebs1p/DNA‑binding transcriptional regulator UME6
BK006938	864,867:2	+T		0.145		0.16			0.111	0.096	intergenic (+159/+145)	EBS1 → / ← UME6	Ebs1p/DNA‑binding transcriptional regulator UME6
BK006938	930,964:1	+A		0.093			0.13	0.167		0.125	intergenic (‑607/‑165)	RTN1 ← / → LYS4	Rtn1p/homoaconitate hydratase LYS4
BK006938	930,964:2	+T		0.093			0.13	0.167		0.125	intergenic (‑607/‑165)	RTN1 ← / → LYS4	Rtn1p/homoaconitate hydratase LYS4
BK006939	14725	Δ3 bp						0.054			intergenic (+310/‑1628)	RMD6 → / → DLD3	Rmd6p/D‑lactate dehydrogenase
BK006939	20948	G→C		0.078							D454H (GAT→CAT)	DSF1 →	mannitol dehydrogenase DSF1
BK006939	21322	Δ3 bp		0.051		0.066		0.075		0.097	intergenic (+225/+213)	DSF1 → / ← HXT13	mannitol dehydrogenase DSF1/hexose transporter HXT13
BK006939	31461	Δ1 bp	0.094	Δ	Δ	0.097	Δ		0.13	0.143	intergenic (‑222/+233)	AVT2 ← / ← CAN1	Avt2p/arginine permease CAN1
BK006939	31461	Δ4 bp		0.072	0.1		0.054				intergenic (‑222/+230)	AVT2 ← / ← CAN1	Avt2p/arginine permease CAN1
BK006939	31462	Δ1 bp	0.094	Δ	Δ	0.097	Δ		0.13	0.154	intergenic (‑223/+232)	AVT2 ← / ← CAN1	Avt2p/arginine permease CAN1
BK006939	31464	+ATAT	0.062			0.164					intergenic (‑225/+230)	AVT2 ← / ← CAN1	Avt2p/arginine permease CAN1
BK006939	31482	Δ1 bp				0.129					intergenic (‑243/+212)	AVT2 ← / ← CAN1	Avt2p/arginine permease CAN1
BK006939	31483	Δ1 bp				0.125					intergenic (‑244/+211)	AVT2 ← / ← CAN1	Avt2p/arginine permease CAN1
BK006939	33531	C→A							0.068		intergenic (‑65/‑876)	CAN1 ← / → NPR2	arginine permease CAN1/nitrogen permease regulating protein NPR2
BK006939	48384	T→C	1	1	1	1	1	1	1	1	intergenic (+11/+87)	HAT2 → / ← POL5	Hat2p/DNA‑directed DNA polymerase
BK006939	61689	+TTT						0.106			intergenic (+256/‑10)	SNR67 → / → SNR53	SNR67/SNR53
BK006939	62152	A→G			0.284						intergenic (‑192/‑1576)	YNCE0004C ← / → PAU2	tRNA‑Gly/seripauperin PAU2
BK006939	62185	G→A			0.287						intergenic (‑225/‑1543)	YNCE0004C ← / → PAU2	tRNA‑Gly/seripauperin PAU2
BK006939	65293	Δ3 bp								0.078	intergenic (‑126/+90)	TCA17 ← / ← FRD1	Tca17p/fumarate reductase
BK006939	65294	Δ3 bp				0.102					intergenic (‑127/+89)	TCA17 ← / ← FRD1	Tca17p/fumarate reductase
BK006939	76844	A→C		0.091							N301H (AAC→CAC)	YEF1 →	NADH/NAD(+) kinase
BK006939	77287	G→T	0.106								S448S (TCG→TCT)	YEF1 →	NADH/NAD(+) kinase
BK006939	81213	Δ3 bp		0.052					0.068	0.06	intergenic (+68/+192)	UTR4 → / ← RAD23	putative acireductone synthase UTR4/Rad23p
BK006939	86487	T→A		0.236		0.245					P103P (CCT→CCA)	MTC7 →	Mtc7p
BK006939	86489	Δ3 bp						0.155			coding (311‑313/420 nt)	MTC7 →	Mtc7p
BK006939	86492	+AAAA		0.085							coding (314/420 nt)	MTC7 →	Mtc7p
BK006939	100564	G→C			0.128				0.109		intergenic (+360/‑205)	IMT4 → / → VMA3	tRNA‑Met/H(+)‑transporting V0 sector ATPase subunit c
BK006939	100569	G→C				0.075					intergenic (+365/‑200)	IMT4 → / → VMA3	tRNA‑Met/H(+)‑transporting V0 sector ATPase subunit c
BK006939	100572	T→A		0.074		0.052					intergenic (+368/‑197)	IMT4 → / → VMA3	tRNA‑Met/H(+)‑transporting V0 sector ATPase subunit c
BK006939	100576	+AAA								0.125	intergenic (+372/‑193)	IMT4 → / → VMA3	tRNA‑Met/H(+)‑transporting V0 sector ATPase subunit c
BK006939	115949	Δ1,097 bp	1	1	1	1	1	1	1	1		URA3	URA3
BK006939	118578	Δ1 bp	0.121	0.167	0.139	0.128	0.129	0.138	0.16	0.145	intergenic (‑543/+39)	RPR1 ← / ← PXP1	RPR1/putative indolepyruvate decarboxylase family protein
BK006939	118579	Δ1 bp	0.122	0.169	0.139	0.132	0.13	0.153	0.165	0.155	intergenic (‑544/+38)	RPR1 ← / ← PXP1	RPR1/putative indolepyruvate decarboxylase family protein
BK006939	118581	+ATAT			0.163	0.167					intergenic (‑546/+36)	RPR1 ← / ← PXP1	RPR1/putative indolepyruvate decarboxylase family protein
BK006939	118603	Δ1 bp			0.14	0.129					intergenic (‑568/+14)	RPR1 ← / ← PXP1	RPR1/putative indolepyruvate decarboxylase family protein
BK006939	118604	Δ1 bp			0.128	0.129					intergenic (‑569/+13)	RPR1 ← / ← PXP1	RPR1/putative indolepyruvate decarboxylase family protein
BK006939	122710	C→A	0.063								intergenic (+400/+88)	EAF5 → / ← PMP2	Eaf5p/proteolipid ATPase
BK006939	122729	Δ3 bp		0.069							intergenic (+419/+67)	EAF5 → / ← PMP2	Eaf5p/proteolipid ATPase
BK006939	129197	A→G		0.315							M125V (ATG→GTG)	VAC8 →	protein anchor VAC8
BK006939	132566	Δ1 bp		0.064	0.104	0.08	0.131	0.122	0.057		intergenic (+15/‑554)	UBC8 → / → GLC3	E2 ubiquitin‑conjugating protein UBC8/1,4‑alpha‑glucan branching enzyme
BK006939	132567	Δ1 bp		0.063	0.097	0.082	0.125	0.12	0.057		intergenic (+16/‑553)	UBC8 → / → GLC3	E2 ubiquitin‑conjugating protein UBC8/1,4‑alpha‑glucan branching enzyme
BK006939	132569	+ATAT				0.131			0.182	0.102	intergenic (+18/‑551)	UBC8 → / → GLC3	E2 ubiquitin‑conjugating protein UBC8/1,4‑alpha‑glucan branching enzyme
BK006939	132586	Δ1 bp				0.1			0.148	0.057	intergenic (+35/‑534)	UBC8 → / → GLC3	E2 ubiquitin‑conjugating protein UBC8/1,4‑alpha‑glucan branching enzyme
BK006939	132587	Δ1 bp				0.1			0.159	0.067	intergenic (+36/‑533)	UBC8 → / → GLC3	E2 ubiquitin‑conjugating protein UBC8/1,4‑alpha‑glucan branching enzyme
BK006939	136899	G→T				0.556					intergenic (‑121/‑1767)	YEL009C‑A ← / → YNCE0010W	hypothetical protein/tRNA‑Arg
BK006939	138229	C→T	0.138								intergenic (‑1451/‑437)	YEL009C‑A ← / → YNCE0010W	hypothetical protein/tRNA‑Arg
BK006939	138231	A→G	0.139								intergenic (‑1453/‑435)	YEL009C‑A ← / → YNCE0010W	hypothetical protein/tRNA‑Arg
BK006939	138244	G→A	0.114								intergenic (‑1466/‑422)	YEL009C‑A ← / → YNCE0010W	hypothetical protein/tRNA‑Arg
BK006939	138249	T→C	0.106								intergenic (‑1471/‑417)	YEL009C‑A ← / → YNCE0010W	hypothetical protein/tRNA‑Arg
BK006939	138250	C→T	0.107								intergenic (‑1472/‑416)	YEL009C‑A ← / → YNCE0010W	hypothetical protein/tRNA‑Arg
BK006939	138259	G→T	0.052								intergenic (‑1481/‑407)	YEL009C‑A ← / → YNCE0010W	hypothetical protein/tRNA‑Arg
BK006939	138263	T→C	0.052								intergenic (‑1485/‑403)	YEL009C‑A ← / → YNCE0010W	hypothetical protein/tRNA‑Arg
BK006939	138423	A→G				0.315					intergenic (‑1645/‑243)	YEL009C‑A ← / → YNCE0010W	hypothetical protein/tRNA‑Arg
BK006939	138430	G→A				0.249					intergenic (‑1652/‑236)	YEL009C‑A ← / → YNCE0010W	hypothetical protein/tRNA‑Arg
BK006939	138458	A→T				0.078					intergenic (‑1680/‑208)	YEL009C‑A ← / → YNCE0010W	hypothetical protein/tRNA‑Arg
BK006939	138459	T→C				0.078					intergenic (‑1681/‑207)	YEL009C‑A ← / → YNCE0010W	hypothetical protein/tRNA‑Arg
BK006939	142942	Δ3 bp	0.056	0.068		0.058	0.058				coding (1051‑1053/2001 nt)	MIT1 →	Mit1p
BK006939	142944	+AAT	0.056								coding (1053/2001 nt)	MIT1 →	Mit1p
BK006939	148092	Δ3 bp					0.082				intergenic (+113/‑82)	YEA4 → / → GIM4	Yea4p/tubulin‑binding prefolding complex subunit GIM4
BK006939	152070	A→C							0.081		intergenic (‑1092/‑1450)	IRC22 ← / → MNN1	Irc22p/alpha‑1,3‑mannosyltransferase MNN1
BK006939	154531	T→A	1	1	1	1	1	1	1	1	S338T (TCT→ACT)	MNN1 →	alpha‑1,3‑mannosyltransferase MNN1
BK006939	159028	Δ3 bp		0.099	0.09		0.076				intergenic (‑34/+58)	PMI40 ← / ← PMI40	mannose‑6‑phosphate isomerase PMI40/mannose‑6‑phosphate isomerase PMI40
BK006939	166870	C→A					0.168				intergenic (‑99/+5)	TMA20 ← / ← TMA20	translation machinery‑associated protein 20/translation machinery‑associated protein 20
BK006939	167908	A→G					0.056				L1304S (TTG→TCG)	SEC3 ←	GTP‑Rho binding exocyst subunit SEC3
BK006939	172599	Δ1 bp	0.083					0.059	0.053	0.06	intergenic (+107/+35)	NTF2 → / ← YER010C	Ran GTPase‑binding protein NTF2/bifunctional 4‑hydroxy‑4‑methyl‑2‑oxoglutarate aldolase/oxaloacetate decarboxylase
BK006939	172600	Δ1 bp	0.076					0.057		0.059	intergenic (+108/+34)	NTF2 → / ← YER010C	Ran GTPase‑binding protein NTF2/bifunctional 4‑hydroxy‑4‑methyl‑2‑oxoglutarate aldolase/oxaloacetate decarboxylase
BK006939	174039	C→A							0.115		intergenic (‑701/‑1209)	YER010C ← / → TIR1	bifunctional 4‑hydroxy‑4‑methyl‑2‑oxoglutarate aldolase/oxaloacetate decarboxylase/GPI‑anchored mannoprotein
BK006939	198593	Δ1 bp		0.117	Δ	Δ	0.149			0.15	intergenic (+74/‑219)	RPN3 → / → SRB4	proteasome regulatory particle lid subunit RPN3/Srb4p
BK006939	198593	Δ4 bp			0.053	0.071					intergenic (+74/‑216)	RPN3 → / → SRB4	proteasome regulatory particle lid subunit RPN3/Srb4p
BK006939	198594	Δ1 bp		0.117	Δ	Δ	0.149	0.094		0.15	intergenic (+75/‑218)	RPN3 → / → SRB4	proteasome regulatory particle lid subunit RPN3/Srb4p
BK006939	225784	Δ1 bp		0.052	0.069	0.118	0.093		0.067	0.131	intergenic (‑585/‑105)	ARB1 ← / → PHM8	ATP‑binding cassette family ATPase ARB1/bifunctional nucleotidase/lysophosphatidic acid phosphatase
BK006939	225786	+TATA		0.097							intergenic (‑587/‑103)	ARB1 ← / → PHM8	ATP‑binding cassette family ATPase ARB1/bifunctional nucleotidase/lysophosphatidic acid phosphatase
BK006939	225804	Δ1 bp		0.069							intergenic (‑605/‑85)	ARB1 ← / → PHM8	ATP‑binding cassette family ATPase ARB1/bifunctional nucleotidase/lysophosphatidic acid phosphatase
BK006939	225805	Δ1 bp		0.068							intergenic (‑606/‑84)	ARB1 ← / → PHM8	ATP‑binding cassette family ATPase ARB1/bifunctional nucleotidase/lysophosphatidic acid phosphatase
BK006939	231405	A→G		0.349		1					A537A (GCA→GCG)	GLN3 →	nitrogen‑responsive transcriptional regulator GLN3
BK006939	231409	Δ76 bp				1					coding (1615‑1690/2193 nt)	GLN3 →	nitrogen‑responsive transcriptional regulator GLN3
BK006939	231443	C→G				Δ			0.369		S550* (TCA→TGA)	GLN3 →	nitrogen‑responsive transcriptional regulator GLN3
BK006939	231473	C→A				Δ		0.574			S560* (TCA→TAA)	GLN3 →	nitrogen‑responsive transcriptional regulator GLN3
BK006939	243666	Δ3 bp			0.067						intergenic (+55/+142)	SPO73 → / ← SAP1	Spo73p/putative AAA family ATPase SAP1
BK006939	250350	T→A						0.108			noncoding (65/72 nt)	YNCE0014W →	tRNA‑Gln
BK006939	252680	A→G			1						E318G (GAA→GGA)	TPA1 →	oxidative DNA demethylase
BK006939	256304	Δ4 bp		0.053					0.11	0.156	intergenic (+170/+68)	JHD1 → / ← HOM3	[Histone H3]‑lysine‑36 demethylase/aspartate kinase
BK006939	256304	Δ1 bp		Δ	0.2	0.104	0.078	0.163	Δ	Δ	intergenic (+170/+71)	JHD1 → / ← HOM3	[Histone H3]‑lysine‑36 demethylase/aspartate kinase
BK006939	256305	Δ1 bp		Δ	0.2	0.104	0.078	0.163	Δ	Δ	intergenic (+171/+70)	JHD1 → / ← HOM3	[Histone H3]‑lysine‑36 demethylase/aspartate kinase
BK006939	256307	+TATA		0.122	0.13						intergenic (+173/+68)	JHD1 → / ← HOM3	[Histone H3]‑lysine‑36 demethylase/aspartate kinase
BK006939	256326	Δ1 bp		0.095	0.086						intergenic (+192/+49)	JHD1 → / ← HOM3	[Histone H3]‑lysine‑36 demethylase/aspartate kinase
BK006939	256605	C→T							0.173		G452S (GGC→AGC)	HOM3 ←	aspartate kinase
BK006939	270564	C→T						0.576			intergenic (‑379/+173)	RPL34A ← / ← HMF1	ribosomal 60S subunit protein L34A/putative isoleucine biosynthesis protein HMF1
BK006939	272558	Δ1 bp					0.083				intergenic (+467/‑66)	PET117 → / → PCL6	Pet117p/Pcl6p
BK006939	272570	(T)12→11	1			1	1		1	1	intergenic (+479/‑54)	PET117 → / → PCL6	Pet117p/Pcl6p
BK006939	283103	Δ1 bp							0.19		coding (1120/1518 nt)	VHR2 ←	Vhr2p
BK006939	283106	G→T							0.198		Q373K (CAA→AAA)	VHR2 ←	Vhr2p
BK006939	284385	Δ6 bp							0.099		intergenic (‑163/+851)	VHR2 ← / ← ICL1	Vhr2p/isocitrate lyase 1
BK006939	284385	Δ1 bp	0.205		0.191	0.127			Δ		intergenic (‑163/+856)	VHR2 ← / ← ICL1	Vhr2p/isocitrate lyase 1
BK006939	284386	Δ1 bp	0.205		0.191	0.111			Δ		intergenic (‑164/+855)	VHR2 ← / ← ICL1	Vhr2p/isocitrate lyase 1
BK006939	284388	+ATAT		0.188				0.531	Δ		intergenic (‑166/+853)	VHR2 ← / ← ICL1	Vhr2p/isocitrate lyase 1
BK006939	284419	Δ1 bp		0.116				0.214			intergenic (‑197/+822)	VHR2 ← / ← ICL1	Vhr2p/isocitrate lyase 1
BK006939	284420	Δ1 bp		0.118				0.214			intergenic (‑198/+821)	VHR2 ← / ← ICL1	Vhr2p/isocitrate lyase 1
BK006939	284429	Δ4 bp								0.133	intergenic (‑207/+809)	VHR2 ← / ← ICL1	Vhr2p/isocitrate lyase 1
BK006939	284430	Δ1 bp				0.055				Δ	intergenic (‑208/+811)	VHR2 ← / ← ICL1	Vhr2p/isocitrate lyase 1
BK006939	287534	G→A								0.072	intergenic (‑620/+909)	ICL1 ← / ← SUP19	isocitrate lyase 1/tRNA‑Ser
BK006939	299794	C→T								0.063	T282I (ACT→ATT)	RNR1 →	ribonucleotide‑diphosphate reductase subunit RNR1
BK006939	305800	Δ3 bp				0.061					intergenic (+208/‑521)	ALD5 → / → RPS24A	aldehyde dehydrogenase (NAD(P)(+)) ALD5/ribosomal 40S subunit protein S24A
BK006939	316248	C→A				0.057					R118L (CGA→CTA)	MRX1 ←	Mrx1p
BK006939	339532	G→C						0.602			intergenic (+60/+332)	TRP2 → / ← MET6	anthranilate synthase TRP2/5‑methyltetrahydropteroyltriglutamate‑ homocysteine S‑methyltransferase
BK006939	352394	A→G	1	1	1	1	1	1	1	1	K233E (AAA→GAA)	SHC1 →	Shc1p
BK006939	355952	C→T								0.056	L163L (CTG→TTG)	UBP9 →	putative ubiquitin‑specific protease UBP9
BK006939	364122	C→A			0.531						intergenic (+420/‑467)	RPS8B → / → SSA4	ribosomal 40S subunit protein S8B/Hsp70 family chaperone SSA4
BK006939	382290	A→T	0.131								intergenic (‑187/+305)	KAP123 ← / ← SWI4	Kap123p/SBF complex DNA‑binding subunit SWI4
BK006939	382299	Δ3 bp		0.083							intergenic (‑196/+294)	KAP123 ← / ← SWI4	Kap123p/SBF complex DNA‑binding subunit SWI4
BK006939	382301	+TTT	0.185								intergenic (‑198/+294)	KAP123 ← / ← SWI4	Kap123p/SBF complex DNA‑binding subunit SWI4
BK006939	382524	Δ3 bp	0.059								intergenic (‑421/+69)	KAP123 ← / ← SWI4	Kap123p/SBF complex DNA‑binding subunit SWI4
BK006939	392144	G→A		0.079							S523S (TCC→TCT)	BOI2 ←	Boi2p
BK006939	404491	+TTT					0.054				intergenic (‑139/‑322)	GLO3 ← / → YCK3	ADP‑ribosylation factor GTPase‑activating protein/casein kinase YCK3
BK006939	407064	Δ1 bp			0.051	0.059				0.113	intergenic (+677/+278)	YCK3 → / ← DSE1	casein kinase YCK3/Dse1p
BK006939	407065	Δ1 bp				0.057				0.113	intergenic (+678/+277)	YCK3 → / ← DSE1	casein kinase YCK3/Dse1p
BK006939	418435	C→A	0.14								L385L (CTC→CTA)	SAK1 →	serine/threonine protein kinase SAK1
BK006939	418454	G→T				0.056					V392L (GTA→TTA)	SAK1 →	serine/threonine protein kinase SAK1
BK006939	449304	T→G		0.176		?					intergenic (‑280/‑170)	YER137C‑A ← / → YER138W‑A	gag protein/hypothetical protein
BK006939	498750	G→A			0.061						intergenic (‑626/+597)	YER159C‑A ← / ← SPT2	gag protein/Spt2p
BK006939	501741	G→T					0.389				S385Y (TCT→TAT)	RAD4 ←	Rad4p
BK006939	517529	T→C	1	1	1	1	1	1	1	1	intergenic (+70/‑687)	DNF1 → / → BCK2	aminophospholipid‑translocating P4‑type ATPase DNF1/Bck2p
BK006939	526531	T→A								0.059	F186L (TTT→TTA)	ADK2 →	adenylate kinase ADK2
BK006939	544773	T→A				0.107					N1028K (AAT→AAA)	ECM32 →	RNA helicase
BK006939	570165	T→C								0.214	intergenic (‑258/‑990)	YER188C‑A ← / → YER189W	hypothetical protein/hypothetical protein
BK006939	118,577:1	+A		0.143			0.057	0.138	0.086	0.136	intergenic (‑542/+40)	RPR1 ← / ← PXP1	RPR1/putative indolepyruvate decarboxylase family protein
BK006939	118,577:2	+T		0.143			0.057	0.138	0.086	0.136	intergenic (‑542/+40)	RPR1 ← / ← PXP1	RPR1/putative indolepyruvate decarboxylase family protein
BK006939	132,565:1	+A	0.095	0.127			0.131	0.073			intergenic (+14/‑555)	UBC8 → / → GLC3	E2 ubiquitin‑conjugating protein UBC8/1,4‑alpha‑glucan branching enzyme
BK006939	132,565:2	+T	0.095	0.127			0.131	0.073			intergenic (+14/‑555)	UBC8 → / → GLC3	E2 ubiquitin‑conjugating protein UBC8/1,4‑alpha‑glucan branching enzyme
BK006939	172,598:1	+A		0.098	0.081	0.064		0.13	0.118		intergenic (+106/+36)	NTF2 → / ← YER010C	Ran GTPase‑binding protein NTF2/bifunctional 4‑hydroxy‑4‑methyl‑2‑oxoglutarate aldolase/oxaloacetate decarboxylase
BK006939	172,598:2	+T		0.098	0.081	0.064		0.13	0.118		intergenic (+106/+36)	NTF2 → / ← YER010C	Ran GTPase‑binding protein NTF2/bifunctional 4‑hydroxy‑4‑methyl‑2‑oxoglutarate aldolase/oxaloacetate decarboxylase
BK006939	198,592:1	+T		0.082	0.128		0.081		0.055	0.089	intergenic (+73/‑220)	RPN3 → / → SRB4	proteasome regulatory particle lid subunit RPN3/Srb4p
BK006939	198,592:2	+A		0.082	0.128		0.081		0.055	0.089	intergenic (+73/‑220)	RPN3 → / → SRB4	proteasome regulatory particle lid subunit RPN3/Srb4p
BK006939	225,782:2	+A				0.074		0.146	0.079	0.131	intergenic (‑583/‑107)	ARB1 ← / → PHM8	ATP‑binding cassette family ATPase ARB1/bifunctional nucleotidase/lysophosphatidic acid phosphatase
BK006939	256,303:1	+T				0.071	0.111	0.14	0.08	0.103	intergenic (+169/+72)	JHD1 → / ← HOM3	[Histone H3]‑lysine‑36 demethylase/aspartate kinase
BK006939	256,303:2	+A				0.071	0.111	0.14	0.08	0.103	intergenic (+169/+72)	JHD1 → / ← HOM3	[Histone H3]‑lysine‑36 demethylase/aspartate kinase
BK006939	284,384:1	+A	0.161		0.128	0.141					intergenic (‑162/+857)	VHR2 ← / ← ICL1	Vhr2p/isocitrate lyase 1
BK006939	284,384:2	+T	0.14		0.128	0.127					intergenic (‑162/+857)	VHR2 ← / ← ICL1	Vhr2p/isocitrate lyase 1
BK006939	31,460:1	+A		0.102	0.073		0.147	0.103	0.091	0.081	intergenic (‑221/+234)	AVT2 ← / ← CAN1	Avt2p/arginine permease CAN1
BK006939	31,460:2	+T		0.102	0.073		0.147	0.103	0.091	0.081	intergenic (‑221/+234)	AVT2 ← / ← CAN1	Avt2p/arginine permease CAN1
BK006939	407,063:1	+A					0.09		0.059		intergenic (+676/+279)	YCK3 → / ← DSE1	casein kinase YCK3/Dse1p
BK006939	407,063:2	+T					0.09		0.059		intergenic (+676/+279)	YCK3 → / ← DSE1	casein kinase YCK3/Dse1p
BK006940	4686	C→A	0.134		0.405	0.651	0.145				intergenic (‑840/‑1740)	YFL064C ← / → COS4	hypothetical protein/Cos4p
BK006940	4694	C→A		0.082		0.614	0.13				intergenic (‑848/‑1732)	YFL064C ← / → COS4	hypothetical protein/Cos4p
BK006940	4698	A→C			0.118						intergenic (‑852/‑1728)	YFL064C ← / → COS4	hypothetical protein/Cos4p
BK006940	4700	A→C			0.117						intergenic (‑854/‑1726)	YFL064C ← / → COS4	hypothetical protein/Cos4p
BK006940	4703	Δ1 bp			0.163						intergenic (‑857/‑1723)	YFL064C ← / → COS4	hypothetical protein/Cos4p
BK006940	4711	Δ1 bp			0.08						intergenic (‑865/‑1715)	YFL064C ← / → COS4	hypothetical protein/Cos4p
BK006940	4716	+44 bp				68.4%					intergenic (‑870/‑1710)	YFL064C ← / → COS4	hypothetical protein/Cos4p
BK006940	4723	C→A			0.198						intergenic (‑877/‑1703)	YFL064C ← / → COS4	hypothetical protein/Cos4p
BK006940	4725	Δ1 bp			0.152						intergenic (‑879/‑1701)	YFL064C ← / → COS4	hypothetical protein/Cos4p
BK006940	4732	Δ1 bp	0.109		0.238	0.447				0.268	intergenic (‑886/‑1694)	YFL064C ← / → COS4	hypothetical protein/Cos4p
BK006940	4736	C→A	0.11		0.191	0.53				0.256	intergenic (‑890/‑1690)	YFL064C ← / → COS4	hypothetical protein/Cos4p
BK006940	4740	Δ1 bp	0.082			0.522					intergenic (‑894/‑1686)	YFL064C ← / → COS4	hypothetical protein/Cos4p
BK006940	4743	Δ1 bp								0.111	intergenic (‑897/‑1683)	YFL064C ← / → COS4	hypothetical protein/Cos4p
BK006940	4753	Δ1 bp	0.305		0.208		0.275	0.28	0.186	0.212	intergenic (‑907/‑1673)	YFL064C ← / → COS4	hypothetical protein/Cos4p
BK006940	4763	Δ1 bp	0.156								intergenic (‑917/‑1663)	YFL064C ← / → COS4	hypothetical protein/Cos4p
BK006940	4764	Δ1 bp	0.178								intergenic (‑918/‑1662)	YFL064C ← / → COS4	hypothetical protein/Cos4p
BK006940	4765	Δ1 bp	0.156		0.148		0.279				intergenic (‑919/‑1661)	YFL064C ← / → COS4	hypothetical protein/Cos4p
BK006940	4767	Δ1 bp	0.117						0.086		intergenic (‑921/‑1659)	YFL064C ← / → COS4	hypothetical protein/Cos4p
BK006940	4782	Δ1 bp							0.068		intergenic (‑936/‑1644)	YFL064C ← / → COS4	hypothetical protein/Cos4p
BK006940	4783	Δ1 bp						0.2	0.093		intergenic (‑937/‑1643)	YFL064C ← / → COS4	hypothetical protein/Cos4p
BK006940	4787	C→A						0.338	0.088		intergenic (‑941/‑1639)	YFL064C ← / → COS4	hypothetical protein/Cos4p
BK006940	11006	A→G	0.227	0.182	0.356	0.298	0.144	0.188	0.301	0.24	intergenic (‑37/‑357)	SNO3 ← / → SNZ3	putative pyridoxal 5'‑phosphate synthase/pyridoxine biosynthesis protein SNZ3
BK006940	11242	Δ1 bp			0.054						intergenic (‑273/‑121)	SNO3 ← / → SNZ3	putative pyridoxal 5'‑phosphate synthase/pyridoxine biosynthesis protein SNZ3
BK006940	11243	Δ1 bp			0.054						intergenic (‑274/‑120)	SNO3 ← / → SNZ3	putative pyridoxal 5'‑phosphate synthase/pyridoxine biosynthesis protein SNZ3
BK006940	12416	T→A	0.461	0.452	0.461	0.49	0.5	0.503	0.451	0.487	intergenic (+157/‑513)	SNZ3 → / → THI5	pyridoxine biosynthesis protein SNZ3/4‑amino‑5‑hydroxymethyl‑2‑methylpyrimidine phosphate synthase
BK006940	36419	C→T		0.062							intergenic (‑571/‑384)	ALR2 ← / → SWP82	putative Mg(2+) transporter ALR2/Swp82p
BK006940	39134	A→C						0.076			S349S (TCT→TCG)	EMP47 ←	Emp47p
BK006940	42204	C→T	0.059								A595V (GCG→GTG)	RGD2 →	GTPase‑activating protein RGD2
BK006940	43691	G→A			0.056						I234I (ATC→ATT)	SEC53 ←	phosphomannomutase SEC53
BK006940	58005	G→T			0.192						noncoding (517/707 nt)	RUF21 ←	RUF21
BK006940	58006	Δ1 bp		0.229	0.121	0.149		0.186	0.162		noncoding (516/707 nt)	RUF21 ←	RUF21
BK006940	58007	Δ1 bp		0.229	0.121	0.149		0.19	0.162		noncoding (515/707 nt)	RUF21 ←	RUF21
BK006940	62890	Δ1 bp			0.1	0.138					intergenic (+53/+126)	RPO41 → / ← MOB2	DNA‑directed RNA polymerase/Mob2p
BK006940	62891	Δ1 bp			0.103	0.143					intergenic (+54/+125)	RPO41 → / ← MOB2	DNA‑directed RNA polymerase/Mob2p
BK006940	68949	Δ1 bp								0.087	intergenic (+251/+166)	MIL1 → / ← RIM15	Mil1p/protein kinase RIM15
BK006940	68950	Δ1 bp								0.087	intergenic (+252/+165)	MIL1 → / ← RIM15	Mil1p/protein kinase RIM15
BK006940	73358	Δ3 bp				0.148		0.075			coding (1068‑1070/5313 nt)	RIM15 ←	protein kinase RIM15
BK006940	73360	+TTA						0.09			coding (1068/5313 nt)	RIM15 ←	protein kinase RIM15
BK006940	78011	Δ1 bp					0.148		0.098		intergenic (+23/+44)	AGX1 → / ← CAK1	alanine‑‑glyoxylate transaminase/cyclin‑dependent protein kinase‑activating kinase CAK1
BK006940	78012	Δ1 bp					0.148		0.098		intergenic (+24/+43)	AGX1 → / ← CAK1	alanine‑‑glyoxylate transaminase/cyclin‑dependent protein kinase‑activating kinase CAK1
BK006940	78014	+ATAT		0.196						0.166	intergenic (+26/+41)	AGX1 → / ← CAK1	alanine‑‑glyoxylate transaminase/cyclin‑dependent protein kinase‑activating kinase CAK1
BK006940	94753	T→G					0.205	1	0.778	1	Q86H (CAA→CAC)	FRS2 ←	phenylalanine‑‑tRNA ligase subunit alpha
BK006940	97867	+TTT	0.831	0.9		0.855		0.909	0.89	0.87	intergenic (+369/+1364)	GAT1 → / ← PAU5	Gat1p/seripauperin PAU5
BK006940	97868	+TTTT	0.262								intergenic (+370/+1363)	GAT1 → / ← PAU5	Gat1p/seripauperin PAU5
BK006940	99154	Δ3 bp						0.062			intergenic (+1656/+75)	GAT1 → / ← PAU5	Gat1p/seripauperin PAU5
BK006940	103936	Δ1 bp			0.114		0.08				intergenic (+4/+47)	SMX2 → / ← GNA1	mRNA splicing protein SMX2/glucosamine 6‑phosphate N‑acetyltransferase
BK006940	103937	Δ1 bp			0.114		0.081				intergenic (+5/+46)	SMX2 → / ← GNA1	mRNA splicing protein SMX2/glucosamine 6‑phosphate N‑acetyltransferase
BK006940	103939	+TATA		0.074							intergenic (+7/+44)	SMX2 → / ← GNA1	mRNA splicing protein SMX2/glucosamine 6‑phosphate N‑acetyltransferase
BK006940	106280	+TTT	0.788	0.761	0.796	0.827	0.781	0.715	0.894	0.835	intergenic (‑44/+189)	MDJ1 ← / ← YFL015C	Mdj1p/hypothetical protein
BK006940	106281	+TTTT						0.333			intergenic (‑45/+188)	MDJ1 ← / ← YFL015C	Mdj1p/hypothetical protein
BK006940	107503	G→T	0.056								G83V (GGA→GTA)	HSP12 →	lipid‑binding protein HSP12
BK006940	107818	Δ1 bp								0.073	intergenic (+233/+34)	HSP12 → / ← IES1	lipid‑binding protein HSP12/Ies1p
BK006940	107819	Δ1 bp								0.073	intergenic (+234/+33)	HSP12 → / ← IES1	lipid‑binding protein HSP12/Ies1p
BK006940	112215	A→T							0.327		intergenic (+1122/‑130)	YFL012W → / → HXT10	hypothetical protein/hexose transporter HXT10
BK006940	121431	G→C						0.056			G668A (GGT→GCT)	SMC1 →	cohesin subunit SMC1
BK006940	122587	C→A	0.057								F1053L (TTC→TTA)	SMC1 →	cohesin subunit SMC1
BK006940	124400	G→A			0.288						G308S (GGT→AGT)	BLM10 →	Blm10p
BK006940	136949	G→C						0.11			T70R (ACA→AGA)	MSH4 ←	MutS family protein MSH4
BK006940	151065	G→C							0.28		L350F (TTG→TTC)	NIC96 →	linker nucleoporin NIC96
BK006940	167007	Δ3 bp	0.064								coding (250‑252/513 nt)	MIC19 ←	Mic19p
BK006940	173927	T→A							0.268		intergenic (‑50/+338)	CMK1 ← / ← GSY1	calmodulin‑dependent protein kinase CMK1/glycogen (starch) synthase GSY1
BK006940	179313	Δ3 bp			0.081						coding (1429‑1431/3702 nt)	AIP5 ←	Aip5p
BK006940	182996	Δ1 bp					0.067	0.1	0.105		intergenic (‑135/+135)	IGD1 ← / ← YFR018C	Igd1p/hypothetical protein
BK006940	182997	Δ1 bp					0.067	0.1	0.105		intergenic (‑136/+134)	IGD1 ← / ← YFR018C	Igd1p/hypothetical protein
BK006940	184929	T→G	0.173				0.262		0.214		L143R (CTG→CGG)	FAB1 →	1‑phosphatidylinositol‑3‑phosphate 5‑kinase
BK006940	186225	Δ3 bp		0.107		0.189	0.111		0.111	0.125	coding (1724‑1726/6837 nt)	FAB1 →	1‑phosphatidylinositol‑3‑phosphate 5‑kinase
BK006940	208385	Δ1 bp							0.107		intergenic (+88/+28)	ECO1 → / ← CDC14	Eco1p/phosphoprotein phosphatase CDC14
BK006940	208386	Δ1 bp							0.107		intergenic (+89/+27)	ECO1 → / ← CDC14	Eco1p/phosphoprotein phosphatase CDC14
BK006940	210070	+TTT				0.077					intergenic (‑2/+549)	CDC14 ← / ← SUP6	phosphoprotein phosphatase CDC14/tRNA‑Tyr
BK006940	210345	Δ1 bp				0.179			0.167		intergenic (‑277/+274)	CDC14 ← / ← SUP6	phosphoprotein phosphatase CDC14/tRNA‑Tyr
BK006940	210346	Δ1 bp				0.161			0.163		intergenic (‑278/+273)	CDC14 ← / ← SUP6	phosphoprotein phosphatase CDC14/tRNA‑Tyr
BK006940	210348	+TGTG	0.537								intergenic (‑280/+271)	CDC14 ← / ← SUP6	phosphoprotein phosphatase CDC14/tRNA‑Tyr
BK006940	210405	Δ1 bp	0.32								intergenic (‑337/+214)	CDC14 ← / ← SUP6	phosphoprotein phosphatase CDC14/tRNA‑Tyr
BK006940	210406	Δ1 bp	0.333								intergenic (‑338/+213)	CDC14 ← / ← SUP6	phosphoprotein phosphatase CDC14/tRNA‑Tyr
BK006940	214064	T→C							0.078		T251T (ACT→ACC)	MET10 →	sulfite reductase subunit alpha
BK006940	226132	Δ6 bp								0.06	coding (329‑334/345 nt)	YFR035C ←	hypothetical protein
BK006940	227479	Δ3 bp		0.101							intergenic (+142/+32)	CDC26 → / ← RSC8	anaphase promoting complex subunit CDC26/Rsc8p
BK006940	227516	C→A		0.201							L557F (TTG→TTT)	RSC8 ←	Rsc8p
BK006940	230014	A→G							0.154		K212R (AAG→AGG)	IRC5 →	putative ATPase
BK006940	248871	A→C			0.153						I117L (ATA→CTA)	YMR31 →	mitochondrial 37S ribosomal protein YMR31
BK006940	103,935:1	+T							0.081		intergenic (+3/+48)	SMX2 → / ← GNA1	mRNA splicing protein SMX2/glucosamine 6‑phosphate N‑acetyltransferase
BK006940	103,935:2	+A							0.081		intergenic (+3/+48)	SMX2 → / ← GNA1	mRNA splicing protein SMX2/glucosamine 6‑phosphate N‑acetyltransferase
BK006940	182,995:1	+A		0.174		0.122				0.115	intergenic (‑134/+136)	IGD1 ← / ← YFR018C	Igd1p/hypothetical protein
BK006940	182,995:2	+T		0.174		0.122				0.115	intergenic (‑134/+136)	IGD1 ← / ← YFR018C	Igd1p/hypothetical protein
BK006940	208,384:1	+A		0.053							intergenic (+87/+29)	ECO1 → / ← CDC14	Eco1p/phosphoprotein phosphatase CDC14
BK006940	208,384:2	+T		0.053							intergenic (+87/+29)	ECO1 → / ← CDC14	Eco1p/phosphoprotein phosphatase CDC14
BK006940	4,689:1	+C			0.077						intergenic (‑843/‑1737)	YFL064C ← / → COS4	hypothetical protein/Cos4p
BK006940	4,691:1	+C				0.632					intergenic (‑845/‑1735)	YFL064C ← / → COS4	hypothetical protein/Cos4p
BK006940	4,694:1	+A			0.077						intergenic (‑848/‑1732)	YFL064C ← / → COS4	hypothetical protein/Cos4p
BK006940	4,704:1	+C			0.163						intergenic (‑858/‑1722)	YFL064C ← / → COS4	hypothetical protein/Cos4p
BK006940	4,731:1	+C					0.129		0.138		intergenic (‑885/‑1695)	YFL064C ← / → COS4	hypothetical protein/Cos4p
BK006940	4,740:1	+C	0.192					0.2	0.089	0.262	intergenic (‑894/‑1686)	YFL064C ← / → COS4	hypothetical protein/Cos4p
BK006940	4,740:2	+A	0.082								intergenic (‑894/‑1686)	YFL064C ← / → COS4	hypothetical protein/Cos4p
BK006940	4,740:3	+C	0.082								intergenic (‑894/‑1686)	YFL064C ← / → COS4	hypothetical protein/Cos4p
BK006940	4,742:1	+C					0.241				intergenic (‑896/‑1684)	YFL064C ← / → COS4	hypothetical protein/Cos4p
BK006940	4,755:1	+C							0.091		intergenic (‑909/‑1671)	YFL064C ← / → COS4	hypothetical protein/Cos4p
BK006940	4,759:1	+A							0.091		intergenic (‑913/‑1667)	YFL064C ← / → COS4	hypothetical protein/Cos4p
BK006940	4,766:1	+C							0.069		intergenic (‑920/‑1660)	YFL064C ← / → COS4	hypothetical protein/Cos4p
BK006940	4,780:1	+C			0.135						intergenic (‑934/‑1646)	YFL064C ← / → COS4	hypothetical protein/Cos4p
BK006940	4,787:1	+A							0.089	0.216	intergenic (‑941/‑1639)	YFL064C ← / → COS4	hypothetical protein/Cos4p
BK006940	58,005:1	+A	0.194	0.1		0.13			0.135	0.125	noncoding (517/707 nt)	RUF21 ←	RUF21
BK006940	58,005:2	+T	0.194	0.1		0.13			0.135	0.125	noncoding (517/707 nt)	RUF21 ←	RUF21
BK006940	68,948:1	+A		0.076			0.157	0.117	0.074		intergenic (+250/+167)	MIL1 → / ← RIM15	Mil1p/protein kinase RIM15
BK006940	68,948:2	+T		0.076			0.157	0.117	0.074		intergenic (+250/+167)	MIL1 → / ← RIM15	Mil1p/protein kinase RIM15
BK006940	78,010:1	+A			0.269	0.098	0.213	0.098	0.216		intergenic (+22/+45)	AGX1 → / ← CAK1	alanine‑‑glyoxylate transaminase/cyclin‑dependent protein kinase‑activating kinase CAK1
BK006940	78,010:2	+T			0.269	0.098	0.213	0.098	0.216		intergenic (+22/+45)	AGX1 → / ← CAK1	alanine‑‑glyoxylate transaminase/cyclin‑dependent protein kinase‑activating kinase CAK1
BK006940	97,874:1	(T)10→12			1		1				intergenic (+376/+1357)	GAT1 → / ← PAU5	Gat1p/seripauperin PAU5
BK006941	9 days, 0:01:00	+C	1	1	1	1	1	1	1	1	intergenic (–/‑2574)	– / → COS12	–/Cos12p
BK006941	24703	G→T								0.179	D257Y (GAC→TAC)	HXK2 →	hexokinase 2
BK006941	26716	C→T		0.538							G257S (GGT→AGT)	RTG2 ←	Rtg2p
BK006941	29694	C→T			0.068						L597L (TTG→TTA)	HFM1 ←	DNA helicase
BK006941	35390	G→A							0.22		intergenic (+178/‑263)	ZIP2 → / → PDE1	Zip2p/3',5'‑cyclic‑nucleotide phosphodiesterase PDE1
BK006941	53131	Δ3 bp						0.058			coding (396‑398/798 nt)	HAP2 ←	transcription activator HAP2
BK006941	53590	C→A		0.128				0.202			intergenic (‑62/+197)	HAP2 ← / ← MTO1	transcription activator HAP2/tRNA modification protein MTO1
BK006941	60705	C→T					0.05				C528C (TGC→TGT)	SEC15 →	Rab GTPase‑binding exocyst subunit SEC15
BK006941	69353	Δ4 bp				0.073				0.061	intergenic (+22/‑315)	SHE10 → / → VID30	She10p/glucose‑induced degradation complex subunit VID30
BK006941	69353	Δ1 bp	0.215	0.136	0.069	Δ	0.195	0.129	0.107	Δ	intergenic (+22/‑318)	SHE10 → / → VID30	She10p/glucose‑induced degradation complex subunit VID30
BK006941	69354	Δ1 bp	0.206	0.131	0.068	Δ	0.2	0.129	0.104	Δ	intergenic (+23/‑317)	SHE10 → / → VID30	She10p/glucose‑induced degradation complex subunit VID30
BK006941	75475	Δ1 bp		0.059		0.086		0.125	0.09		intergenic (‑1573/‑1419)	tV(AAC)G3 ← / → VRG4	tRNA‑Val/GDP‑mannose transporter
BK006941	75476	Δ1 bp		0.059		0.087		0.127	0.09		intergenic (‑1574/‑1418)	tV(AAC)G3 ← / → VRG4	tRNA‑Val/GDP‑mannose transporter
BK006941	79002	Δ3 bp			0.159						intergenic (‑145/+108)	SDT1 ← / ← COG1	nucleotidase/Golgi transport complex subunit COG1
BK006941	79003	Δ4 bp							0.071		intergenic (‑146/+106)	SDT1 ← / ← COG1	nucleotidase/Golgi transport complex subunit COG1
BK006941	79003	Δ1 bp			Δ		0.214	0.108	Δ		intergenic (‑146/+109)	SDT1 ← / ← COG1	nucleotidase/Golgi transport complex subunit COG1
BK006941	79004	Δ1 bp			Δ		0.214	0.139	Δ		intergenic (‑147/+108)	SDT1 ← / ← COG1	nucleotidase/Golgi transport complex subunit COG1
BK006941	80603	Δ3 bp					0.113				intergenic (‑238/+54)	COG1 ← / ← EDC1	Golgi transport complex subunit COG1/Edc1p
BK006941	83738	G→A		0.07							H174Y (CAT→TAT)	MDM34 ←	ERMES complex subunit MDM34
BK006941	88241	T→C								0.051	L87L (CTT→CTC)	CLG1 →	Clg1p
BK006941	95431	C→T	0.059								intergenic (+971/‑427)	YPT32 → / → MIG2	Rab family GTPase YPT32/Mig2p
BK006941	102543	T→G	0.056								*1654Y (TAA→TAC)	CHC1 ←	clathrin heavy chain
BK006941	124427	A→G								0.066	intergenic (+129/‑271)	YIP4 → / → MDS3	Yip4p/Mds3p
BK006941	146303	T→G								0.09	S363R (AGT→CGT)	CDC55 ←	protein phosphatase 2A regulatory subunit CDC55
BK006941	156116	Δ1 bp		Δ			0.143			0.125	intergenic (‑104/+427)	STR3 ← / ← MND1	cystathionine beta‑lyase STR3/Mnd1p
BK006941	156116	Δ4 bp		0.094							intergenic (‑104/+424)	STR3 ← / ← MND1	cystathionine beta‑lyase STR3/Mnd1p
BK006941	156117	Δ1 bp		Δ			0.154			0.125	intergenic (‑105/+426)	STR3 ← / ← MND1	cystathionine beta‑lyase STR3/Mnd1p
BK006941	167251	Δ3 bp				0.074					intergenic (‑2160/‑99)	TOS3 ← / → MPT5	serine/threonine protein kinase TOS3/Mpt5p
BK006941	167253	+AAA		0.085			0.083				intergenic (‑2162/‑99)	TOS3 ← / → MPT5	serine/threonine protein kinase TOS3/Mpt5p
BK006941	180956	G→A								0.055	G86D (GGC→GAC)	NUP49 →	FG‑nucleoporin NUP49
BK006941	185045	T→C		0.439		1					K117R (AAA→AGA)	SPO74 ←	Spo74p
BK006941	224209	C→T							0.089		M455I (ATG→ATA)	INO80 ←	chromatin‑remodeling ATPase INO80
BK006941	272292	Δ1 bp		0.091	0.258		0.146			0.187	intergenic (+153/‑228)	SCS3 → / → MET13	Scs3p/methylenetetrahydrofolate reductase (NAD(P)H) MET13
BK006941	272293	Δ1 bp		0.091	0.258		0.146			0.156	intergenic (+154/‑227)	SCS3 → / → MET13	Scs3p/methylenetetrahydrofolate reductase (NAD(P)H) MET13
BK006941	274699	Δ1 bp	0.1	Δ			0.174	0.091	0.085	0.125	intergenic (+377/+81)	MET13 → / ← MON1	methylenetetrahydrofolate reductase (NAD(P)H) MET13/Mon1p
BK006941	274699	Δ4 bp		0.065							intergenic (+377/+78)	MET13 → / ← MON1	methylenetetrahydrofolate reductase (NAD(P)H) MET13/Mon1p
BK006941	274700	Δ1 bp	0.1	Δ			0.174	0.091	0.085	0.125	intergenic (+378/+80)	MET13 → / ← MON1	methylenetetrahydrofolate reductase (NAD(P)H) MET13/Mon1p
BK006941	278806	A→T		0.058							intergenic (+425/+140)	RPS2 → / ← NAB2	ribosomal 40S subunit protein S2/mRNA‑binding protein NAB2
BK006941	285452	T→C			0.07						I337I (ATT→ATC)	COQ8 →	protein kinase COQ8
BK006941	297250	C→A			0.722						P440H (CCT→CAT)	SLD3 →	Sld3p
BK006941	298094	Δ1 bp						0.068	0.051		intergenic (+156/+84)	SLD3 → / ← TAF6	Sld3p/TATA‑binding protein‑associated factor TAF6
BK006941	298095	Δ1 bp						0.078	0.051		intergenic (+157/+83)	SLD3 → / ← TAF6	Sld3p/TATA‑binding protein‑associated factor TAF6
BK006941	299705	G→A								0.123	Y8Y (TAC→TAT)	TAF6 ←	TATA‑binding protein‑associated factor TAF6
BK006941	302740	C→A	0.243								K224N (AAG→AAT)	CUE3 ←	Cue3p
BK006941	306354	A→G						0.051			intergenic (‑81/‑206)	RMD9 ← / → MLC1	Rmd9p/Mlc1p
BK006941	307180	Δ1 bp		0.055	0.128			Δ	0.136		intergenic (+171/‑257)	MLC1 → / → ARC1	Mlc1p/Arc1p
BK006941	307180	Δ4 bp						0.081			intergenic (+171/‑254)	MLC1 → / → ARC1	Mlc1p/Arc1p
BK006941	307181	Δ1 bp		0.055	0.128			Δ	0.152		intergenic (+172/‑256)	MLC1 → / → ARC1	Mlc1p/Arc1p
BK006941	321488	Δ1 bp	0.096	0.065				0.127		0.111	intergenic (+1636/‑294)	tH(GUG)G2 → / → SRM1	tRNA‑His/Ran guanyl‑nucleotide exchange factor
BK006941	321489	Δ1 bp	0.096	0.065				0.127		0.111	intergenic (+1637/‑293)	tH(GUG)G2 → / → SRM1	tRNA‑His/Ran guanyl‑nucleotide exchange factor
BK006941	321490	Δ1 bp						0.095			intergenic (+1638/‑292)	tH(GUG)G2 → / → SRM1	tRNA‑His/Ran guanyl‑nucleotide exchange factor
BK006941	321491	Δ1 bp						0.095			intergenic (+1639/‑291)	tH(GUG)G2 → / → SRM1	tRNA‑His/Ran guanyl‑nucleotide exchange factor
BK006941	321491	+ATAT				0.129					intergenic (+1639/‑291)	tH(GUG)G2 → / → SRM1	tRNA‑His/Ran guanyl‑nucleotide exchange factor
BK006941	322242	C→G		0.087							P154R (CCA→CGA)	SRM1 →	Ran guanyl‑nucleotide exchange factor
BK006941	323362	Δ3 bp		0.16							intergenic (+132/‑1967)	SRM1 → / → TOS8	Ran guanyl‑nucleotide exchange factor/Tos8p
BK006941	331169	G→T							0.116		Y1099* (TAC→TAA)	PAN2 ←	poly(A)‑specific ribonuclease
BK006941	331289	C→A					0.051				M1059I (ATG→ATT)	PAN2 ←	poly(A)‑specific ribonuclease
BK006941	346884	long_terminal_repeat (+) +6 bp :: Δ18 bp +ACACCCACACATTTCTC		1	1	1	1	1	1	1	intergenic (‑76/+5)	MMS2 ← / ← MMS2	E2 ubiquitin‑conjugating protein MMS2/E2 ubiquitin‑conjugating protein MMS2
BK006941	346884	long_terminal_repeat (+) +6 bp :: Δ13 bp +CACCCACACATTTCTC	1								intergenic (‑76/+5)	MMS2 ← / ← MMS2	E2 ubiquitin‑conjugating protein MMS2/E2 ubiquitin‑conjugating protein MMS2
BK006941	350744	C→T						0.06			D519N (GAT→AAT)	GUP1 ←	O‑acyltransferase
BK006941	351958	G→A		0.339							S114F (TCT→TTT)	GUP1 ←	O‑acyltransferase
BK006941	352045	C→A		0.094							G85V (GGC→GTC)	GUP1 ←	O‑acyltransferase
BK006941	360959	C→T			0.054						V301I (GTC→ATC)	DBP3 ←	RNA‑dependent ATPase DBP3
BK006941	364982	G→T			0.091						intergenic (‑18/+181)	RPL7A ← / ← snR39	ribosomal 60S subunit protein L7A/SNR39
BK006941	366200	Δ1 bp		0.073			0.069		0.067		intergenic (‑204/+174)	RPL7A ← / ← snR39B	ribosomal 60S subunit protein L7A/SNR39B
BK006941	366779	Δ3 bp			0.068						intergenic (‑310/+144)	snR39B ← / ← MPS2	SNR39B/Mps2p
BK006941	371287	A→T					0.2				intergenic (+33/‑725)	HSF1 → / → AFT1	stress‑responsive transcription factor HSF1/DNA‑binding transcription factor AFT1
BK006941	378288	T→C					0.053				I227T (ATT→ACT)	SGF73 →	deubiquitination module subunit SGF73
BK006941	386978	2 bp→GC	1	1	1	1	1	1	1	1	coding (1783‑1784/3537 nt)	PYC1 →	pyruvate carboxylase 1
BK006941	396150	T→C		0.491							K490R (AAA→AGA)	SDS23 ←	Sds23p
BK006941	397835	Δ3 bp						0.117	0.213		intergenic (‑217/‑791)	SDS23 ← / → OLE1	Sds23p/stearoyl‑CoA 9‑desaturase
BK006941	397854	(A)20→19	1								intergenic (‑236/‑774)	SDS23 ← / → OLE1	Sds23p/stearoyl‑CoA 9‑desaturase
BK006941	400553	+TTT	0.364		0.401						intergenic (+393/+318)	OLE1 → / ← ERV14	stearoyl‑CoA 9‑desaturase/cornichon family protein
BK006941	400579	A→T	0.17		0.106						intergenic (+419/+292)	OLE1 → / ← ERV14	stearoyl‑CoA 9‑desaturase/cornichon family protein
BK006941	400609	G→T			0.13						intergenic (+449/+262)	OLE1 → / ← ERV14	stearoyl‑CoA 9‑desaturase/cornichon family protein
BK006941	401674	C→A	1	1	1	1	1	1	1	1	intergenic (‑76/‑915)	tE(UUC)G2 ← / → PRM8	tRNA‑Glu/pheromone‑regulated DUP240 family protein PRM8
BK006941	401698	T→A	1	1	1	1	1	1	1	1	intergenic (‑100/‑891)	tE(UUC)G2 ← / → PRM8	tRNA‑Glu/pheromone‑regulated DUP240 family protein PRM8
BK006941	404863	Δ1 bp	1								intergenic (+472/‑607)	MST27 → / → tR(UCU)G1	DUP240 family protein MST27/tRNA‑Arg
BK006941	404935	2 bp→GC	1	1		?	1	?	1	1	intergenic (+544/‑534)	MST27 → / → tR(UCU)G1	DUP240 family protein MST27/tRNA‑Arg
BK006941	404936	G→C			1	?		?			intergenic (+545/‑534)	MST27 → / → tR(UCU)G1	DUP240 family protein MST27/tRNA‑Arg
BK006941	405087	Δ1 bp	1	1	1	1	1	1	1	1	intergenic (+696/‑383)	MST27 → / → tR(UCU)G1	DUP240 family protein MST27/tRNA‑Arg
BK006941	405263	A→G						0.051			intergenic (+872/‑207)	MST27 → / → tR(UCU)G1	DUP240 family protein MST27/tRNA‑Arg
BK006941	420110	T→C					0.073				D149G (GAT→GGT)	HEM2 ←	porphobilinogen synthase HEM2
BK006941	421414	A→G	0.055								intergenic (‑859/‑1678)	HEM2 ← / → SUP54	porphobilinogen synthase HEM2/tRNA‑Leu
BK006941	428087	Δ1 bp						0.098			intergenic (‑140/‑514)	PNC1 ← / → YGL036W	nicotinamidase/hypothetical protein
BK006941	428088	Δ1 bp						0.098			intergenic (‑141/‑513)	PNC1 ← / → YGL036W	nicotinamidase/hypothetical protein
BK006941	431422	Δ3 bp		0.063		0.108				0.129	intergenic (+92/+124)	YGL036W → / ← MIG1	hypothetical protein/transcription factor MIG1
BK006941	436541	C→T							0.077		intergenic (+140/+29)	HOP2 → / ← AGA2	Hop2p/Aga2p
BK006941	438823	A→T								0.07	intergenic (‑889/‑268)	RPL24A ← / → RPL30	ribosomal 60S subunit protein L24A/ribosomal 60S subunit protein L30
BK006941	483132	Δ3 bp						0.09			intergenic (‑105/‑126)	YGL007C‑A ← / → BRP1	hypothetical protein/Brp1p
BK006941	486150	C→G		0.102							P77R (CCA→CGA)	PMC1 →	calcium‑transporting ATPase PMC1
BK006941	492117	T→C			0.051						intergenic (‑161/+357)	RPN14 ← / ← CDH1	Rpn14p/Cdh1p
BK006941	495118	G→C							0.097		W201S (TGG→TCG)	ERP6 →	Erp6p
BK006941	496732	+AAA	0.136								intergenic (‑230/+401)	ERG26 ← / ← EFM5	sterol‑4‑alpha‑carboxylate 3‑dehydrogenase (decarboxylating)/protein‑lysine N‑methyltransferase
BK006941	502190	A→G					0.056				M687V (ATG→GTG)	CUL3 →	cullin CUL3
BK006941	511488	Δ1 bp	0.053	0.074					0.071		intergenic (‑486/‑57)	SEC9 ← / → NMA2	Sec9p/nicotinamide‑nucleotide adenylyltransferase NMA2
BK006941	511489	Δ1 bp	0.053	0.074					0.071		intergenic (‑487/‑56)	SEC9 ← / → NMA2	Sec9p/nicotinamide‑nucleotide adenylyltransferase NMA2
BK006941	520815	T→C	0.059								I1291I (ATT→ATC)	MSB2 →	Msb2p
BK006941	523300	A→G								0.052	intergenic (+467/‑487)	YGR016W → / → YGR017W	hypothetical protein/hypothetical protein
BK006941	530010	C→A	0.077								S249S (TCC→TCA)	MTL1 →	Mtl1p
BK006941	530022	13 bp→79 bp	0.357								coding (759‑771/1656 nt)	MTL1 →	Mtl1p
BK006941	530022	13 bp→70 bp	0.563								coding (759‑771/1656 nt)	MTL1 →	Mtl1p
BK006941	530056	+84 bp		89.4%	0.817	0.91	0.872	0.875	0.901	0.844	coding (793/1656 nt)	MTL1 →	Mtl1p
BK006941	530663	Δ3 bp	0.076				0.094			0.076	coding (1400‑1402/1656 nt)	MTL1 →	Mtl1p
BK006941	531845	Δ1 bp	0.15		Δ			0.12		0.111	intergenic (+164/+38)	tD(GUC)G1 → / ← THG1	tRNA‑Asp/tRNA guanylyltransferase
BK006941	531845	Δ4 bp			0.16						intergenic (+164/+35)	tD(GUC)G1 → / ← THG1	tRNA‑Asp/tRNA guanylyltransferase
BK006941	531846	Δ1 bp	0.158	0.066	Δ			0.14		0.116	intergenic (+165/+37)	tD(GUC)G1 → / ← THG1	tRNA‑Asp/tRNA guanylyltransferase
BK006941	535534	C→G	0.065							0.056	intergenic (‑1076/‑523)	RPS25A ← / → YGR027W‑B	ribosomal 40S subunit protein S25A/gag‑pol fusion protein
BK006941	545489	C→T	0.065								noncoding (120/197 nt)	snR46 →	SNR46
BK006941	553218	T→C								0.05	M1652T (ATG→ACG)	GSC2 →	1,3‑beta‑glucan synthase GSC2
BK006941	554303	G→A						0.054			P222L (CCG→CTG)	TIM21 ←	Tim21p
BK006941	567432	T→G			0.118	0.194		0.138	0.172		I12I (ATA→ATC)	YGR038C‑A ←	gag protein
BK006941	567432	T→A		0.231							I12I (ATA→ATT)	YGR038C‑A ←	gag protein
BK006941	567434	Δ1 bp		0.11	0.118	0.179		0.138	0.172		coding (34/1323 nt)|coding (34/1305 nt)	YGR038C‑A ←	gag protein
BK006941	567440	A→G		0.108	0.118	0.169		0.127	0.177		S10P (TCA→CCA)	YGR038C‑A ←	gag protein
BK006941	567443	G→T		0.11	0.121	0.173		0.138	0.181		H9N (CAT→AAT)	YGR038C‑A ←	gag protein
BK006941	567448	G→T		0.116	0.125	0.18		0.145	0.183		S7Y (TCT→TAT) ‡	YGR038C‑A ←	gag protein
BK006941	567449	A→G		0.116	0.125	0.181		0.145	0.183		S7P (TCT→CCT) ‡	YGR038C‑A ←	gag protein
BK006941	567877	A→T	0.716	0.706	0.829	0.721	0.746	0.737	0.706	0.685	intergenic (‑410/‑7011)	YGR038C‑A ← / → YGR039W	gag protein/hypothetical protein
BK006941	571705	A→G	0.435	0.452	0.382	0.508	0.634	0.333	0.309	0.634	intergenic (‑4238/‑3183)	YGR038C‑A ← / → YGR039W	gag protein/hypothetical protein
BK006941	575569	C→T								0.064	R58C (CGT→TGT)	KSS1 →	mitogen‑activated serine/threonine‑protein kinase KSS1
BK006941	579751	A→G								0.058	R92R (AGA→AGG)	MTE1 →	Mte1p
BK006941	583379	G→A				0.051					Q172* (CAA→TAA)	RME1 ←	Rme1p
BK006941	593362	Δ1 bp		0.066					0.061		intergenic (‑920/‑234)	YGR050C ← / → FMP48	hypothetical protein/protein kinase FMP48
BK006941	593363	Δ1 bp		0.066					0.061		intergenic (‑921/‑233)	YGR050C ← / → FMP48	hypothetical protein/protein kinase FMP48
BK006941	602269	G→A			0.053						P203P (CCG→CCA)	RSC1 →	RSC subunit protein RSC1
BK006941	609341	Δ1 bp								0.727	intergenic (+240/‑243)	SPR3 → / → snR48	septin SPR3/SNR48
BK006941	611655	G→T						0.152			intergenic (+162/+234)	ERG25 → / ← ADE6	methylsterol monooxygenase/phosphoribosylformylglycinamidine synthase
BK006941	611745	Δ1 bp	0.075	0.11	0.179	0.107				0.105	intergenic (+252/+144)	ERG25 → / ← ADE6	methylsterol monooxygenase/phosphoribosylformylglycinamidine synthase
BK006941	611746	Δ1 bp	0.076	0.112	0.175	0.107				0.105	intergenic (+253/+143)	ERG25 → / ← ADE6	methylsterol monooxygenase/phosphoribosylformylglycinamidine synthase
BK006941	611748	+ATAT							0.121		intergenic (+255/+141)	ERG25 → / ← ADE6	methylsterol monooxygenase/phosphoribosylformylglycinamidine synthase
BK006941	611764	Δ1 bp							0.088		intergenic (+271/+125)	ERG25 → / ← ADE6	methylsterol monooxygenase/phosphoribosylformylglycinamidine synthase
BK006941	611765	Δ1 bp							0.086		intergenic (+272/+124)	ERG25 → / ← ADE6	methylsterol monooxygenase/phosphoribosylformylglycinamidine synthase
BK006941	644788	Δ1 bp		0.059				0.113	0.055		intergenic (+193/+72)	TOM20 → / ← GCD2	Tom20p/translation initiation factor eIF2B subunit delta
BK006941	644789	Δ1 bp		0.059				0.113	0.055		intergenic (+194/+71)	TOM20 → / ← GCD2	Tom20p/translation initiation factor eIF2B subunit delta
BK006941	653231	+TTT					0.138				intergenic (‑250/‑1403)	PDC6 ← / → CTT1	indolepyruvate decarboxylase 6/catalase T
BK006941	661955	G→A	0.053								intergenic (+135/‑403)	tT(UGU)G1 → / → UTP22	tRNA‑Thr/rRNA‑processing protein UTP22
BK006941	675527	Δ1 bp		0.055	0.075	0.067			0.129	0.093	intergenic (+27/+144)	VAS1 → / ← RRP46	valine‑‑tRNA ligase/exosome non‑catalytic core subunit RRP46
BK006941	675528	Δ1 bp		0.055	0.075	0.066			0.129	0.093	intergenic (+28/+143)	VAS1 → / ← RRP46	valine‑‑tRNA ligase/exosome non‑catalytic core subunit RRP46
BK006941	676487	A→T				0.05					intergenic (‑145/‑134)	RRP46 ← / → TPC1	exosome non‑catalytic core subunit RRP46/thiamine transporter TPC1
BK006941	692973	G→T							0.052		S910I (AGT→ATT)	MDR1 →	GTPase‑activating protein MDR1
BK006941	697055	Δ3 bp	0.054								coding (1639‑1641/1818 nt)	NOP7 →	mRNA‑binding ribosome synthesis protein NOP7
BK006941	716809	G→A	0.063								A328T (GCC→ACC)	YGR111W →	hypothetical protein
BK006941	731823	G→C		0.624							Q369E (CAA→GAA)	MEP1 ←	ammonium permease MEP1
BK006941	732008	A→G							0.259		V307A (GTG→GCG)	MEP1 ←	ammonium permease MEP1
BK006941	732027	C→T						0.704			G301S (GGC→AGC)	MEP1 ←	ammonium permease MEP1
BK006941	732038	G→A								1	S297L (TCA→TTA)	MEP1 ←	ammonium permease MEP1
BK006941	732099	C→G							0.094		G277R (GGT→CGT)	MEP1 ←	ammonium permease MEP1
BK006941	732779	A→T							0.345		L50Q (CTA→CAA)	MEP1 ←	ammonium permease MEP1
BK006941	732791	C→T	0.138								R46K (AGG→AAG)	MEP1 ←	ammonium permease MEP1
BK006941	733112	+TTT						0.06			intergenic (‑185/‑300)	MEP1 ← / → YGR121W‑A	ammonium permease MEP1/hypothetical protein
BK006941	742158	Δ3 bp		0.055							intergenic (+496/‑165)	ASN2 → / → YGR125W	asparagine synthase (glutamine‑hydrolyzing) 2/hypothetical protein
BK006941	742160	+TTT					0.063				intergenic (+498/‑165)	ASN2 → / → YGR125W	asparagine synthase (glutamine‑hydrolyzing) 2/hypothetical protein
BK006941	746576	Δ4 bp					0.084				intergenic (+49/‑219)	YGR126W → / → YGR127W	hypothetical protein/hypothetical protein
BK006941	746576	Δ3 bp		0.116			Δ				intergenic (+49/‑220)	YGR126W → / → YGR127W	hypothetical protein/hypothetical protein
BK006941	799824	T→A							0.074		S428T (TCA→ACA)	CYS4 →	cystathionine beta‑synthase CYS4
BK006941	807866	Δ3 bp						0.163	0.163		intergenic (‑210/+761)	NSR1 ← / ← RTS3	Nsr1p/Rts3p
BK006941	808387	Δ1 bp	0.167	0.113			0.164		0.069		intergenic (‑731/+242)	NSR1 ← / ← RTS3	Nsr1p/Rts3p
BK006941	808388	Δ1 bp	0.171	0.113			0.164		0.071		intergenic (‑732/+241)	NSR1 ← / ← RTS3	Nsr1p/Rts3p
BK006941	825156	T→A			0.061						T366T (ACT→ACA)	TIF4631 →	translation initiation factor eIF4G
BK006941	847749	T→C								0.057	P225P (CCA→CCG)	ERG1 ←	squalene monooxygenase
BK006941	848512	Δ1 bp	0.091	0.091							intergenic (‑89/+317)	ERG1 ← / ← ATF2	squalene monooxygenase/alcohol O‑acetyltransferase
BK006941	848513	Δ1 bp	0.093	0.092							intergenic (‑90/+316)	ERG1 ← / ← ATF2	squalene monooxygenase/alcohol O‑acetyltransferase
BK006941	848536	C→A		0.136		0.198	0.189				intergenic (‑113/+293)	ERG1 ← / ← ATF2	squalene monooxygenase/alcohol O‑acetyltransferase
BK006941	871845	G→A	0.059								intergenic (‑429/+199)	HGH1 ← / ← BUB1	Hgh1p/protein kinase BUB1
BK006941	884342	G→A						0.069			intergenic (‑532/+167)	TDH3 ← / ← PDX1	glyceraldehyde‑3‑phosphate dehydrogenase (phosphorylating) TDH3/Pdx1p
BK006941	949252	Δ1 bp		Δ	0.122	0.145		0.114	0.123	0.098	intergenic (‑27/+130)	OTO1 ← / ← SMI1	Oto1p/Smi1p
BK006941	949252	Δ4 bp		0.078							intergenic (‑27/+127)	OTO1 ← / ← SMI1	Oto1p/Smi1p
BK006941	949253	Δ1 bp		Δ	0.128	0.151		0.116	0.125		intergenic (‑28/+129)	OTO1 ← / ← SMI1	Oto1p/Smi1p
BK006941	959781	Δ1 bp		0.112		0.127	0.074		0.097	0.091	intergenic (‑1571/‑123)	PHO81 ← / → YHB1	Pho81p/flavohemoglobin
BK006941	959782	Δ1 bp								0.073	intergenic (‑1572/‑122)	PHO81 ← / → YHB1	Pho81p/flavohemoglobin
BK006941	959783	Δ1 bp								0.073	intergenic (‑1573/‑121)	PHO81 ← / → YHB1	Pho81p/flavohemoglobin
BK006941	986418	C→T			0.066						C149C (TGC→TGT)	SOL4 →	6‑phosphogluconolactonase SOL4
BK006941	989678	+TTT					0.074				intergenic (+259/+1498)	MGA1 → / ← RIE1	Mga1p/Rie1p
BK006941	1002946	G→A							0.053		Y339Y (TAC→TAT)	COQ6 ←	putative N,N‑dimethylaniline monooxygenase COQ6
BK006941	1004508	Δ4 bp							0.096		intergenic (+221/‑113)	tT(UGU)G2 → / → GND2	tRNA‑Thr/phosphogluconate dehydrogenase (decarboxylating) GND2
BK006941	1004509	Δ1 bp		0.116	0.18				Δ		intergenic (+222/‑115)	tT(UGU)G2 → / → GND2	tRNA‑Thr/phosphogluconate dehydrogenase (decarboxylating) GND2
BK006941	1004511	+ATAT		0.129							intergenic (+224/‑113)	tT(UGU)G2 → / → GND2	tRNA‑Thr/phosphogluconate dehydrogenase (decarboxylating) GND2
BK006941	1004528	Δ1 bp		0.087							intergenic (+241/‑96)	tT(UGU)G2 → / → GND2	tRNA‑Thr/phosphogluconate dehydrogenase (decarboxylating) GND2
BK006941	1004529	Δ1 bp		0.065							intergenic (+242/‑95)	tT(UGU)G2 → / → GND2	tRNA‑Thr/phosphogluconate dehydrogenase (decarboxylating) GND2
BK006941	1006277	Δ1 bp		1	1	1	1	1	1	1	coding (1029/1101 nt)	MTM1 ←	Mtm1p
BK006941	1006277	3 bp→CGC	1								coding (1027‑1029/1101 nt)	MTM1 ←	Mtm1p
BK006941	1007517	G→C		0.062							intergenic (‑212/+154)	MTM1 ← / ← RAD2	Mtm1p/ssDNA endodeoxyribonuclease RAD2
BK006941	1009691	C→T							0.059		R359Q (CGG→CAG)	RAD2 ←	ssDNA endodeoxyribonuclease RAD2
BK006941	1021251	A→T						0.06			T201T (ACT→ACA)	MES1 ←	methionine‑‑tRNA ligase MES1
BK006941	1021710	T→G							0.105		E48D (GAA→GAC)	MES1 ←	methionine‑‑tRNA ligase MES1
BK006941	1030644	C→T					0.054				A1092V (GCC→GTC)	YTA7 →	Yta7p
BK006941	1043767	Δ1 bp		0.161		0.1		0.234	0.106	0.173	intergenic (+18/+52)	RTT102 → / ← RNH70	Rtt102p/Rnh70p
BK006941	1043768	Δ1 bp		0.161		0.114		0.255	0.106	0.173	intergenic (+19/+51)	RTT102 → / ← RNH70	Rtt102p/Rnh70p
BK006941	1048640	Δ3 bp								0.061	intergenic (+176/+156)	CWC22 → / ← SCW4	U2‑type spliceosomal complex subunit CWC22/putative family 17 glucosidase
BK006941	1059992	C→T					0.053				A17T (GCC→ACC)	YGR283C ←	putative methyltransferase
BK006941	1063415	Δ1 bp						0.113			intergenic (‑262/+398)	ZUO1 ← / ← BIO2	zuotin/biotin synthase
BK006941	1063416	Δ1 bp						0.113			intergenic (‑263/+397)	ZUO1 ← / ← BIO2	zuotin/biotin synthase
BK006941	1066839	T→G				0.115					intergenic (‑1899/+383)	BIO2 ← / ← IMA1	biotin synthase/oligo‑1,6‑glucosidase IMA1
BK006941	1067757	A→G						0.054			I412T (ATC→ACC)	IMA1 ←	oligo‑1,6‑glucosidase IMA1
BK006941	1081040	Δ3 bp				0.053					intergenic (+372/+542)	PAU12 → / ← COS6	seripauperin PAU12/Cos6p
BK006941	1083197	C→T			0.055						intergenic (‑468/‑1667)	COS6 ← / → YRF1‑3	Cos6p/Y' element ATP‑dependent helicase protein 1 copy 3
BK006941	1,004,507:2	+T				0.085		0.192		0.17	intergenic (+220/‑117)	tT(UGU)G2 → / → GND2	tRNA‑Thr/phosphogluconate dehydrogenase (decarboxylating) GND2
BK006941	1,006,279:1	+C		1	1	1	1	1	1	1	coding (1027/1101 nt)	MTM1 ←	Mtm1p
BK006941	1,043,766:1	+A				0.157			0.106	0.096	intergenic (+17/+53)	RTT102 → / ← RNH70	Rtt102p/Rnh70p
BK006941	1,043,766:2	+T				0.157			0.106	0.096	intergenic (+17/+53)	RTT102 → / ← RNH70	Rtt102p/Rnh70p
BK006941	1,063,414:1	+A			0.09				0.079		intergenic (‑261/+399)	ZUO1 ← / ← BIO2	zuotin/biotin synthase
BK006941	1,063,414:2	+T			0.09				0.079		intergenic (‑261/+399)	ZUO1 ← / ← BIO2	zuotin/biotin synthase
BK006941	1,063,730:2	+T							0.056		intergenic (‑577/+83)	ZUO1 ← / ← BIO2	zuotin/biotin synthase
BK006941	156,115:1	+T						0.185			intergenic (‑103/+428)	STR3 ← / ← MND1	cystathionine beta‑lyase STR3/Mnd1p
BK006941	156,115:2	+A						0.185			intergenic (‑103/+428)	STR3 ← / ← MND1	cystathionine beta‑lyase STR3/Mnd1p
BK006941	272,291:1	+A						0.146		0.188	intergenic (+152/‑229)	SCS3 → / → MET13	Scs3p/methylenetetrahydrofolate reductase (NAD(P)H) MET13
BK006941	272,291:2	+T						0.146		0.188	intergenic (+152/‑229)	SCS3 → / → MET13	Scs3p/methylenetetrahydrofolate reductase (NAD(P)H) MET13
BK006941	274,698:1	+T			0.146	0.095		0.109		0.109	intergenic (+376/+82)	MET13 → / ← MON1	methylenetetrahydrofolate reductase (NAD(P)H) MET13/Mon1p
BK006941	274,698:2	+A			0.146	0.095		0.109		0.109	intergenic (+376/+82)	MET13 → / ← MON1	methylenetetrahydrofolate reductase (NAD(P)H) MET13/Mon1p
BK006941	307,179:1	+A		0.096		0.12		0.139	0.152		intergenic (+170/‑258)	MLC1 → / → ARC1	Mlc1p/Arc1p
BK006941	307,179:2	+T		0.096		0.12		0.139	0.152		intergenic (+170/‑258)	MLC1 → / → ARC1	Mlc1p/Arc1p
BK006941	321,487:1	+A	0.096	0.091			0.135		0.111		intergenic (+1635/‑295)	tH(GUG)G2 → / → SRM1	tRNA‑His/Ran guanyl‑nucleotide exchange factor
BK006941	321,487:2	+T	0.096	0.091			0.135		0.111		intergenic (+1635/‑295)	tH(GUG)G2 → / → SRM1	tRNA‑His/Ran guanyl‑nucleotide exchange factor
BK006941	366,198:2	+T					0.104				intergenic (‑202/+176)	RPL7A ← / ← snR39B	ribosomal 60S subunit protein L7A/SNR39B
BK006941	400,571:1	(T)21→22		1							intergenic (+411/+300)	OLE1 → / ← ERV14	stearoyl‑CoA 9‑desaturase/cornichon family protein
BK006941	404,475:1	+G	1	1	1	1	1	1	1	1	intergenic (+84/‑995)	MST27 → / → tR(UCU)G1	DUP240 family protein MST27/tRNA‑Arg
BK006941	404,523:1	+G	1	1	1	1	1	1	1	1	intergenic (+132/‑947)	MST27 → / → tR(UCU)G1	DUP240 family protein MST27/tRNA‑Arg
BK006941	428,086:1	+A								0.066	intergenic (‑139/‑515)	PNC1 ← / → YGL036W	nicotinamidase/hypothetical protein
BK006941	428,086:2	+T								0.066	intergenic (‑139/‑515)	PNC1 ← / → YGL036W	nicotinamidase/hypothetical protein
BK006941	496,742:1	(A)13→14		1	1	1	1	1	1	1	intergenic (‑240/+391)	ERG26 ← / ← EFM5	sterol‑4‑alpha‑carboxylate 3‑dehydrogenase (decarboxylating)/protein‑lysine N‑methyltransferase
BK006941	531,844:1	+A		0.109	0.292			0.128	0.172		intergenic (+163/+39)	tD(GUC)G1 → / ← THG1	tRNA‑Asp/tRNA guanylyltransferase
BK006941	531,844:2	+T		0.109	0.292			0.128	0.172		intergenic (+163/+39)	tD(GUC)G1 → / ← THG1	tRNA‑Asp/tRNA guanylyltransferase
BK006941	567,428:1	+T		0.111	0.125	0.184		0.141	0.179		coding (40/1323 nt)	YGR038C‑A ←	gag protein
BK006941	593,361:1	+A		0.077		0.066		0.11		0.103	intergenic (‑919/‑235)	YGR050C ← / → FMP48	hypothetical protein/protein kinase FMP48
BK006941	593,361:2	+T		0.077		0.066		0.11		0.103	intergenic (‑919/‑235)	YGR050C ← / → FMP48	hypothetical protein/protein kinase FMP48
BK006941	611,744:1	+A		0.11			0.139			0.133	intergenic (+251/+145)	ERG25 → / ← ADE6	methylsterol monooxygenase/phosphoribosylformylglycinamidine synthase
BK006941	611,744:2	+T		0.11			0.139			0.133	intergenic (+251/+145)	ERG25 → / ← ADE6	methylsterol monooxygenase/phosphoribosylformylglycinamidine synthase
BK006941	670,014:1	+A		0.056						0.068	intergenic (+107/‑374)	DBF2 → / → DRN1	serine/threonine‑protein kinase DBF2/Drn1p
BK006941	670,014:2	+T		0.056						0.068	intergenic (+107/‑374)	DBF2 → / → DRN1	serine/threonine‑protein kinase DBF2/Drn1p
BK006941	675,526:1	+A		0.077		0.12		0.102			intergenic (+26/+145)	VAS1 → / ← RRP46	valine‑‑tRNA ligase/exosome non‑catalytic core subunit RRP46
BK006941	675,526:2	+T		0.077		0.12		0.102			intergenic (+26/+145)	VAS1 → / ← RRP46	valine‑‑tRNA ligase/exosome non‑catalytic core subunit RRP46
BK006941	69,352:1	+A		0.062							intergenic (+21/‑319)	SHE10 → / → VID30	She10p/glucose‑induced degradation complex subunit VID30
BK006941	69,352:2	+C		0.062							intergenic (+21/‑319)	SHE10 → / → VID30	She10p/glucose‑induced degradation complex subunit VID30
BK006941	79,002:1	+T			Δ				0.136	0.27	intergenic (‑145/+110)	SDT1 ← / ← COG1	nucleotidase/Golgi transport complex subunit COG1
BK006941	79,002:2	+A			Δ				0.136	0.27	intergenic (‑145/+110)	SDT1 ← / ← COG1	nucleotidase/Golgi transport complex subunit COG1
BK006941	8,152:1	+A	1	1	1	1	1	1	1	1	intergenic (+1062/‑318)	YGL260W → / → YPS5	hypothetical protein/Yps5p
BK006941	808,386:1	+T		0.141	0.133	0.152		0.106		0.243	intergenic (‑730/+243)	NSR1 ← / ← RTS3	Nsr1p/Rts3p
BK006941	808,386:2	+A		0.141	0.133	0.152		0.106		0.243	intergenic (‑730/+243)	NSR1 ← / ← RTS3	Nsr1p/Rts3p
BK006941	859,014:1	+G								0.068	intergenic (+410/+49)	TIM13 → / ← QCR9	protein translocase subunit TIM13/ubiquinol‑‑cytochrome‑c reductase subunit 9
BK006941	859,014:2	+A								0.068	intergenic (+410/+49)	TIM13 → / ← QCR9	protein translocase subunit TIM13/ubiquinol‑‑cytochrome‑c reductase subunit 9
BK006941	949,251:1	+T	0.118	0.089			0.123	0.145	0.169	0.12	intergenic (‑26/+131)	OTO1 ← / ← SMI1	Oto1p/Smi1p
BK006941	949,251:2	+A	0.118	0.089			0.123	0.145	0.169	0.12	intergenic (‑26/+131)	OTO1 ← / ← SMI1	Oto1p/Smi1p
BK006941	959,779:2	+T			0.222	0.07		0.064	0.081	0.073	intergenic (‑1569/‑125)	PHO81 ← / → YHB1	Pho81p/flavohemoglobin
BK006941	987,908:1	+A					0.069				intergenic (+1169/‑141)	SOL4 → / → MGA1	6‑phosphogluconolactonase SOL4/Mga1p
BK006941	987,908:2	+T					0.069				intergenic (+1169/‑141)	SOL4 → / → MGA1	6‑phosphogluconolactonase SOL4/Mga1p
BK006942	48	A→C								0.164	intergenic (–/+435)	– / ← YIL177C	–/Y' element ATP‑dependent helicase
BK006942	50	A→C							0.06		intergenic (–/+433)	– / ← YIL177C	–/Y' element ATP‑dependent helicase
BK006942	51	Δ1 bp								0.211	intergenic (–/+432)	– / ← YIL177C	–/Y' element ATP‑dependent helicase
BK006942	96	T→C				0.098					intergenic (–/+387)	– / ← YIL177C	–/Y' element ATP‑dependent helicase
BK006942	178	A→G	?	?	?	1	?	?	?	?	intergenic (–/+305)	– / ← YIL177C	–/Y' element ATP‑dependent helicase
BK006942	184	T→C	?	?	?	1	?	?	?	?	intergenic (–/+299)	– / ← YIL177C	–/Y' element ATP‑dependent helicase
BK006942	25376	C→T	0.096			0.075		0.123	0.096		G244D (GGT→GAT)	CSS1 ←	Css1p
BK006942	25418	T→C	0.276	0.263	0.259	0.254	0.258	0.301	0.294	0.252	D230G (GAT→GGT)	CSS1 ←	Css1p
BK006942	25586	T→C	0.343	0.373	0.284	0.397	0.39	0.303	0.287	0.344	D174G (GAT→GGT)	CSS1 ←	Css1p
BK006942	25593	C→T	0.324	0.364	0.274	0.381	0.374	0.294	0.281	0.354	A172T (GCT→ACT)	CSS1 ←	Css1p
BK006942	25594	T→A	0.341	0.371	0.252	0.38	0.373	0.291	0.283	0.345	S171S (TCA→TCT)	CSS1 ←	Css1p
BK006942	27856	T→C			0.089						intergenic (‑1750/‑1176)	CSS1 ← / → SDL1	Css1p/Blocked reading frame otherwise encoding L‑serine dehydratase
BK006942	28541	Δ1 bp						0.107			intergenic (‑2435/‑491)	CSS1 ← / → SDL1	Css1p/Blocked reading frame otherwise encoding L‑serine dehydratase
BK006942	49508	Δ3 bp							0.072		coding (1418‑1420/3216 nt)	UBP7 →	ubiquitin‑specific protease UBP7
BK006942	54466	G→C							0.075		Q186E (CAA→GAA)	IMP2' ←	Imp2'p
BK006942	57280	+AAA							0.199		intergenic (+28/+58)	YIL152W → / ← ESL1	hypothetical protein/Esl1p
BK006942	87682	G→C			0.132						V773L (GTT→CTT)	AXL2 →	Axl2p
BK006942	90559	G→T				0.054					L744I (CTT→ATT)	TMA108 ←	Tma108p
BK006942	97445	G→A					0.063				L17L (CTG→CTA)	FLX1 →	flavin adenine dinucleotide transporter FLX1
BK006942	105436	+AAT	1	1	1	1	1	1	1	1	coding (2655/2895 nt)	ASG1 →	Asg1p
BK006942	105768	Δ3 bp		0.171		0.149					intergenic (+92/+337)	ASG1 → / ← TAO3	Asg1p/Tao3p
BK006942	105770	+ATA				0.15			0.132	0.085	intergenic (+94/+337)	ASG1 → / ← TAO3	Asg1p/Tao3p
BK006942	109290	G→A			0.051						Y1316Y (TAC→TAT)	TAO3 ←	Tao3p
BK006942	115188	C→T					0.067				Y461Y (TAC→TAT)	MET18 →	Met18p
BK006942	136048	G→A	0.052								R544R (AGG→AGA)	QDR1 →	multidrug transporter
BK006942	138443	(C)14→13				?			1		intergenic (‑566/‑1309)	RPI1 ← / → RHO3	Rpi1p/Rho family GTPase RHO3
BK006942	144119	Δ1 bp	0.098	0.1	0.116				0.138	0.145	intergenic (+34/+208)	HIS5 → / ← NUP159	histidinol‑phosphate transaminase/FG‑nucleoporin NUP159
BK006942	163246	Δ3 bp						0.142		0.082	intergenic (+269/+30)	YIL108W → / ← PFK26	putative metalloendopeptidase/6‑phosphofructo‑2‑kinase
BK006942	174114	T→A	0.072								intergenic (‑522/+468)	YIL102C‑A ← / ← YIL102C	hypothetical protein/hypothetical protein
BK006942	177193	G→T	0.071								L20M (CTG→ATG)	XBP1 ←	Xbp1p
BK006942	177470	+ATAT		0.19							intergenic (‑220/‑534)	XBP1 ← / → SGA1	Xbp1p/glucan 1,4‑alpha‑glucosidase
BK006942	177485	Δ1 bp		0.11							intergenic (‑235/‑519)	XBP1 ← / → SGA1	Xbp1p/glucan 1,4‑alpha‑glucosidase
BK006942	177486	Δ1 bp		0.11							intergenic (‑236/‑518)	XBP1 ← / → SGA1	Xbp1p/glucan 1,4‑alpha‑glucosidase
BK006942	178428	C→A			0.091						S142Y (TCT→TAT)	SGA1 →	glucan 1,4‑alpha‑glucosidase
BK006942	194189	G→A						0.051			A199T (GCA→ACA)	ICE2 →	Ice2p
BK006942	225804	C→T					0.053				A21T (GCA→ACA)	SPO22 ←	Spo22p
BK006942	231024	T→C								0.067	T17A (ACG→GCG)	MAM33 ←	Mam33p
BK006942	237418	Δ1 bp					0.054				coding (343/2037 nt)	YIL067C ←	hypothetical protein
BK006942	241032	G→C		0.228							intergenic (‑324/+276)	RNR3 ← / ← FIS1	ribonucleotide‑diphosphate reductase subunit RNR3/Fis1p
BK006942	241036	+AAAA								0.328	intergenic (‑328/+272)	RNR3 ← / ← FIS1	ribonucleotide‑diphosphate reductase subunit RNR3/Fis1p
BK006942	245963	Δ3 bp	0.174	0.249				0.226	0.331	0.191	intergenic (‑404/‑427)	SNP1 ← / → YIL060W	U1 snRNP complex subunit SNP1/hypothetical protein
BK006942	245963	Δ4 bp		0.076				0.108			intergenic (‑404/‑426)	SNP1 ← / → YIL060W	U1 snRNP complex subunit SNP1/hypothetical protein
BK006942	245982	(T)20→19	?				1				intergenic (‑423/‑410)	SNP1 ← / → YIL060W	U1 snRNP complex subunit SNP1/hypothetical protein
BK006942	254018	(A)15→14	1	1	1	1			1	1	intergenic (‑93/‑525)	YIL055C ← / → YIL054W	hypothetical protein/hypothetical protein
BK006942	259164	G→A					0.056				T84T (ACG→ACA)	PCL7 →	Pcl7p
BK006942	261261	G→A			0.069						intergenic (+342/‑176)	DFG10 → / → NEO1	putative polyprenol reductase/putative aminophospholipid‑translocating P4‑type ATPase NEO1
BK006942	269967	C→T	0.064								C439C (TGC→TGT)	MET30 →	ubiquitin‑binding SDF ubiquitin ligase complex subunit MET30
BK006942	273848	G→A			0.228						intergenic (‑2/+224)	AGE2 ← / ← CBR1	GTPase‑activating protein AGE2/cytochrome‑b5 reductase
BK006942	274033	Δ1 bp			0.1						intergenic (‑187/+39)	AGE2 ← / ← CBR1	GTPase‑activating protein AGE2/cytochrome‑b5 reductase
BK006942	274034	Δ1 bp			0.1						intergenic (‑188/+38)	AGE2 ← / ← CBR1	GTPase‑activating protein AGE2/cytochrome‑b5 reductase
BK006942	280281	G→A								0.055	A791V (GCG→GTG)	NOT3 ←	CCR4‑NOT core subunit NOT3
BK006942	290194	Δ4 bp								0.113	intergenic (‑105/+222)	CAP2 ← / ← BCY1	F‑actin‑capping protein subunit beta/cAMP‑dependent protein kinase regulatory subunit BCY1
BK006942	290194	Δ3 bp							0.053	Δ	intergenic (‑105/+223)	CAP2 ← / ← BCY1	F‑actin‑capping protein subunit beta/cAMP‑dependent protein kinase regulatory subunit BCY1
BK006942	302516	C→T		0.053							intergenic (‑1259/+1163)	EMA17 ← / ← EMC5	Ema17p/Emc5p
BK006942	318694	T→A	1	1	1	1	1	1	1	1	N758Y (AAT→TAT)	VID28 ←	glucose‑induced degradation complex subunit VID28
BK006942	328743	C→T							0.053		A1234T (GCC→ACC)	PDR11 ←	ATP‑binding cassette multidrug transporter PDR11
BK006942	339226	Δ4 bp			0.139						intergenic (‑2806/‑115)	YNCI0010C ← / → FAA3	tRNA‑Asp/long‑chain fatty acid‑CoA ligase FAA3
BK006942	342870	Δ1 bp							0.054		intergenic (+35/+124)	URM1 → / ← NAS2	ubiquitin‑related modifier URM1/Nas2p
BK006942	342871	Δ1 bp							0.054		intergenic (+36/+123)	URM1 → / ← NAS2	ubiquitin‑related modifier URM1/Nas2p
BK006942	347696	C→T	0.067								P669S (CCA→TCA)	EPS1 →	protein disulfide isomerase EPS1
BK006942	363044	Δ1 bp				0.121					intergenic (+120/‑177)	AIM21 → / → DJP1	Aim21p/Djp1p
BK006942	363045	Δ1 bp				0.121					intergenic (+121/‑176)	AIM21 → / → DJP1	Aim21p/Djp1p
BK006942	373029	Δ1 bp	0.053								intergenic (+31/+48)	EGH1 → / ← PRI1	hydrolase/DNA primase subunit PRI1
BK006942	373030	Δ1 bp	0.053								intergenic (+32/+47)	EGH1 → / ← PRI1	hydrolase/DNA primase subunit PRI1
BK006942	376614	Δ3 bp					0.1				coding (1184‑1186/1731 nt)	DSN1 →	MIND complex subunit DSN1
BK006942	385641	Δ4 bp					0.088				coding (58‑61/138 nt)	YIR018C‑A ←	hypothetical protein
BK006942	385643	+TTT					Δ			0.073	coding (59/138 nt)	YIR018C‑A ←	hypothetical protein
BK006942	392074	G→A								0.073	T534T (ACC→ACT)	FLO11 ←	Flo11p
BK006942	396220	C→T			0.072						noncoding (863/3199 nt)	ICR1 ←	ICR1
BK006942	396541	G→A						0.062			noncoding (542/3199 nt)	ICR1 ←	ICR1
BK006942	408042	G→A								0.188	intergenic (‑400/‑426)	DAL1 ← / → DAL4	allantoinase/allantoin permease
BK006942	416890	G→A				0.062					G256D (GGT→GAT)	MGA2 →	Mga2p
BK006942	417253	G→A								0.056	S377N (AGC→AAC)	MGA2 →	Mga2p
BK006942	419480	Δ1 bp	0.104		0.091	0.112	0.118	0.115			intergenic (+15/+135)	MGA2 → / ← LYS1	Mga2p/saccharopine dehydrogenase (NAD+, L‑lysine‑forming)
BK006942	419481	Δ1 bp	0.104		0.091	0.124	0.118	0.117			intergenic (+16/+134)	MGA2 → / ← LYS1	Mga2p/saccharopine dehydrogenase (NAD+, L‑lysine‑forming)
BK006942	432374	C→T		0.103		0.052	0.079				intergenic (‑263/‑1555)	YPS6 ← / → PAU15	aspartyl protease/seripauperin PAU15
BK006942	432527	A→T	0.282	0.2	0.266	0.276	0.265	0.225	0.265	0.145	intergenic (‑416/‑1402)	YPS6 ← / → PAU15	aspartyl protease/seripauperin PAU15
BK006942	144,117:2	+A		0.114	0.095	0.119	0.087	0.22			intergenic (+32/+210)	HIS5 → / ← NUP159	histidinol‑phosphate transaminase/FG‑nucleoporin NUP159
BK006942	177,466:1	+A	0.139			0.102	0.106	0.153	0.189		intergenic (‑216/‑538)	XBP1 ← / → SGA1	Xbp1p/glucan 1,4‑alpha‑glucosidase
BK006942	177,466:2	+T	0.139			0.102	0.106	0.153	0.189		intergenic (‑216/‑538)	XBP1 ← / → SGA1	Xbp1p/glucan 1,4‑alpha‑glucosidase
BK006942	28,539:2	+A			0.088						intergenic (‑2433/‑493)	CSS1 ← / → SDL1	Css1p/Blocked reading frame otherwise encoding L‑serine dehydratase
BK006942	342,869:1	+A				0.052		0.06			intergenic (+34/+125)	URM1 → / ← NAS2	ubiquitin‑related modifier URM1/Nas2p
BK006942	342,869:2	+T				0.052		0.06			intergenic (+34/+125)	URM1 → / ← NAS2	ubiquitin‑related modifier URM1/Nas2p
BK006942	350,025:1	+T		0.067				0.056	0.063		intergenic (+22/‑276)	CFD1 → / → CMI7	iron‑sulfur cluster assembly protein CFD1/Cmi7p
BK006942	350,025:2	+A		0.067				0.056	0.063		intergenic (+22/‑276)	CFD1 → / → CMI7	iron‑sulfur cluster assembly protein CFD1/Cmi7p
BK006942	363,043:1	+T							0.053		intergenic (+119/‑178)	AIM21 → / → DJP1	Aim21p/Djp1p
BK006942	363,043:2	+A							0.053		intergenic (+119/‑178)	AIM21 → / → DJP1	Aim21p/Djp1p
BK006942	373,028:1	+A		0.056							intergenic (+30/+49)	EGH1 → / ← PRI1	hydrolase/DNA primase subunit PRI1
BK006942	373,028:2	+T		0.056							intergenic (+30/+49)	EGH1 → / ← PRI1	hydrolase/DNA primase subunit PRI1
BK006942	39,384:1	(A)11→12	1	1	1	1	1	1	1	1	intergenic (+401/‑49)	SUC2 → / → YIL161W	beta‑fructofuranosidase SUC2/hypothetical protein
BK006942	419,479:1	+T			0.109	0.106			0.066	0.099	intergenic (+14/+136)	MGA2 → / ← LYS1	Mga2p/saccharopine dehydrogenase (NAD+, L‑lysine‑forming)
BK006942	419,479:2	+A			0.109	0.106			0.066	0.099	intergenic (+14/+136)	MGA2 → / ← LYS1	Mga2p/saccharopine dehydrogenase (NAD+, L‑lysine‑forming)
BK006942	57,293:1	(A)16→17	1	1	1			1		1	intergenic (+41/+45)	YIL152W → / ← ESL1	hypothetical protein/Esl1p
BK006943	1 day, 22:01:00	+C	?		?		?	?		0.222	intergenic (–/+420)	– / ← YJL225C	–/Y' element ATP‑dependent helicase
BK006943	25	C→A			?			?		0.5	intergenic (–/+441)	– / ← YJL225C	–/Y' element ATP‑dependent helicase
BK006943	11374	Δ1 bp	?	0.6	?			0.6			intergenic (‑2236/‑101)	PAU1 ← / → VTH2	seripauperin PAU1/signal sequence‑binding protein
BK006943	11375	Δ1 bp	?	0.6	?			0.6			intergenic (‑2237/‑100)	PAU1 ← / → VTH2	seripauperin PAU1/signal sequence‑binding protein
BK006943	59055	Δ3 bp	0.098								intergenic (‑242/+43)	ACO2 ← / ← YNCJ0001C	aconitate hydratase ACO2/tRNA‑Thr
BK006943	59609	G→T			0.056						intergenic (‑437/+247)	YNCJ0001C ← / ← MBB1	tRNA‑Thr/Mbb1p
BK006943	61696	G→A						0.054			E285K (GAA→AAA)	PHO90 →	SPX domain‑containing inorganic phosphate transporter
BK006943	76563	Δ1 bp	0.119			0.063	0.13	0.075		0.111	intergenic (+89/+240)	RPL39 → / ← SWE1	ribosomal 60S subunit protein L39/tyrosine protein kinase SWE1
BK006943	76564	Δ1 bp	0.104			0.063	0.133	0.076		0.113	intergenic (+90/+239)	RPL39 → / ← SWE1	ribosomal 60S subunit protein L39/tyrosine protein kinase SWE1
BK006943	76566	+ATAT				0.055					intergenic (+92/+237)	RPL39 → / ← SWE1	ribosomal 60S subunit protein L39/tyrosine protein kinase SWE1
BK006943	79299	C→T			0.059						intergenic (‑37/‑856)	SWE1 ← / → MNN5	tyrosine protein kinase SWE1/alpha‑1,2‑mannosyltransferase MNN5
BK006943	82805	C→T							0.067		V58I (GTT→ATT)	ATG36 ←	Atg36p
BK006943	96936	C→T								0.069	intergenic (‑407/‑801)	RFA3 ← / → CPS1	Rfa3p/Gly‑Xaa carboxypeptidase
BK006943	97478	G→A	1	1	1	1	1	1	1	1	intergenic (‑949/‑259)	RFA3 ← / → CPS1	Rfa3p/Gly‑Xaa carboxypeptidase
BK006943	103866	G→A							0.076		T188I (ACA→ATA)	SET2 ←	histone methyltransferase SET2
BK006943	114489	C→A							0.127		D381Y (GAT→TAT)	JJJ2 ←	Jjj2p
BK006943	114921	Δ3 bp			0.068						coding (707‑709/1752 nt)	JJJ2 ←	Jjj2p
BK006943	137665	C→A					0.182	1	0.814	1	S96* (TCA→TAA)	DAS1 →	SCF ubiquitin ligase complex subunit DAS1
BK006943	146073	T→A							0.113		intergenic (+29/‑286)	SFH5 → / → ROQ1	Sfh5p/Roq1p
BK006943	149881	T→A				0.056					Q170H (CAA→CAT)	YAK1 ←	serine/threonine protein kinase YAK1
BK006943	154963	G→A								0.073	intergenic (‑272/+22)	TIF2 ← / ← GLG2	translation initiation factor eIF4A/glycogenin glucosyltransferase GLG2
BK006943	162237	C→A		0.055							L108L (CTC→CTA)	YJL132W →	hypothetical protein
BK006943	172496	C→A	0.115								intergenic (‑129/+1103)	URA2 ← / ← TRK1	bifunctional carbamoylphosphate synthetase/aspartate transcarbamylase/Trk1p
BK006943	177925	Δ1 bp			0.133						intergenic (‑619/+172)	TRK1 ← / ← PBS2	Trk1p/mitogen‑activated protein kinase kinase PBS2
BK006943	177926	Δ1 bp			0.133						intergenic (‑620/+171)	TRK1 ← / ← PBS2	Trk1p/mitogen‑activated protein kinase kinase PBS2
BK006943	182496	C→T			0.059						L575L (TTG→TTA)	SPT10 ←	Spt10p
BK006943	188270	C→T								0.05	D391N (GAT→AAT)	MTC1 ←	Mtc1p
BK006943	190758	A→G	0.054								P111P (CCT→CCC)	RPE1 ←	ribulose‑phosphate 3‑epimerase RPE1
BK006943	199170	A→C	1	1	1	1	1	1	1	1	G164G (GGA→GGC)	YJL113W →	gag‑pol fusion protein
BK006943	200219	A→G	1	1	1	1	1	1	1	1	Y514C (TAC→TGC)	YJL113W →	gag‑pol fusion protein
BK006943	210511	G→T					0.068				S356* (TCA→TAA)	GZF3 ←	Gzf3p
BK006943	224134	G→A								0.059	intergenic (+807/‑921)	IME2 → / → SET4	protein kinase IME2/Set4p
BK006943	250258	A→G						0.062			S1002G (AGC→GGC)	BCK1 →	mitogen‑activated protein kinase kinase kinase BCK1
BK006943	265875	+TTT				0.117					intergenic (‑824/‑51)	DPB11 ← / → SIP4	protein kinase activating protein DPB11/Sip4p
BK006943	267331	G→A								0.068	R469Q (CGA→CAA)	SIP4 →	Sip4p
BK006943	269481	C→T						0.053			A228V (GCG→GTG)	ARG3 →	ornithine carbamoyltransferase
BK006943	285239	G→A					0.057				G11G (GGC→GGT)	ARP4 ←	Arp4p
BK006943	288860	T→C			0.051						I123V (ATC→GTC)	SCP160 ←	Scp160p
BK006943	289493	G→A							0.051		intergenic (‑267/+382)	SCP160 ← / ← PRY1	Scp160p/sterol‑binding protein
BK006943	289588	Δ4 bp								0.073	intergenic (‑362/+284)	SCP160 ← / ← PRY1	Scp160p/sterol‑binding protein
BK006943	289588	Δ3 bp						0.072		Δ	intergenic (‑362/+285)	SCP160 ← / ← PRY1	Scp160p/sterol‑binding protein
BK006943	313417	C→T	0.058								A167T (GCA→ACA)	YJL068C ←	S‑formylglutathione hydrolase
BK006943	315658	Δ3 bp						0.074			intergenic (‑101/+99)	DLS1 ← / ← MRPL8	Dls1p/mitochondrial 54S ribosomal protein YmL8
BK006943	317081	Δ1 bp						0.086	0.051		intergenic (+101/‑203)	COA3 → / → LAS21	Coa3p/mannose‑ethanolamine phosphotransferase LAS21
BK006943	317082	Δ1 bp						0.086	0.051		intergenic (+102/‑202)	COA3 → / → LAS21	Coa3p/mannose‑ethanolamine phosphotransferase LAS21
BK006943	324030	C→T							0.05		F215F (TTC→TTT)	BNA3 →	kynurenine‑‑oxoglutarate transaminase
BK006943	332593	G→A				0.053					P161S (CCA→TCA)	ZAP1 ←	Zap1p
BK006943	337011	G→C	0.301	1	1	1					E372Q (GAA→CAA)	PEP8 →	retromer subunit PEP8
BK006943	392599	C→T								0.06	R66C (CGT→TGT)	RNR2 →	ribonucleotide‑diphosphate reductase subunit RNR2
BK006943	393677	Δ1 bp				0.109			0.081	0.062	intergenic (+74/‑290)	RNR2 → / → RRN7	ribonucleotide‑diphosphate reductase subunit RNR2/Rrn7p
BK006943	393756	G→T	0.119								intergenic (+153/‑211)	RNR2 → / → RRN7	ribonucleotide‑diphosphate reductase subunit RNR2/Rrn7p
BK006943	404067	Δ3 bp			0.062	0.059					coding (1171‑1173/2049 nt)	MPS3 →	Mps3p
BK006943	424173	Δ4 bp								0.082	intergenic (‑64/+256)	CTK2 ← / ← SUP51	Ctk2p/tRNA‑Leu
BK006943	424173	Δ1 bp		0.097						Δ	intergenic (‑64/+259)	CTK2 ← / ← SUP51	Ctk2p/tRNA‑Leu
BK006943	424174	Δ1 bp		0.097						Δ	intergenic (‑65/+258)	CTK2 ← / ← SUP51	Ctk2p/tRNA‑Leu
BK006943	424176	+ATAT							0.118		intergenic (‑67/+256)	CTK2 ← / ← SUP51	Ctk2p/tRNA‑Leu
BK006943	424928	Δ3 bp				0.178					intergenic (‑413/‑227)	SUP51 ← / → CYR1	tRNA‑Leu/adenylate cyclase
BK006943	424959	C→A	0.326								intergenic (‑444/‑198)	SUP51 ← / → CYR1	tRNA‑Leu/adenylate cyclase
BK006943	424964	G→C			0.262						intergenic (‑449/‑193)	SUP51 ← / → CYR1	tRNA‑Leu/adenylate cyclase
BK006943	448853	Δ1 bp		0.077		0.079					intergenic (‑95/‑349)	LSO1 ← / → POL31	Lso1p/DNA‑directed DNA polymerase delta subunit POL31
BK006943	448854	Δ1 bp		0.077		0.079					intergenic (‑96/‑348)	LSO1 ← / → POL31	Lso1p/DNA‑directed DNA polymerase delta subunit POL31
BK006943	456067	Δ1 bp		Δ			0.259	0.214		0.148	intergenic (‑1386/‑172)	TDH2 ← / → MET3	glyceraldehyde‑3‑phosphate dehydrogenase (phosphorylating) TDH2/sulfate adenylyltransferase
[truncated: 1,526 more rows]

## Sheet: ID Chromosomes
ID	Chromosome
BK006935	Saccharomyces cerevisiae S288C chromosome I, complete
BK006936	Saccharomyces cerevisiae S288C chromosome II, complete
BK006937	Saccharomyces cerevisiae S288C chromosome III, complete
BK006938	Saccharomyces cerevisiae S288C chromosome IV, complete
BK006939	Saccharomyces cerevisiae S288C chromosome V, complete
BK006940	Saccharomyces cerevisiae S288C chromosome VI, complete
BK006941	Saccharomyces cerevisiae S288C chromosome VII, complete
BK006934	Saccharomyces cerevisiae S288C chromosome VIII, complete
BK006942	Saccharomyces cerevisiae S288C chromosome IX, complete
BK006943	Saccharomyces cerevisiae S288C chromosome X, complete
BK006944	Saccharomyces cerevisiae S288C chromosome XI, complete
BK006945	Saccharomyces cerevisiae S288C chromosome XII, complete
BK006946	Saccharomyces cerevisiae S288C chromosome XIII, complete
BK006947	Saccharomyces cerevisiae S288C chromosome XIV, complete
BK006948	Saccharomyces cerevisiae S288C chromosome XV, complete
BK006949	Saccharomyces cerevisiae S288C chromosome XVI, complete
