# Supplementary material for: Enhanced metabolic entanglement emerges during the evolution of an interkingdom microbial community
Source: Nat Commun. 2024 Aug 22;15:7238. doi: 10.1038/s41467-024-51702-1 (PMC11341674; doi:10.1038/s41467-024-51702-1)
Supplement: Supplementary file 8 — Supplementary Data 5 [file 41467_2024_51702_MOESM8_ESM.xlsx]

## Sheet: Evo_3
Supplementary Data 5. Original E. coli proteomics data presented in Supplementary Fig. 5
			Normalised log2(protein intensity)
proteinName	geneName	proteinDescription	EcA 36h #1	EcA 36h #2	EcA 36h #3	EcA 36h #4	EcA 100h #1	EcA 100h #2	EcA 100h #3	EcA 100h #4	EcΔRH+#1	EcΔRH+#2	EcΔRH+#3	EcΔRH+#4	EcCF269 1#1	EcCF269 1#2	EcCF269 1#3	EcCF269 1#4	EcCF269 2#1	EcCF269 2#2	EcCF269 2#3	EcCF269 2#4
A5A6M0			20.5545	22.9646	20.685	19.3818	21.2758	21.2563	19.3238	19.3938	18.1506	21.8423	18.6912	22.4939	19.5866	22.6462	22.2826	19.0574	21.748	19.9375	18.423	21.8335
C1P5Z9	ymiB	Putative protein YmiB	19.3645	17.2526	19.4715	20.3551	18.7496	18.2733	19.2819	18.7408	19.0201	19.1137	19.2113	19.0306	18.783	17.2842	19.6293	18.9845	18.2955	19.5168	19.4392	19.4694
GFPova;P42212			27.0465	26.8616	26.4447	26.4909	23.9049	23.8125	20.6593	20.9139	23.4489	23.607	21.7599	23.346	24.2532	24.107	25.4653	24.2554	23.8583	23.7898	23.763	23.7959
MIEQDGLHAGSPAAWVERLFGYDWAQQTIGCSDAAVFRLSAQGRPVLFVKTDLSGAL	kanR		30.8993	30.9292	30.8421	30.891	31.2895	31.401	31.0817	31.461	22.5439	19.3592	19.4632	16.8137	29.6001	29.4898	29.6189	29.4048	29.2873	29.1957	29.1446	29.1064
O43790;Q14533			19.2578	19.7682	20.3884	19.8573	19.8029	18.4716	19.7752	19.6483	19.6876	19.6682	19.7549	19.9439	19.3708	18.8666	19.6515	19.3074	20.1017	19.4921	20.161	19.9652
P00350	gnd	6-phosphogluconate dehydrogenase, decarboxylating	30.1745	30.1841	30.1697	30.1889	30.0737	30.2145	30.3947	30.4013	29.6058	29.8143	29.7582	29.4903	30.1678	30.3377	30.2127	30.1492	29.8517	29.8709	29.8299	29.7844
P00363	frdA	Fumarate reductase flavoprotein subunit	25.1004	25.1765	25.0196	25.1591	25.5448	25.4205	25.9463	25.6296	25.4021	25.7396	25.5958	25.7074	25.438	25.5824	25.5543	25.5605	26.1221	26.1131	26.1686	26.1692
P00370	gdhA	NADP-specific glutamate dehydrogenase	27.4817	27.4835	27.6351	27.6258	28.3329	28.3693	28.4039	28.3134	28.2676	28.4073	28.3629	28.1446	28.8559	28.9894	28.7812	28.8167	28.2213	28.3287	28.3198	28.1534
P00393	ndh	NADH dehydrogenase	26.0045	26.0101	26.1095	26.0422	26.7369	26.7077	27.1006	26.8415	26.4685	26.4414	26.5711	26.4008	26.5317	26.6062	26.5929	26.7039	26.6863	26.7527	26.6826	26.6596
P00448	sodA	Superoxide dismutase [Mn]	27.2868	27.4961	27.188	27.1898	26.4344	26.9387	26.6037	26.9245	26.9854	26.4762	26.5192	26.3629	26.378	26.0447	26.3203	26.7929	25.9927	26.3666	26.3352	26.3255
P00452	nrdA	Ribonucleoside-diphosphate reductase 1 subunit alpha	26.6604	26.6335	26.2698	26.5961	26.4551	26.4386	27.4759	27.0205	26.6635	26.8459	26.8345	26.7342	26.8991	26.9499	27.0111	27.1911	27.2167	27.1832	27.2126	27.0664
P00490	malP	Maltodextrin phosphorylase	26.7631	26.687	26.7472	26.7195	26.0593	26.003	26.3247	26.232	26.71	26.9316	26.8096	26.848	26.6642	26.8681	26.8438	26.7234	27.0706	27.0606	27.057	27.0158
P00509	aspC	Aspartate aminotransferase	28.7955	28.7758	28.775	28.767	29.0398	29.0877	29.0366	29.0798	29.0649	29.1574	29.0264	29.0121	29.3409	29.4716	29.3786	29.5189	29.2288	29.1934	29.2451	29.2073
P00547	thrB	Homoserine kinase	27.2499	27.1817	27.058	27.2445	26.5219	26.5625	26.3822	26.4926	27.7607	27.9031	27.7846	27.6398	28.0849	28.1079	28.1018	27.942	27.4811	27.443	27.4166	27.4045
P00550	mtlA	PTS system mannitol-specific EIICBA component	26.6299	26.5639	26.7352	26.6508	26.5704	26.5287	26.863	26.7085	26.7448	26.7429	26.7163	26.7996	26.7513	26.6856	26.77	26.6047	27.2139	27.291	27.1152	27.1457
P00561	thrA	Bifunctional aspartokinase/homoserine dehydrogenase 1	27.1462	27.1243	27.1949	27.0974	27.6127	27.5479	28.3733	27.8055	27.9442	28.1363	28.1376	27.9478	28.6277	28.5241	28.5673	28.7293	27.905	27.9418	27.9116	27.9266
P00562	metL	Bifunctional aspartokinase/homoserine dehydrogenase 2	25.0618	25.1262	25.244	24.9139	26.1834	25.716	26.7056	25.9707	25.9787	26.1802	25.6316	25.497	25.6748	25.8938	25.7688	25.9836	26.0177	25.7848	25.9159	26.0285
P00579	rpoD	RNA polymerase sigma factor RpoD	28.3746	28.4518	28.4218	28.5136	28.5461	28.4811	28.3359	28.5125	28.5603	28.4546	28.5776	28.4477	28.3869	28.6543	28.5226	28.301	28.2676	28.1974	28.2138	28.2062
P00582	polA	DNA polymerase I	26.7303	26.5217	26.6042	26.6259	26.9945	26.8864	27.5239	27.1083	26.5743	26.6346	26.5883	26.5561	26.753	26.78	26.8989	26.8269	26.6963	26.737	26.7544	26.7746
P00634	phoA	Alkaline phosphatase	25.263	25.3013	25.2122	24.9701	24.1712	24.0952	23.9048	24.3392	25.2661	24.9958	25.0397	25.3057	25.1206	25.3056	25.0115	25.3744	24.9751	24.9997	25.0733	25.1104
P00698	LYZ	Lysozyme C	16.9431	16.0971	16.5245	17.7264	16.1805	16.9338	15.0132	16.0556	16.6418	16.6652	17.4772	17.5639	17.3098	17.8765	16.922	16.9482	17.2882	16.9586	16.935	16.4444
P00722	lacZ	Beta-galactosidase	17.4139	18.405	17.6405	16.7146	19.35	17.4061	18.779	19.5955	19.6207	20.0824	17.183	17.1554	17.5036	20.7546	17.2664	20.5302	18.3088	19.8703	17.899	19.6424
P00803	lepB	Signal peptidase I	25.4369	25.4569	25.6696	25.4123	26.1578	26.0094	26.5292	26.1574	25.4993	25.598	25.6481	25.5087	25.5776	25.5736	25.6863	25.7694	26.0173	26.0401	26.0022	25.9955
P00805	ansB	L-asparaginase 2	23.7239	23.6931	23.8373	24.0211	22.7786	22.9626	22.9012	22.6748	23.5854	23.6011	23.9757	23.965	24.0199	24.4049	24.2787	23.9211	24.1593	24.061	24.1006	23.9005
P00811	ampC	Beta-lactamase	24.5799	24.43	24.412	24.2872	24.0682	24.0306	24.1271	23.8645	24.3846	24.2129	24.3834	24.3517	23.9407	24.0066	23.858	23.9999	23.8784	23.61	23.796	23.7525
P00861	lysA	Diaminopimelate decarboxylase	23.2231	23.4315	23.4351	23.2587	23.8771	23.8963	24.0327	23.9351	23.8308	23.597	23.1284	23.7377	24.1859	24.3315	23.9793	24.0114	23.7569	23.6819	23.7119	23.6194
P00864	ppc	Phosphoenolpyruvate carboxylase	28.8935	28.9824	29.0348	29.0021	30.3607	30.3772	31.1417	30.542	29.6304	29.7418	29.7554	29.6151	30.0957	30.0102	30.0118	30.0705	29.832	29.8668	29.8736	29.8526
P00887	aroH	Phospho-2-dehydro-3-deoxyheptonate aldolase, Trp-sensitive	27.3808	27.2836	27.2121	27.261	27.6832	27.6023	27.5036	27.6112	27.005	26.9207	26.8178	26.9122	27.3088	27.5124	27.3144	27.2081	27.8724	27.7438	27.7034	27.6526
P00888	aroF	Phospho-2-dehydro-3-deoxyheptonate aldolase, Tyr-sensitive	22.9422	22.9957	22.9063	22.8014	23.3946	23.155	22.9387	23.0521	23.1099	23.2093	22.9244	23.0277	23.0907	23.052	23.0764	22.8283	23.9174	23.7322	23.7628	23.7453
P00893	ilvI	Acetolactate synthase isozyme 3 large subunit	22.8082	22.7672	22.4718	22.5033	24.615	24.6066	24.9137	24.6979	24.1323	23.9905	24.2049	23.9077	24.6012	24.4243	24.4598	24.5379	24.1384	24.0344	24.0535	23.5647
P00894	ilvH	Acetolactate synthase isozyme 3 small subunit	24.6079	24.7938	23.8316	24.9418	25.4379	25.7304	25.5366	25.5437	25.0503	25.3403	25.3639	25.2602	25.2918	25.5776	25.4921	25.5189	25.073	24.5144	25.2777	24.4167
P00895	trpE	Anthranilate synthase component 1	26.2994	26.1122	26.3141	26.1391	25.719	25.2247	26.3376	25.4317	25.9877	26.0692	26.0345	25.9192	26.3059	26.3874	26.3363	26.3447	27.0228	27.0305	26.9372	26.9343
P00903	pabA	Aminodeoxychorismate synthase component 2	21.6714	21.5293	21.5521	21.5612	21.5214	21.3764	21.101	21.4185	21.6243	21.5681	21.5791	21.582	21.6319	21.8429	21.6404	21.5543	21.6165	21.575	21.5402	21.5319
P00904	trpGD	Bifunctional protein TrpGD	24.8384	24.8926	25.028	24.9031	24.0851	24.3535	24.5817	24.5423	24.4971	24.6761	24.68	24.5984	24.8237	24.7446	25.0393	24.6277	25.1976	24.871	24.9424	25.0346
P00909	trpC	Tryptophan biosynthesis protein TrpCF	27.6758	27.6411	27.5515	27.5391	26.7312	26.6145	26.8808	26.6642	27.1507	27.2463	27.1206	27.2497	27.3446	27.1604	27.4591	27.4332	27.4933	27.5264	27.4955	27.4378
P00914	phrB	Deoxyribodipyrimidine photo-lyase	22.181	21.7188	21.9982	21.8842	22.0051	21.9392	22.5748	22.1075	22.2196	22.3169	22.5038	22.3732	22.2836	22.2865	21.8249	21.7851	22.8585	22.1874	22.2231	22.6806
P00926	dsdA	D-serine dehydratase	24.8289	24.9351	24.7744	24.7755	23.3946	23.3052	23.7919	23.3653	24.2381	24.4535	24.3098	24.447	23.9259	24.0537	23.8188	24.1207	24.1236	24.1024	24.3077	24.2194
P00934	thrC	Threonine synthase	27.6929	27.7713	27.6791	27.6675	27.4207	27.3881	27.4651	27.5316	28.2141	28.3909	28.2252	28.2366	28.6386	28.684	28.6982	28.6706	28.1259	28.1785	28.233	28.2019
P00935	metB	Cystathionine gamma-synthase	24.1766	24.1143	24.2239	24.1447	24.4577	24.3705	24.636	24.489	24.3724	24.3617	24.3696	24.2833	24.3937	24.5362	24.295	24.2464	24.619	24.5323	24.4418	24.2928
P00936	cyaA	Adenylate cyclase	20.7332	19.4794	19.8414	19.8855	20.1595	19.974	21.25	20.3699	18.6685	18.8827	18.6442	19.1146	19.2869	18.3399	18.9604	19.1651	19.2448	18.9309	19.5792	19.5233
P00946	manA	Mannose-6-phosphate isomerase	26.9011	26.7246	26.8434	26.834	26.7253	26.6414	26.4746	26.7183	27.0053	26.9007	26.6576	26.8782	27.1827	27.2659	27.2072	27.2633	27.197	27.1783	26.9863	26.9413
P00954	trpS	Tryptophan--tRNA ligase	27.6598	27.5677	27.594	27.6335	28.1428	28.1304	28.0745	28.0978	27.7712	27.7001	27.7201	27.6839	27.8892	27.9489	27.8462	27.7112	27.7928	27.7519	27.7138	27.6816
P00956	ileS	Isoleucine--tRNA ligase	28.9886	29.0166	29.1063	29.0531	29.845	29.8369	30.3157	30.0199	29.1809	29.2163	29.2001	29.2291	29.3531	29.4029	29.3817	29.4999	29.5346	29.5034	29.5006	29.4898
P00957	alaS	Alanine--tRNA ligase	28.2446	28.1403	28.2095	28.1832	28.5919	28.5128	29.0327	28.7031	28.4537	28.5992	28.5797	28.3718	28.967	29.0434	28.9623	28.8964	28.8768	28.8522	28.7778	28.7682
P00959	metG	Methionine--tRNA ligase	28.0342	27.9592	28.1164	27.9794	28.9711	28.9693	29.2861	29.0114	28.435	28.3859	28.3509	28.4115	28.6513	28.7183	28.5696	28.7454	28.6375	28.5934	28.5908	28.536
P00960	glyQ	Glycine--tRNA ligase alpha subunit	27.7387	27.7068	27.7379	27.727	27.9057	27.8459	27.9265	27.9425	27.7104	27.7068	27.737	27.8009	27.6497	27.7134	27.6612	27.7236	27.7707	27.7659	27.7285	27.7035
P00961	glyS	Glycine--tRNA ligase beta subunit	29.4332	29.353	29.4843	29.4294	29.8134	29.8338	30.01	29.8612	29.3599	29.4401	29.4425	29.4659	29.4025	29.3609	29.3384	29.415	29.453	29.4605	29.4486	29.4441
P00962	glnS	Glutamine--tRNA ligase	27.5234	27.3956	27.5838	27.5052	27.9766	27.9417	28.3021	28.076	27.727	27.8119	27.8347	27.7271	28.0948	28.2103	28.0541	27.996	28.0163	28.0265	27.9645	27.9955
P00963	asnA	Aspartate--ammonia ligase	24.6834	24.6059	24.3144	24.4135	25.1894	25.1773	25.1007	25.1266	25.0091	25.2073	25.0277	24.5882	25.8273	25.8568	25.8034	25.6793	25.4345	25.332	25.3721	25.3897
P00968	carB	Carbamoyl-phosphate synthase large chain	26.548	26.3294	26.3141	26.2596	30.0281	30.3501	30.294	29.9417	31.0038	31.1623	31.0948	30.8878	31.5313	31.6699	31.5174	31.4453	31.5627	31.5603	31.5232	31.4637
P02358	rpsF	30S ribosomal protein S6	30.5488	30.549	30.4216	30.5259	30.3138	30.3694	30.0621	30.2261	30.3438	30.307	30.3091	30.2727	30.2818	30.4289	30.3497	30.3035	30.0956	30.0548	30.0512	29.9981
P02359	rpsG	30S ribosomal protein S7	30.5334	30.5018	30.3806	30.3846	30.2859	30.2937	30.0624	30.1615	30.3707	30.2373	30.1125	30.0821	30.1895	30.3034	30.155	30.1412	29.8701	29.8014	29.8024	29.7452
P02413	rplO	50S ribosomal protein L15	29.4688	29.4957	29.6494	29.5806	30.688	30.5252	30.6542	30.6577	29.9671	29.9337	30.1583	29.7675	30.296	30.3849	30.0375	30.0903	29.5392	29.4728	29.6168	29.5515
P02533			25.8882	28.2804	26.8751	26.5293	26.3072	27.2268	25.373	26.6664	27.2587	27.0863	27.5698	28.5631	25.8004	28.8032	28.1778	27.2499	27.6443	27.324	26.4206	28.0724
P02538			19.9724	25.0752	23.4965	23.6112	22.2497	23.8331	18.4253	23.7673	24.1316	23.9564	24.5266	25.4367	22.9124	25.3673	25.4554	23.8107	24.5051	24.3133	23.2953	24.147
P02662	CSN1S1	Alpha-S1-casein	18.4085	19.5138	20.1123	19.7113	17.5186	19.4487	18.6116	16.1333	19.2654	18.5737	18.4914	19.3885	19.4977	20.5294	19.9599	19.236	18.7001	19.8397	19.7868	18.0784
P02666	CSN2	Beta-casein	16.9826	22.9494	22.721	24.4419	22.2994	22.2285	19.385	22.265	22.3128	20.3339	22.1136	19.5247	16.99	21.88	23.3234	23.0603	20.4158	20.4754	21.7562	20.6839
P02918	mrcA	Penicillin-binding protein 1A	25.2725	25.2588	25.2674	25.3046	25.7728	25.7077	25.7686	25.8185	25.2374	25.3077	25.345	25.257	25.4173	25.4618	25.3546	25.2955	25.257	25.2435	25.1784	25.2759
P02919	mrcB	Penicillin-binding protein 1B	25.9382	25.9755	26.1992	26.0177	27.2418	27.1853	27.356	27.3404	26.2979	26.18	26.4272	26.093	26.2803	26.1222	26.1603	26.3281	25.8544	25.8467	25.9753	25.976
P02924	araF	L-arabinose-binding periplasmic protein	26.3714	26.1744	26.2722	26.3028	23.0333	22.7077	22.5572	23.0131	25.5356	25.6194	25.4629	25.6676	24.5754	24.75	24.8272	24.5168	25.5443	25.325	25.2013	25.143
P02925	rbsB	Ribose import binding protein RbsB	29.8074	29.6679	29.657	29.6848	26.7769	26.7104	26.4802	26.6066	29.0615	29.068	29.0215	29.1062	28.7317	29.1097	28.8511	28.694	29.2476	29.1293	29.0709	29.0838
P02929	tonB	Protein TonB	23.6372	23.9862	23.4323	23.6892	24.456	23.9918	24.5653	24.3246	23.6614	23.6725	24.0535	23.7567	23.9547	24.2828	24.2259	23.5311	24.2634	24.1681	24.1434	23.8246
P02930	tolC	Outer membrane protein TolC	28.8927	28.9117	28.865	28.8993	28.3133	28.3898	28.1498	28.3045	28.3777	28.4865	28.3996	28.4127	28.3674	28.7376	28.4067	28.4783	28.7889	28.8024	28.4683	28.769
P02931	ompF	Outer membrane protein F	30.3818	30.5344	29.6149	29.7533	30.1749	30.325	29.984	29.3091	29.3824	29.7294	29.6181	29.2478	31.4115	31.8102	31.6084	31.5114	33.1455	33.2515	33.2706	33.2358
P02932	phoE	Outer membrane pore protein E	24.2891	24.6728	19.1638	23.2486	20.3001	24.6111	19.4285	22.8095	19.3354	24.8378	24.5703	23.9414	19.7047	26.8006	26.5953	24.8215	20.9904	18.9924	19.4073	19.317
P02942	tsr	Methyl-accepting chemotaxis protein I	22.9123	23.838	23.0603	23.9821	19.2561	18.7684	23.5451	20.2657	25.4031	25.6974	25.603	25.0797	25.4583	25.4785	25.479	25.2038	25.8173	25.9146	25.7845	25.7998
P02943	lamB	Maltoporin	27.9376	27.8421	27.7862	27.8089	24.9063	24.7647	24.75	25.0581	27.65	27.6436	27.5866	27.7472	26.1398	26.4898	26.4277	26.1669	27.05	27.0636	26.9223	26.9344
P03004	dnaA	Chromosomal replication initiator protein DnaA	25.1989	25.1418	25.227	25.2992	25.7564	25.7387	25.6465	25.5619	25.205	25.1287	25.1048	25.2666	25.0198	24.8704	24.8781	24.9575	24.8001	25.059	25.0248	24.9009
P03007	dnaQ	DNA polymerase III subunit epsilon	22.4877	22.2567	22.5619	23.012	23.2187	23.1757	23.3335	23.3323	22.0708	22.6066	22.744	22.7285	21.6149	20.9192	22.1996	21.6854	22.3617	21.8089	22.584	22.8014
P03018	uvrD	DNA helicase II	24.3736	24.2973	24.5861	24.4376	25.7383	25.6611	26.2681	25.8536	25.1097	25.2036	25.1187	25.1655	25.2428	25.4687	25.2692	25.22	25.6078	25.4552	25.4415	25.453
P03023	lacI	Lactose operon repressor	24.6887	24.6511	24.6793	24.2989	25.0005	24.9023	24.8852	25.0584	25.0351	25.057	24.9614	24.6226	24.8375	25.9361	25.242	25.0029	25.4124	25.4371	25.2662	25.2639
P03024	galR	HTH-type transcriptional regulator GalR	23.1927	23.2027	23.101	23.1059	24.3459	24.4644	24.3151	24.2306	23.7409	23.3637	23.7607	23.569	23.7002	23.3666	23.3029	23.3317	23.6639	23.5866	23.4754	23.6191
P03030	lysR	Transcriptional activator protein LysR	18.8086	18.9165	18.7237	18.5084	19.196	19.2887	19.1462	19.3504	18.9768	17.9535	17.748	18.2501	18.6086	18.7785	18.0121	18.3356	19.5244	20.1875	14.7837	20.8637
P03813	ygeA	Uncharacterized protein YgeA	25.4154	25.4066	25.3655	25.3563	25.3542	25.3372	25.3462	25.4588	25.1593	25.2808	25.1243	25.2706	25.5058	25.5961	25.5608	25.5683	25.3974	25.3923	25.3905	25.3617
P03817	mioC	Protein MioC	26.4696	26.3297	26.3474	26.3283	26.2203	26.1437	25.961	26.1524	26.128	26.053	26.0485	26.101	25.9466	26.1624	25.929	25.891	26.1026	25.9936	25.9898	25.9345
P03819	kefC	Glutathione-regulated potassium-efflux system protein KefC	19.7161	21.1304	15.7605	15.9532	21.701	19.2397	22.3049	22.0429	18.1503	18.4407	19.3905	19.2695	21.2292	19.8424	19.0235	18.7583	22.144	21.2605	18.9014	21.728
P03841	malM	Maltose operon periplasmic protein	24.9583	24.7967	24.7789	24.7988	21.0473	20.5774	18.5666	20.7919	24.6484	24.0371	24.1484	24.6241	23.1954	23.0954	23.627	23.299	24.4282	24.39	24.2872	24.2472
P03960	kdpB	Potassium-transporting ATPase ATP-binding subunit	19.5961	19.5639	20.8381	20.3723	24.4665	24.2199	25.8606	24.8866	19.1088	21.4638	21.7631	20.3785	22.6514	22.7261	22.63	23.1356	22.9697	22.7625	22.1983	21.7014
P03961	kdpC	Potassium-transporting ATPase KdpC subunit	19.1626	17.818	18.5933	15.8041	20.4263	21.8388	21.858	22.0374	19.7144	19.0694	17.0647	19.8062	17.9002	19.7406	18.8102	17.1699	19.676	15.5944	20.7537	20.217
P04036	dapB	4-hydroxy-tetrahydrodipicolinate reductase	27.3813	27.3504	27.436	27.4595	27.965	28.0785	27.7729	27.9388	28.1384	28.135	28.2009	28.1647	28.5697	28.7189	28.4933	28.3537	28.0436	28.0478	27.9152	27.9243
P04079	guaA	GMP synthase [glutamine-hydrolyzing]	26.8175	26.7162	26.6654	26.6193	27.2492	27.1929	27.8602	27.4391	27.0278	27.2416	27.1833	26.8728	27.8535	27.7155	27.7959	27.8336	27.3365	27.3815	27.3981	27.3241
P04259			19.4891	21.7805	17.7638	18.4433	18.5636	19.4087	20.1154	19.2258	18.4718	19.0447	22.4671	23.7285	19.5888	20.1746	22.7278	18.119	19.3025	17.6913	17.7228	17.6276
P04264			29.8452	30.7846	30.467	30.0907	29.5204	30.1446	28.9029	29.7835	30.3668	30.4527	31.1353	30.5309	29.5694	32.6678	32.4358	31.5035	32.2538	31.3562	30.2027	31.9886
P04335	frsA	Esterase FrsA	24.744	24.2231	24.413	24.593	25.3268	25.2577	25.821	25.3509	24.8542	24.7728	24.9102	24.8386	25.133	24.5073	24.9887	25.1971	24.8552	25.0688	25.0713	25.1596
P04391	argI	Ornithine carbamoyltransferase chain I	24.74	24.3926	24.5196	24.5985	27.3381	27.584	27.375	27.1966	29.7246	29.7895	29.8021	29.675	29.8976	29.9467	29.9531	29.7052	30.2043	30.1549	30.1283	30.1105
P04395	alkA	DNA-3-methyladenine glycosylase 2	24.4723	24.4569	24.6534	24.6238	24.0873	23.9765	23.9498	24.1483	24.4184	24.4814	24.6077	24.5146	23.5845	23.7165	23.4984	23.6413	23.7469	23.7187	23.4962	23.6165
P04425	gshB	Glutathione synthetase	26.9562	26.9247	26.8755	26.9342	27.4765	27.473	27.6067	27.5292	27.0754	27.1659	27.031	27.1034	27.2653	27.2638	27.319	27.2782	27.401	27.3106	27.3021	27.2825
P04693	tyrB	Aromatic-amino-acid aminotransferase	25.8739	25.9573	25.8216	25.9276	26.5436	26.5664	26.7328	26.6025	26.0458	26.0641	25.9721	25.8386	26.382	26.2616	26.2563	26.477	26.4765	26.5249	26.5401	26.4667
P04805	gltX	Glutamate--tRNA ligase	28.1034	28.0689	28.0586	28.0472	28.4733	28.4474	28.5773	28.4851	28.4137	28.509	28.4702	28.3526	28.7192	28.8013	28.7071	28.6791	28.4871	28.4821	28.4865	28.4428
P04816	livK	Leucine-specific-binding protein	24.5537	24.4537	24.3176	24.4817	24.2085	24.1757	23.9709	23.9364	25.4029	25.3418	25.2608	25.1984	25.1495	25.1496	25.2101	25.0817	24.4871	24.402	24.3427	24.3385
P04825	pepN	Aminopeptidase N	27.365	27.2924	27.6401	27.2306	27.5239	27.4473	28.0723	27.8344	27.3989	27.3617	27.3367	27.4396	27.4662	27.4859	27.4148	27.4338	27.5118	27.5097	27.4589	27.4173
P04846	nlpA	Lipoprotein 28	26.0941	25.9793	25.8792	25.8638	25.9271	25.9277	25.6987	25.8553	26.082	26.1724	26.0991	26.014	26.2606	26.247	26.2307	26.1591	25.9215	25.9803	25.9688	25.9353
P04949	fliC	Flagellin	30.1786	30.1381	29.7448	29.9855	27.1804	27.0543	26.7372	27.2008	30.7237	30.9936	30.8146	30.3366	30.1591	30.4318	30.4798	30.163	30.6022	30.8996	30.7306	30.8197
P04951	kdsB	3-deoxy-manno-octulosonate cytidylyltransferase	27.3977	27.3805	27.3179	27.3666	27.0786	27.0771	26.9177	27.0457	27.1062	27.1661	27.1346	27.1768	27.2735	27.5043	27.3312	27.2927	27.2847	27.3317	27.3251	27.2921
P04968	ilvA	L-threonine dehydratase biosynthetic IlvA	25.5123	25.7245	25.9562	25.6971	26.8561	26.718	27.5454	27.0757	26.1358	26.3007	26.3071	26.3548	26.7304	26.5421	26.5628	26.6228	26.5759	26.6726	26.585	26.4838
P04982	rbsD	D-ribose pyranase	23.8699	23.843	23.7634	23.8436	21.5383	22.2991	21.5254	21.5121	23.3475	23.4598	23.4143	23.4698	22.8963	23.2707	23.0561	22.9995	23.4696	23.396	23.4192	23.4333
P04983	rbsA	Ribose import ATP-binding protein RbsA	21.6159	21.2673	21.2764	21.1483	20.2625	20.1327	20.2676	19.9216	21.4999	18.4915	21.4845	18.9279	21.3699	21.2534	20.9165	19.759	21.0486	21.1759	20.7384	20.9387
P04993	recD	RecBCD enzyme subunit RecD	21.218	20.8733	20.9559	21.2114	21.5902	21.4247	22.0468	21.7051	20.8649	20.0562	20.4697	20.9	21.0606	18.0267	21.1251	20.9822	21.3279	21.2569	21.3463	21.399
P04994	xseA	Exodeoxyribonuclease 7 large subunit	23.3975	23.427	23.6951	23.4375	25.2678	25.3435	25.6048	25.4061	24.4944	24.2018	24.6374	24.4988	24.4963	24.7662	24.6224	24.6849	24.374	24.3164	24.4511	24.4007
P04995	sbcB	Exodeoxyribonuclease I	25.3148	25.2431	25.6344	25.3486	25.7741	26.0168	26.0444	26.1589	24.6787	24.543	24.4837	24.5877	24.6282	24.6333	24.936	24.8263	24.9769	25.0186	24.9862	25.003
P05020	pyrC	Dihydroorotase	26.0137	25.9944	25.9264	25.9298	26.2519	26.1754	26.0864	26.2198	26.0634	26.1291	26.0809	25.8775	26.5356	26.6898	26.4983	26.7031	25.8552	25.9064	25.9434	25.8998
P05041	pabB	Aminodeoxychorismate synthase component 1	21.7697	20.9621	21.8641	21.7344	22.4658	22.4344	22.8639	22.6477	22.1746	22.2952	22.2012	22.017	21.9703	22.3323	22.6951	22.1906	22.5395	22.6059	22.5527	22.7492
P05042	fumC	Fumarate hydratase class II	25.8365	25.7323	25.8065	25.7774	26.0738	26.0772	26.1177	26.108	25.8444	25.9109	25.9075	25.8087	25.7444	25.7827	25.741	25.6026	25.975	25.9355	25.7902	25.8008
P05055	pnp	Polyribonucleotide nucleotidyltransferase	29.5891	29.5993	29.7835	29.68	30.5301	30.5448	31.0103	30.7202	29.8451	29.9676	29.9858	29.8909	30.1273	30.166	30.0861	30.1758	29.9364	30.0042	29.9424	29.9437
P05100	tag	DNA-3-methyladenine glycosylase 1	22.628	22.3977	22.6225	21.3366	20.9379	20.4546	21.377	20.8195	20.6086	20.4692	21.8008	21.9815	21.4916	20.8227	21.3898	21.4727	20.6791	20.9071	20.9652	20.8298
P05194	aroD	3-dehydroquinate dehydratase	26.1261	25.9222	25.9392	25.9702	25.9914	25.9403	25.7248	25.808	25.9092	25.904	25.7756	25.8693	26.1191	26.3516	25.9869	26.0751	26.0502	25.9158	25.9071	25.8695
P05458	ptrA	Protease 3	25.0798	25.1123	25.3707	25.1758	25.8259	25.6105	25.9445	25.8112	25.357	24.8969	25.1621	25.2515	25.5604	25.1348	25.1917	25.5196	25.4256	25.3805	25.3528	25.428
P05459	pdxB	Erythronate-4-phosphate dehydrogenase	27.8081	27.8255	27.8601	27.7476	28.0891	28.0093	27.8956	27.8891	27.7905	27.6917	27.6576	27.6239	27.8836	28.0373	27.7829	27.8513	27.8611	27.7916	27.8665	27.7184
P05523	mutM	Formamidopyrimidine-DNA glycosylase	20.5533	20.6003	20.6013	20.339	21.3709	21.5288	21.8728	21.3844	20.9686	20.739	20.9459	20.4001	21.3173	20.8673	21.2024	20.9831	20.8533	20.9525	20.9501	21.3658
P05637	apaH	Bis(5'-nucleosyl)-tetraphosphatase [symmetrical]	23.0658	23.0883	23.3181	23.2472	23.3715	23.4574	23.4031	23.3563	23.2795	23.2819	23.2036	23.1023	23.1799	23.0944	23.0392	23.4085	23.4273	23.2911	23.2812	23.1407
P05704	trg	Methyl-accepting chemotaxis protein III	21.8892	20.5708	20.4206	21.7464	18.3797	16.2964	18.4394	19.0557	22.8267	23.2344	22.9677	22.7398	20.0521	17.8539	20.1082	19.6351	23.8959	23.9378	23.8256	23.9091
P05707	srlD	Sorbitol-6-phosphate 2-dehydrogenase	23.1338	22.8966	23.0899	22.9369	20.9344	20.2012	20.377	19.1933	22.857	22.9065	22.7575	22.754	22.1927	22.5604	21.2477	22.4006	23.3886	23.4079	23.1522	23.3366
P05791	ilvD	Dihydroxy-acid dehydratase	27.0848	27.0828	27.0601	27.0901	28.1217	28.051	28.1045	28.1033	27.5778	27.6426	27.5984	27.5885	27.9006	28.1513	27.8433	27.8901	27.8426	27.8145	27.8089	27.723
P05793	ilvC	Ketol-acid reductoisomerase	28.3456	28.4237	28.3036	28.3382	28.1191	28.0623	28.4732	28.2756	28.9376	29.2427	29.1748	28.9041	29.9697	30.0192	29.9278	29.8382	29.6108	29.593	29.6119	29.5953
P05825	fepA	Ferrienterobactin receptor	28.5984	28.4776	28.4065	28.5186	26.6171	26.6114	26.4582	26.5923	28.1466	28.2316	28.1814	28.2383	27.3292	27.469	27.3949	27.3156	28.2501	28.226	28.2116	28.2111
P05827	ilvY	HTH-type transcriptional regulator IlvY	22.1064	21.6996	22.1411	22.3471	22.4124	22.6841	22.8256	22.5851	22.2426	21.8108	20.6575	20.7238	21.5274	20.8993	22.2388	22.1394	21.9375	22.3623	22.5215	22.4962
P05852	tsaD	tRNA N6-adenosine threonylcarbamoyltransferase	24.276	24.2638	24.2985	24.242	24.9296	24.924	25.2789	24.9052	24.417	24.6134	24.4182	24.4825	24.4926	24.5966	24.4258	24.7668	24.7707	24.7077	24.7992	24.5581
P06129	btuB	Vitamin B12 transporter BtuB	25.9789	25.8946	25.7544	25.7861	25.816	25.8955	25.5041	25.7891	26.0115	26.1347	26.1436	25.9851	26.3726	26.5908	26.3499	26.2562	26.0465	26.0186	25.9592	25.9329
P06149	dld	D-lactate dehydrogenase	26.7651	26.608	26.7278	26.6684	27.1564	27.0572	27.7345	27.2821	26.9585	27.0398	27.0314	26.9074	27.284	27.3324	27.2839	27.1966	27.3811	27.3172	27.3031	27.2916
P06282	cdh	CDP-diacylglycerol pyrophosphatase	22.6081	22.9702	22.9052	22.7189	23.5613	23.5749	23.3265	23.3029	23.4404	23.5479	23.7263	23.6012	23.5942	23.8428	23.5539	23.3097	23.5663	23.827	23.6436	23.8987
P06610	btuE	Vitamin B12 transport periplasmic protein BtuE	26.9146	26.8646	26.8142	26.7487	26.267	26.1481	25.9053	26.1315	26.4461	26.2895	26.2252	26.3668	25.977	25.9618	26.0042	26.3508	25.8677	25.9479	25.9197	25.9174
P06611	btuD	Vitamin B12 import ATP-binding protein BtuD	22.1143	22.6469	22.3379	22.2785	23.1541	22.9948	23.0331	23.1004	22.9224	22.9862	22.7594	22.6079	22.7543	23.1076	22.7077	22.7255	23.153	22.9857	23.2172	23.1888
P06612	topA	DNA topoisomerase 1	26.6384	26.5576	26.7888	26.7057	27.4823	27.4819	27.7553	27.4666	26.681	26.889	26.7587	26.6248	27.2429	27.0456	26.9991	27.2827	27.0635	27.2207	27.1667	27.1895
P06616	era	GTPase Era	22.4223	22.7457	22.9433	22.9103	23.942	23.9244	24.3511	23.9175	22.6708	22.404	22.8351	22.6339	22.3682	22.2396	22.142	22.1768	22.422	22.4531	22.1645	22.4555
P06709	birA	Bifunctional ligase/repressor BirA	21.3645	21.222	21.0795	21.3105	21.6218	21.5514	21.7655	21.5332	21.2046	21.2673	21.3402	21.2228	21.3245	21.1313	21.3953	21.1823	21.5016	21.4028	21.5119	21.4465
P06710	dnaX	DNA polymerase III subunit tau	25.7634	25.6013	26.0436	25.9541	27.0648	26.9378	27.0693	27.0179	26.5431	26.4708	26.5957	26.5957	26.5559	26.6279	26.4957	26.2439	26.6759	26.6948	26.6013	26.622
P06715	gor	Glutathione reductase	24.7113	24.8902	25.0354	24.8555	25.191	25.3312	25.4827	25.4567	24.6136	24.8908	24.7664	24.664	24.762	24.874	24.8508	25.0391	24.9921	25.0493	25.0316	25.0664
P06720	melA	Alpha-galactosidase	21.2535	20.7787	21.0656	21.039	20.0252	20.092	19.8671	19.9615	20.5811	20.6416	20.6874	20.665	20.6583	21.5725	21.0998	21.1976	21.7994	21.4946	21.4597	21.4984
P06721	metC	Cystathionine beta-lyase MetC	24.2655	24.3983	24.2939	24.325	25.8011	25.7636	26.0728	25.7872	24.3266	24.5097	24.472	24.2713	25.0363	24.7088	24.7255	24.8561	25.8979	24.5354	25.9053	25.7129
P06722	mutH	DNA mismatch repair protein MutH	22.2792	22.2717	22.1035	22.4268	19.9155	21.8145	21.8884	22.1744	22.2297	21.8604	22.0371	21.4488	21.5566	21.7741	19.9463	20.9543	20.217	21.7056	21.3189	21.4169
P06846	ebgR	HTH-type transcriptional regulator EbgR	23.9205	23.8343	23.8757	23.7908	23.7171	23.7637	23.5673	23.8133	23.9928	23.9469	23.8857	23.8344	23.8197	23.4955	23.7388	23.774	23.7797	23.8017	23.8162	23.5437
P06959	aceF	Dihydrolipoyllysine-residue acetyltransferase component of pyruvate dehydrogenase complex	29.7349	29.7881	29.7014	29.7437	29.7949	29.8798	29.6598	29.7532	29.867	29.9815	29.9222	29.8759	29.9912	30.1825	29.9908	29.9613	29.7643	29.8407	29.8707	29.8176
P06960	argF	Ornithine carbamoyltransferase chain F	24.3831	24.4044	24.4074	24.264	27.89	28.2046	28.0116	27.7902	29.7797	29.8265	29.7471	29.753	29.8735	30.2307	29.91	29.8792	29.9432	29.8858	29.8525	29.8238
P06961	cca	Multifunctional CCA protein	23.9013	24.4274	24.4172	24.4264	24.93	24.9995	25.3458	25.0966	24.6914	24.9276	24.7655	24.767	25.1303	24.6188	24.8926	24.8097	24.8573	24.8643	25.0885	25.0821
P06966	dicA	HTH-type transcriptional regulator DicA	24.2619	24.0978	24.0257	24.0405	23.9318	23.89	23.5903	23.8484	23.877	23.8345	23.7522	24.009	23.8952	23.3531	23.597	23.8607	23.77	23.8374	23.8788	23.8203
P06968	dut	Deoxyuridine 5'-triphosphate nucleotidohydrolase	25.6589	25.6369	25.5922	25.6023	25.1467	25.1457	24.9774	25.2077	25.3483	25.3559	25.2982	25.3815	25.431	25.7871	25.4482	25.4472	25.5678	25.513	25.4913	25.4251
P06971	fhuA	Ferrichrome-iron receptor	27.7857	27.782	27.6257	27.7222	28.3015	28.3193	28.0338	28.1609	27.6163	27.7194	27.7008	27.4475	27.5631	27.6452	27.4823	27.422	27.4623	27.4227	27.45	27.3205
P06974	fliM	Flagellar motor switch protein FliM	21.0408	21.0091	21.0967	21.3697	18.8105	17.94	18.0401	20.4327	22.2695	22.1813	22.3495	22.14	21.285	20.639	21.2597	21.126	22.719	22.6087	22.7163	22.7567
P06983	hemC	Porphobilinogen deaminase	27.2248	27.1437	27.1674	27.1533	26.6355	26.6471	26.4251	26.6954	27.1974	27.0348	26.9983	27.1074	26.909	27.0655	26.9846	26.87	26.8535	26.8798	26.8589	26.8304
P06986	hisC	Histidinol-phosphate aminotransferase	32.0461	32.0028	32.0333	31.9996	31.9931	31.9696	32.0062	32.2038	32.1987	32.1644	32.1438	32.194	30.5359	30.8733	30.5876	30.4806	30.7881	30.6817	30.659	30.5893
P06987	hisB	Histidine biosynthesis bifunctional protein HisB	30.0311	30.0581	30.1229	30.0803	30.8317	31.013	31.0007	31.1168	30.3339	30.252	30.2791	30.3181	28.8901	28.6712	28.8012	29.0374	28.7682	28.8656	28.857	28.8592
P06988	hisD	Histidinol dehydrogenase	26.3015	26.3437	26.2733	26.2189	26.575	26.4883	26.5902	26.6579	28.6109	28.5965	28.5277	28.6328	24.7116	24.7132	24.3963	24.6925	24.8967	24.9901	25.0146	24.7764
P06989	hisI	Histidine biosynthesis bifunctional protein HisIE	26.3966	27.0461	27.0461	27.2226	27.0324	27.9653	27.4601	27.7413	26.1442	26.8034	26.7984	26.8765	24.4616	25.2652	25.3466	25.5525	24.9796	25.6007	25.5763	25.5967
P06992	rsmA	Ribosomal RNA small subunit methyltransferase A	25.6409	25.4911	25.4102	25.5034	26.0125	25.9615	25.8678	25.8928	25.7832	25.6298	25.6186	25.5281	25.6576	25.6738	25.7599	25.6669	25.5206	25.4991	25.5187	25.4528
P06996			33.6586	33.5683	33.552	33.5979	33.1053	33.0903	32.8045	33.0338	33.362	33.4186	33.3719	33.3268	34.3598	34.6389	34.4	34.4499	32.5415	32.5445	32.4946	32.4985
P06999	pfkB	ATP-dependent 6-phosphofructokinase isozyme 2	29.0585	29.0426	28.9644	28.9899	29.2005	29.1983	29.05	29.1582	28.5188	28.5123	28.4147	28.6405	28.6506	28.8977	28.7339	28.6478	28.7059	28.6505	28.6014	28.5751
P07000	pldB	Lysophospholipase L2	21.4409	18.6102	21.3496	21.241	22.61	22.6696	23.1865	23.0254	21.0764	21.7784	21.5541	21.6998	21.502	20.6038	21.8035	21.6601	22.1439	22.1628	21.7031	22.1519
P07001	pntA	NAD(P) transhydrogenase subunit alpha	25.4798	25.5557	25.7329	25.6537	26.4932	26.3741	27.3876	26.7081	25.8252	26.1251	26.1597	26.0472	26.583	26.7183	26.4924	26.4656	26.2736	26.3176	26.2598	26.2692
P07003	poxB	Pyruvate dehydrogenase [ubiquinone]	28.5719	28.4228	28.4576	28.4929	28.1631	28.1401	28.1637	28.1877	28.328	28.3106	28.337	28.2596	29.1275	28.9515	28.8271	28.6398	28.1045	28.113	28.099	28.0894
P07004	proA	Gamma-glutamyl phosphate reductase	28.4085	28.3749	28.3802	28.4036	28.7288	28.7301	28.7093	28.7651	28.3122	28.3538	28.3412	28.3662	28.2488	28.3491	28.2712	28.2988	28.3037	28.2592	28.2154	28.2026
P07012	prfB	Peptide chain release factor 2	29.1014	29.0798	29.0398	29.1215	29.2725	29.2	29.0621	29.1603	29.0304	29.0663	29.0449	29.0609	29.0413	29.3094	29.1771	29.0708	29.1851	29.1809	29.1581	29.0197
P07013	priB	Primosomal replication protein n	21.5474	21.7101	21.4692	21.536	21.3578	21.4705	21.3268	21.2048	21.7943	22.696	21.7125	21.499	21.9516	22.777	22.6753	21.6611	21.5373	21.733	21.6508	21.707
P07014	sdhB	Succinate dehydrogenase iron-sulfur subunit	27.0771	26.9284	26.7286	26.8638	27.1777	27.273	27.075	27.0981	27.4081	27.5632	27.5171	27.2498	27.7846	27.732	27.7685	27.5798	27.3478	27.3424	27.344	27.3074
P07017	tar	Methyl-accepting chemotaxis protein II	24.1733	23.9021	23.1552	23.2126	19.9962	18.3612	18.7994	19.2354	26.0008	26.2336	26.1139	25.8504	25.2497	25.4395	25.2345	25.1518	26.8828	26.8573	26.8134	26.757
P07021	yfiB	Putative lipoprotein YfiB	19.7942	21.1428	20.9027	21.1928	22.8679	22.8933	22.6482	22.4179	22.2082	22.2137	22.2142	22.1885	22.4536	22.2943	22.3697	22.3972	21.212	21.6828	21.0176	20.2538
P07023	tyrA	T-protein	24.1782	24.0859	23.9241	23.8132	23.5441	23.634	24.2466	23.7102	23.5611	23.3597	23.4431	23.243	23.1503	22.0469	22.3983	23.7831	23.8417	24.0529	24.2609	24.0835
P07024	ushA	Protein UshA	27.1107	27.1131	27.0871	27.1018	26.2348	26.2921	25.945	26.2038	27.0277	27.0992	26.9912	27.0328	27.1757	27.5308	27.3412	27.2285	27.2672	27.3213	27.2728	27.2251
P07026	sdiA	Regulatory protein SdiA	16.8528	18.0728	18.0476	18.778	18.9223	19.4114	19.6695	19.3629	19.4471	19.3226	19.1811	18.9271	19.0855	19.06	19.1639	18.1254	20.0098	15.9867	18.8017	18.7214
P07102	appA	Periplasmic AppA protein	23.3219	22.3853	22.9407	23.0474	13.0945	16.9466	16.7002	16.5452	21.4655	20.3825	21.2495	21.0077	22.6748	22.1457	22.7744	22.4853	22.517	22.2926	22.3368	20.9956
P07109	hisP	Histidine transport ATP-binding protein HisP	23.7262	23.6442	24.1408	24.1178	25.173	25.0776	25.4978	24.9438	27.9219	27.9604	27.9659	27.9151	28.5756	28.3531	28.5244	28.5905	27.3309	27.3015	27.3976	27.3315
P07117	putP	Sodium/proline symporter	22.1342	21.3858	21.8588	21.9701	21.7206	22.1444	23.0773	22.1029	22.1031	22.1229	22.1348	22.0529	21.2152	19.9754	20.9883	21.3241	21.5393	21.6606	21.641	21.5755
P07118	valS	Valine--tRNA ligase	28.4624	28.4457	28.5913	28.5164	29.0864	29.0549	29.619	29.2383	28.4956	28.7182	28.5633	28.5827	28.6755	28.6779	28.6455	28.7438	28.6031	28.846	28.6044	28.7982
P07330	cheB	Chemotaxis response regulator protein-glutamate methylesterase	20.6276	20.6343	20.6295	20.7593	18.7348	17.9251	18.0489	19.1801	21.153	21.8066	21.9872	20.8167	21.1542	20.9603	21.0241	20.5896	21.735	22.215	22.1283	21.6943
P07363	cheA	Chemotaxis protein CheA	18.2389	19.5803	20.605	18.6231	20.3342	18.9507	19.1186	17.8503	19.7242	20.7484	20.2459	19.9894	19.139	19.6545	19.3071	17.1332	20.456	20.1811	20.2548	20.1797
P07395	pheT	Phenylalanine--tRNA ligase beta subunit	28.251	28.1877	28.2313	28.2117	28.3294	28.2723	28.9383	28.4871	28.5029	28.7053	28.6702	28.4735	29.1615	29.2888	29.113	29.1627	28.9102	28.8646	28.885	28.8882
P07604	tyrR	Transcriptional regulatory protein TyrR	25.1683	25.0742	25.1262	25.0417	25.2564	25.2521	25.4539	25.3416	25.07	25.2475	25.159	25.2038	25.1369	25.0642	25.0761	25.288	25.1934	25.3811	24.8844	25.3788
P07623	metA	Homoserine O-succinyltransferase	22.9882	22.4077	22.8234	22.6423	23.5502	23.5009	23.8518	23.4481	23.2723	23.366	23.301	23.0397	23.2936	22.6715	22.661	23.2889	23.2108	23.0227	22.8342	23.3591
P07639	aroB	3-dehydroquinate synthase	26.9566	26.8997	27.0441	26.9976	26.9773	26.9989	26.9953	27.0359	27.0164	27.0794	27.0576	27.1076	26.9986	27.2224	27.1166	27.1009	27.071	27.0782	27.1162	27.0987
P07648	recC	RecBCD enzyme subunit RecC	21.0622	21.2252	21.451	21.3065	21.8826	22.1424	22.7721	22.1388	20.6686	21.3655	20.7277	20.8216	21.0062	21.2115	21.2707	20.9535	21.5053	21.1721	21.8766	20.8006
P07649	truA	tRNA pseudouridine synthase A	23.4134	22.9223	23.2689	23.2289	23.38	23.2966	23.5533	23.5314	22.9618	22.729	23.283	22.7548	23.0127	21.6418	23.0628	23.0336	22.7793	22.7059	22.8443	22.5415
P07650	deoA	Thymidine phosphorylase	27.4321	27.4195	27.4814	27.5073	27.3499	27.3691	27.3373	27.3856	27.43	27.526	27.4754	27.5012	27.7106	27.7711	27.5876	27.7115	27.4429	27.435	27.2994	27.3954
P07762	glgB	1,4-alpha-glucan branching enzyme GlgB	24.8662	24.81	25.0696	24.8784	25.731	25.7742	26.0368	25.8777	25.092	25.2533	25.2799	25.2374	25.7363	25.5035	25.6173	25.6998	25.3993	25.4491	25.4159	25.3816
P07813	leuS	Leucine--tRNA ligase	28.4575	28.3992	28.5413	28.4931	29.1484	29.1419	29.7612	29.3253	28.6171	28.8169	28.8167	28.7036	28.9617	28.8867	28.9935	29.0092	28.8295	28.8653	28.8779	28.9137
P07821	fhuC	Iron(3+)-hydroxamate import ATP-binding protein FhuC	20.7558	20.6019	20.736	18.7624	20.9194	21.0738	20.5109	20.8311	20.8859	21.0208	20.3205	19.4363	19.8557	21.1973	20.3128	20.5681	18.9894	19.5578	19.6635	20.7329
P07862	ddlB	D-alanine--D-alanine ligase B	25.6772	25.6459	25.626	25.7804	26.3016	26.4022	26.1802	26.3805	25.8225	25.9583	25.9191	25.88	25.9291	25.9909	25.9899	25.9583	26.0063	25.9007	25.961	25.8714
P07913	tdh	L-threonine 3-dehydrogenase	26.9909	26.9987	26.9799	27.0414	26.6641	26.7431	26.6388	26.6253	26.6305	26.7025	26.6801	26.7541	26.6012	26.6099	26.3743	26.4588	26.5548	26.539	26.607	26.6789
P08142	ilvB	Acetolactate synthase isozyme 1 large subunit	23.2524	22.7682	23.0925	23.2302	23.0708	22.9073	23.12	23.0464	23.5558	23.5357	23.559	23.1554	24.233	23.6852	24.176	24.3711	23.2636	23.3948	23.5013	23.5866
P08178	purM	Phosphoribosylformylglycinamidine cyclo-ligase	26.7552	26.6629	26.6512	26.6864	27.1146	27.1219	27.2402	27.0647	26.6677	26.7033	26.3808	26.552	27.111	27.0244	26.5306	27.0366	26.823	26.8599	26.8616	26.8998
P08179	purN	Phosphoribosylglycinamide formyltransferase	25.1103	25.1863	25.0402	25.2256	25.3736	25.2875	25.3086	25.2303	25.3678	25.3486	25.4911	25.2085	25.6686	25.5399	25.7081	25.3151	25.3739	25.2316	25.2082	25.1867
P08191	fimH	Protein FimH	21.1079	20.9036	19.6355	20.7783	19.5734	18.0807	19.4347	19.4881	19.487	19.6357	20.6508	20.5046	20.3027	18.7845	19.1367	20.3018	19.3942	18.5934	18.6753	20.3615
P08192	folC	Bifunctional protein FolC	23.3491	23.3224	23.2977	23.0352	23.793	23.6493	24.3582	24.0107	23.3699	23.6127	23.5361	23.5183	23.5215	22.8913	23.6742	23.8717	23.6415	23.4317	23.2064	23.6931
P08194	glpT	Glycerol-3-phosphate transporter	20.5823	20.9927	21.6073	22.2554	21.5665	21.3203	22.0459	21.6997	23.5969	23.4186	23.5279	23.1861	22.0336	18.3042	21.2701	22.2851	22.8484	22.3869	22.5982	23.3692
P08200	icd	Isocitrate dehydrogenase [NADP]	30.386	30.3821	30.3722	30.3727	30.7918	30.777	30.9527	30.7595	30.3625	30.424	30.3823	30.2206	30.7752	30.5987	30.6733	30.8273	30.3498	30.3597	30.3314	30.2505
P08244	pyrF	Orotidine 5'-phosphate decarboxylase	26.4149	26.3641	26.3001	26.3605	26.4283	26.5417	26.2863	26.4122	26.2547	26.3832	26.2655	26.2135	26.252	26.4837	26.4336	26.4239	26.2461	26.1381	26.243	26.1165
P08245	yciH	Uncharacterized protein YciH	24.2688	24.4352	24.3058	24.426	24.7187	24.6358	24.3959	24.4533	24.3645	24.3652	24.3164	24.2823	24.3351	24.5023	24.3231	24.3689	24.398	24.0569	24.3002	24.1451
P08312	pheS	Phenylalanine--tRNA ligase alpha subunit	27.9897	27.8953	27.7958	27.8812	27.7426	27.7472	27.5421	27.6719	28.0338	28.1254	28.0646	27.8874	28.3324	28.4324	28.3111	28.1485	28.0064	27.9502	27.9633	27.8838
P08331	cpdB	2',3'-cyclic-nucleotide 2'-phosphodiesterase/3'-nucleotidase	26.5301	26.3688	26.3474	26.3954	25.0797	25.3056	24.7515	24.8949	26.1627	26.0305	26.1929	26.2056	25.8377	25.7641	25.8303	25.884	26.2348	26.2364	26.2647	26.2553
P08337	mutT	8-oxo-dGTP diphosphatase	23.0602	23.287	22.8879	23.2286	23.3661	23.1051	23.2411	23.2746	23.1412	23.1933	23.1902	23.4016	22.7247	23.2326	22.9025	23.1726	22.928	22.572	22.6111	22.4669
P08373	murB	UDP-N-acetylenolpyruvoylglucosamine reductase	23.3023	23.6115	23.2386	23.2585	23.2539	23.2629	23.3658	23.325	23.6235	23.631	23.5943	23.4525	23.7133	23.8569	23.8158	23.7799	23.6115	23.6759	23.6377	23.4873
P08390	usg	USG-1 protein	26.5723	26.5785	26.4892	26.5636	26.3144	26.3104	26.2188	26.3684	26.4059	26.4723	26.2201	26.4167	26.4404	26.4752	26.3643	26.4382	26.2563	26.4528	26.1943	26.3123
P08394	recB	RecBCD enzyme subunit RecB	17.1348	19.464	18.0144	18.6335	20.7419	20.8633	22.0253	21.1199	20.04	19.5306	19.8415	20.1368	18.8786	19.158	17.4357	19.4196	20.1859	19.6525	20.1658	20.2806
P08395	sppA	Protease 4	24.8804	24.7307	25.0986	24.7872	25.4335	25.2898	26.1468	25.5666	25.0709	25.0772	25.1806	25.1868	25.4832	25.6897	25.4765	25.7593	25.2224	25.1714	25.1783	25.2554
P08400	phoR	Phosphate regulon sensor protein PhoR	19.0475	19.5959	19.1504	20.1436	20.0368	20.1306	21.3743	19.7627	19.2707	19.8536	19.2722	20.4019	19.5882	19.3011	20.4731	19.706	19.4464	20.3689	18.9167	20.2866
P08506	dacC	D-alanyl-D-alanine carboxypeptidase DacC	27.9093	27.8396	27.8686	27.7409	27.9268	27.9134	27.8465	27.9684	27.9197	27.923	27.8974	27.8852	27.8156	27.7665	27.7645	27.8027	27.8166	27.8347	27.786	27.7449
P08622	dnaJ	Chaperone protein DnaJ	28.1962	28.0728	28.0432	28.0976	28.5777	28.5362	28.343	28.5112	28.268	28.2566	28.2486	28.278	28.263	28.4575	28.3527	28.1877	28.4	28.3637	28.3183	28.3308
P08660	lysC	Lysine-sensitive aspartokinase 3	24.4368	24.5341	24.5723	24.5358	25.3297	25.4265	25.9501	25.4311	25.4689	25.8545	25.8428	25.4328	26.9721	26.9716	27.2395	27.0219	25.8422	25.7369	25.9045	25.8793
P08779			23.6591	25.8052	24.547	24.4913	22.2084	24.7144	18.6959	24.2972	24.85	24.5337	25.4827	26.2792	21.1788	25.8051	26.2345	25.2117	22.7301	24.1315	22.8111	24.3948
P08839	ptsI	Phosphoenolpyruvate-protein phosphotransferase	29.863	29.859	29.803	29.8305	30.0469	30.0041	30.0154	29.9622	29.7648	29.7983	29.7616	29.7548	30.0902	30.1548	30.0117	29.9646	29.8015	29.7308	29.7632	29.7659
P08956	hsdR	Type I restriction enzyme EcoKI R protein	20.6097	23.1789	20.3834	22.6175	23.3615	23.7354	23.8214	23.7899	22.8057	23.0005	21.8997	22.8269	22.1343	22.1375	22.6002	22.3979	23.0322	22.9656	21.5419	21.2528
P08957	hsdM	Type I restriction enzyme EcoKI M protein	24.0027	23.7758	23.8529	23.8319	24.0519	24.0772	24.2382	24.127	24.6046	24.776	24.7613	24.535	24.8779	25.0325	24.9448	24.6848	24.6345	24.7576	24.8988	24.3961
P08997	aceB	Malate synthase A	27.772	27.5255	27.8255	27.9948	29.1105	29.0325	29.4987	29.147	27.3526	27.8348	27.6007	27.5678	27.6554	27.9633	27.9131	27.5201	27.9034	28.1829	27.8261	28.1462
P09029	purK	N5-carboxyaminoimidazole ribonucleotide synthase	23.2506	23.3508	23.2255	23.049	23.6685	23.6864	23.6309	23.2977	23.3518	22.2253	22.7698	22.6051	22.8513	22.1612	22.3103	22.1247	22.8361	22.838	22.5178	22.1261
P09030	xthA	Exodeoxyribonuclease III	27.1589	27.1399	27.0535	27.1022	26.9808	27.044	26.848	26.9705	26.9733	26.9944	26.8711	26.9077	26.9603	26.9008	27.0297	26.89	26.7773	26.8195	26.7905	26.7356
P09053	avtA	Valine--pyruvate aminotransferase	25.9535	25.8852	25.9481	25.9287	25.9683	25.8346	25.9413	25.9803	25.8754	25.8536	25.8727	25.8747	25.6886	25.7279	25.7883	25.5737	26.2204	26.1573	26.0094	26.1012
P09099	xylB	Xylulose kinase	25.2825	25.2802	25.2107	25.1147	25.0923	25.1317	25.0046	25.0941	25.2608	25.0745	24.8225	25.1965	24.9071	24.8025	25.0593	24.7229	24.6091	24.5997	24.7004	24.8097
P09126	hemD	Uroporphyrinogen-III synthase	24.319	23.9974	24.4531	24.1407	24.0359	24.1299	24.4763	23.9406	24.3222	23.9931	24.3763	24.2928	23.904	23.3356	23.8983	24.1188	24.6371	24.3067	24.3481	23.7898
P09127	hemX	Putative uroporphyrinogen-III C-methyltransferase	27.343	27.1961	27.1955	27.1689	27.3342	27.338	27.3713	27.369	27.0299	27.0423	27.0985	27.0503	27.0174	27.0333	26.9118	26.9897	27.1761	27.1114	27.0979	27.0958
P09147	galE	UDP-glucose 4-epimerase	25.6816	25.6246	25.4976	25.5778	24.8052	24.7067	24.6646	24.7906	25.5069	25.5924	25.3986	25.3972	25.5952	25.7082	25.5534	25.4909	25.8897	25.7635	25.7473	25.718
P09148	galT	Galactose-1-phosphate uridylyltransferase	24.444	24.4372	24.2731	24.49	23.8573	23.7775	23.5466	23.6446	24.151	24.2775	24.3048	24.2108	24.12	23.7914	24.0586	23.8821	24.2886	24.2389	24.2128	24.2482
P09151	leuA	2-isopropylmalate synthase	23.8326	24.5563	23.8284	24.2232	25.3835	25.324	25.5869	25.7685	24.3721	23.6911	24.284	24.2055	23.4207	23.2389	24.3378	24.418	25.2725	25.4044	24.3943	25.3217
P09155	rnd	Ribonuclease D	23.8855	23.6737	23.682	23.7775	23.4967	23.4729	23.9893	23.7241	24.313	23.6618	24.3266	23.6583	24.2527	24.1495	23.4406	23.5447	23.2583	23.1848	23.2717	23.2214
P09158	speE	Polyamine aminopropyltransferase	25.2925	25.2075	25.037	25.1591	24.6827	24.6856	24.3884	24.4474	24.9508	25.0466	24.9101	24.8518	25.0724	24.6041	25.0074	25.1085	24.8825	24.862	24.9415	24.909
P09163	yjaB	Uncharacterized N-acetyltransferase YjaB	21.2769	21.1686	20.7737	20.9083	20.8787	20.7684	20.672	20.6808	20.9552	20.5372	20.5506	20.7494	20.211	20.4069	20.2425	20.4163	20.6884	20.9688	20.8529	20.5193
P09169	ompT	Protease 7	28.6853	28.6899	28.5362	28.673	28.3236	28.3668	28.0409	28.26	28.6803	28.8228	28.7858	28.6147	29.0817	29.0996	29.0112	28.8652	28.8332	28.8136	28.8213	28.7707
P09323	nagE	PTS system N-acetylglucosamine-specific EIICBA component	23.9016	23.6504	23.9285	23.8682	23.948	23.5755	24.5393	24.1051	23.9401	24.229	24.1821	23.9196	23.6456	23.4509	23.7074	23.7892	24.326	24.3555	24.2632	24.0868
P09372	grpE	Protein GrpE	27.7865	28	27.9546	27.9896	27.6545	27.8608	27.5218	27.7601	27.6123	27.7998	27.7792	27.8448	27.4027	27.6716	27.7053	27.7298	27.4767	27.6603	27.6231	27.6092
P09373	pflB	Formate acetyltransferase 1	29.1671	29.21	29.222	29.2701	29.832	29.8477	30.3135	29.9612	30.0626	30.2206	30.1897	29.9644	30.6901	30.7502	30.662	30.6487	30.7118	30.7476	30.7081	30.6473
P09391	glpG	Rhomboid protease GlpG	19.5058	19.1125	20.5968	18.115	19.9028	19.1462	22.0098	20.7193	19.8799	19.5223	18.835	18.5083	20.2815	20.432	19.7344	20.1469	20.6165	20.4095	20.9797	20.6191
P09394	glpQ	Glycerophosphoryl diester phosphodiesterase	28.041	27.8571	27.8411	27.8516	26.252	25.957	25.797	25.99	28.241	28.2071	28.1502	28.2791	27.9618	27.9618	27.9696	27.8921	28.6646	28.6842	28.6439	28.6674
P09424	mtlD	Mannitol-1-phosphate 5-dehydrogenase	25.2468	25.3288	25.2303	25.3676	24.7378	24.8893	24.7763	24.7675	24.9064	24.9472	25.0525	25.0307	25.1807	24.5702	25.0897	25.17	25.1714	25.0863	25.1128	25.208
P09546	putA	Bifunctional protein PutA	24.9715	24.9524	25.1164	25.0259	26.7871	26.5122	27.4527	26.8727	26.5749	26.4884	26.6683	26.3561	26.9535	27.1209	26.9518	26.9638	26.1092	26.2748	26.2678	26.3225
P09549	dedD	Cell division protein DedD	24.6952	24.4291	24.192	24.581	24.1631	24.2029	24.2029	24.1459	24.22	24.0869	24.3724	24.2476	24.0337	24.1251	24.3718	24.1907	24.3039	24.4412	24.3626	24.287
P09551	argT	Lysine/arginine/ornithine-binding periplasmic protein	28.965	28.8987	28.7992	28.8402	27.3802	27.3575	27.0643	27.1306	28.7888	28.8221	28.7438	28.7447	28.7648	28.9881	28.6953	28.7296	28.6455	28.5801	28.5907	28.5419
P09831	gltB	Glutamate synthase [NADPH] large chain	26.3306	26.6877	26.7431	26.6689	29.5335	29.498	30.7383	29.8211	28.8413	28.9949	29.0171	28.8128	29.5068	29.4312	29.3864	29.5525	29.0963	29.183	29.1533	29.1315
P09832	gltD	Glutamate synthase [NADPH] small chain	27.0264	27.1989	27.0558	27.1919	30.2038	30.2841	30.0209	30.1525	29.2969	29.3395	29.2803	29.1882	29.6118	29.8208	29.573	29.4077	29.5004	29.4574	29.4575	29.3718
P09833	modC	Molybdenum import ATP-binding protein ModC	18.6086	18.8393	18.5847	18.0287	17.9592	18.4351	18.5625	17.3515	18.5268	18.737	19.4488	18.5987	18.1557	19.9767	18.4632	19.0083	19.0069	18.2899	19.6296	19.8771
P09980	rep	ATP-dependent DNA helicase Rep	22.7132	22.4352	22.1928	22.382	23.6232	23.5719	23.9477	23.7991	22.8222	22.9575	23.1197	23.0116	23.2793	23.2027	23.0991	23.0545	23.2323	23.066	22.8968	22.9212
P09996	yidB	Uncharacterized protein YidB	22.4701	22.5041	22.5295	22.3799	21.5102	21.5575	21.3109	21.7575	22.1661	22.1071	22.0538	22.1055	21.5944	21.9393	21.9649	21.9364	22.2484	22.0732	22.1159	21.679
P0A698	uvrA	UvrABC system protein A	26.3798	26.3599	26.5929	26.3972	27.2467	27.2928	27.5761	27.4291	26.6691	26.6747	26.6855	26.6276	26.7275	26.6848	26.618	26.7657	26.7277	26.7054	26.6849	26.7971
P0A6A0	ubiB	Probable protein kinase UbiB	19.9924	20.8251	19.9889	20.2592	21.8055	21.6459	22.579	22.0652	20.6116	20.7828	21.0664	20.5816	20.366	20.1001	20.5026	21.358	20.9934	20.9315	21.0723	21.0919
P0A6A3	ackA	Acetate kinase	28.2295	28.1432	28.1975	28.1943	28.2606	28.2575	28.44	28.3472	28.182	28.2116	28.1926	28.2439	28.3536	28.5815	28.3699	28.3924	28.602	28.5843	28.5616	28.5677
P0A6A6	leuC	3-isopropylmalate dehydratase large subunit	24.0028	24.6158	23.9865	24.5213	27.5359	27.4974	27.443	27.4948	26.2836	26.254	26.1558	25.7938	26.4875	26.3026	26.4453	26.2381	26.4475	26.3446	26.2931	26.2898
P0A6A8	acpP	Acyl carrier protein	32.1102	32.0321	31.9983	32.0016	31.8086	31.7749	31.5142	31.6792	31.922	31.8391	31.7773	31.8259	31.9805	32.3508	31.986	32.0184	32.0003	31.9058	31.8513	31.7861
P0A6B4	alr	Alanine racemase, biosynthetic	25.9811	26.0829	25.955	26.0598	26.76	26.6545	26.6394	26.651	26.3181	26.3438	26.2375	26.424	26.2352	26.2268	26.1594	26.1979	26.093	25.9572	26.0352	26.0903
P0A6B7	iscS	Cysteine desulfurase IscS	27.6945	27.7613	27.8398	27.8352	29.2697	29.2496	29.2231	29.2642	28.5593	28.5098	28.5078	28.4245	28.41	28.5965	28.3635	28.4132	28.5505	28.5144	28.4813	28.4602
P0A6C1	nfo	Endonuclease 4	21.9872	22.323	22.4466	22.2857	23.7121	23.7025	23.5323	23.7401	22.8564	22.6829	22.1261	22.2346	22.1043	22.0926	22.1402	22.484	21.9752	23.0065	22.1251	22.4669
P0A6C5	argA	Amino-acid acetyltransferase	24.0692	24.0426	24.2497	24.0844	27.3356	27.7834	28.1839	27.5434	28.6711	28.7188	28.7503	28.6597	28.9183	28.8817	28.9171	29.0582	29.0395	29.0911	29.0301	29.0539
P0A6C8	argB	Acetylglutamate kinase	23.5352	22.8756	22.7665	23.2813	28.4107	28.6865	28.0991	28.3176	29.3055	29.1492	29.1012	29.1396	29.3673	29.7474	29.6078	29.3057	29.3954	29.3463	29.4019	29.2057
P0A6D0	argR	Arginine repressor	21.2419	21.4691	20.9646	21.6005	21.8241	21.6632	21.4051	21.511	18.459	19.0774	19.6394	19.4587	21.9213	19.1754	18.278	18.8245	20.3697	18.1417	20.1193	19.3613
P0A6D3	aroA	3-phosphoshikimate 1-carboxyvinyltransferase	26.5761	26.6046	26.5034	26.5374	26.885	26.7442	27.1392	26.8953	26.9978	27.104	27.0008	26.9187	27.3237	27.5108	27.3517	27.2362	27.0728	27.0347	27.0197	26.9872
P0A6D7	aroK	Shikimate kinase 1	28.6533	28.6613	28.5699	28.6219	28.3303	28.3097	28.1254	28.276	28.6011	28.5651	28.5111	28.5836	28.4021	28.5872	28.3818	28.3456	28.4181	28.3694	28.3925	28.3144
P0A6E1	aroL	Shikimate kinase 2	25.4564	25.6246	25.4618	25.5604	25.3021	25.2441	24.9542	25.285	25.0531	24.8694	24.3663	24.8489	24.2048	24.3414	24.5142	24.652	25.5007	25.3724	25.4437	25.4143
P0A6E4	argG	Argininosuccinate synthase	27.7903	27.6429	27.7317	27.7801	31.2697	31.6264	31.4061	31.3145	32.7427	32.817	32.8245	32.7036	32.9957	33.0523	33.007	32.9091	32.8809	32.8565	32.8654	32.8258
P0A6E6	atpC	ATP synthase epsilon chain	26.7897	26.9453	26.7117	26.8062	26.7066	26.6895	26.4599	26.6076	26.6575	26.6353	26.4994	26.3926	26.6863	26.1195	26.5231	26.6628	25.6865	25.8343	25.9326	25.812
P0A6F1	carA	Carbamoyl-phosphate synthase small chain	23.6265	23.4111	23.5776	23.3623	27.212	27.5799	27.4282	27.1594	28.8033	28.9485	28.8765	28.6718	29.2118	29.3334	29.1161	29.2071	29.2058	29.1736	29.197	29.1406
P0A6F3	glpK	Glycerol kinase	28.3578	28.1839	28.3491	28.2743	27.7202	27.762	27.7735	27.8843	28.993	29.1075	29.1255	29.1065	29.092	29.2114	29.157	29.1794	30.3548	30.319	30.2757	30.3066
P0A6F5	groL	60 kDa chaperonin	31.7221	31.6175	31.6529	31.6781	31.7002	31.7238	31.6433	31.7173	31.5729	31.5625	31.6164	31.5174	31.9229	32.027	31.9028	31.9126	32.0946	32.1184	32.0666	32.0364
P0A6F9	groS	10 kDa chaperonin	30.1865	30.2096	30.1737	30.2101	29.0739	29.2051	28.9057	29.1336	29.6734	29.7066	29.6515	29.6631	29.8978	30.0719	30.0075	29.871	30.1906	30.1411	30.0961	30.084
P0A6G3	pncC	Nicotinamide-nucleotide amidohydrolase PncC	25.9521	25.8141	25.9801	26.0453	25.4788	25.6162	25.3122	25.5192	25.3713	25.5861	25.5563	25.6703	25.5832	25.8201	25.6806	25.86	25.6059	25.5897	25.6677	25.6921
P0A6G7	clpP	ATP-dependent Clp protease proteolytic subunit	28.2558	28.177	28.0583	28.1091	27.6125	27.6142	27.4095	27.5452	28.0635	28.0191	27.9709	27.9936	28.0578	28.1723	28.0492	27.9702	27.9394	27.9039	27.9102	27.8624
P0A6H1	clpX	ATP-dependent Clp protease ATP-binding subunit ClpX	27.1315	27.021	27.0939	27.0168	27.5618	27.5099	27.7587	27.5604	27.1561	27.1443	27.1961	27.082	27.1906	27.2348	27.0715	27.1517	27.441	27.3764	27.3676	27.3319
P0A6H5	hslU	ATP-dependent protease ATPase subunit HslU	22.2854	20.8309	21.074	22.5918	21.502	21.5504	21.2898	22.8728	22.7087	22.6144	22.5525	22.5533	22.3343	23.4539	22.4001	22.3053	22.3554	22.6075	22.7807	22.6976
P0A6H8	clsA	Cardiolipin synthase A	20.9544	21.1572	21.3499	21.9986	22.8928	23.0392	23.8942	23.2827	21.5532	22.1542	22.2003	22.2817	22.5104	21.3379	22.0355	22.5212	21.709	21.8034	21.9463	21.2214
P0A6I0	cmk	Cytidylate kinase	27.2335	27.1436	27.1614	27.1391	27.0707	27.0581	26.9244	27.0735	26.9852	26.98	26.9697	26.8913	27.174	27.4464	27.1814	27.1672	27.1146	27.0936	27.0127	27.0432
P0A6I3	coaA	Pantothenate kinase	22.5751	22.483	22.6365	23.0859	22.6237	22.6855	22.3951	22.7385	22.8535	22.5416	22.5149	22.122	22.6582	22.2692	22.5392	22.886	21.7184	21.7766	21.7673	21.7232
P0A6I6	coaD	Phosphopantetheine adenylyltransferase	22.654	23.1545	23.1304	23.1652	22.616	22.9906	22.6892	22.9367	22.6172	22.3776	22.5111	22.7134	22.0392	22.2534	22.1521	22.2756	21.8333	22.069	22.1692	22.232
P0A6I9	coaE	Dephospho-CoA kinase	25.2166	25.5003	25.3679	25.4337	25.2089	25.1226	24.8908	25.1436	25.2591	25.1122	25.1019	25.2926	24.9846	24.7473	24.9113	24.8306	24.5808	24.7274	24.6401	24.6775
P0A6J1	cysC	Adenylyl-sulfate kinase	23.7864	23.6871	23.468	23.3132	23.5388	23.5401	23.3992	23.5279	23.3163	23.6195	23.436	23.4011	23.7323	22.5192	23.356	23.243	21.9201	22.0929	22.2682	22.429
P0A6J3	cysZ	Sulfate transporter CysZ	20.8813	20.511	21.4587	21.0278	21.8996	21.7506	22.6241	21.9154	19.3373	19.4902	21.3767	21.3869	21.4268	18.9968	19.7022	19.0692	21.7646	21.6005	21.6958	21.7075
P0A6J5	dadA	D-amino acid dehydrogenase	24.1606	24.1508	24.3475	24.2738	26.0892	26.0285	27.0906	26.2368	25.2885	25.3445	25.4176	25.3231	25.7957	25.7662	25.7181	25.8165	25.335	25.1691	24.9983	25.1283
P0A6J8	ddlA	D-alanine--D-alanine ligase A	27.0401	26.9276	26.9315	26.9163	27.0258	26.9766	26.9297	26.9717	27.0148	26.9765	26.9466	26.9533	27.2035	27.4063	27.2245	27.0178	27.1704	27.1394	27.0938	27.0258
P0A6K1	dapF	Diaminopimelate epimerase	25.8342	25.8685	25.9218	25.8436	26.5147	26.1158	26.1596	26.1824	25.8123	25.9457	25.919	25.9368	25.932	26.5393	26.427	26.3022	26.1955	26.1081	26.1456	26.1376
P0A6K3	def	Peptide deformylase	28.2413	28.1305	28.0924	28.1489	27.3397	27.2578	27.0842	27.2654	27.7852	27.7984	27.7326	27.8413	27.4201	27.4316	27.3698	27.1809	27.5003	27.441	27.4874	27.4406
P0A6K6	deoB	Phosphopentomutase	29.7186	29.5944	29.5978	29.5723	29.7826	29.7213	29.5842	29.7242	29.4783	29.4101	29.3753	29.4841	29.548	29.6775	29.5615	29.5497	29.7413	29.6557	29.5895	29.5845
P0A6L0	deoC	Deoxyribose-phosphate aldolase	29.0485	28.9659	28.9445	28.9431	28.4432	28.4294	28.2125	28.3733	28.8011	28.8336	28.7529	28.8276	29.2544	29.4967	29.2388	29.1031	28.7886	28.7302	28.7784	28.7794
P0A6L2	dapA	4-hydroxy-tetrahydrodipicolinate synthase	28.1478	28.1113	28.065	28.082	28.3581	28.3456	28.2759	28.3279	28.1646	28.1396	28.1162	28.1494	28.2274	28.4085	28.215	28.2766	28.2171	28.1923	28.1931	28.1491
P0A6L4	nanA	N-acetylneuraminate lyase	21.2052	21.3342	21.0702	21.4843	20.7681	18.9824	18.693	19.8336	20.5367	20.7341	20.4313	18.6823	20.4686	20.9453	21.2026	20.9874	21.4553	21.7351	21.4591	21.7624
P0A6L7	uxaB	Altronate oxidoreductase	20.3314	20.8819	20.5865	20.8306	17.5316	19.1712	19.1073	18.5355	19.26	19.9684	19.7609	19.458	19.0237	17.6914	18.294	19.1176	20.7324	20.7333	20.8776	20.7034
P0A6L9	hscB	Co-chaperone protein HscB	22.282	21.6319	21.4654	21.826	21.5448	21.6633	21.0203	21.1668	21.0631	21.567	20.9222	20.8768	20.2811	17.8871	20.4011	20.9173	21.0293	21.1614	21.1468	21.0672
P0A6M2	dsbB	Disulfide bond formation protein B	19.3321	20.0048	20.0115	19.5619	19.4398	20.6111	20.8391	20.299	18.916	19.898	20.0672	19.7683	19.3442	17.9101	20.1646	19.8458	19.7478	18.1028	20.7673	20.1228
P0A6M4	dtd	D-aminoacyl-tRNA deacylase	26.8415	26.8175	26.8073	26.8708	26.6023	26.517	26.3324	26.582	26.5746	26.5791	26.5647	26.7391	26.1194	26.3542	26.1907	25.9663	26.3035	26.238	26.1733	26.1837
P0A6M8	fusA	Elongation factor G	32.1816	32.2625	32.333	32.2495	32.8261	32.714	33.0729	32.9293	32.3198	32.4395	32.3419	32.429	32.463	32.6958	32.5496	32.4894	32.8326	32.7259	32.7072	32.6965
P0A6N4	efp	Elongation factor P	28.0327	28.0681	28.0252	28.0212	27.8125	27.9156	27.6168	27.7412	27.7421	27.8726	27.7692	27.7672	27.8028	27.9359	27.7409	28.0576	27.7438	27.7537	27.7756	27.7691
P0A6N8	yeiP	Elongation factor P-like protein	26.7213	26.6865	26.5858	26.5848	26.3144	26.2946	26.0437	26.2404	26.6603	26.6419	26.5493	26.4993	26.7326	27.0401	26.7077	26.734	26.5439	26.4637	26.4376	26.4085
P0A6P1	tsf	Elongation factor Ts	31.6492	31.6328	31.5513	31.5852	31.6695	31.6469	31.4208	31.5976	31.6423	31.6887	31.6188	31.5085	31.7655	32.0455	31.8181	31.744	31.6595	31.6434	31.6145	31.5308
P0A6P5	der	GTPase Der	26.9486	26.9502	27.2347	27.128	28.303	28.2698	28.6036	28.3654	27.1362	27.1736	27.3836	27.1804	27.5026	27.5417	27.4232	27.414	27.3967	27.4295	27.369	27.4014
P0A6P7	engB	Probable GTP-binding protein EngB	26.989	26.941	26.8823	26.9243	26.3331	26.2851	26.0746	26.2802	26.6257	26.6077	26.5688	26.5045	26.5359	26.2981	26.4382	26.4708	26.3041	26.0334	25.9827	26.2477
P0A6P9	eno	Enolase	30.1078	30.1193	30.1197	30.1092	29.7452	29.8438	29.6882	29.8275	30.0089	30.2222	30.1291	30.057	30.3058	30.7062	30.4513	30.4941	30.4569	30.5042	30.5065	30.5244
P0A6Q3	fabA	3-hydroxydecanoyl-[acyl-carrier-protein] dehydratase	31.8402	31.8589	31.7782	31.8451	30.9332	30.7316	30.6993	30.9037	31.7542	31.7585	31.7449	31.8527	31.6813	32.0896	31.8106	31.5582	31.8335	31.7485	31.7115	31.6916
P0A6Q6	fabZ	3-hydroxyacyl-[acyl-carrier-protein] dehydratase FabZ	28.2072	28.265	28.1845	28.2278	27.9795	28.0441	27.7311	27.8972	28.1412	28.0346	28.0312	28.0739	28.0032	27.933	27.954	27.9991	27.8063	27.7913	27.8876	27.8057
P0A6R0	fabH	3-oxoacyl-[acyl-carrier-protein] synthase 3	27.4744	27.4659	27.4335	27.4307	27.4387	27.4163	27.4965	27.5266	27.5057	27.5712	27.5137	27.4729	27.8328	28.1018	27.8189	27.7481	27.7032	27.641	27.6238	27.5975
P0A6R3	fis	DNA-binding protein Fis	22.0054	22.0141	22.0196	22.1897	24.5654	24.4516	24.2855	24.3292	22.6196	22.4003	22.5555	22.1638	21.4864	20.9735	21.5108	21.4809	21.8051	21.9302	21.5233	21.9006
P0A6S0	flgH	Flagellar L-ring protein	25.85	25.7519	25.6382	25.7251	22.7761	22.6248	22.6575	22.1343	26.0286	26.0506	26.0972	25.9194	25.3306	25.3488	25.4214	25.1904	26.3902	26.3407	26.3681	26.3816
P0A6S3	flgI	Flagellar P-ring protein	21.4067	21.3114	21.0972	21.0319	17.9248	20.3682	21.1131	20.5403	21.8574	22.236	22.2723	21.6981	20.874	20.4355	20.9805	21.2809	22.3155	22.1798	22.0214	22.0079
P0A6S5	ftsB	Cell division protein FtsB	19.4269	19.1872	18.7898	19.0928	20.4835	20.6066	20.5233	20.1226	19.5335	19.405	19.6572	19.8396	19.5674	19.2784	19.388	19.3673	19.5671	19.3191	19.5805	19.1759
P0A6S7	gpsA	Glycerol-3-phosphate dehydrogenase [NAD(P)+]	25.3125	25.1952	25.3231	25.2793	25.06	24.9047	25.0006	25.0758	25.4322	25.3697	25.3405	25.3675	25.243	25.2985	25.3153	25.3937	25.4342	25.3141	25.2235	25.3638
P0A6T1	pgi	Glucose-6-phosphate isomerase	27.3592	27.2266	27.3027	27.1948	26.5493	26.6526	27.0089	26.7438	26.9088	27.0978	27.0353	26.8745	27.4718	27.4514	27.4049	27.6242	27.7173	27.7732	27.7259	27.7419
P0A6T3	galK	Galactokinase	25.3482	25.1716	24.9886	25.1392	24.5401	24.4908	24.6689	24.6054	24.9443	24.9059	24.9084	25.0066	25.0747	24.7571	24.9691	24.8603	25.7267	25.5919	25.5583	25.6472
P0A6T5	folE	GTP cyclohydrolase 1	27.7261	27.6391	27.5932	27.6128	28.5145	28.4344	28.2428	28.3381	28.0562	28.0399	28.0032	28.0076	28.2626	28.4339	28.2608	28.1438	28.1305	28.0702	28.051	27.9973
P0A6T9	gcvH	Glycine cleavage system H protein	27.3094	27.5116	27.4199	27.4948	25.81	26.1189	25.7978	25.9172	26.6179	26.9183	26.8611	26.7539	26.7114	27.2292	27.1261	26.8557	26.4791	26.7649	26.7152	26.7451
P0A6U3	mnmG	tRNA uridine 5-carboxymethylaminomethyl modification enzyme MnmG	23.4597	23.6803	24.0588	23.5654	26.2535	26.1875	26.8015	26.2506	24.2022	24.2177	24.2774	24.152	24.0008	23.6444	23.8892	24.0624	24.1716	24.4038	24.7015	24.2686
P0A6U5	rsmG	Ribosomal RNA small subunit methyltransferase G	25.8507	25.8659	25.7918	25.8156	26.366	26.2732	26.0767	26.3818	26.016	25.9863	25.967	25.9319	25.9896	26.276	26.0493	25.9361	25.8531	25.8488	25.7391	25.7942
P0A6U8	glgA	Glycogen synthase	24.8027	24.7133	24.986	24.8756	25.6056	25.5286	26.4448	25.9147	24.9908	25.1202	25.1468	25.1551	25.5214	25.4176	25.4215	25.5351	25.5193	25.5532	25.4433	25.4734
P0A6V1	glgC	Glucose-1-phosphate adenylyltransferase	23.8703	23.5115	24.2463	23.9802	24.5447	24.739	25.6052	24.8372	23.66	23.99	23.9767	23.8057	24.3863	24.7422	24.5471	24.5377	25.0479	24.9773	24.9592	25.0843
P0A6V5	glpE	Thiosulfate sulfurtransferase GlpE	22.2316	21.7499	21.8174	21.9655	22.1406	22.1546	21.9688	21.9906	22.0821	22.0265	22.0125	22.0482	22.0409	22.0116	22.1024	21.7718	21.8878	21.8057	21.8032	21.7827
P0A6V8	glk	Glucokinase	26.0332	25.9741	25.9112	25.8233	25.7898	25.745	25.8527	25.7848	25.8295	25.8655	25.819	25.8152	25.9726	26.1366	25.9446	25.933	26.2661	26.2653	26.294	26.2526
P0A6W0	glsA2	Glutaminase 2	23.426	23.3457	23.2456	23.2457	23.8467	23.6966	23.8569	23.7134	24.0335	23.8554	23.2738	23.3256	23.2151	23.1092	23.1581	23.0417	23.2751	23.2202	23.3217	23.2623
P0A6W5	greA	Transcription elongation factor GreA	28.0646	28.0325	27.8907	28.0916	27.7359	27.8038	27.5995	27.7255	27.8011	27.8167	27.622	27.7311	27.8219	28.0784	27.9167	27.8107	27.9112	27.8294	27.8145	27.743
P0A6W9	gshA	Glutamate--cysteine ligase	26.7346	26.6479	26.7407	26.6976	26.7397	26.6171	26.9214	26.7685	26.6739	26.7477	26.7081	26.7547	26.7635	26.8707	26.7493	26.7806	27.005	26.9464	26.9693	26.9131
P0A6X1	hemA	Glutamyl-tRNA reductase	19.745	19.7164	19.5762	19.8329	18.7613	19.7423	18.7896	18.6045	18.7707	19.0695	20.0402	19.5756	19.4942	19.2549	19.6205	19.788	18.1653	18.7663	19.717	19.6029
P0A6X3	hfq	RNA-binding protein Hfq	29.9018	29.8589	29.7548	29.6849	29.5441	29.5627	29.3877	29.5872	29.6557	29.5455	29.4533	29.582	29.4227	28.9391	29.5007	29.1392	28.9129	29.0472	28.9213	28.7832
P0A6X7	ihfA	Integration host factor subunit alpha	31.0178	30.9689	30.8743	30.9545	30.3721	30.3549	30.1444	30.357	30.6423	30.6617	30.5945	30.6744	30.5401	30.8689	30.6513	30.4521	30.6649	30.5905	30.5264	30.5101
P0A6Y1	ihfB	Integration host factor subunit beta	29.7433	29.8395	29.6396	29.688	29.1576	29.1892	28.9628	29.0867	29.3169	29.1221	29.0737	29.0927	28.871	28.1005	29.0165	28.932	28.5519	28.6639	28.6151	28.5068
P0A6Y5	hslO	33 kDa chaperonin	26.1741	26.0824	26.0345	26.1025	25.8942	25.8917	25.6618	25.821	25.8908	25.8636	25.7982	25.9121	25.8703	26.0577	25.9093	25.7069	25.9618	25.8467	25.8958	25.9004
P0A6Y8	dnaK	Chaperone protein DnaK	31.2202	31.1538	31.0909	31.1287	30.9154	30.9137	30.7154	30.9264	31.0435	31.0472	30.9869	31.0283	31.2638	31.4495	31.3276	31.3643	31.2684	31.2595	31.2358	31.217
P0A6Z1	hscA	Chaperone protein HscA	25.8783	25.8899	25.9391	25.854	26.8003	26.8197	26.6714	26.7819	26.32	26.1183	26.0999	26.0907	26.0165	26.1874	25.9618	25.958	25.8538	25.9813	25.7616	25.7477
P0A6Z3	htpG	Chaperone protein HtpG	28.016	27.8659	28.0445	27.9934	27.6624	27.7213	27.9132	27.8393	28.026	28.0676	28.07	28.0267	28.3099	28.3306	28.3174	28.408	28.7741	28.7956	28.7593	28.7735
P0A6Z6	nikR	Nickel-responsive regulator	23.5238	23.3551	23.3062	23.5326	22.9575	22.9866	22.6821	22.7293	22.9474	23.031	23.1332	23.1597	23.2768	22.058	23.2517	23.103	22.8506	22.1948	22.4002	22.8145
P0A705	infB	Translation initiation factor IF-2	28.9667	28.8635	28.9821	28.9245	29.9964	29.9914	30.0847	29.9698	29.1403	29.126	29.1928	29.0433	29.4637	29.4765	29.2627	29.4134	29.1324	29.1138	29.0998	29.0432
P0A707	infC	Translation initiation factor IF-3	30.022	30.0171	29.9183	29.9584	29.092	29.0786	28.8433	29.0493	29.7431	29.769	29.7053	29.6604	29.6313	29.6767	29.5912	29.5445	29.4907	29.4523	29.5087	29.4893
P0A715	kdsA	2-dehydro-3-deoxyphosphooctonate aldolase	28.8249	28.8072	28.8348	28.8612	28.6213	28.6334	28.536	28.6612	28.7678	28.8741	28.8664	28.8436	28.7722	28.961	28.8836	28.8387	28.7359	28.7684	28.773	28.7664
P0A717	prs	Ribose-phosphate pyrophosphokinase	29.1824	29.1395	29.1067	29.0784	28.9915	28.9771	28.8816	28.991	28.9492	28.9629	28.9045	28.8064	29.2249	29.4206	29.2598	29.424	28.6205	28.6157	28.6177	28.6074
P0A720	tmk	Thymidylate kinase	24.9607	24.96	24.8552	24.9983	24.5838	24.5139	24.3713	24.5934	24.8195	24.724	24.6534	24.7842	24.5793	24.4928	24.4677	24.6864	24.786	24.5703	24.5393	24.463
P0A722	lpxA	Acyl-[acyl-carrier-protein]--UDP-N-acetylglucosamine O-acyltransferase	27.2839	27.2568	27.2837	27.308	27.4051	27.4124	27.4354	27.4521	27.068	27.0939	27.1025	27.199	27.0701	27.2716	27.0955	27.0004	27.0981	27.0861	27.1132	27.0435
P0A725	lpxC	UDP-3-O-[3-hydroxymyristoyl] N-acetylglucosamine deacetylase	27.0278	27.0169	27.028	27.0278	26.8665	26.7567	26.72	26.8424	26.6082	26.5682	26.5142	26.6825	25.9021	25.4308	26.0361	25.982	26.0918	26.1797	26.2953	26.2908
P0A729	yceF	Maf-like protein YceF	25.1185	24.9883	25.0117	25.0385	24.8126	24.7718	24.5836	24.6555	24.7571	24.7294	24.5939	24.7515	24.5319	23.3111	24.4561	24.4744	23.928	23.9238	23.6953	23.7685
P0A731	mgsA	Methylglyoxal synthase	21.9171	22.0173	21.868	22.039	21.2425	21.1867	20.9511	21.1167	21.6053	21.6463	21.4621	21.6605	21.5666	21.5391	21.4859	22.049	21.4874	21.6454	21.6634	21.4407
P0A734	minE	Cell division topological specificity factor	27.2347	27.2521	27.066	27.0524	26.0293	26.0413	25.7093	25.8371	26.5954	26.4737	26.381	26.4567	26.0711	25.9454	25.7551	26.0486	25.629	25.6424	25.7172	25.6436
P0A738	moaC	Cyclic pyranopterin monophosphate synthase accessory protein	26.143	26.0861	25.9951	26.0265	25.514	25.5353	25.3482	25.4883	25.9688	25.9753	25.9181	25.9727	25.828	25.8068	25.8952	25.7561	25.9136	25.9223	25.8724	25.9616
P0A742	mscL	Large-conductance mechanosensitive channel	23.0706	23.0877	23.0181	23.2148	22.3457	22.4676	22.4153	22.4009	22.557	22.6758	22.6128	22.499	22.5554	22.5221	22.3892	23.08	22.6423	22.7845	22.8218	22.7283
P0A744	msrA	Peptide methionine sulfoxide reductase MsrA	28.0633	28.0442	28.053	28.0749	28.0022	27.9845	27.8373	27.958	27.7706	27.7378	27.7344	27.9445	27.5403	27.8208	27.6394	27.4233	27.6844	27.6185	27.5821	27.5631
P0A746	msrB	Peptide methionine sulfoxide reductase MsrB	26.1271	26.4254	26.0832	25.961	27.0062	27.0735	26.902	26.9825	26.5009	26.7354	26.295	26.4018	26.1894	26.3108	26.1872	25.9124	25.7106	25.4906	25.7991	26.0354
P0A749	murA	UDP-N-acetylglucosamine 1-carboxyvinyltransferase	27.8613	27.9967	28.0257	28.0023	28.0051	27.9034	28.3596	28.1622	27.8781	27.9593	27.7991	28.0651	27.8305	27.9311	28.0201	28.0087	28.2589	28.1472	28.1782	28.1539
P0A754	kefF	Glutathione-regulated potassium-efflux system ancillary protein KefF	22.4563	22.1723	22.2068	18.6418	22.3155	22.235	21.8982	22.3656	18.3914	22.0196	22.3248	18.9379	22.2313	22.2115	20.4348	17.0966	17.0064	19.3104	18.2266	18.2438
P0A756	kefG	Glutathione-regulated potassium-efflux system ancillary protein KefG	23.9574	24.0136	23.9989	24.0155	23.6228	23.7125	23.5162	23.8267	23.8	23.7572	23.784	23.6125	23.4322	23.978	23.3506	23.0372	23.4869	23.3316	23.6071	23.5103
P0A759	nagB	Glucosamine-6-phosphate deaminase	25.8787	25.9599	25.9187	25.9458	24.7229	24.6553	24.7734	24.7801	25.8069	25.4798	25.6446	25.4856	24.9854	25.1477	25.5301	25.385	25.8008	25.5681	25.2443	25.6815
P0A761	nanE	Putative N-acetylmannosamine-6-phosphate 2-epimerase	25.6832	25.6723	25.5511	25.5296	25.2058	25.1402	25.1252	25.1963	25.1822	25.0091	25.0277	25.1035	24.4105	24.0385	24.5343	24.7995	24.4237	24.8598	24.8469	24.1398
P0A763	ndk	Nucleoside diphosphate kinase	27.9217	27.8962	27.7973	27.8118	27.6082	27.6644	27.3795	27.4818	27.6678	27.6068	27.4851	27.433	27.7193	27.973	27.6489	27.6292	27.4897	27.453	27.4875	27.3466
P0A776	rppH	RNA pyrophosphohydrolase	24.1908	24.1692	24.1899	24.1947	24.4856	24.5975	24.44	24.6121	23.9762	24.4102	24.5632	24.3149	24.5076	24.4772	24.0176	24.1473	24.264	24.0695	24.0352	24.3282
P0A780	nusB	N utilization substance protein B	24.2569	24.0992	24.3176	24.1306	24.0898	24.0466	24.0314	24.0755	24.1008	23.9914	24.0315	24.1292	23.9953	24.1651	23.8565	24.3076	23.9473	23.8165	23.7488	23.7185
P0A784	orn	Oligoribonuclease	24.4689	24.578	24.3204	23.7968	24.1005	23.7191	24.0687	23.5401	24.0584	23.2673	23.6231	23.2493	23.3024	22.9845	23.1181	24.0167	22.9207	23.1044	23.1306	23.0463
P0A786	pyrB	Aspartate carbamoyltransferase catalytic chain	22.253	22.1979	22.0256	21.8424	21.5942	21.4951	21.4974	21.5309	23.4609	23.6773	23.4083	23.1415	24.0153	23.8648	23.984	24.0033	24.5968	24.4029	24.4302	24.4407
P0A790	panD	Aspartate 1-decarboxylase	26.3066	26.2818	26.2798	26.3784	26.6724	26.5564	26.3808	26.5928	26.0504	25.9284	25.9512	26.1317	25.8071	25.589	25.7532	25.418	25.6663	25.6339	25.6149	25.5156
P0A794	pdxJ	Pyridoxine 5'-phosphate synthase	27.703	27.6257	27.5822	27.565	27.572	27.5572	27.3939	27.4886	27.5674	27.5191	27.4898	27.5224	27.5472	27.5251	27.4743	27.5327	27.2503	27.2259	27.2124	27.2032
P0A796	pfkA	ATP-dependent 6-phosphofructokinase isozyme 1	28.4321	28.3202	28.2629	28.3347	28.3202	28.2763	28.2361	28.2464	28.2654	28.2142	28.2793	28.1901	28.3229	28.2618	28.2671	28.2706	28.2512	28.2637	28.2286	28.2159
P0A799	pgk	Phosphoglycerate kinase	31.6799	31.5621	31.543	31.5685	30.9872	30.9411	30.837	31.0014	31.3452	31.3629	31.3026	31.3046	31.4853	31.7006	31.5617	31.3953	31.702	31.6151	31.611	31.5621
P0A7A2	gpmB	Probable phosphoglycerate mutase GpmB	26.4279	26.3914	26.2365	26.3171	26.3253	26.2648	26.2109	26.1926	26.109	26.0056	26.0416	25.9927	25.8895	25.4482	25.8249	25.717	25.5756	25.7019	25.6947	25.6847
P0A7A5	pcm	Protein-L-isoaspartate O-methyltransferase	25.4731	25.3319	25.3412	25.4268	25.1526	25.046	24.8113	25.144	25.1516	25.3789	24.8271	24.9064	24.8797	24.7094	24.7779	24.8457	24.9209	24.7815	24.9032	24.5792
P0A7A7	plsB	Glycerol-3-phosphate acyltransferase	24.6291	24.5156	24.58	24.3543	25.3957	25.2192	25.9129	25.654	24.7819	24.5544	24.8682	24.7305	25.1248	24.9537	24.8945	25.1022	25.3152	25.3406	25.2896	25.2163
P0A7A9	ppa	Inorganic pyrophosphatase	29.0415	28.9149	28.9104	28.8994	28.7278	28.7037	28.448	28.6432	28.8232	28.8109	28.741	28.7369	29.045	29.2893	29.0295	29.0945	29.0199	28.9585	28.9371	28.8732
P0A7B1	ppk	Polyphosphate kinase	24.9631	24.9464	25.0995	24.7709	25.8959	25.8575	26.456	26.0195	25.1974	25.42	25.2829	25.3542	25.4039	25.0528	25.3585	25.1893	25.0388	25.2062	25.0848	25.0616
P0A7B3	nadK	NAD kinase	22.1344	21.6011	21.1837	21.329	22.1907	21.8606	22.3312	22.2223	21.3256	21.4709	21.4813	21.5778	21.409	21.8608	21.694	21.5069	21.2021	21.6452	21.3544	21.4411
P0A7B5	proB	Glutamate 5-kinase	27.0933	27.1515	27.139	27.2699	27.6905	27.7273	27.7138	27.7139	27.043	27.1081	27.0787	27.0837	26.9853	26.9643	27.1123	27.1011	27.0672	27.1379	27.0082	27.0932
P0A7B8	hslV	ATP-dependent protease subunit HslV	27.1954	27.1865	27.2198	27.2203	27.1948	27.2013	26.9922	27.2154	27.1905	27.2604	27.1927	27.3283	26.9756	27.5546	27.2418	27.0351	27.3061	27.3111	27.242	27.2139
P0A7C2	lexA	LexA repressor	25.8219	25.9015	25.8724	25.8573	26.0392	25.9981	25.8101	25.9231	25.9408	26.0393	25.962	26.0066	26.0085	25.7734	26.1206	25.8913	26.1495	26.1265	26.0469	26.0013
P0A7C6	pepE	Peptidase E	23.7275	23.7681	23.4781	24.6313	21.8803	21.6597	21.6595	21.9249	24.551	24.1053	24.4306	24.5677	24.3113	24.6371	24.5733	22.7978	24.318	24.3191	24.3892	24.5795
P0A7D1	pth	Peptidyl-tRNA hydrolase	25.7252	25.7078	25.7089	25.699	25.2006	25.2169	24.9691	25.2007	25.6783	25.6505	25.6107	25.6543	25.6861	25.98	25.7735	25.7627	25.6475	25.6117	25.5696	25.5378
P0A7D4	purA	Adenylosuccinate synthetase	28.5684	28.6168	28.6873	28.6649	29.1847	29.1818	29.4746	29.2647	28.8886	29.1226	29.0921	28.9402	29.4487	29.547	29.482	29.6995	29.4485	29.4263	29.4394	29.4851
P0A7D7	purC	Phosphoribosylaminoimidazole-succinocarboxamide synthase	28.1585	28.0973	28.1667	28.172	28.6307	28.5737	28.5312	28.5712	28.428	28.4757	28.4699	28.3819	28.7598	28.8324	28.6692	28.6431	28.0109	27.9606	27.9754	27.905
P0A7E1	pyrD	Dihydroorotate dehydrogenase (quinone)	23.9822	24.0871	23.4439	23.8345	24.0552	24.1072	24.0626	24.0706	24.4355	24.4135	24.2703	23.9714	24.7847	24.8297	24.672	24.7191	24.2451	23.9939	23.9469	24.123
P0A7E3	pyrE	Orotate phosphoribosyltransferase	19.7362	20.6173	21.0446	20.4792	20.6525	20.5173	19.8786	20.6558	21.2297	20.0214	19.8758	19.432	20.2912	20.9166	20.3158	20.8252	19.3547	19.8563	20.3869	20.2589
P0A7E5	pyrG	CTP synthase	27.6809	27.5733	27.7286	27.6091	27.9705	27.9724	28.3132	28.1115	27.8113	27.9841	27.9016	27.7959	28.0868	28.2083	28.1626	28.2952	28.0216	27.9962	27.9557	27.9668
P0A7E9	pyrH	Uridylate kinase	25.5491	25.7005	25.7331	25.6967	25.623	25.6523	25.4433	25.5958	25.7288	25.5246	25.3766	25.625	25.9213	25.8193	25.5708	25.7981	25.6089	25.5856	25.5351	25.5119
P0A7F3	pyrI	Aspartate carbamoyltransferase regulatory chain	22.9189	23.1711	22.866	23.0224	22.2472	22.5884	22.2955	22.8329	23.336	23.7339	23.5878	23.3424	23.5091	23.3739	23.2034	23.7171	23.9892	24.1524	24.0076	23.859
P0A7F6	speD	S-adenosylmethionine decarboxylase proenzyme	24.688	24.6886	24.4627	24.4505	24.5179	24.4278	23.9064	24.3714	24.4112	24.3091	24.2172	24.1656	24.2427	23.3318	23.9319	24.1229	23.5068	23.4986	23.4349	23.5229
P0A7F9	queA	S-adenosylmethionine:tRNA ribosyltransferase-isomerase	24.1983	24.2926	24.1119	24.3295	25.125	25.0758	25.1867	24.966	24.6594	24.5376	24.5467	24.5319	24.561	24.4441	24.6841	24.7491	24.5977	24.5576	24.6017	24.6481
P0A7G2	rbfA	Ribosome-binding factor A	27.6841	27.6431	27.5727	27.5731	27.68	27.6252	27.3953	27.5304	27.3706	27.3584	27.3401	27.4394	27.3411	27.5261	27.3414	27.3726	27.3333	27.2898	27.2615	27.2219
P0A7G6	recA	Protein RecA	28.4607	28.3876	28.744	28.571	29.1742	29.1737	29.3309	29.283	27.456	27.6305	27.5631	27.5004	27.437	27.5095	27.4225	27.3417	27.6472	27.6231	27.5891	27.5845
P0A7H6	recR	Recombination protein RecR	24.2583	24.2309	24.2823	24.3204	24.4454	24.3895	24.1936	24.4766	24.2499	24.175	24.2188	24.362	23.9678	23.8519	23.9551	23.693	23.8752	23.8323	23.9807	23.9095
P0A7I0	prfA	Peptide chain release factor 1	26.5545	26.4477	26.4103	26.5189	26.3103	26.2864	26.183	26.3286	26.5941	26.5535	26.5499	26.6055	26.3605	26.6088	26.5292	26.4638	26.4637	26.4388	26.4316	26.3711
P0A7I4	prfC	Peptide chain release factor 3	26.3166	26.299	26.3762	26.3395	26.8467	26.8105	27.1714	26.8962	26.3105	26.488	26.3889	26.2533	26.5023	26.3582	26.4169	26.5658	26.2839	26.1918	26.4353	26.3259
P0A7I7	ribA	GTP cyclohydrolase-2	25.8588	25.8309	25.4705	25.7387	25.5467	25.4903	25.2452	25.4386	25.4973	25.6244	25.6636	25.6994	25.7544	25.8037	25.7455	25.8047	25.6396	25.6262	25.6329	25.4934
P0A7J0	ribB	3,4-dihydroxy-2-butanone 4-phosphate synthase	24.8195	24.9261	24.5315	24.813	25.3884	25.4086	25.2372	25.2556	24.5324	24.7108	24.6925	24.3716	24.5905	24.4063	24.5142	24.6931	23.9475	24.0113	24.1686	23.9371
P0A7J3	rplJ	50S ribosomal protein L10	30.4277	30.4216	30.3978	30.4227	29.8459	29.8923	29.5936	29.8904	30.3308	30.3489	30.2441	30.2476	30.3653	30.5175	30.392	30.7812	30.3306	30.364	30.3837	30.3216
P0A7J7	rplK	50S ribosomal protein L11	30.9184	30.8448	30.7715	30.816	30.7627	30.7126	30.5338	30.6404	30.9079	30.9007	30.8616	30.7692	30.9906	31.0743	30.9816	31.0027	30.8443	30.8142	30.8146	30.7459
P0A7K2	rplL	50S ribosomal protein L7/L12	32.1704	32.1019	32.0361	32.0149	31.6553	31.5559	31.3043	31.5519	32.0763	32.0568	31.9795	31.9756	32.0921	32.5206	32.1379	32.0853	32.1887	32.0728	32.0541	31.9888
P0A7K6	rplS	50S ribosomal protein L19	29.0802	29.0119	29.0194	29.008	29.6277	29.5768	29.43	29.5821	29.2516	29.196	29.2466	28.9465	29.5127	29.5524	29.4829	29.4146	29.2842	29.3019	29.2664	29.1961
P0A7L0	rplA	50S ribosomal protein L1	31.4885	31.4379	31.3565	31.4422	31.1975	31.2989	31.0993	31.2287	31.3717	31.5069	31.4391	31.3725	31.4256	31.7844	31.5989	31.5192	31.295	31.3094	31.3305	31.3077
P0A7L3	rplT	50S ribosomal protein L20	20.6354	20.6264	20.9327	20.8225	22.1105	22.0975	23.309	22.34	20.1483	20.8642	20.2619	20.8172	21.8956	21.4623	21.8319	22.4818	21.3304	20.8275	20.676	20.7888
P0A7L8	rpmA	50S ribosomal protein L27	29.2408	29.548	29.4761	29.4372	29.0229	29.1702	28.8624	29.047	29.3213	29.5246	29.3963	29.4037	29.3928	29.8293	29.3898	29.3391	28.9625	29.0855	29.1608	29.0998
P0A7M2	rpmB	50S ribosomal protein L28	28.6194	28.5959	28.4842	28.4236	28.3502	28.2839	27.9896	28.2466	28.5851	28.454	28.4245	28.3287	28.5696	28.6834	28.6099	29.0929	28.3568	28.3425	28.2906	28.1181
P0A7M6	rpmC	50S ribosomal protein L29	24.6474	24.8958	24.8834	24.886	24.2181	24.5827	24.1863	24.4204	24.437	24.7994	24.7404	24.5505	24.4418	24.9124	24.7627	25.6579	24.2149	24.6039	24.6836	24.6192
P0A7M9	rpmE	50S ribosomal protein L31	30.3242	30.2104	30.1294	30.1898	30.0043	29.9437	29.6878	29.8669	30.241	30.2514	30.2057	30.1672	30.2977	30.4849	30.3753	30.2555	30.1437	30.1016	30.0904	30.0566
P0A7N1	ykgM	50S ribosomal protein L31 type B	21.3362	18.7299	19.1739	15.5482	20.9838	23.5903	20.1732	16.8496	20.6602	21.8109	22.0604	20.458	22.6425	21.3003	22.3526	22.2754	20.9999	21.1948	20.8047	20.3564
P0A7N4	rpmF	50S ribosomal protein L32	29.1468	29.271	29.0736	29.1379	28.6884	28.7276	28.4916	28.618	29.1675	28.9736	28.885	28.7264	28.9024	28.3562	28.9685	28.849	28.1335	28.1437	28.1053	27.9742
P0A7N9	rpmG	50S ribosomal protein L33	28.7289	29.098	28.9862	29.0876	28.4251	28.798	28.5063	28.7027	28.6819	29.1768	29.0922	29.0012	28.733	29.3046	29.268	29.1335	28.6269	28.917	28.9005	28.832
P0A7P5	rpmH	50S ribosomal protein L34	28.8206	28.6491	28.5289	28.5815	28.7676	28.7219	28.4818	28.5778	28.8051	28.7102	28.7181	28.5144	28.7898	28.9189	28.7991	28.4871	28.3615	28.308	28.2974	28.2015
P0A7Q1	rpmI	50S ribosomal protein L35	24.3191	24.0829	24.0499	24.0571	23.8992	23.9169	26.0204	23.7173	23.4378	23.7172	23.828	23.6577	24.0821	24.2957	23.7645	23.9551	24.0033	23.9136	23.9018	24.0586
P0A7R1	rplI	50S ribosomal protein L9	31.7718	31.7059	31.6391	31.6516	31.6442	31.6008	31.3908	31.5642	31.8227	31.8229	31.7482	31.709	31.9279	32.2194	31.9496	31.9611	31.7416	31.6685	31.6536	31.5997
P0A7R5	rpsJ	30S ribosomal protein S10	32.1727	32.0688	32.0255	32.04	31.8924	31.8103	31.5905	31.7962	32.0936	32.052	32.0175	32.0169	32.0716	32.3106	32.0861	31.9785	31.9641	31.8566	31.8402	31.7802
P0A7R9	rpsK	30S ribosomal protein S11	30.9741	30.9317	30.8809	30.9038	30.8997	30.8254	30.6099	30.783	30.9603	30.9071	30.9055	30.9125	30.9978	31.1634	31.0078	30.9137	30.8511	30.7854	30.7782	30.7054
P0A7S3	rpsL	30S ribosomal protein S12	30.0633	29.835	29.8495	29.9457	30.6253	30.6185	30.5342	30.5264	30.0192	29.9633	30.072	29.8096	30.1422	30.193	30.0722	29.884	29.9477	29.9029	29.8759	29.8164
P0A7S9	rpsM	30S ribosomal protein S13	26.3956	26.594	26.4843	26.4688	26.3968	26.3945	26.3054	26.4019	26.3201	26.3711	26.3163	26.3472	26.3897	26.4207	26.3356	26.6465	26.2032	26.2295	26.1931	26.1029
P0A7T3	rpsP	30S ribosomal protein S16	27.3926	27.1396	27.0829	27.1606	27.164	27.0583	26.8415	26.9304	27.0515	26.8648	26.6808	26.6908	26.834	28.517	26.7333	26.7023	28.8078	25.9579	25.6915	28.7976
P0A7T7	rpsR	30S ribosomal protein S18	29.1442	29.1022	29.0166	28.9903	29.1953	29.1783	29.0499	29.1558	29.1075	29.0019	29.0049	28.8734	29.0756	28.9809	29.0286	29.0795	28.2018	28.3475	28.3121	28.294
P0A7U3	rpsS	30S ribosomal protein S19	30.4844	30.4025	30.2937	30.3012	30.2006	30.1415	29.9206	30.0676	30.3748	30.2131	30.1467	30.1048	30.3191	30.2362	30.28	30.2087	29.9892	29.9193	29.8727	29.7837
P0A7U7	rpsT	30S ribosomal protein S20	29.1593	29.172	29.1172	29.0777	29.3251	29.2888	29.102	29.1853	29.3477	29.2276	29.3306	29.1425	29.2662	29.3098	29.2674	29.2699	28.7466	28.7477	28.8192	28.7739
P0A7V0	rpsB	30S ribosomal protein S2	30.8606	30.7967	30.7602	30.7286	31.0267	30.9946	30.7791	30.9084	30.8056	30.7378	30.7395	30.6561	30.7127	30.3399	30.5538	30.6698	30.114	30.1847	30.2273	30.1284
P0A7V3	rpsC	30S ribosomal protein S3	27.9479	27.9979	28.4303	28.1279	29.6339	29.8019	30.4593	29.973	28.451	28.5143	28.8434	28.3412	28.67	28.6978	28.6254	29.0479	28.1446	28.3313	28.3917	28.3743
P0A7V8	rpsD	30S ribosomal protein S4	30.6776	30.6726	30.712	30.5962	31.3228	31.2438	31.1377	31.2173	30.972	30.8053	30.9861	30.6381	31.0063	31.1199	31.0667	30.9489	30.7823	30.6842	30.7103	30.6681
P0A7W1	rpsE	30S ribosomal protein S5	31.1216	31.1499	31.0719	31.1588	31.0815	31.1078	30.9341	31.0823	31.0992	31.1588	31.1436	31.0816	31.2009	31.5002	31.313	31.2338	31.0432	31.0449	31.0828	31.0227
P0A7W7	rpsH	30S ribosomal protein S8	30.7235	30.9259	30.7733	30.8555	30.6396	30.8121	30.6229	30.7415	30.6451	30.8328	30.8037	30.8006	30.5931	31.051	30.8421	30.7586	30.518	30.6445	30.6709	30.6262
P0A7X3	rpsI	30S ribosomal protein S9	29.3686	29.4931	29.4272	29.4495	29.3031	29.5031	29.1928	29.3825	29.3784	29.3956	29.4401	29.316	29.357	29.6546	29.484	29.5462	29.1533	29.3036	29.3206	29.2494
P0A7X6	rimM	Ribosome maturation factor RimM	25.713	25.595	25.5937	25.5658	25.6778	25.6249	25.3904	25.5942	25.5161	25.5696	25.401	25.5444	25.5159	25.8753	25.3649	25.4859	25.5826	25.5288	25.6073	25.4584
P0A7Y0	rnc	Ribonuclease 3	27.7961	27.706	27.7147	27.7027	27.6804	27.6871	27.4298	27.5872	27.6456	27.6106	27.4699	27.6649	27.226	27.4651	27.3115	27.268	27.3921	27.3774	27.3453	27.3251
P0A7Y4	rnhA	Ribonuclease HI	24.611	24.7279	24.8165	24.8568	24.6944	24.6853	24.5674	24.7429	24.5985	24.6549	24.6645	24.7317	24.2563	24.716	24.5968	24.3969	24.4701	24.6046	24.5357	24.5888
P0A7Y8	rnpA	Ribonuclease P protein component	24.5497	24.5135	24.4897	24.4151	24.754	24.6815	24.433	24.6322	24.4838	24.358	24.5037	24.5283	24.2552	24.6193	24.477	24.3922	24.1276	24.1057	24.1912	24.0865
P0A7Z0	rpiA	Ribose-5-phosphate isomerase A	27.6804	27.5837	27.5745	27.5869	27.415	27.3413	27.1299	27.3424	27.2724	27.221	27.1899	27.3102	27.19	27.4796	27.226	27.1443	27.3836	27.2867	27.2525	27.2093
P0A7Z4	rpoA	DNA-directed RNA polymerase subunit alpha	30.8391	30.8825	30.9625	30.93	31.1091	31.1847	31.2318	31.2353	30.8953	30.9642	31.0193	30.9406	30.9363	31.0696	30.9581	30.9078	30.8406	30.8511	30.7999	30.7934
P0A800	rpoZ	DNA-directed RNA polymerase subunit omega	27.0229	26.9562	26.9756	26.8821	26.9856	27.0285	26.7815	26.8752	26.8417	26.7903	26.8812	26.8162	26.9994	27.1994	26.8492	26.8729	26.9317	26.867	26.9331	26.8521
P0A805	frr	Ribosome-recycling factor	29.5942	29.5605	29.4881	29.4954	29.0814	29.0151	28.837	29.0343	29.1084	28.9944	28.9667	29.0555	28.884	29.9844	28.8456	28.9174	29.903	29.7782	29.796	29.7674
P0A809	ruvA	Holliday junction ATP-dependent DNA helicase RuvA	25.3003	25.0818	25.0941	25.1208	25.0935	24.9411	24.7976	25.0392	24.8311	24.7895	25.0205	25.086	24.6292	25.1161	24.8419	24.7491	24.7668	24.9083	24.9143	24.6429
P0A812	ruvB	Holliday junction ATP-dependent DNA helicase RuvB	24.1288	23.9613	24.0835	24.092	24.7322	24.7193	24.6015	24.6875	24.3049	24.0002	23.9959	24.0512	23.5098	23.4212	23.37	23.6329	23.5575	23.5211	23.6211	23.6351
P0A814	ruvC	Crossover junction endodeoxyribonuclease RuvC	19.8228	19.0747	19.428	18.9	20.2823	20.4546	20.2411	20.1688	20.6291	20.7519	20.4104	20.4001	20.3046	20.5947	20.4733	20.4809	20.1665	20.4363	20.126	20.5808
P0A817	metK	S-adenosylmethionine synthase	27.0624	27.0642	27.066	27.1162	27.892	27.9397	27.8772	27.8357	27.5122	27.5939	27.5406	27.4289	27.677	27.7398	27.7497	27.6896	27.401	27.4128	27.3824	27.3762
P0A821	selA	L-seryl-tRNA(Sec) selenium transferase	24.7913	24.7175	24.8597	24.8079	25.5926	25.5312	25.6735	25.6648	25.0172	24.9729	24.9877	25.0136	24.7668	25.0665	24.626	24.6365	24.4573	24.4229	24.5835	24.5952
P0A823	sfsA	Sugar fermentation stimulation protein A	21.391	21.3508	21.4649	21.3824	21.2576	20.94	21.015	21.1969	21.349	20.236	21.2312	20.8339	20.8807	20.7974	21.2914	20.6354	21.7994	21.5988	21.4358	21.487
P0A825	glyA	Serine hydroxymethyltransferase	29.9397	29.9463	29.7773	29.8633	29.9941	29.9463	29.9227	29.846	30.1987	30.2205	30.2027	30.0355	30.5187	30.7759	30.5951	30.4274	30.1936	30.0329	30.0578	30.0348
P0A828	smg	Protein Smg	18.7123	19.8102	20.1934	16.2982	19.1092	19.2412	18.9444	19.0079	18.9922	19.3652	19.6518	19.044	18.7502	19.8123	17.9771	19.5332	20.7711	17.3062	18.8699	18.7151
P0A832	smpB	SsrA-binding protein	23.9292	23.8981	24.2243	24.0452	24.5175	24.6729	24.873	24.7236	24.1724	24.2614	24.3891	24.2696	24.441	24.7275	24.5903	24.7793	24.7627	24.7145	24.7051	24.6871
P0A836	sucC	Succinyl-CoA ligase [ADP-forming] subunit beta	29.4594	29.3446	29.349	29.3565	29.0187	29.022	29.2202	29.0995	29.2833	29.4487	29.3924	29.2475	29.5927	29.8383	29.6565	29.5397	29.7057	29.6546	29.6362	29.6168
P0A840	surE	5'/3'-nucleotidase SurE	24.5371	24.2745	24.2396	24.3537	23.7934	23.875	23.7332	23.7878	24.2665	24.4014	23.9987	24.2224	24.2475	24.2037	24.3474	24.1212	24.0557	23.7716	23.8637	23.9236
P0A843	tatE	Sec-independent protein translocase protein TatE	18.875	18.5457	20.1535	20.1822	22.1453	21.9627	21.9485	22.2383	20.4999	20.8969	20.6252	19.4901	23.2115	23.2396	23.4477	23.3836	19.118	21.2197	21.3807	21.4756
P0A847	tgt	Queuine tRNA-ribosyltransferase	26.2555	26.2202	26.278	26.3262	26.545	26.5807	26.5523	26.669	26.4297	26.5345	26.4995	26.4016	26.4538	26.2371	26.2438	26.2366	26.352	26.2755	26.2858	26.2946
P0A850	tig	Trigger factor	32.0134	31.9958	31.9462	31.967	31.8649	31.8875	31.6608	31.7894	31.8225	31.8445	31.796	31.7752	31.9302	32.0801	31.9035	31.9542	31.734	31.7031	31.7259	31.6599
P0A853	tnaA	Tryptophanase	31.5076	31.2821	31.3572	31.3452	29.0646	29.0199	28.9261	29.2175	29.2139	29.1767	29.1732	29.1737	30.141	30.166	30.1777	30.1512	31.3674	31.376	31.2776	31.266
P0A855	tolB	Protein TolB	28.8873	28.8897	28.8626	28.8989	28.2508	28.2004	28.0257	28.1611	28.6368	28.6942	28.6147	28.689	28.7174	28.9782	28.787	28.7851	28.6477	28.6274	28.6326	28.616
P0A858	tpiA	Triosephosphate isomerase	28.8243	28.808	28.7381	28.7686	27.3421	27.3153	27.0844	27.2397	28.2185	28.4282	28.3954	28.4002	28.4823	28.6659	28.4415	28.4398	28.3872	28.3873	28.5107	28.4774
P0A862	tpx	Thiol peroxidase	29.8402	29.8232	29.7059	29.7433	29.1703	29.1835	28.9246	29.1745	29.6603	29.6819	29.6148	29.613	29.7346	30.0416	29.8021	29.7185	29.7841	29.7052	29.6768	29.6023
P0A867	talA	Transaldolase A	29.193	29.1071	29.0746	29.1059	28.091	28.0687	28.1894	28.164	28.3676	28.3254	28.2884	28.2948	28.5444	28.5067	28.5412	28.5454	28.6612	28.6614	28.6392	28.6399
P0A870	talB	Transaldolase B	30.453	30.49	30.4511	30.4843	29.9116	29.9591	29.9684	30.0224	30.2181	30.3119	30.2668	30.2557	30.2245	30.4765	30.3742	30.3387	30.3356	30.3815	30.3608	30.3437
P0A873	trmD	tRNA (guanine-N(1)-)-methyltransferase	24.867	24.7114	24.7864	24.8107	24.7705	24.7244	24.615	24.7707	24.7483	24.7773	24.7366	24.7335	24.7785	24.756	24.8015	24.5459	24.745	24.7956	24.7063	24.671
P0A877	trpA	Tryptophan synthase alpha chain	26.7354	26.6938	26.6311	26.6777	26.4302	26.4074	26.173	26.2825	26.5184	26.5344	26.5085	26.5098	26.6267	26.7435	26.6837	27.0479	26.5469	26.5804	26.6681	26.5642
P0A879	trpB	Tryptophan synthase beta chain	27.1894	27.2054	27.1825	27.2511	27.2937	27.3849	27.283	27.2975	27.1535	27.4472	27.2349	27.0985	27.511	27.5862	27.5114	27.5428	27.5311	27.5587	27.5655	27.5884
P0A881	trpR	Trp operon repressor	24.5765	24.6479	24.5947	24.3609	24.2557	24.3863	23.9834	24.1584	24.2286	24.3478	24.1153	24.4165	23.8673	23.9752	24.0321	24.3111	24.0695	24.186	24.4846	24.0915
P0A884	thyA	Thymidylate synthase	26.2588	26.2028	26.1881	26.1643	25.5005	25.5042	25.585	25.5273	25.5798	25.5253	25.464	25.5802	26.1293	26.3453	26.2211	26.2203	26.384	26.3023	26.2541	26.251
P0A887	ubiE	Ubiquinone/menaquinone biosynthesis C-methyltransferase UbiE	25.9821	25.9669	25.889	25.8748	25.5165	25.7425	25.6155	25.6787	25.705	25.7037	25.6906	25.7563	25.699	25.6814	25.6638	25.8537	25.6828	25.6686	25.7252	25.6481
P0A890	tusA	Sulfurtransferase TusA	24.9464	24.8813	24.7357	24.8937	24.3904	24.5053	24.2328	24.4428	24.757	24.7052	24.7542	24.7323	24.6511	24.3617	24.5335	24.4864	24.5377	24.6264	24.7691	24.5822
P0A894	rapZ	RNase adapter protein RapZ	26.3336	26.2878	26.3078	26.2539	26.5184	26.5448	26.507	26.4122	26.184	26.1509	26.1985	26.2135	26.1168	25.5306	25.77	25.8796	25.2161	25.4871	25.8963	25.5916
P0A898	ybeY	Endoribonuclease YbeY	24.7533	24.6279	24.6541	24.7028	24.6572	24.5742	24.316	24.5426	24.6137	24.6114	24.5685	24.6384	24.4641	24.793	24.4526	24.3341	24.7184	24.6069	24.5883	24.6021
P0A8A0	yebC	Probable transcriptional regulatory protein YebC	26.3608	26.3322	26.2028	26.3201	26.4446	26.4725	26.1719	26.3574	26.6088	26.6062	26.5918	26.5593	26.6869	26.8301	26.8084	26.6854	26.4355	26.4342	26.4199	26.4326
P0A8A2	yeeN	Probable transcriptional regulatory protein YeeN	25.9509	25.9502	25.8552	25.8865	25.3646	25.4946	25.197	25.3957	26.1536	26.1045	26.1298	26.0143	26.2311	26.4392	26.152	26.2898	26.165	26.1534	26.1528	26.1445
P0A8A4	ppsR	Phosphoenolpyruvate synthase regulatory protein	25.1418	25.0123	24.9344	25.0344	24.6691	24.6584	24.6398	24.7996	25.0188	24.984	25.0166	24.982	25.1215	25.3807	25.0389	24.9415	25.2451	25.2006	25.2527	25.2145
P0A8A8	rimP	Ribosome maturation factor RimP	26.4297	26.6418	26.7128	26.5838	25.9793	26.0458	25.8281	25.9277	26.2395	26.5043	26.4138	26.6372	26.3022	26.653	26.0485	26.3068	25.9813	25.9802	26.2054	26.1011
P0A8B2	yfcN	UPF0115 protein YfcN	24.4959	24.4754	24.4878	24.4983	24.4341	24.4818	24.3268	24.3341	24.4802	24.418	24.3499	24.4431	24.2016	24.2385	24.1268	24.2557	24.3479	24.1581	24.1738	24.2132
P0A8B5	ybaB	Nucleoid-associated protein YbaB	28.3443	28.3743	28.374	28.4182	28.4352	28.313	28.0677	28.2943	28.4048	28.3681	28.325	28.4655	28.2347	28.4641	28.2663	28.3479	28.4085	28.4127	28.32	28.2859
P0A8C1	ybjQ	UPF0145 protein YbjQ	28.2387	28.171	28.1059	28.1471	27.3391	27.3467	27.0777	27.3675	27.673	27.6966	27.6783	27.6885	27.5071	27.917	27.5272	27.3484	27.9147	27.7733	27.731	27.6862
P0A8C4	ygfB	UPF0149 protein YgfB	26.2179	26.1237	26.065	26.1174	26.4774	26.4445	26.2316	26.3724	26.1714	26.0955	26.0492	26.2033	26.059	26.2313	26.1108	25.9375	26.0506	25.9909	25.9407	25.914
P0A8D0	nrdR	Transcriptional repressor NrdR	25.3169	25.6476	25.5843	25.6883	24.9589	25.3468	25.085	25.2001	24.8684	25.3314	25.2958	25.3835	24.6314	25.05	24.8651	24.9208	24.1633	24.7605	24.9437	24.9409
P0A8D3	yaiI	UPF0178 protein YaiI	24.3051	24.2259	24.176	24.2145	23.4959	23.3675	23.2967	23.4331	24.1357	24.1191	24.0822	24.0438	24.0229	24.2994	24.0519	24.0159	24.2326	24.1183	24.1786	24.0695
P0A8D6	ymdB	O-acetyl-ADP-ribose deacetylase	27.6706	27.767	27.3943	27.8026	28.0236	28.0438	27.9372	28.0095	27.7676	27.6685	27.7914	27.7786	27.7284	27.3132	27.1911	27.0396	27.2621	27.2103	27.1846	27.1519
P0A8E1	ycfP	UPF0227 protein YcfP	28.6086	28.5013	28.5615	28.5644	28.2937	28.3706	28.1958	28.3687	28.4743	28.4803	28.4301	28.5298	28.3438	28.5661	28.3567	28.3449	28.308	28.2942	28.3055	28.2821
P0A8E5	yacL	UPF0231 protein YacL	23.2707	23.404	23.5117	23.4745	23.4835	23.4902	23.1855	23.4459	23.1299	23.2313	23.1625	23.3825	22.5749	22.852	22.8668	22.8904	22.8333	23.0582	23.0407	22.8899
P0A8E7	yajQ	UPF0234 protein YajQ	29.2737	29.1638	29.1701	29.2116	28.4824	28.5005	28.2248	28.3893	28.6547	28.6481	28.5772	28.6553	28.7138	28.8031	28.6878	28.9559	28.4454	28.6992	28.7595	28.5371
P0A8F0	upp	Uracil phosphoribosyltransferase	27.2777	27.2399	27.1359	27.1789	27.1057	27.0985	27.0625	27.1037	27.2033	27.2806	27.2322	27.0841	27.3674	27.4827	27.4023	27.3936	27.3247	27.3194	27.2668	27.2528
P0A8F4	udk	Uridine kinase	25.5798	25.6063	25.4548	25.5916	25.7429	25.8063	25.64	25.7778	25.7264	25.7956	25.7503	25.6887	25.8802	25.9118	25.8457	25.7006	25.6269	25.5761	25.5784	25.5728
P0A8F8	uvrB	UvrABC system protein B	25.7623	25.6586	25.9866	25.8074	26.7258	26.7228	27.2233	26.8808	26.0534	26.2092	26.196	26.1552	26.183	26.082	26.1375	26.3162	26.5337	26.4507	26.3783	26.3391
P0A8G0	uvrC	UvrABC system protein C	23.368	23.07	23.2368	23.4163	23.7531	23.5881	24.2468	23.9049	23.5368	23.6921	23.6716	23.5859	23.7706	23.3458	23.8215	23.7553	24.2375	24.3261	24.2503	24.132
P0A8G3	uxaC	Uronate isomerase	24.7563	24.6128	24.5197	24.5338	24.0803	23.8492	24.0235	23.96	24.3826	24.275	24.0782	23.9132	23.9112	23.7208	23.6934	23.8372	24.1742	24.2153	24.3846	24.3008
P0A8G6	wrbA	NAD(P)H dehydrogenase (quinone)	30.1008	29.9538	29.9357	30.021	29.1971	29.0715	28.9586	29.1614	29.6754	29.6662	29.6353	29.6828	29.7126	29.9155	29.7554	29.5703	30.0296	29.8933	29.8518	29.8667
P0A8G9	xseB	Exodeoxyribonuclease 7 small subunit	26.207	26.3077	26.2487	26.2438	26.4694	26.469	26.2365	26.5001	26.555	26.4295	26.411	26.6376	26.2313	26.5208	26.2743	26.2516	26.3895	26.2895	26.2587	26.1912
P0A8H6	yihI	Der GTPase-activating protein YihI	26.4289	26.4722	26.3294	26.5147	26.0154	25.9337	25.7819	25.9361	26.4205	26.3587	26.39	26.4818	26.0205	26.3654	26.0785	26.1134	26.3153	26.262	26.2152	26.1558
P0A8H8	yacG	DNA gyrase inhibitor YacG	25.2656	24.991	25.1825	25.238	24.5955	24.649	24.1554	24.702	24.6111	24.7612	24.7298	24.9125	24.3304	24.3094	24.3159	24.0715	24.3709	24.2436	24.2959	24.4346
P0A8I1	yqgF	Putative pre-16S rRNA nuclease	25.6587	25.5999	25.5597	25.5642	25.5103	25.4372	25.2637	25.4476	25.6194	25.5444	25.4149	25.6798	25.3882	25.6371	25.311	25.314	25.6727	25.5962	25.5661	25.5198
P0A8I3	yaaA	UPF0246 protein YaaA	23.3811	23.5923	23.422	23.6229	24.0561	24.0924	23.9772	24.1047	23.9965	24.0364	24.0395	23.836	24.3139	24.3842	24.1809	24.2026	23.8422	23.7401	23.854	23.794
P0A8I5	trmB	tRNA (guanine-N(7)-)-methyltransferase	25.8963	25.9039	25.8119	25.9181	25.7072	25.8504	24.0138	25.6645	24.844	23.8708	24.4812	24.7951	23.5114	22.8043	23.4512	23.9466	22.2909	22.6868	22.7083	22.8332
P0A8I8	rlmH	Ribosomal RNA large subunit methyltransferase H	24.6279	24.4602	24.4506	24.3983	24.2937	24.2253	23.947	24.279	24.3957	24.2755	24.0895	24.3676	24.5529	24.3215	24.4069	24.6266	24.2383	24.1136	24.1394	24.1317
P0A8J2	dnaT	Primosomal protein 1	23.9494	23.7909	23.9277	23.9105	23.551	23.4873	23.2434	23.2703	24.2581	24.1597	24.5038	24.31	24.4476	23.5052	24.5027	23.8675	24.0282	23.9043	22.9934	24.1781
P0A8J4	ybeD	UPF0250 protein YbeD	25.1965	25.1767	25.0124	25.0911	26.3507	26.3589	26.1334	26.1277	25.6599	25.5018	25.6499	25.5599	25.4494	25.3209	25.5324	25.7534	25.7486	25.8305	25.8929	25.8834
P0A8J8	rhlB	ATP-dependent RNA helicase RhlB	26.995	26.9628	27.0184	26.9418	27.5816	27.5716	27.5741	27.5892	27.4112	27.3878	27.3711	27.2979	27.5618	27.7614	27.4819	27.5596	27.5572	27.5067	27.4879	27.3709
P0A8K1	psd	Phosphatidylserine decarboxylase proenzyme	25.8687	25.8331	25.8409	25.7736	26.0261	26.0172	26.0166	26.0751	25.8378	25.7777	25.7385	25.7901	25.8893	25.9834	25.8663	26.1844	25.8383	25.898	25.8744	25.8271
P0A8K5	yaeP	UPF0253 protein YaeP	23.8896	24.362	24.496	24.5157	22.5011	22.3269	22.0046	22.3749	24.1303	24.3002	24.282	23.7909	24.3941	24.3785	24.2122	24.4054	24.2399	24.3613	23.8954	24.2374
P0A8L1	serS	Serine--tRNA ligase	29.5241	29.4485	29.464	29.4785	30.0066	29.9974	29.944	29.9823	29.7208	29.7266	29.7071	29.7073	29.9221	30.0407	29.8772	29.8833	29.8372	29.8472	29.81	29.7688
P0A8L7	yciU	UPF0263 protein YciU	24.791	24.684	24.6135	24.7627	24.5604	24.6187	24.2957	24.3798	24.6065	24.4123	24.3263	24.2357	24.0224	22.6466	23.6628	23.8153	22.623	23.154	23.1139	22.9832
P0A8M0	asnS	Asparagine--tRNA ligase	29.0659	28.9999	29.1475	29.053	29.6013	29.5671	30.0075	29.7619	29.2226	29.2769	29.3079	29.2062	29.5389	29.6126	29.4798	29.4965	29.5881	29.5143	29.4533	29.4765
P0A8M3	thrS	Threonine--tRNA ligase	27.7868	27.8014	27.9264	27.8826	28.818	28.834	29.3271	28.9163	28.0622	28.1095	28.1808	28.0645	28.2976	28.2828	28.2359	28.3373	28.2164	28.3037	28.2511	28.2435
P0A8M6	yeeX	UPF0265 protein YeeX	25.996	25.9509	26.5625	25.9788	26.0001	26.0462	26.2389	26.0529	25.4335	24.8429	24.854	24.9425	25.2709	24.5971	25.1553	25.3166	25.0754	25.1536	24.6497	24.6563
P0A8N0	matP	Macrodomain Ter protein	20.6276	21.651	21.6342	21.5744	20.7831	21.1722	20.8496	20.623	20.8393	20.5221	21.0937	21.2044	18.8555	20.3144	20.7278	21.2501	20.6035	20.3546	20.9126	20.8877
P0A8N3	lysS	Lysine--tRNA ligase	27.5013	27.5419	27.573	27.5282	28.4203	28.4038	28.5957	28.4103	28.0539	28.1011	28.0369	27.9777	28.2612	28.2769	28.211	28.2011	28.1199	28.1265	28.0952	28.0504
P0A8N5	lysU	Lysine--tRNA ligase, heat inducible	26.3141	26.1759	26.2744	26.2461	25.3576	25.3082	25.5443	25.4221	25.6197	25.6691	25.5946	25.6777	26.1131	26.2233	25.9528	26.2752	26.819	26.8041	26.7534	26.7608
P0A8N7	epmA	Elongation factor P--(R)-beta-lysine ligase	21.6968	22.0173	21.8991	22.3635	22.9092	22.7588	22.4616	22.9266	22.8815	22.7575	22.5111	22.3151	22.6213	22.5726	22.3755	22.5067	22.3976	21.9126	22.0349	22.2
P0A8P1	aat	Leucyl/phenylalanyl-tRNA--protein transferase	18.3091	18.3835	19.3897	20.3403	19.8106	19.9962	20.0408	19.9216	19.7937	19.4504	19.3496	19.2618	19.6651	18.7482	19.3021	19.6477	18.4957	19.4249	18.9286	18.5562
P0A8P3	yggX	Probable Fe(2+)-trafficking protein	27.9643	27.893	27.7461	27.8471	27.6613	27.6129	27.3753	27.4698	27.4979	27.4431	27.4406	27.5028	27.4178	27.411	27.414	27.4607	27.3304	27.3496	27.3296	27.2925
P0A8P6	xerC	Tyrosine recombinase XerC	22.6426	18.52	18.9075	17.9512	19.4194	19.5057	19.6826	18.8979	19.2135	18.0938	18.5115	18.0982	18.1848	20.2806	18.4684	19.1743	18.5429	18.9482	18.5369	16.9131
P0A8Q6	clpS	ATP-dependent Clp protease adapter protein ClpS	25.5485	25.4783	24.7888	25.5117	25.5072	25.6194	25.5172	25.839	24.9064	25.4501	24.5382	25.4556	25.2549	25.5569	25.4731	24.9627	25.4958	24.8989	25.4449	25.4578
P0A8R0	rraA	Regulator of ribonuclease activity A	29.3662	29.1857	29.1425	29.1662	28.9575	28.7836	28.5743	28.8463	28.9473	28.8612	28.8	28.9091	28.9338	29.2243	28.9785	28.7401	28.9569	28.8024	28.7386	28.682
P0A8R4	slyX	Protein SlyX	25.9697	26.2478	26.2414	26.3339	25.5662	25.718	25.5118	25.7644	25.7776	26.0688	25.9623	25.8458	25.751	26.1955	26.033	25.9193	25.6568	25.7482	25.784	25.7038
P0A8R7	ycjF	UPF0283 membrane protein YcjF	18.167	14.7934	18.316	19.7122	24.6574	24.5601	24.6083	24.667	19.6698	25.1763	19.2535	24.0884	25.238	24.6025	25.4318	25.0511	25.587	23.2967	25.5148	24.4087
P0A8R9	hdfR	HTH-type transcriptional regulator HdfR	24.5401	24.1181	24.1922	24.2859	24.6408	24.5439	23.9477	24.3798	24.0406	24.1704	24.1689	23.9134	24.0491	23.5862	23.5617	24.5822	24.1735	24.0012	23.8576	24.1399
P0A8S1	argP	HTH-type transcriptional regulator ArgP	25.9032	25.7504	25.8212	25.7862	25.9293	25.9161	25.7769	25.9031	25.6884	25.716	25.6771	25.6469	25.7327	25.4605	25.5833	25.6728	25.6075	25.683	25.6072	25.597
P0A8T1	prmA	Ribosomal protein L11 methyltransferase	25.1133	25.0967	24.9988	24.9345	24.7734	24.7983	24.6449	24.8329	24.9676	24.9992	24.8682	24.9058	24.9036	25.1557	24.9313	24.902	24.8969	24.9471	24.9024	24.8368
P0A8T7	rpoC	DNA-directed RNA polymerase subunit beta'	29.7897	29.7646	30.015	29.8895	31.025	30.9513	31.6797	31.1951	30.1321	30.2365	30.3231	30.2112	30.3832	30.5386	30.3786	30.4688	30.2782	30.3156	30.3145	30.3432
P0A8U0	syd	Protein Syd	19.8785	18.9805	19.995	19.9627	19.7756	20.0881	19.6395	19.5451	20.614	20.5881	19.965	20.1523	20.1416	19.9399	20.3943	20.0003	20.044	20.1989	19.8979	19.9228
P0A8U2	yafD	UPF0294 protein YafD	23.5204	23.6072	22.9559	23.4309	24.2344	24.2204	24.3154	24.3063	23.6172	23.8315	23.632	23.53	23.8649	23.9331	23.5591	23.7915	23.8418	23.971	23.718	24.1123
P0A8U6	metJ	Met repressor	25.8307	25.9915	25.8155	25.9373	25.9082	25.9085	25.5762	25.7081	25.752	25.9495	25.7571	25.9096	25.6867	25.9002	25.8778	25.6733	25.6278	25.6352	25.5936	25.5865
P0A8V0	rbn	Ribonuclease BN	23.6093	23.5576	23.0948	23.3197	23.4372	23.1015	22.9469	23.058	23.5381	23.1428	23.5737	23.4804	23.5517	23.8183	23.729	23.4582	23.5603	23.4316	23.5457	23.5959
P0A8V2	rpoB	DNA-directed RNA polymerase subunit beta	30.2066	30.134	30.3443	30.2776	31.2275	31.1415	31.6524	31.3003	30.4887	30.5789	30.645	30.5476	30.7318	30.8457	30.7067	30.721	30.6108	30.601	30.5315	30.5419
P0A8V6	fadR	Fatty acid metabolism regulator protein	25.9367	25.828	25.8389	25.8293	25.2799	25.2432	25.0386	25.4031	25.7339	25.6642	25.5931	25.7061	25.6156	25.9238	25.5924	25.4339	25.8885	25.8108	25.7549	25.7296
P0A8W0	nanR	Transcriptional regulator NanR	22.0126	21.8092	21.8246	21.818	22.7578	22.5791	22.6495	22.5613	22.2859	22.2896	22.1033	22.2874	21.7662	21.4692	21.6428	21.8612	21.3495	21.7974	21.6641	21.5306
P0A8W2	slyA	Transcriptional regulator SlyA	26.6331	26.5473	26.4684	26.5212	26.1536	26.0275	25.8323	26.0415	26.5658	26.551	26.5083	26.5792	26.5657	26.873	26.6205	26.405	26.5475	26.4567	26.4204	26.3713
P0A8W5	yqgE	UPF0301 protein YqgE	26.5273	26.4533	26.3916	26.4164	26.21	26.1563	25.9299	26.074	26.3533	26.2517	26.2223	26.4167	26.1234	26.0068	26.0872	26.0174	26.0861	26.0852	26.1179	26.0725
P0A8W8	yfbU	UPF0304 protein YfbU	27.9319	27.8794	27.8406	27.8676	27.1629	27.1789	27.0396	27.1432	27.7386	27.7748	27.7392	27.7375	27.7906	27.8756	27.7599	27.7784	27.6651	27.6975	27.6989	27.632
P0A8X0	yjgA	UPF0307 protein YjgA	23.9985	24.1677	23.8055	23.8691	21.2387	21.6677	20.926	21.4373	23.3502	21.2899	21.2917	23.4039	20.9812	22.9602	23.2281	24.1911	22.921	23.0449	23.1766	23.029
P0A8X2	yceI	Protein YceI	26.2103	26.0519	25.9415	26.058	23.8577	23.5925	23.2643	23.7404	25.4359	25.4902	25.4779	25.3103	25.5789	25.7116	25.4651	25.189	25.605	25.3671	25.4035	25.3628
P0A8Y1	yjjG	Pyrimidine 5'-nucleotidase YjjG	23.0275	22.9813	23.0691	23.0485	21.8771	21.7861	21.7961	21.8943	22.5957	22.304	22.318	22.2736	22.1422	21.9654	22.3953	22.0659	22.5703	22.1152	22.4626	22.3682
P0A8Y3	yihX	Alpha-D-glucose 1-phosphate phosphatase YihX	25.0803	25.3722	25.2689	25.1897	24.939	24.8526	24.7894	24.8785	25.1374	24.7639	25.0492	25.0336	24.6556	24.7571	25.0651	24.8308	25.1039	24.9552	24.9346	24.8858
P0A8Y5	yidA	Sugar phosphatase YidA	25.5884	25.5763	25.5327	25.5418	25.6979	25.718	25.6185	25.5701	25.7071	25.6146	25.5726	25.6014	25.6071	25.6457	25.6453	25.7601	25.5053	25.5191	25.4253	25.3952
P0A8Y8	entH	Proofreading thioesterase EntH	25.119	24.895	24.7392	24.891	22.1045	22.4249	22.1246	22.2741	24.0167	23.8777	23.8004	23.9408	23.6114	23.9389	23.7016	23.4003	24.3996	24.4387	24.3097	24.4445
P0A8Z0	yciA	Acyl-CoA thioester hydrolase YciA	24.2302	24.1464	23.9505	24.1491	24.2431	24.1004	24.3986	24.2156	24.4017	24.3961	24.4352	24.3954	24.4339	24.1961	24.5488	24.1478	24.311	24.1828	24.1111	24.1206
P0A8Z3	ybgC	Acyl-CoA thioester hydrolase YbgC	24.3056	24.2349	24.2781	24.2382	24.3612	24.2892	24.381	24.3442	24.2611	24.5334	23.986	24.5173	23.9257	24.6362	24.5811	24.3973	24.815	24.7153	24.7438	24.6333
P0A8Z7	yqiA	Esterase YqiA	23.1301	22.8107	22.86	22.8919	22.8173	22.9429	22.6876	22.7837	22.4297	22.6862	22.5861	22.685	22.5213	22.3638	22.1514	22.4765	22.6801	22.631	22.5957	22.6988
P0A901	blc	Outer membrane lipoprotein Blc	26.4151	26.2641	26.2711	26.2613	25.4796	25.5129	25.5004	25.6168	26.0523	25.9353	26.0117	26.092	25.7525	25.7693	25.6167	25.7546	25.7308	25.8356	25.7187	25.7176
P0A903	bamC	Outer membrane protein assembly factor BamC	29.4987	29.5158	29.4269	29.4546	28.6054	28.5808	28.3442	28.566	29.2321	29.1953	29.1619	29.2537	29.1585	29.5135	29.2715	29.1416	29.3031	29.2363	29.178	29.1776
P0A905	slyB	Outer membrane lipoprotein SlyB	30.4915	30.3322	30.2676	30.3121	29.6789	29.5477	29.3175	29.5183	30.0115	30.001	29.9807	30.0421	30.0893	30.3768	30.1499	30.0066	30.1116	29.9316	29.9207	29.9037
P0A908	mipA	MltA-interacting protein	25.0581	25.2993	25.0691	25.1878	24.1986	24.4404	23.8551	24.3695	24.7326	24.51	24.6585	24.5751	24.4569	24.7695	24.3411	24.6971	24.3552	24.3433	24.3177	24.3779
P0A910	ompA	Outer membrane protein A	33.5128	33.5307	33.4755	33.524	33.2413	33.2578	32.9866	33.1426	33.249	33.3294	33.299	33.376	32.9591	33.0859	33.0416	33.0164	32.3938	32.5016	32.4908	32.4313
P0A912	pal	Peptidoglycan-associated lipoprotein	29.1876	29.1122	28.9674	29.0851	29.1226	29.0993	28.8833	29.0104	28.983	29.0041	29.0098	28.955	28.8871	28.7952	28.9214	28.874	28.473	28.5109	28.4959	28.486
P0A915	ompW	Outer membrane protein W	22.3884	22.408	21.7224	22.3025	19.5071	21.1156	20.0339	18.4608	21.4378	21.6605	21.5218	21.8299	20.6921	18.4812	21.3339	22.2316	20.655	20.9255	21.7239	21.2988
P0A917	ompX	Outer membrane protein X	31.2558	31.3176	31.2272	31.2179	31.1804	31.1135	30.9144	31.0757	31.2131	31.2431	31.1753	31.1772	31.7703	31.9988	31.8002	31.885	30.559	30.5327	30.5991	30.5031
P0A921	pldA	Phospholipase A1	24.0189	23.9309	23.9011	23.8119	23.2349	23.2149	22.9061	22.7613	23.7591	23.8394	23.5421	23.6263	23.4187	23.0955	23.4858	23.759	23.2134	23.4271	23.3674	23.3842
P0A924	pgpB	Phosphatidylglycerophosphatase B	21.2066	21.2663	21.6576	21.352	21.4446	21.0972	21.2367	21.4041	21.4591	21.5064	21.4156	21.4736	21.6635	21.8245	21.8053	21.8103	21.9201	21.7234	21.7529	20.8704
P0A927	tsx	Nucleoside-specific channel-forming protein tsx	25.0097	25.0552	24.8026	24.7428	23.6068	23.9177	23.6706	23.7181	24.6657	24.6083	24.3601	24.3135	24.6823	24.7906	24.5432	24.6073	23.7674	23.7893	23.8432	23.7683
P0A932	gfcE	Putative polysaccharide export protein GfcE	20.4646	21.0315	21.3045	20.5137	19.3171	19.6907	19.9125	19.7363	20.1266	19.7464	20.0937	19.3741	19.7917	19.5358	20.0849	19.1377	19.5103	19.4995	19.5491	19.4144
P0A935	mltA	Membrane-bound lytic murein transglycosylase A	25.1211	25.1654	25.0799	25.1628	24.9141	24.9513	24.7717	24.7857	24.9444	24.9422	24.8659	25.0206	24.5036	24.2898	24.6342	24.8179	24.1492	24.2141	24.3001	24.1835
P0A937	bamE	Outer membrane protein assembly factor BamE	23.7695	23.6152	23.6248	23.6005	23.0045	23.155	22.8956	22.9598	23.2756	23.1959	23.1625	23.2795	23.0456	23.4991	23.3004	23.6155	23.4624	23.5307	23.5513	23.5539
P0A940	bamA	Outer membrane protein assembly factor BamA	30.0543	30.0165	29.9635	29.9802	29.6511	29.6178	29.4285	29.5832	29.8363	29.8322	29.7813	29.8223	29.927	30.1199	29.9851	29.9447	30.0532	30.0042	30.0184	29.9679
P0A944	rimI	Ribosomal-protein-alanine acetyltransferase	22.6513	22.7478	22.7972	22.922	22.8171	22.7727	22.5158	22.721	22.854	22.8397	22.7237	22.8255	22.6246	22.1254	22.7798	22.7241	21.9789	22.0447	22.2928	21.9108
P0A948	rimJ	Ribosomal-protein-alanine acetyltransferase	21.6791	21.6216	21.7525	21.6006	21.0308	20.9929	21.4091	21.0157	21.3317	21.4692	21.4519	21.5558	21.6158	21.094	21.5574	21.979	21.6242	21.833	21.8732	21.8921
P0A951	speG	Spermidine N(1)-acetyltransferase	22.1491	22.58	22.7743	22.5913	21.776	22.3131	21.6605	22.4933	23.0632	22.9507	22.8406	23.1825	23.8202	22.3318	23.8259	23.7309	23.9625	23.9744	23.9702	23.9544
P0A953	fabB	3-oxoacyl-[acyl-carrier-protein] synthase 1	31.9469	31.8382	31.9016	31.8581	31.8758	31.7998	31.6828	31.8352	31.8762	31.8169	31.7921	31.9421	31.9021	32.1231	31.9029	31.8587	31.9432	31.8564	31.8498	31.7916
P0A955	eda	KHG/KDPG aldolase	28.6271	28.6248	28.6897	28.6284	28.4294	28.4867	28.2846	28.4622	28.3245	28.2933	28.286	28.4056	28.2199	28.5729	28.3578	28.6406	28.4492	28.526	28.5243	28.4624
P0A959	alaA	Glutamate-pyruvate aminotransferase AlaA	25.2551	25.3203	25.2533	25.3209	25.2112	25.1078	25.4593	25.255	25.0253	25.2052	24.9991	25.22	24.9104	24.5279	24.8604	25.0473	25.1178	25.004	25.2068	25.241
P0A962	ansA	L-asparaginase 1	24.8632	24.8006	24.8108	24.7906	24.9553	24.9067	25.0685	24.9803	24.9728	25.0583	24.9788	24.7915	25.1867	25.3783	25.1476	25.0642	25.198	25.1382	25.0135	25.0847
P0A964	cheW	Chemotaxis protein CheW	16.7228	19.0479	16.8641	18.1052	19.2211	18.7934	19.7157	16.7213	19.9012	19.8343	19.6514	19.2744	19.7081	19.5438	19.4592	20.2629	19.969	20.0699	19.5346	19.3635
P0A968	cspD	Cold shock-like protein CspD	23.5806	23.337	23.2357	23.3317	24.1501	23.9913	23.9006	23.8875	24.1432	24.015	24.0758	23.9788	23.6761	23.852	23.7257	23.6158	24.4358	24.3801	24.3854	24.3877
P0A972	cspE	Cold shock-like protein CspE	28.5338	28.4481	28.4614	28.4186	27.9522	27.8801	27.5945	27.8522	28.5534	28.4533	28.4314	28.4784	28.1811	28.6469	28.2391	28.4486	28.6258	28.5213	28.4241	28.387
P0A988	dnaN	DNA polymerase III subunit beta	27.631	27.554	27.6216	27.6013	27.8003	27.7385	27.8602	27.8382	27.6657	27.6155	27.6718	27.658	27.5659	27.5172	27.4866	27.4513	27.6758	27.6452	27.6449	27.5781
P0A991	fbaB	Fructose-bisphosphate aldolase class 1	29.9883	29.8641	29.9831	29.9773	30.0875	30.0593	30.2293	30.1203	29.8633	29.8176	29.8556	29.9596	29.767	29.8522	29.7767	29.7145	30.0294	30.0257	29.9698	29.9786
P0A993	fbp	Fructose-1,6-bisphosphatase class 1	26.0447	25.9871	26.0486	26.0501	26.1086	26.0799	26.5464	26.3057	26.1528	26.1999	26.1615	26.0932	26.2324	26.2824	26.3026	26.0932	26.0703	25.9156	25.9275	25.9274
P0A998	ftnA	Bacterial non-heme ferritin	25.9641	25.9627	25.8597	25.9394	23.1929	23.2652	23.0428	23.3806	25.2027	25.1547	25.0287	25.163	25.2163	25.6501	25.2892	25.3297	25.9215	25.8119	25.7728	25.7634
P0A9A6	ftsZ	Cell division protein FtsZ	27.2259	27.2769	27.2233	27.288	28.8475	28.9746	28.7945	28.8152	27.7473	27.6678	27.7157	27.7334	27.6116	27.7277	27.5683	27.5284	27.5167	27.5181	27.5114	27.4604
P0A9A9	fur	Ferric uptake regulation protein	27.6844	27.6964	27.6781	27.6872	27.3611	27.2096	27.0732	27.2654	27.1857	27.2198	27.1371	27.3398	26.9253	27.239	26.8211	26.8326	26.9739	26.8945	26.9387	26.9341
P0A9B2	gapA	Glyceraldehyde-3-phosphate dehydrogenase A	31.1055	31.0527	31.0253	31.0516	31.4192	31.471	31.7858	31.4943	30.9891	31.1789	31.3483	30.9454	31.4729	31.6432	31.7252	31.6256	31.8032	31.8505	31.845	31.6254
P0A9B6	epd	D-erythrose-4-phosphate dehydrogenase	24.4583	24.4663	24.5848	24.623	24.8835	24.8668	24.6188	24.695	24.6478	24.8149	24.8052	24.4838	25.1932	24.9389	24.5989	25.0856	24.5191	24.3182	24.5134	24.4693
P0A9C0	glpA	Anaerobic glycerol-3-phosphate dehydrogenase subunit A	18.6614	20.651	18.7799	20.1432	19.6899	20.0608	19.9887	20.2245	22.3657	23.0533	23.1623	22.8522	22.9445	23.0295	24.0592	23.5183	24.968	24.8115	24.8668	24.8225
P0A9C3	galM	Aldose 1-epimerase	28.4685	28.4124	28.3625	28.387	27.6213	27.5473	27.4022	27.5907	28.1202	28.1057	28.0841	28.1813	28.0113	28.2402	28.015	28.0045	28.1745	28.126	28.1149	28.075
P0A9C5	glnA	Glutamine synthetase	29.4658	29.3703	29.2222	29.2917	29.6007	29.7132	29.46	29.595	30.0229	30.0431	29.9751	29.8766	30.3151	30.4545	30.2816	30.1778	30.3816	30.2775	30.2374	30.2175
P0A9C9	glpX	Fructose-1,6-bisphosphatase 1 class 2	24.6403	24.3107	24.4234	24.4568	24.6076	24.6129	24.6849	24.5136	24.764	24.2769	24.2621	24.1993	24.6665	24.6245	24.6152	24.8611	24.9093	24.7583	25.0308	24.9821
P0A9D2	gstA	Glutathione S-transferase GstA	27.4821	27.3945	27.3978	27.3867	26.9985	27.0147	26.7223	26.9432	27.2515	27.2224	27.1945	27.3103	27.097	27.3362	27.2304	27.2459	27.2905	27.2859	27.1995	27.2356
P0A9D4	cysE	Serine acetyltransferase	27.1919	27.1398	27.1617	27.2348	27.6807	27.6367	27.6916	27.678	27.462	27.4741	27.4683	27.4802	27.6117	27.8453	27.5914	27.4319	27.6618	27.5212	27.511	27.4932
P0A9D8	dapD	2,3,4,5-tetrahydropyridine-2,6-dicarboxylate N-succinyltransferase	29.4059	29.3612	29.4212	29.4334	29.8069	29.7767	30.076	29.8806	29.3901	29.5343	29.5045	29.4165	29.6991	29.8199	29.7441	29.6606	29.6927	29.6863	29.6711	29.6576
P0A9E5	fnr	Fumarate and nitrate reduction regulatory protein	21.6755	21.6465	21.0928	21.7442	22.2994	22.3932	22.1397	22.3273	21.7116	21.6945	21.5025	21.5749	21.6912	21.9054	21.8276	21.7416	21.7879	21.5507	21.6989	21.6939
P0A9F1	mntR	Transcriptional regulator MntR	22.561	22.8236	22.3373	22.6012	23.3421	23.2562	23.0683	23.168	23.0258	22.7634	22.9392	22.8431	22.8385	21.7154	22.0908	22.5494	18.032	20.6061	19.5837	20.7432
P0A9F3	cysB	HTH-type transcriptional regulator CysB	25.4435	25.3544	25.3371	25.3655	25.9234	25.9017	26.0863	25.984	25.5963	25.6458	25.7216	25.6423	26.0158	26.1464	25.931	25.8926	25.8515	25.7881	25.8146	25.7855
P0A9F6	gcvA	Glycine cleavage system transcriptional activator	20.1206	20.3863	20.1752	20.921	20.6947	20.627	20.7286	20.5836	20.4805	20.5012	20.587	20.3816	20.5514	20.184	19.9703	20.7373	20.3251	20.5261	20.4597	19.9668
P0A9F9	metR	HTH-type transcriptional regulator MetR	19.091	20.2413	15.471	19.3915	21.6099	21.7728	21.4409	21.3223	18.2546	20.8275	18.977	18.7411	19.3839	19.038	18.9257	18.8254	19.8091	21.4519	20.6128	18.8128
P0A9G2	nhaR	Transcriptional activator protein NhaR	19.5288	20.309	19.7581	20.6348	18.356	18.6009	18.4719	18.4522	19.4881	18.2127	19.3589	19.0656	18.2779	19.4272	18.0134	19.5366	18.986	19.4355	20.345	19.4513
P0A9G6	aceA	Isocitrate lyase	32.077	31.8926	32.0102	31.9731	31.036	30.998	31.1188	31.1133	30.9944	31.0915	31.0411	30.9982	31.6297	31.8336	31.6567	31.7339	32.16	32.1185	32.0607	32.0458
P0A9G8	modE	Transcriptional regulator ModE	24.7576	24.722	24.8383	24.8478	24.9569	24.858	24.8208	24.9948	24.7895	24.9888	24.9029	24.9665	24.6597	24.9645	24.3469	24.7245	24.8597	24.8957	24.8538	24.6044
P0A9H1	mug	G/U mismatch-specific DNA glycosylase	26.2521	26.2187	26.1087	26.1489	25.4399	25.4151	25.2023	25.4456	25.9589	25.9341	25.8598	25.8746	25.8	25.6437	25.6381	25.8038	25.9225	25.9922	25.8846	25.8107
P0A9H3	cadA	Lysine decarboxylase, inducible	22.517	22.6646	22.9961	22.5299	19.794	18.9113	19.5662	19.7554	22.5606	22.7197	22.7059	22.4156	22.8026	22.6433	22.9095	23.3277	23.6759	23.7303	23.7317	23.9381
P0A9H5	btuR	Cob(I)yrinic acid a,c-diamide adenosyltransferase	24.579	24.7882	24.735	24.7996	24.4555	24.6859	24.3873	24.5955	24.3682	24.2492	24.546	24.6693	24.1551	24.33	24.3323	24.3614	24.0378	24.0216	24.1774	24.137
P0A9H7	cfa	Cyclopropane-fatty-acyl-phospholipid synthase	21.1194	21.6937	21.3527	21.6622	24.4452	24.39	24.6045	24.2523	23.4926	22.4059	23.4783	22.9709	23.5271	22.9632	23.9845	22.6015	22.6565	22.3398	22.4983	22.9504
P0A9I3	gcvR	Glycine cleavage system transcriptional repressor	24.7644	24.9312	24.8297	24.7724	24.4697	24.5247	24.4613	24.4039	24.6559	24.5245	24.5113	24.5798	24.2433	22.474	23.998	24.1117	23.09	22.9636	22.9856	23.465
P0A9I8	nirD	Nitrite reductase (NADH) small subunit	22.5356	22.027	22.7921	22.7804	23.3234	23.2389	23.6069	23.2435	22.6455	22.8231	22.9085	22.6287	22.8235	22.9821	22.8277	22.8078	23.312	23.3191	23.1818	23.1993
P0A9J0	rng	Ribonuclease G	25.2058	25.2813	25.3927	25.2612	25.999	25.8417	26.0851	25.925	25.6568	25.6471	25.4775	25.5278	25.8195	25.5504	25.5468	25.8397	25.7772	25.6625	25.5158	25.906
P0A9J4	panE	2-dehydropantoate 2-reductase	23.7265	23.5122	23.573	23.6058	24.1983	24.1055	24.2495	24.1372	23.8494	23.897	23.8954	23.8379	23.9792	23.8461	23.9419	23.789	23.602	23.7462	23.7792	23.7353
P0A9J6	rbsK	Ribokinase	23.9522	23.8506	23.8213	23.7461	22.7408	22.4967	22.5602	22.6794	23.7839	23.7608	23.8649	23.9898	23.6733	23.7644	23.4604	23.9787	23.8338	23.877	23.8206	23.8086
P0A9J8	pheA	P-protein	26.0271	25.6346	26.0875	26.0389	24.8275	24.3776	25.1048	24.45	26.0183	26.1901	26.2032	26.0523	26.3986	26.6247	26.5165	26.554	26.3579	26.3964	26.3975	26.329
P0A9K3	ybeZ	PhoH-like protein	28.3441	28.258	28.3443	28.2901	28.4689	28.4385	28.3911	28.4902	28.4828	28.4777	28.4716	28.4418	28.47	28.6924	28.4792	28.5032	28.5382	28.4738	28.4561	28.4162
P0A9K7	phoU	Phosphate-specific transport system accessory protein PhoU	25.0891	25.136	25.1941	25.0075	24.7055	24.895	24.5986	24.6098	24.9768	24.8028	24.8884	24.8456	24.582	24.7851	24.8219	24.8546	24.3948	24.4712	24.6199	24.4934
P0A9K9	slyD	FKBP-type peptidyl-prolyl cis-trans isomerase SlyD	28.7716	28.803	28.7661	28.7112	28.515	28.4096	28.1599	28.1991	28.6403	28.9029	28.7902	28.8517	28.889	29.363	28.6649	28.6658	28.3493	28.3293	28.4881	28.4219
P0A9L3	fklB	FKBP-type 22 kDa peptidyl-prolyl cis-trans isomerase	28.451	28.3646	28.2486	28.3416	28.0797	28.082	27.8415	27.9299	28.3376	28.3711	28.345	28.3092	28.5342	28.7276	28.5607	28.4842	28.3585	28.2956	28.2786	28.2353
P0A9L5	ppiC	Peptidyl-prolyl cis-trans isomerase C	24.988	25.3192	25.4078	25.0243	24.3784	24.8625	24.3375	25.1346	25.5322	25.4549	25.3767	25.3963	25.1552	26.0884	25.6336	25.7934	25.5415	25.4494	25.3442	25.2514
P0A9L8	proC	Pyrroline-5-carboxylate reductase	25.6873	25.6475	25.6887	25.6665	25.6174	25.6292	25.4909	25.4664	25.5543	25.2245	25.0975	25.3682	25.4056	25.4242	25.4662	25.7383	25.2806	25.4743	25.545	25.4671
P0A9M0	lon	Lon protease	28.432	28.4277	28.5915	28.5794	29.1935	29.1479	29.5075	29.2862	28.6942	28.802	28.7403	28.7676	28.8267	28.7728	28.8086	28.8857	28.6637	28.6372	28.7111	28.6617
P0A9M2	hpt	Hypoxanthine phosphoribosyltransferase	27.2781	27.2015	27.2076	27.1964	27.3117	27.2418	26.9835	27.1458	27.2393	27.1792	27.082	27.0885	27.1344	26.7206	27.0596	27.1248	26.4833	26.5375	26.5217	26.396
P0A9M5	gpt	Xanthine phosphoribosyltransferase	26.5281	26.56	26.3877	26.4315	26.6328	26.6839	26.3927	26.6324	26.4924	26.3791	26.3376	26.3051	26.5568	26.5315	26.4087	26.7047	26.0952	26.0662	26.3009	26.0349
P0A9M8	pta	Phosphate acetyltransferase	28.9376	28.8549	29.0119	28.9375	30.0501	29.9847	30.4345	30.1448	29.2378	29.2973	29.3115	29.3056	29.6333	29.7342	29.5945	29.6688	29.7437	29.7398	29.677	29.6932
P0A9N4	pflA	Pyruvate formate-lyase 1-activating enzyme	25.9183	25.9301	25.8736	25.8995	25.7269	25.7374	25.5841	25.6704	25.8836	25.8753	25.8546	25.9174	25.7789	25.8154	25.7143	25.9392	25.6517	25.6342	25.4596	25.6891
P0A9P0	lpdA	Dihydrolipoyl dehydrogenase	31.1297	31.1132	31.0171	31.0984	31.5582	31.5252	31.4126	31.4533	31.2877	31.288	31.2276	31.2128	31.2329	30.9817	31.1201	31.0848	30.8387	30.8573	30.896	30.8137
P0A9P4	trxB	Thioredoxin reductase	28.0501	28.0039	28.0229	28.0527	28.1955	28.1644	28.047	28.2242	28.1753	28.1893	28.1425	28.1172	28.9232	29.2374	28.9284	28.8128	28.3158	28.2409	28.229	28.1865
P0A9P6	deaD	ATP-dependent RNA helicase DeaD	26.4189	26.3601	26.5508	26.3286	27.3967	27.3389	27.634	27.2993	26.7127	26.606	26.8043	26.2747	26.7033	26.7473	26.5932	26.6708	26.8549	26.8516	26.9159	26.8253
P0A9Q1	arcA	Aerobic respiration control protein ArcA	29.2309	29.1524	29.1213	29.1513	28.7533	28.7603	28.602	28.6707	28.7204	28.6984	28.6852	28.7512	28.6569	28.5548	28.6075	28.7399	28.6619	28.6685	28.6923	28.6909
P0A9Q5	accD	Acetyl-coenzyme A carboxylase carboxyl transferase subunit beta	28.971	28.891	28.8845	28.8817	28.915	28.9363	28.8401	28.9626	28.8584	28.7614	28.7733	28.7879	28.7009	28.8102	28.7273	28.6746	28.6927	28.7531	28.7058	28.6681
P0A9Q7	adhE	Aldehyde-alcohol dehydrogenase	29.3569	29.158	29.3847	29.3002	29.3688	29.3416	29.706	29.5018	29.3737	29.3973	29.4775	29.3212	29.6131	29.6351	29.5304	29.5498	29.795	29.8556	29.7674	29.7439
P0A9Q9	asd	Aspartate-semialdehyde dehydrogenase	27.8432	27.827	27.8047	27.8401	28.0042	27.951	28.1163	28.0313	28.1817	28.3475	28.3361	28.2293	28.6961	28.9471	28.8679	28.7721	28.4313	28.3295	28.3574	28.3378
P0A9R4	fdx	2Fe-2S ferredoxin	25.6656	25.6172	25.6138	25.6423	25.9209	26.0523	25.7576	26.004	26.0938	25.9565	26.0651	26.0803	26.0657	26.4637	26.1293	25.9884	26.1497	26.068	25.9967	25.9528
P0A9R7	ftsE	Cell division ATP-binding protein FtsE	24.0691	24.1788	24.0597	24.0431	24.0084	23.9484	23.9109	23.9725	23.8666	23.6626	23.6384	23.7878	23.4554	23.6921	23.7289	23.7823	23.5588	23.4907	23.5311	23.3985
P0A9S1	fucO	Lactaldehyde reductase	22.6058	22.3294	22.4898	22.4396	21.0368	20.7596	20.2411	21.1252	22.4532	22.3811	22.3477	22.4743	22.3619	22.3007	22.5244	22.3516	23.2978	23.1669	23.0732	23.1656
P0A9S3	gatD	Galactitol-1-phosphate 5-dehydrogenase	24.7406	24.5755	24.5644	24.6086	22.9266	22.8831	22.9229	22.9923	23.9103	24.2038	24.0765	24.0579	23.7057	24.343	24.035	24.0554	25.5371	25.4481	25.4199	25.4116
P0A9S5	gldA	Glycerol dehydrogenase	22.9684	22.7961	22.4971	22.8611	20.5665	20.6498	21.1525	20.2674	22.3672	22.3536	22.0458	22.5285	22.341	22.4776	22.3912	22.5311	23.0299	23.1381	23.1739	23.1022
P0A9S7	livG	High-affinity branched-chain amino acid transport ATP-binding protein LivG	20.9398	20.998	21.6271	21.2496	21.877	22.1869	22.1199	22.1455	22.6939	22.6318	22.66	22.6594	22.1693	22.1797	22.2563	22.7029	21.2718	20.5988	19.1611	20.4482
P0A9T0	serA	D-3-phosphoglycerate dehydrogenase	30.2389	30.3443	30.38	30.3022	31.036	31.067	31.2705	31.1526	30.5142	30.5817	30.5572	30.555	30.7405	30.9055	30.8115	30.7072	30.6145	30.6375	30.5526	30.5262
P0A9T4	tas	Protein tas	26.2382	26.3072	26.2659	26.1421	26.0009	26.3107	26.1507	26.4374	26.2597	26.0095	25.9006	25.9549	25.9137	26.1239	25.9418	26.0066	25.8713	25.9304	25.9613	25.9435
P0A9T6	ybaQ	Uncharacterized HTH-type transcriptional regulator YbaQ	21.3857	21.0173	20.2085	20.9059	22.127	22.1624	21.9457	21.1401	21.68	20.9956	21.7921	21.7645	21.4385	19.023	21.4921	19.4169	21.741	21.0256	20.627	21.6487
P0A9T8	ybbA	Uncharacterized ABC transporter ATP-binding protein YbbA	22.0267	21.4829	21.573	22.018	21.6372	21.4285	21.3075	21.4182	21.5995	21.2052	21.6099	21.6266	21.5309	19.9756	21.4056	20.6482	20.9769	21.0075	21.2993	20.6321
P0A9U1	ybhF	Uncharacterized ABC transporter ATP-binding protein YbhF	21.5961	21.4062	22.0795	21.6841	22.54	21.9858	22.3788	22.7124	22.0721	22.0325	22.1703	22.0552	22.1791	22.5299	21.7172	22.1707	22.0509	22.4527	21.9636	22.1114
P0A9U3	ybiT	Uncharacterized ABC transporter ATP-binding protein YbiT	26.5537	26.4346	26.5294	26.6085	26.8594	26.8822	26.9481	26.8864	26.5996	26.7203	26.6373	26.6018	26.7302	26.7457	26.7219	26.7813	26.7962	26.7575	26.789	26.726
P0A9U6	puuR	HTH-type transcriptional regulator PuuR	21.9352	21.7318	21.1985	21.6292	21.6665	20.5631	21.6992	20.3816	21.5757	21.8434	21.6966	21.3173	21.4919	20.6127	21.5675	20.8373	20.8951	21.3431	21.6708	21.5778
P0A9V1	lptB	Lipopolysaccharide export system ATP-binding protein LptB	27.8941	27.8352	27.7825	27.8509	27.9042	27.8885	27.756	27.9397	27.583	27.5508	27.5555	27.6428	27.4597	27.5093	27.4606	27.4898	27.1521	27.3906	27.348	27.3157
P0A9V8	yihU	3-sulfolactaldehyde reductase	18.7297	19.1317	18.9984	19.2569	19.4715	19.404	19.1312	19.5167	19.3882	17.0369	19.5251	19.4361	19.1196	19.6829	17.5219	19.5426	19.5031	18.9957	19.4535	19.5344
P0A9W0	ulaR	HTH-type transcriptional regulator UlaR	22.5545	22.6087	22.3682	22.5828	22.6694	22.7075	22.0447	21.7238	21.2462	22.3861	22.4368	22.3624	21.2471	22.2417	22.4433	22.3602	21.1669	21.2843	22.3051	22.3938
P0A9W3	ettA	Energy-dependent translational throttle protein EttA	28.5844	28.4858	28.7701	28.5938	28.7403	28.9325	28.8304	29.0131	28.5649	28.6269	28.6221	28.5541	28.8155	28.9785	28.834	28.7901	28.8664	28.8361	28.8023	28.7642
P0A9W6	ibaG	Acid stress protein IbaG	25.7808	25.6802	25.6049	25.7445	25.54	25.5868	25.2909	25.5828	25.4906	25.5002	25.4733	25.4743	25.4904	25.7007	25.5133	25.6998	25.2128	25.3532	25.1308	25.4763
P0A9W9	yrdA	Protein YrdA	28.5638	28.5793	28.4909	28.5091	28.1516	28.1586	27.9404	28.1133	28.184	28.1119	27.9793	28.0587	27.9	27.7862	27.7935	27.8348	27.6501	27.7233	27.708	27.6835
P0A9X1	znuC	Zinc import ATP-binding protein ZnuC	22.8595	21.8835	21.8128	22.6077	24.4147	25.0431	24.3752	23.9721	24.9941	24.9249	24.8887	24.1405	25.3124	25.3222	25.0995	25.3454	25.1788	25.0665	25.1156	24.2399
P0A9X4	mreB	Rod shape-determining protein MreB	29.3971	29.3349	29.383	29.3367	29.8738	29.8275	29.8886	29.8994	29.3481	29.3262	29.2864	29.25	29.5994	29.6292	29.5343	29.589	29.6708	29.6036	29.5892	29.5195
P0A9X9	cspA	Cold shock protein CspA	29.1173	29.0034	28.9897	28.9728	29.3853	29.2406	29.0749	29.1942	28.9917	28.9398	28.8377	28.9117	28.5664	28.9093	28.6336	28.4965	29.2935	29.1782	29.0928	29.0516
P0A9Y6	cspC	Cold shock-like protein CspC	26.717	26.6461	26.6956	26.6283	26.6715	26.515	26.3028	26.5701	26.6036	26.6016	26.5452	26.5869	26.6907	27.1895	26.7049	26.7166	26.7109	26.6206	26.5935	26.541
P0A9Z1	glnB	Nitrogen regulatory protein P-II 1	27.8592	27.9188	27.7524	27.8	27.5821	27.5951	27.3644	27.5288	27.5402	27.5028	27.4508	27.5482	27.473	27.8508	27.4486	27.3374	27.3278	27.2842	27.2429	27.1355
P0AA04	ptsH	Phosphocarrier protein HPr	28.2804	28.4454	25.7093	28.2124	28.0252	28.0478	27.8665	27.9781	28.1257	25.6371	27.9302	25.7396	26.0722	28.366	27.9816	28.0872	27.0873	27.0784	26.2794	27.1725
P0AA10	rplM	50S ribosomal protein L13	30.1104	30.1063	30.0229	30.0172	29.7618	29.8252	29.553	29.7032	30.0398	30.0281	29.9863	29.9317	30.0863	30.2312	30.0898	30.3207	29.8358	29.8734	29.9082	29.843
P0AA16	ompR	Transcriptional regulatory protein OmpR	27.8571	27.951	27.9625	28.0283	27.6424	27.733	27.5986	27.7267	27.624	27.7318	27.7684	27.7539	27.7673	27.8315	27.8781	27.9642	27.6209	27.6984	27.6746	27.6297
P0AA25	trxA	Thioredoxin-1	30.6943	30.649	30.568	30.656	30.5112	30.4745	30.2709	30.4647	30.5475	30.4861	30.4353	30.5296	30.4198	30.6048	30.4071	30.2094	30.347	30.2537	30.2401	30.2873
P0AA31	yedF	UPF0033 protein YedF	22.2535	22.4479	22.1136	22.3236	24.226	24.2625	24.1397	24.0749	23.1227	23.0524	22.7982	22.8021	23.4407	23.0139	23.2514	23.2446	23.0921	22.3876	23.0421	22.9542
P0AA37	rluA	Ribosomal large subunit pseudouridine synthase A	23.2577	23.2151	22.879	22.9184	23.7234	23.5744	23.5249	23.677	23.548	23.348	23.4381	23.5185	23.2663	22.9349	23.1823	22.9801	23.076	22.7116	22.8361	22.8555
P0AA39	rluC	Ribosomal large subunit pseudouridine synthase C	24.9256	24.8358	24.9009	24.768	25.3718	25.3231	25.3188	25.3444	25.0507	25.141	25.1305	24.9653	25.1152	25.1088	25.2935	25.2347	25.0802	25.1191	25.1214	25.0137
P0AA41	truC	tRNA pseudouridine synthase C	20.5524	20.8054	21.3632	22.1881	21.6476	21.3064	21.6461	21.843	21.9159	22.1977	22.0159	21.91	22.0748	22.9979	22.3132	22.0494	22.4865	22.0144	22.3112	22.4169
P0AA43	rsuA	Ribosomal small subunit pseudouridine synthase A	27.0211	26.9664	26.9406	26.9604	27.1439	27.0885	26.968	27.0368	27.1264	27.0523	27.0502	27.1618	26.9735	27.0068	26.9653	26.8933	26.8002	26.7785	26.8098	26.7758
P0AA53	qmcA	Protein QmcA	25.7249	25.6654	25.7541	25.5958	25.8464	25.7897	25.9951	26.0041	25.6742	25.7012	25.7992	25.6956	26.186	26.4762	26.1998	26.0456	26.2332	26.2198	26.1978	26.1328
P0AA57	yobA	Protein YobA	24.8201	24.9328	25.363	24.9594	25.3462	24.2568	25.2215	23.9664	24.1942	24.1302	24.0904	24.155	24.2944	23.9934	24.2202	24.1764	23.8679	24.1639	24.127	24.1206
P0AA89	dosC	Diguanylate cyclase DosC	19.915	20.356	19.4603	18.3816	17.5309	18.5044	20.0408	18.8854	20.1919	21.2169	20.829	20.2648	20.8678	19.5604	19.4085	20.8642	21.5651	21.7051	21.3475	21.7162
P0AA91	yeaY	Uncharacterized lipoprotein YeaY	27.3424	27.2726	27.1785	27.2764	26.9377	26.9183	26.6971	26.9945	27.0514	27.0393	26.9586	27.0964	27.3738	27.6106	27.3797	27.2956	27.6436	27.5513	27.5278	27.5024
P0AA95	yacC	Uncharacterized protein YacC	23.9852	24.0511	24.1926	24.2653	23.5566	23.3569	23.2391	23.3888	24.0459	23.95	24.2059	24.3528	24.0598	24.282	24.2422	24.036	24.1822	23.97	24.2	24.1379
P0AA97	yaeQ	Uncharacterized protein YaeQ	23.6865	23.683	23.6345	23.7974	23.6588	23.5477	23.5117	23.511	23.4351	23.8401	23.4468	23.7889	23.6428	23.7678	23.6902	23.6044	23.5073	23.5365	23.7521	23.6689
P0AA99	yafK	Putative L,D-transpeptidase YafK	22.3348	22.7614	22.4702	22.5831	23.2848	22.9712	23.1504	22.8437	22.8595	22.7847	23.1067	22.7729	22.605	19.798	19.7961	21.9346	21.1273	21.5384	20.4714	20.5808
P0AAA1	yagU	Inner membrane protein YagU	27.1628	27.2017	27.0859	27.089	27.6787	27.3991	28.4009	27.7239	27.4061	27.5258	27.5099	27.3539	27.9992	28.1924	28.026	27.7986	27.7644	27.689	27.6604	27.6331
P0AAA9	zraP	Zinc resistance-associated protein	21.0821	20.9646	21.7858	20.9198	20.34	18.5627	20.4327	20.8596	21.501	21.7689	21.4083	20.8886	24.0664	24.2204	23.9235	24.0606	20.9617	21.4429	20.3103	21.4524
P0AAB4	ubiD	3-octaprenyl-4-hydroxybenzoate carboxy-lyase	24.662	24.5739	24.7793	24.7134	25.3738	25.2907	25.5761	25.4526	24.6875	24.7833	24.6925	24.7128	24.7759	24.7092	24.55	24.6835	24.8064	24.7549	24.7626	24.7488
P0AAB6	galF	UTP--glucose-1-phosphate uridylyltransferase	27.8174	27.8422	27.8416	27.9086	27.9194	28.0158	27.8502	28.013	27.9664	28.085	28.0403	28.0264	28.06	28.2294	28.0489	28.041	27.5722	27.677	27.6662	27.5736
P0AAB8	uspD	Universal stress protein D	25.5323	25.5342	25.3928	25.4872	24.6584	24.774	24.46	24.5731	25.0796	24.9986	24.9212	25.0434	25.1102	25.1392	25.0946	25.3159	25.1227	24.9778	25.0778	25.0295
P0AAC0	uspE	Universal stress protein E	27.7722	27.7613	27.7105	27.8249	27.4181	27.432	27.2954	27.4094	27.6403	27.7436	27.7292	27.7904	27.6273	27.8218	27.7034	27.5057	27.5086	27.4804	27.5451	27.5029
P0AAC8	iscA	Iron-binding protein IscA	24.5392	24.5016	24.4151	24.4842	24.6102	24.5408	24.3318	24.5319	25.0902	24.8916	24.8754	24.8746	24.822	24.8758	24.8802	24.7047	24.9546	24.9323	24.8406	24.7937
P0AAD6	sdaC	Serine transporter	16.1829	16.0089	15.4556	15.875	20.2384	16.431	18.9926	16.8266	19.5331	19.5272	19.798	19.7063	16.8627	14.8969	16.84	16.3471	18.5433	18.8669	18.7987	18.9158
P0AAE0	cycA	D-serine/D-alanine/glycine transporter	22.4469	22.4691	22.6248	22.5007	23.2996	23.0453	24.8085	23.5207	22.8748	23.0782	23.1673	23.043	23.2411	22.9882	23.1677	23.2629	23.4852	23.4493	23.3561	23.5326
P0AAE2	proY	Proline-specific permease ProY	19.8778	20.0571	21.6342	21.9734	19.7969	20.9199	21.3442	20.5053	18.6613	20.846	21.1132	20.7935	20.1253	18.3212	20.0478	19.994	17.8486	18.8472	20.2499	19.6118
P0AAF6	artP	Arginine transport ATP-binding protein ArtP	25.2543	25.2363	25.1611	25.2295	25.1701	25.2819	25.0152	25.1539	26.4977	26.4937	26.3368	26.4761	26.4031	26.7269	26.2704	26.7169	26.3647	26.4513	26.3737	26.3448
P0AAG0	dppD	Dipeptide transport ATP-binding protein DppD	26.2349	26.2808	26.2179	26.2596	26.3909	26.6829	27.1423	26.776	26.2666	26.414	26.331	26.1763	26.6158	26.4139	26.4107	26.5303	26.684	26.6637	26.724	26.6893
P0AAG3	gltL	Glutamate/aspartate transport ATP-binding protein GltL	24.4083	24.6031	25.8391	24.6732	25.9544	25.0712	24.8714	25.0647	25.9413	25.1688	25.7612	25.0376	25.9274	25.415	25.3865	25.3623	25.3762	25.3702	25.4288	25.3322
P0AAG5	mdlB	Multidrug resistance-like ATP-binding protein MdlB	20.68	20.1706	20.9055	17.616	21.2057	21.1763	22.0248	21.7404	21.5988	18.7867	21.699	21.3071	19.8944	21.3465	21.3779	21.5403	22.1244	21.9684	21.713	21.8533
P0AAG8	mglA	Galactose/methyl galactoside import ATP-binding protein MglA	22.5372	22.1383	22.2808	21.736	19.8599	20.1823	18.2451	18.3435	21.6663	22.0354	21.9124	22.1022	19.403	19.1585	20.0301	19.9336	21.2166	21.5168	21.654	21.5744
P0AAH0	pstB	Phosphate import ATP-binding protein PstB	24.6425	24.6712	24.6088	24.7044	24.4344	24.4242	24.5311	24.4759	24.561	24.7185	24.6633	24.5513	24.7589	24.7477	24.7259	24.8768	24.6532	24.707	24.7559	24.7567
P0AAH4	sapD	Peptide transport system ATP-binding protein SapD	22.3463	21.9539	22.3771	22.4584	23.2959	23.2539	23.3704	23.4395	22.3494	22.37	22.3882	22.145	22.7695	21.7848	22.1027	22.3542	22.1491	21.8019	21.837	22.0044
P0AAH8	sapF	Peptide transport system ATP-binding protein SapF	24.1933	24.1272	24.0782	24.2446	24.5652	24.5021	24.4832	24.5691	23.9613	23.4819	23.9411	24.0266	23.7789	23.4399	23.7797	23.659	23.7283	23.3603	23.6826	23.6808
P0AAI3	ftsH	ATP-dependent zinc metalloprotease FtsH	29.4188	29.3472	29.5144	29.4308	30.1222	30.1177	30.3267	30.2296	29.4515	29.5387	29.6079	29.5623	29.6597	29.7457	29.5951	29.6083	29.6322	29.6224	29.5933	29.581
P0AAI5	fabF	3-oxoacyl-[acyl-carrier-protein] synthase 2	29.1772	29.1192	29.1836	29.1516	29.2406	29.1881	29.253	29.2823	28.9683	29.0145	29.0192	28.9667	29.2187	29.3734	29.2153	29.0532	29.2507	29.1653	29.1536	29.1381
P0AAI9	fabD	Malonyl CoA-acyl carrier protein transacylase	28.0151	28.0583	27.9374	28.0062	27.4202	27.4427	26.994	27.3193	27.6844	27.7618	27.6762	27.6245	27.7155	27.9008	27.7533	27.7941	27.303	27.3294	27.3576	27.2617
P0AAJ5	fdoH	Formate dehydrogenase-O iron-sulfur subunit	25.9816	25.6972	25.7603	25.7133	24.9603	24.8142	24.5838	24.9304	26.0627	26.047	26.073	26.1374	25.5225	25.4306	25.5558	25.4237	26.0708	25.9547	26.0155	25.9517
P0AAN3	hypB	Hydrogenase isoenzymes nickel incorporation protein HypB	17.2373	21.8494	21.9941	17.8111	21.3111	20.1623	21.2909	18.4084	17.9609	18.0015	17.4265	17.761	18.0872	18.4451	17.6197	17.432	15.649	20.6047	16.072	20.8715
P0AAN5	yaiA	Uncharacterized protein YaiA	27.7009	27.6523	27.5841	27.6402	26.687	26.658	26.4595	26.6416	27.2814	27.3382	27.2903	27.3828	27.0322	27.1889	27.0285	26.7668	27.168	27.0847	27.0478	26.9952
P0AAN9	iraP	Anti-adapter protein IraP	22.4501	22.4785	22.3058	22.321	20.6676	21.0234	20.5666	20.5724	21.8715	20.8789	21.4873	21.8498	21.7689	22.1241	21.3953	21.7698	21.3995	21.9065	21.1363	22.2183
P0AAP3	frmR	Transcriptional repressor FrmR	25.5191	25.5745	25.4542	25.5442	25.5124	25.5939	25.2637	25.4082	25.3046	25.397	25.2915	25.3708	25.3292	25.4821	25.3392	25.2109	25.2311	25.1385	25.1723	25.0871
P0AAQ2	yajD	Uncharacterized protein YajD	23.0886	23.0588	22.8862	23.0453	21.719	20.5824	20.887	22.1322	21.3483	21.1746	20.794	21.7581	19.8138	18.271	17.1472	16.2028	21.5726	21.3074	21.1362	20.9541
P0AAQ6	ybaA	Uncharacterized protein YbaA	26.5333	26.5851	26.5095	26.5495	25.2261	25.0655	25.2479	25.2267	25.5041	25.5377	25.5896	25.67	25.2052	25.2751	25.1319	24.9115	25.3434	25.0779	25.1363	25.3218
P0AAR3	ybaK	Cys-tRNA(Pro)/Cys-tRNA(Cys) deacylase YbaK	25.3453	25.3219	25.1674	25.0965	25.6178	25.5621	25.308	25.413	25.2118	25.0295	25.0265	25.0818	24.9341	25.3157	24.8774	24.8781	24.9654	24.8197	24.8039	24.7522
P0AAS0	ylaC	Inner membrane protein YlaC	22.8599	22.7797	22.837	22.7496	22.9716	22.8698	23.1732	22.8778	24.2627	24.2137	24.2049	24.1889	24.5377	24.719	24.4812	24.4135	24.3339	24.2846	24.1996	24.2354
P0AAS7	ybcJ	Uncharacterized protein YbcJ	26.9255	26.8517	26.6549	26.8151	26.7565	26.7246	26.5076	26.637	26.8663	26.7926	26.8073	26.8542	26.7529	26.9427	26.7998	26.7527	26.5839	26.4819	26.4782	26.4766
P0AAT2	ybdF	Uncharacterized protein YbdF	21.1351	20.8611	21.4323	21.3088	21.337	19.961	20.7507	21.2093	20.6403	20.5126	21.3799	19.3823	19.3807	19.1679	19.2367	20.7826	19.1874	19.3539	19.5096	19.2348
P0AAT4	ybdG	Miniconductance mechanosensitive channel YbdG	24.3905	23.4177	23.1214	23.9204	22.1771	22.421	23.1553	21.8976	22.446	22.9537	22.7163	22.7593	23.6207	22.166	23.0642	23.6217	22.4341	21.9748	22.6276	22.4798
P0AAT6	rsfS	Ribosomal silencing factor RsfS	25.8326	25.8501	25.7763	25.7183	25.8398	25.8558	25.6227	25.7018	26.074	25.9607	25.9007	25.7718	25.7933	25.2194	25.4917	25.7573	25.1639	24.955	25.3489	25.1905
P0AAT9	ybeL	Uncharacterized protein YbeL	27.5329	27.3326	27.2652	27.3335	26.1271	26.0862	25.7235	26.0738	26.7213	26.6467	26.6402	26.7255	26.6218	26.818	26.6837	26.6098	26.8293	26.7134	26.7008	26.7434
P0AAU2	ybfA	Uncharacterized protein YbfA	18.7627	19.8746	19.2475	19.6185	19.9775	19.9285	19.5433	19.3583	18.9413	19.2305	19.1155	19.3537	19.1781	17.8585	18.5204	19.3949	18.4293	19.4405	18.6443	18.7397
P0AAU7	ybfE	Uncharacterized protein YbfE	21.2125	21.1764	21.2114	21.1782	21.4402	21.2389	20.9993	21.3248	21.1919	20.9956	20.9705	21.0275	20.6372	21.0895	20.6848	20.6907	20.9306	19.967	20.7286	20.6538
P0AAV4	ybgJ	Uncharacterized protein YbgJ	25.1461	25.0899	25.0566	25.137	24.596	24.5735	24.4909	24.5391	24.5465	24.641	24.5285	24.6704	24.6245	24.6106	24.5793	24.4543	24.2751	24.2846	24.3282	24.1524
P0AAV6	ybgS	Uncharacterized protein YbgS	25.9644	25.7032	25.6273	25.7453	23.7977	23.8423	23.6169	23.329	24.3164	24.3887	23.9883	24.2536	24.9365	24.7894	25.2566	24.8551	24.9208	24.7132	24.8494	25.0781
P0AAW1	ybhP	Uncharacterized protein YbhP	23.2632	23.1297	23.309	23.2102	24.0365	24.0387	24.2636	24.1774	23.8134	23.6861	23.7642	23.8458	23.4821	23.3627	23.319	23.5696	23.3994	23.5872	23.5923	23.6854
P0AAX3	ybiJ	Uncharacterized protein YbiJ	26.5883	26.6136	26.6111	26.7306	24.9799	25.5613	25.0275	24.8159	26.9315	27.0793	27.0703	26.6479	28.7292	29.2712	28.9146	28.7354	29.6591	29.5967	29.676	29.5282
P0AAX6	mcbA	Uncharacterized protein McbA	22.543	22.2861	22.4676	22.5012	17.7589	19.7571	16.6614	19.3533	19.8345	20.6085	20.0719	20.8179	19.466	21.4454	21.5827	20.7797	21.5255	21.3128	20.7449	21.316
P0AAX8	ybiS	Probable L,D-transpeptidase YbiS	27.3489	27.2049	27.2434	27.1854	26.5422	26.4315	26.5709	26.4392	27.1251	27.0664	27.0339	27.1147	27.2873	27.4743	27.3631	27.3171	27.1802	27.0519	27.129	27.104
P0AAZ4	rarA	Replication-associated recombination protein A	25.0822	25.0103	25.1746	25.1477	25.7459	25.8272	25.8709	25.8655	25.4735	25.3015	25.2773	25.4425	25.2823	25.1393	25.149	25.1599	25.1137	25.1959	25.1323	25.2909
P0AAZ7	ycaR	UPF0434 protein YcaR	23.4775	23.6087	23.3865	23.4461	22.8151	22.8197	22.6458	22.9337	23.235	23.1519	23.109	23.2111	23.0777	22.7849	22.965	23.7122	22.7854	22.9026	22.8197	22.5456
P0AB01	elyC	Envelope biogenesis factor ElyC	22.7009	22.351	22.8068	22.7709	22.8852	22.8905	23.2665	23.0855	22.3518	22.4906	22.5435	22.8537	22.8375	22.7827	23.244	23.2666	23.1466	23.2144	23.1924	23.1782
P0AB06	ycbK	Uncharacterized protein YcbK	19.1064	18.2602	18.7373	17.047	18.1683	17.9611	18.361	19.0186	19.175	17.5967	19.0781	18.6096	19.1137	18.4859	19.1838	17.7602	18.8806	19.366	19.6	19.6261
P0AB10	ymbA	Uncharacterized lipoprotein YmbA	23.0509	23.1036	22.8468	22.86	22.3647	22.4159	22.1775	22.2809	22.3682	22.1051	22.5133	22.3964	21.8527	22.0631	21.9984	22.6104	21.9086	21.2131	22.1045	21.9756
P0AB12	yccF	Inner membrane protein YccF	22.8622	22.6014	22.9364	22.8928	24.1484	24.1055	25.1107	24.4165	22.9225	22.938	23.0288	23.0511	23.1043	22.6787	22.8944	23.3161	23.2101	23.2572	23.1607	23.2506
P0AB14	yccJ	Uncharacterized protein YccJ	26.8221	26.8271	26.665	26.6676	26.2453	26.2883	26.0548	26.098	26.8582	26.6963	26.706	26.7235	26.6355	26.7728	26.5935	26.527	26.3708	26.2664	26.3368	26.3547
P0AB18	tusE	Sulfurtransferase TusE	23.2125	23.0666	23.0106	23.0485	22.7656	22.7441	22.4806	22.8003	22.8684	22.7539	22.8221	22.8669	22.7063	22.895	22.7636	22.632	22.7776	22.6742	22.7019	22.6804
P0AB20	hspQ	Heat shock protein HspQ	21.5869	21.8274	21.7645	21.6512	22.077	22.1722	21.8142	22.035	22.3317	22.2137	22.2867	22.0345	22.2151	22.4218	22.1282	22.3289	21.6035	21.7449	21.8281	21.623
P0AB24	efeO	Iron uptake system component EfeO	26.4003	26.5354	26.4852	26.4313	27.8905	27.9062	27.6857	27.7883	26.7205	26.7933	26.5378	26.4772	27.2388	27.5787	27.2182	27.2254	27.0367	27.0656	26.9261	26.904
P0AB26	yceB	Uncharacterized lipoprotein YceB	26.546	26.5146	26.3971	26.4599	26.6101	26.5168	26.273	26.5513	26.4359	26.3358	26.1952	26.4489	26.2699	26.5136	26.2658	26.3695	26.3185	26.2887	26.2502	26.1363
P0AB28	yceD	Uncharacterized protein YceD	27.8659	27.6955	27.5642	27.6615	27.171	27.0804	26.8012	27.0588	27.3992	27.3578	27.3305	27.3424	27.318	27.5202	27.3422	27.0985	27.2736	27.181	27.1018	27.1059
P0AB35	ycfJ	Uncharacterized protein YcfJ	19.5262	19.857	17.7077	18.5829	19.1403	19.3071	18.5252	19.1506	19.2596	19.6141	18.3677	18.6165	17.6499	18.6923	18.7309	20.4949	18.5049	20.4996	19.028	18.801
P0AB38	lpoB	Penicillin-binding protein activator LpoB	26.9142	26.8687	26.878	26.8609	26.3309	26.2161	25.9906	26.1822	26.6953	26.7285	26.7144	26.7444	26.8114	27.1004	26.8603	26.9105	26.7799	26.7061	26.7505	26.711
P0AB40	bhsA	Multiple stress resistance protein BhsA	21.5006	21.1432	21.1044	21.3486	22.4544	22.3494	21.652	22.0709	23.1329	22.9054	22.941	22.3628	24.2459	24.3509	24.0327	24.0269	23.319	23.5046	23.6051	23.372
P0AB43	ycgL	Protein YcgL	27.6828	27.6434	27.6338	27.6921	27.1145	27.1178	26.8969	27.1166	27.3043	27.3202	27.2662	27.3415	26.986	27.0743	26.9889	27.0983	27.133	27.1346	27.228	27.1921
P0AB46	ymgD	Uncharacterized protein YmgD	21.235	21.1845	19.926	21.0188	17.1922	18.7997	19.3989	19.5638	21.0115	21.044	21.4975	20.1819	21.5855	20.084	21.3977	21.6947	20.0396	20.0772	19.9955	19.0914
P0AB52	ychN	Protein YchN	23.1302	23.0353	22.7057	23.2347	22.1601	22.513	20.264	22.2597	22.8967	21.9222	22.2397	22.3625	22.3343	22.55	22.2426	22.6711	21.7788	22.0404	22.6577	22.8788
P0AB55	yciI	Protein YciI	28.4389	28.3349	28.2654	28.3321	28.4044	28.2822	28.0552	28.1633	28.2714	28.2047	28.1844	28.2259	28.2886	28.0189	28.1981	27.9776	27.9965	27.9025	27.939	27.851
P0AB58	lapB	Lipopolysaccharide assembly protein B	22.2529	21.8899	22.1527	22.2353	24.1984	24.2687	24.2163	24.0781	23.1038	24.1397	23.3245	23.4442	23.7931	20.4589	23.5498	23.4052	23.0754	24.3078	23.542	23.9266
P0AB61	yciN	Protein YciN	24.6552	24.4971	24.6114	25.3548	23.8047	23.6417	23.6878	23.1652	23.9806	24.052	23.862	24.1226	23.8812	24.5907	23.8885	25.0423	24.1162	24.1459	24.0875	24.9212
P0AB65	yccX	Acylphosphatase	25.7471	25.6063	25.5766	25.6685	25.3326	25.1857	25.1384	25.2443	25.6224	25.6527	25.5801	25.6216	25.4901	25.4349	25.5644	25.3444	25.2903	25.2039	25.3104	25.157
P0AB67	pntB	NAD(P) transhydrogenase subunit beta	25.1881	25.0105	25.3329	25.2883	25.8167	25.6176	26.6825	25.9707	25.1843	25.3221	25.4074	25.1057	25.8341	25.6831	25.6801	26.014	25.5346	25.6757	25.6115	25.6187
P0AB71	fbaA	Fructose-bisphosphate aldolase class 2	27.4038	27.4881	27.4226	27.4713	26.0066	26.2399	26.0763	26.1716	27.2335	27.2757	27.2377	27.0428	27.2303	27.339	27.1969	27.5089	26.986	27.1394	27.2434	27.2087
P0AB77	kbl	2-amino-3-ketobutyrate coenzyme A ligase	27.4958	27.3863	27.3237	27.4051	26.8459	26.8229	26.781	26.7597	26.8174	26.861	26.865	26.8454	26.8353	26.8058	26.8109	26.7155	27.0757	27.0812	27.0796	27.0905
P0AB80	ilvE	Branched-chain-amino-acid aminotransferase	26.5404	26.4322	26.4202	26.4791	27.1907	27.1161	27.1012	27.1253	27.2084	27.2381	27.2067	27.0868	27.3985	27.4346	27.2903	27.2124	26.8663	26.7635	26.8086	26.7015
P0AB83	nth	Endonuclease III	21.4425	21.5378	21.2139	21.5478	22.1799	21.9125	22.1104	21.8081	22.1269	22.1601	22.1722	22.1837	22.2872	22.5715	22.3612	22.0533	22.0842	21.8825	22.0932	21.9347
P0AB85	apbE	FAD:protein FMN transferase	21.9357	21.8827	22.1643	21.8588	22.4053	22.7395	22.4538	22.7326	22.684	22.498	22.7421	22.3439	23.1651	23.0234	22.5943	22.9327	22.2709	22.2854	22.3	22.344
P0AB89	purB	Adenylosuccinate lyase	27.4122	27.5492	27.4763	27.5112	28.2387	28.1626	28.6084	28.2394	27.7578	27.8618	27.8541	27.7287	28.2405	28.3675	28.2903	28.1805	28.0127	27.9912	27.9722	27.9219
P0AB91	aroG	Phospho-2-dehydro-3-deoxyheptonate aldolase, Phe-sensitive	27.345	27.3667	27.3475	27.3925	28.0989	28.1156	28.0213	28.0424	27.684	27.6549	27.6892	27.7371	27.7932	28.0374	27.8644	27.9758	27.6279	27.6115	27.5966	27.5571
P0AB96	arsC	Arsenate reductase	24.652	24.4259	24.457	24.4837	24.2996	24.4531	24.2914	24.2882	24.2907	24.2032	24.2249	24.3607	24.2393	24.3969	24.2066	24.1822	24.1468	24.2426	24.3658	24.277
P0AB98	atpB	ATP synthase subunit a	22.5069	22.4283	22.4833	22.3698	22.4511	22.4201	23.7302	23.0051	22.6524	22.3689	22.318	21.6102	22.6239	18.1545	21.6917	20.9573	20.8445	21.6904	21.797	22.4885
P0ABA0	atpF	ATP synthase subunit b	28.5182	28.3746	28.3396	28.3026	28.4327	28.4139	28.3068	28.3729	28.3611	28.403	28.3165	28.1307	28.6753	28.6872	28.5919	28.7351	28.4465	28.4582	28.4826	28.4145
P0ABA4	atpH	ATP synthase subunit delta	26.938	27.0524	26.7173	26.6736	26.2764	26.4852	26.2649	26.3116	26.2872	26.0107	25.8063	25.7894	25.8653	26.0217	25.8363	26.216	25.6866	25.6859	25.6521	25.6685
P0ABA6	atpG	ATP synthase gamma chain	27.3038	27.195	27.1675	27.1535	27.2711	27.2055	27.1174	27.2102	27.1407	27.2597	27.1752	26.9958	27.5297	27.7245	27.4842	27.5852	27.3679	27.3374	27.3241	27.2271
P0ABB0	atpA	ATP synthase subunit alpha	30.6628	30.5285	30.5474	30.5261	30.5368	30.4465	30.7006	30.5837	30.6013	30.5016	30.6805	30.2199	31.0661	31.2551	30.8796	30.9548	30.7981	30.9027	30.8193	30.69
P0ABB4	atpD	ATP synthase subunit beta	30.0523	30.0382	29.9795	30.0054	30.3481	30.311	30.2854	30.3046	30.0648	30.2005	30.154	30.0141	30.557	30.7381	30.5295	30.523	30.3632	30.313	30.3745	30.3187
P0ABB8	mgtA	Magnesium-transporting ATPase, P-type 1	19.2004	20.629	18.8235	19.7535	20.7879	21.3823	22.0721	21.3886	20.1761	19.4451	18.5264	19.8013	20.0019	18.6399	18.447	19.1325	20.7845	19.4046	18.4205	18.8937
P0ABC3	hflC	Modulator of FtsH protease HflC	28.2601	28.3635	28.3962	28.3778	28.1849	28.3353	28.2275	28.3321	28.0058	28.1365	28.111	28.0967	27.8967	28.0423	28.0119	28.1468	27.8546	28.0371	28.0685	28.0502
P0ABC7	hflK	Modulator of FtsH protease HflK	28.9347	28.8438	28.9085	28.9286	29.1518	29.1463	29.2279	29.2367	28.8177	28.8815	28.9209	28.8605	28.8806	28.9805	28.9256	28.8664	28.9852	28.9856	28.9818	28.9636
P0ABC9	betT	High-affinity choline transport protein	19.8089	20.3662	23.6277	23.8831	22.709	22.9531	24.0983	23.187	19.7606	18.8501	23.0351	19.4347	22.653	17.9102	23.3199	22.0671	18.3465	23.1699	16.6128	23.8032
P0ABD3	bfr	Bacterioferritin	29.5035	29.5554	29.538	29.5128	29.43	29.4349	29.1806	29.4289	29.7413	29.6278	29.5641	29.8169	29.2811	29.2627	29.2086	29.32	28.7566	28.8706	28.8403	28.7388
P0ABD5	accA	Acetyl-coenzyme A carboxylase carboxyl transferase subunit alpha	29.6043	29.4829	29.4934	29.4932	29.4385	29.4511	29.2518	29.4683	29.4053	29.3279	29.3335	29.314	29.3042	29.2526	29.2633	29.3037	29.211	29.2041	29.218	29.1605
P0ABD8	accB	Biotin carboxyl carrier protein of acetyl-CoA carboxylase	29.1011	29.0404	29.0329	29.047	29.1246	28.9828	28.7894	29.0135	28.9817	28.938	28.9187	28.9983	29.0703	29.3269	29.0895	28.8683	28.8958	28.7858	28.7652	28.7069
P0ABE2	bolA	Protein BolA	25.2325	25.3373	24.7152	25.3335	25.3527	25.4055	25.2218	25.4014	25.4821	25.6298	25.6095	25.6447	25.2594	25.6334	25.408	25.5471	25.4612	25.6617	25.6177	25.5528
P0ABF1	pcnB	Poly(A) polymerase I	23.1521	22.7087	23.0483	22.7893	24.2631	24.5862	25.1191	24.6964	23.8025	23.662	23.6357	24.1003	24.1342	23.765	23.7911	23.9285	24.0189	23.7189	23.9035	23.8524
P0ABF4	eutM	Ethanolamine utilization protein EutM	21.4726	20.8709	21.5817	21.7878	19.9056	20.3797	19.8671	19.8669	21.1129	21.2274	21.3242	21.3286	20.773	19.9313	20.8706	20.0304	20.0526	19.8825	21.0485	19.7968
P0ABF6	cdd	Cytidine deaminase	26.1892	26.1674	26.1306	26.1581	25.3657	25.3742	25.1977	25.385	25.9122	25.9448	25.8857	25.9281	25.8348	25.9678	25.8728	25.7832	26.0169	25.9494	25.923	25.9133
P0ABG7	mrdB	Rod shape-determining protein RodA	19.4984	20.4758	20.3834	20.755	22.1325	20.3203	23.1495	22.4054	20.7852	21.4857	20.4608	19.729	20.4566	18.7542	20.0026	20.4036	20.3016	19.621	19.1135	19.8481
P0ABH0	ftsA	Cell division protein FtsA	24.9631	25.4765	25.526	25.551	25.9444	25.8762	26.031	25.975	25.6032	25.4568	25.4722	24.8597	24.964	25.1232	25.1101	25.6583	25.1204	24.9479	25.3944	25.0392
P0ABH7	gltA	Citrate synthase	29.2854	29.1495	29.2515	29.1691	28.5086	28.4853	28.9264	28.6349	28.9452	28.9991	29.0427	28.8959	28.7842	28.5791	28.6466	28.7212	29.0698	29.2094	29.1852	29.121
P0ABH9	clpA	ATP-dependent Clp protease ATP-binding subunit ClpA	27.4942	27.473	27.653	27.5591	28.8152	28.7047	29.1308	28.8491	27.9489	27.8451	27.947	27.8139	27.835	28.0344	27.8737	28.0038	28.1432	28.1384	28.0357	28.0427
P0ABI4	corA	Magnesium transport protein CorA	25.2092	25.1169	25.1576	25.0037	25.3823	25.3159	25.6934	25.4675	24.6619	24.6426	24.6432	24.6822	24.7287	25.1467	24.761	24.9674	25.0907	25.0859	25.0549	25.0427
P0ABI8	cyoB	Cytochrome bo(3) ubiquinol oxidase subunit 1	24.1188	24.0116	24.3971	24.1861	24.7878	24.8052	26.3432	25.3459	24.4133	24.9592	24.762	24.7435	25.0885	24.7604	25.0827	25.5022	23.9475	24.23	24.0337	24.232
P0ABJ1	cyoA	Cytochrome bo(3) ubiquinol oxidase subunit 2	26.3553	26.4257	26.5753	26.5161	26.7873	26.7837	27.6716	26.9864	26.7273	26.8575	27.0972	26.9769	27.2329	27.2816	27.063	27.2689	26.7735	26.6704	26.7739	26.7678
P0ABJ9	cydA	Cytochrome bd-I ubiquinol oxidase subunit 1	24.9856	24.9903	25.4336	25.2975	26.1922	26.121	27.3499	26.5302	25.6054	25.8136	25.9719	25.8901	26.0167	25.7674	26.0135	26.4305	26.228	26.323	26.1417	26.3402
P0ABK2	cydB	Cytochrome bd-I ubiquinol oxidase subunit 2	24.5306	24.4428	24.603	24.5403	25.2397	25.1928	25.8946	25.5695	25.072	25.2602	25.2981	25.1892	25.2518	25.0844	25.2078	25.2873	25.9024	25.9053	25.8065	25.863
P0ABK5	cysK	Cysteine synthase A	31.0969	31.083	31.0281	31.009	30.7832	30.8059	30.9275	30.8499	30.4057	30.5011	30.4258	30.4758	30.4864	30.5679	30.47	30.7025	30.5853	30.6632	30.595	30.6778
P0ABM9	ccmH	Cytochrome c-type biogenesis protein CcmH	19.2572	19.0045	18.818	18.8918	19.8823	20.0263	20.4673	20.3246	19.6281	19.8139	20.295	19.9996	19.4704	18.0226	19.066	19.0348	19.5628	20.4924	20.2459	20.2466
P0ABN1	dgkA	Diacylglycerol kinase	21.4184	21.4092	21.47	21.4174	22.712	22.5701	23.4778	22.7744	21.4699	21.5247	21.711	21.4896	21.7509	20.9909	21.5947	21.7073	21.4493	21.3568	21.6168	21.3714
P0ABN5	dcuA	Anaerobic C4-dicarboxylate transporter DcuA	20.653	21.415	21.8313	21.73	22.7003	22.4743	23.6464	22.901	21.9685	21.4957	21.889	22.1051	21.2987	21.2849	21.1163	22.1073	21.07	21.0563	21.068	20.5808
P0ABP8	deoD	Purine nucleoside phosphorylase DeoD-type	29.1942	29.1267	29.124	29.1151	29.1143	29.1332	29.1509	29.1645	28.8543	28.9359	28.9586	28.8795	29.081	29.2103	29.0415	29.001	29.5129	29.4757	29.4499	29.4544
P0ABQ0	coaBC	Coenzyme A biosynthesis bifunctional protein CoaBC	24.4458	24.3562	24.4712	24.4798	25.5168	25.5152	25.7829	25.666	24.6755	24.7687	24.874	24.7204	25.0693	24.9241	24.8238	24.9654	24.7205	24.3516	24.7829	24.6323
P0ABQ2	garR	2-hydroxy-3-oxopropionate reductase	26.9105	26.944	26.9624	27.0642	24.6646	24.8061	24.499	24.9769	26.0338	26.2432	26.2581	26.3366	25.0929	25.3076	25.1017	25.0783	26.2039	26.155	26.1709	26.1848
P0ABQ4	folA	Dihydrofolate reductase	26.1457	26.1235	25.9874	26.0092	25.6968	25.6864	25.4561	25.6914	25.8934	25.6577	25.6354	25.6565	25.5825	25.7826	25.5975	25.5314	25.4085	25.3088	25.3221	25.2689
P0ABR1	dinI	DNA-damage-inducible protein I	24.1075	23.9444	24.2299	24.0113	23.0401	23.1354	22.7962	23.1238	22.9746	22.7997	22.7266	22.7613	22.5982	21.6388	22.3525	22.5576	22.1321	22.4929	22.456	22.0178
P0ABS1	dksA	RNA polymerase-binding transcription factor DksA	28.6699	28.6194	28.6249	28.6399	28.4255	28.3309	28.1033	28.3065	28.6089	28.5902	28.5134	28.5438	28.732	28.8911	28.7505	28.6215	28.2594	28.1858	28.1887	28.1272
P0ABS5	dnaG	DNA primase	22.683	22.118	23.1465	23.0465	22.7933	23.2514	23.5253	23.1907	22.3806	23.4377	23.5485	23.392	23.629	23.3	23.4526	23.332	23.6064	23.6067	23.8247	23.4089
P0ABT2	dps	DNA protection during starvation protein	28.6881	28.6506	28.568	28.5869	29.2178	29.0126	28.9978	28.8637	26.8026	26.7236	26.6182	26.599	26.7988	27	26.7867	26.8825	26.7625	26.723	26.7314	26.7323
P0ABT5	dusB	tRNA-dihydrouridine synthase B	23.6571	23.6891	23.7863	23.4876	24.0456	23.8525	23.8589	23.7459	23.7349	23.7173	23.5687	23.7061	23.1525	23.2857	23.1407	23.188	23.2594	23.6429	23.5798	23.504
P0ABU0	menB	1,4-dihydroxy-2-naphthoyl-CoA synthase	26.9407	26.8509	26.7456	26.8221	26.7478	26.5663	26.9022	26.8339	26.7159	26.7436	26.7575	26.4909	27.1161	27.0934	27.0831	26.9124	26.8855	26.9526	26.9284	26.9348
P0ABU2	ychF	Ribosome-binding ATPase YchF	28.4068	28.3477	28.3031	28.321	28.0169	27.9541	27.9373	28.0141	28.2475	28.2877	28.2653	28.2136	28.5014	28.6979	28.4914	28.5027	28.4609	28.4125	28.4057	28.3352
P0ABU5	elbB	Enhancing lycopene biosynthesis protein 2	28.1637	28.1027	28.0941	28.1212	27.9209	27.882	27.6625	27.8661	28.1066	27.9459	27.7889	27.9895	27.6991	27.5503	27.5597	27.6229	27.6795	27.5791	27.5766	27.5091
P0ABU7	exbB	Biopolymer transport protein ExbB	24.2577	24.1372	24.084	24.0318	25.5619	25.3394	26.0754	25.472	24.4207	24.4067	24.3235	24.0222	24.0165	24.077	24.231	24.2011	24.7033	24.5469	24.4962	24.5776
P0ABU9	tolQ	Protein TolQ	24.8982	24.7707	24.835	24.8493	25.2497	25.2504	25.5865	25.2285	24.6448	24.6675	24.7089	24.6577	24.8066	24.6815	24.7351	24.8553	24.7631	24.843	24.799	24.7847
P0ABV2	exbD	Biopolymer transport protein ExbD	21.1013	20.8746	20.6254	21.0059	22.8468	22.9383	22.7896	22.7223	21.7182	21.4215	21.6266	21.2219	21.3787	21.2396	20.7697	21.3987	22.2036	21.5063	21.0435	21.8984
P0ABV6	tolR	Protein TolR	25.7064	25.5583	25.5496	25.5253	24.7595	25.3724	25.1861	25.4008	25.4674	24.7172	25.3911	25.4624	24.2631	25.6722	25.2874	25.4192	25.4754	25.3585	25.3606	25.3086
P0ABX2	flgC	Flagellar basal-body rod protein FlgC	20.0917	20.3546	19.7845	20.8381	18.9722	18.4923	17.3533	16.4857	20.5048	20.6995	21.2665	20.9269	19.2001	19.3366	19.7804	20.0696	20.2547	21.217	21.639	20.6964
P0ABX5	flgG	Flagellar basal-body rod protein FlgG	21.8153	21.8813	20.8844	21.5704	18.3629	19.2648	19.6618	18.733	21.5296	21.8372	22.0291	21.7574	21.1161	19.2772	19.8172	19.342	21.6895	21.99	21.5788	21.728
P0ABZ1	fliG	Flagellar motor switch protein FliG	23.4398	22.872	22.8251	23.3323	19.2633	18.5946	17.3731	16.4878	24.2105	24.5127	24.0879	24.0021	22.6589	22.6525	22.4966	21.9425	24.5473	24.1211	24.3487	24.3139
P0ABZ4	kdsC	3-deoxy-D-manno-octulosonate 8-phosphate phosphatase KdsC	26.5761	26.6131	26.5584	26.5152	26.0442	26.0094	25.8035	26.0386	26.1742	26.0989	26.0253	26.2089	25.8561	26.0982	25.74	26.0275	25.8845	25.8409	25.8343	25.7814
P0ABZ6	surA	Chaperone SurA	28.7392	28.7246	28.7061	28.7182	28.4878	28.4522	28.2226	28.3159	28.5917	28.6209	28.4991	28.6022	28.6622	28.7355	28.6515	28.6871	28.6736	28.646	28.6365	28.6238
P0AC02	bamD	Outer membrane protein assembly factor BamD	27.7329	27.7507	27.7285	27.745	27.3774	27.4143	27.139	27.3082	27.5338	27.579	27.526	27.6767	27.3922	27.6812	27.4925	27.4501	27.581	27.5957	27.5995	27.5712
P0AC05	fliP	Flagellar biosynthetic protein FliP	19.1483	18.7736	18.5949	18.9957	18.331	18.5267	18.8573	18.7026	19.8201	19.83	20.1578	19.917	19.5818	18.8813	19.2579	19.0985	19.9195	20.1918	20.169	20.3867
P0AC13	folP	Dihydropteroate synthase	25.6157	25.5839	25.3565	25.3537	25.8315	25.7315	25.541	25.694	25.7528	25.671	25.5441	25.5786	25.6364	25.6365	25.6786	25.502	25.5648	25.6095	25.5694	25.5312
P0AC16	folB	Dihydroneopterin aldolase	25.4612	25.355	25.0942	25.3193	25.1352	25.0336	24.896	24.9152	25.2296	25.1323	25.1216	25.1862	25.0568	25.0551	25.0171	24.963	24.9798	24.8772	24.8721	24.8372
P0AC19	folX	Dihydroneopterin triphosphate 2'-epimerase	26.6824	26.6993	26.7197	26.7208	26.8148	26.9404	26.7053	26.8415	26.4227	26.4876	26.4968	26.5874	26.38	26.6939	26.5804	26.5823	26.4138	26.4482	26.4011	26.3576
P0AC23	focA	Probable formate transporter 1	21.9998	21.5619	22.1858	22.331	22.7647	23.115	23.7413	23.3699	22.3118	21.9587	22.0461	22.3946	21.9349	21.5656	22.0245	21.8232	22.178	22.5354	22.7284	22.7848
P0AC28	ygfA	5-formyltetrahydrofolate cyclo-ligase	22.9945	23.0607	23.0544	23.171	22.661	22.7753	22.6944	22.6576	22.2014	22.2186	22.3566	22.3467	22.214	20.6125	21.9485	22.0276	22.1889	22.3587	22.2533	22.7899
P0AC30	ftsX	Cell division protein FtsX	22.0983	22.0076	21.5957	22.142	23.4625	23.5851	24.5574	23.8004	21.7262	22.5113	23.2653	22.9261	23.297	22.733	23.1739	23.1352	23.428	23.1178	22.8483	23.209
P0AC33	fumA	Fumarate hydratase class I, aerobic	24.8145	24.751	24.893	24.908	25.4926	25.3675	26.6264	25.3368	25.9246	27.0622	26.9813	26.5397	27.3092	27.3731	27.178	27.2581	26.6831	26.8731	26.834	26.8858
P0AC38	aspA	Aspartate ammonia-lyase	26.6131	26.429	26.4663	26.4934	25.5535	25.3938	25.2576	25.5045	26.3218	26.2648	26.2494	26.3577	26.4098	26.5433	26.4438	26.4807	26.5821	26.7792	26.482	26.7135
P0AC41	sdhA	Succinate dehydrogenase flavoprotein subunit	26.6156	26.6109	26.6228	26.6591	26.9481	26.9393	27.7071	27.1627	27.043	27.3008	27.2416	27.0196	27.4964	27.435	27.513	27.5592	27.2206	27.3454	27.2791	27.3324
P0AC47	frdB	Fumarate reductase iron-sulfur subunit	23.1661	23.3941	23.3609	22.9641	23.1835	23.0918	22.7957	22.9697	23.1966	23.3676	23.5221	23.4008	23.2451	22.4158	23.2113	23.076	23.093	23.1118	23.0563	23.4239
P0AC51	zur	Zinc uptake regulation protein	21.9134	22.04	22.03	21.8359	22.5508	22.5126	22.1033	22.4476	22.083	22.4025	21.9106	21.0464	20.6947	19.697	20.4026	20.3507	19.3322	20.1597	19.3192	20.3571
P0AC53	zwf	Glucose-6-phosphate 1-dehydrogenase	28.0073	27.9201	28.0761	27.9772	28.4926	28.496	28.7484	28.5892	28.0914	28.0255	28.1774	27.9214	28.4162	28.4431	28.269	28.4282	28.1283	28.2557	28.1908	28.1264
P0AC59	grxB	Glutaredoxin-2	29.6802	29.5956	29.5451	29.5656	28.8075	28.757	28.5245	28.7881	28.9468	28.8417	28.8043	28.9718	28.7358	29.0035	28.7834	28.7538	29.0846	29.014	28.9587	28.9768
P0AC62	grxC	Glutaredoxin-3	29.2577	29.177	29.1537	29.1592	28.6001	28.5513	28.3258	28.5436	28.793	28.7875	28.743	28.8545	28.6558	29.0602	28.727	28.6223	28.7516	28.7215	28.6962	28.6753
P0AC69	grxD	Glutaredoxin-4	27.5555	27.5431	27.5075	27.4873	27.3318	27.2415	26.9996	27.2579	27.4267	27.3464	27.2949	27.4842	27.1225	27.3911	27.0486	27.2633	27.1077	27.1543	27.0763	27.0655
P0AC75	waaA	3-deoxy-D-manno-octulosonic acid transferase	20.059	23.2287	20.157	23.0642	22.8699	22.791	20.6628	19.4801	22.958	19.0514	19.0888	18.2814	23.4188	23.7265	23.6881	19.0807	18.5777	19.6972	19.799	23.8311
P0AC78	wecA	Undecaprenyl-phosphate alpha-N-acetylglucosaminyl 1-phosphate transferase	18.8901	20.0697	16.773	19.3006	20.6275	20.5179	21.5843	20.6854	20.6244	19.6663	21.6362	21.0747	19.7711	19.6984	20.5991	20.0672	20.1893	19.5057	19.581	20.662
P0AC81	gloA	Lactoylglutathione lyase	25.2414	25.2784	25.1898	25.0595	23.9795	24.0582	23.9321	23.9171	25.0128	24.7945	24.6982	24.8035	24.7486	24.6012	24.4703	25.0512	24.6741	24.7927	24.7184	24.7456
P0AC84	gloB	Hydroxyacylglutathione hydrolase	23.9549	23.8919	23.6793	23.7235	22.532	22.5581	22.2132	22.3468	23.3755	23.396	23.4196	23.3769	23.016	22.706	23.3428	23.3699	23.4458	23.4283	23.5254	23.4167
P0AC86	glgP	Glycogen phosphorylase	24.5509	24.4505	24.5787	24.5411	25.1247	25.1145	25.5655	25.2731	24.5787	24.7344	24.5807	24.5418	25.0371	25.1623	24.9591	24.9374	25.0122	24.9772	24.9717	24.9522
P0AC92	gnsA	Protein GnsA	24.3402	24.2039	24.0665	24.1639	23.3312	23.7027	23.1067	23.2419	24.0719	23.9318	23.9482	23.8957	23.6587	23.5504	23.4505	23.9601	23.8464	23.804	23.7975	23.9686
P0ACA1	yibF	Uncharacterized GST-like protein YibF	26.9648	26.9535	26.9935	26.9513	26.5204	26.5045	26.3378	26.4735	26.6305	26.5003	26.374	26.6318	26.2922	26.412	26.2725	26.2265	26.294	26.2068	26.1674	26.2399
P0ACA3	sspA	Stringent starvation protein A	28.446	28.5531	28.4846	28.4586	28.1749	28.2234	28.0274	28.3389	28.2779	28.1698	28.1184	28.2473	28.0733	28.0779	28.0064	28.1759	27.8622	27.8771	27.8392	27.7781
P0ACA7	gstB	Glutathione S-transferase GstB	28.5135	28.5051	28.4837	28.5576	28.3448	28.3432	28.088	28.3064	28.2698	28.2384	28.2458	28.3122	28.2488	28.1126	28.2412	28.3215	27.9004	27.9697	27.9684	27.9485
P0ACB0	dnaB	Replicative DNA helicase	26.8267	26.8242	26.8054	26.8705	27.0243	27.098	26.9413	27.045	26.6504	26.6046	26.6225	26.6337	26.4513	26.4852	26.4557	26.524	26.3622	26.3925	26.4052	26.3676
P0ACB2	hemB	Delta-aminolevulinic acid dehydratase	26.3526	26.2538	26.1356	26.2976	26.5048	26.4774	26.3724	26.3048	26.2665	26.2361	26.177	26.1783	26.4105	26.1465	26.3488	26.1215	26.2528	26.2466	26.2991	26.2208
P0ACB4	hemG	Protoporphyrinogen IX dehydrogenase [menaquinone]	24.0697	23.9231	23.8667	23.9052	23.6115	23.6974	23.6053	23.5585	23.6818	23.2972	23.6005	23.6787	23.6806	23.2132	23.2756	23.676	23.6245	23.2056	23.5777	23.4477
P0ACB7	hemY	Protein HemY	25.4131	25.2757	25.5749	25.5601	26.2348	26.2115	26.5034	26.3376	25.4594	25.3933	25.6468	25.6061	25.6291	25.4655	25.4924	25.6867	25.2579	25.3221	25.3025	25.2974
P0ACC1	prmC	Release factor glutamine methyltransferase	20.2184	20.4864	20.7809	20.7379	21.3386	21.3058	21.0738	21.1268	20.8474	21.1302	20.9276	21.1932	20.8626	20.5915	21.1214	20.8421	20.5903	20.4975	20.6299	20.5114
P0ACC3	erpA	Iron-sulfur cluster insertion protein ErpA	27.0626	27.0137	27.02	26.9765	27.0069	26.8854	26.664	26.908	27.1441	27.0585	27.0542	27.0513	27.0178	27.3972	27.1141	26.947	27.3748	27.2673	27.2053	27.1547
P0ACC7	glmU	Bifunctional protein GlmU	27.6509	27.5628	27.5322	27.6102	27.8458	27.8193	27.7284	27.7679	27.737	27.7502	27.7505	27.7367	27.8568	27.8543	27.8552	27.751	27.592	27.5471	27.5397	27.5275
P0ACD4	iscU	Iron-sulfur cluster assembly scaffold protein IscU	26.6189	26.7648	26.7419	26.793	27.6743	27.8565	27.6398	27.6561	27.17	27.2345	27.2277	27.1157	26.8798	27.1771	27.0495	26.9698	26.9425	27.0568	27.0744	27.063
P0ACD8	hyaB	Hydrogenase-1 large chain	23.4676	23.2136	23.2082	23.2826	23.51	23.524	23.5478	23.78	23.0617	23.0215	23.0838	22.9358	23.7334	23.3877	23.1698	23.0679	22.7958	22.668	22.5696	22.6855
P0ACE7	hinT	HIT-like protein HinT	27.7587	27.8253	27.7675	27.896	27.4739	27.607	27.3277	27.4484	27.6511	27.8056	27.7836	27.82	27.6539	28	27.845	27.6727	27.611	27.6471	27.666	27.636
P0ACF0	hupA	DNA-binding protein HU-alpha	31.0795	31.0393	30.9447	30.9566	30.5323	30.4976	30.2553	30.5243	30.7488	30.8364	30.7458	30.6708	30.8422	31.1365	30.9158	30.7366	30.8419	30.6936	30.6859	30.6187
P0ACF4	hupB	DNA-binding protein HU-beta	30.2228	30.3695	30.2618	30.3074	29.85	30.0089	29.7374	29.9374	29.9458	30.1164	30.0836	30.1509	29.672	30.2473	29.9738	29.9631	29.7622	29.8561	29.8305	29.7896
P0ACF8	hns	DNA-binding protein H-NS	29.7445	29.7181	29.6292	29.5854	29.1948	29.2331	28.9811	29.1155	29.3059	29.1136	29.0981	29.1826	28.9977	28.9472	28.9361	29.2409	28.9528	28.9513	29.0033	28.982
P0ACG1	stpA	DNA-binding protein StpA	26.6122	26.4708	26.3843	26.4961	25.0491	24.9531	24.7334	24.9903	24.9732	24.9715	24.9676	25.031	24.4536	24.7302	24.52	24.3777	24.8794	24.8185	24.7572	24.7685
P0ACG8	hslR	Heat shock protein 15	25.3084	25.329	25.3987	25.2379	24.455	24.5402	24.1456	24.6606	25.1167	25.0325	24.8329	24.8765	24.9506	23.8834	24.5939	24.7627	23.1492	23.1006	23.5964	22.7509
P0ACI0	rob	Right origin-binding protein	27.332	27.5493	27.5312	27.4872	26.831	26.95	27.0244	27.0495	27.0671	27.3042	27.1914	27.2284	27.1369	27.3584	27.3936	27.5173	27.0061	27.2886	27.2591	27.1942
P0ACI3	xylR	Xylose operon regulatory protein	19.4703	19.1481	18.6479	19.0877	18.9753	18.9161	18.7521	18.6509	19.2181	19.1686	18.8208	18.6499	16.5148	18.3612	18.7717	17.8868	18.4073	19.3793	18.4279	19.2038
P0ACJ0	lrp	Leucine-responsive regulatory protein	29.1666	29.2165	29.1646	29.1792	29.0208	29.0571	28.8082	29.0056	29.0848	29.1584	29.122	29.1725	29.1105	29.4169	29.2107	29.1737	29.1327	29.1507	29.1367	29.0736
P0ACJ8	crp	cAMP-activated global transcriptional regulator CRP	28.3996	28.1773	28.2193	28.2394	28.0386	27.8772	27.7581	27.9127	28.1111	28.0732	28.0396	28.1248	28.1422	28.3292	28.1203	28.0636	28.2579	28.1441	28.1188	28.0784
P0ACK2	agaR	Putative aga operon transcriptional repressor	25.364	25.1703	25.1355	24.9433	25.0781	24.8804	25.3206	25.0726	25.374	25.0705	25.1685	24.5698	24.933	25.3383	25.0305	25.2394	25.376	24.9467	25.2763	25.2301
P0ACK5	deoR	Deoxyribose operon repressor	22.206	21.961	21.973	21.904	22.4864	22.4314	22.5064	22.2398	22.0069	21.9532	21.9812	22.0768	21.6823	20.9284	21.8689	21.0609	21.4855	21.8	22.1266	22.0963
P0ACL0	glpR	Glycerol-3-phosphate regulon repressor	25.0723	25.0535	25.0972	25.1153	25.2229	25.2476	25.0941	25.2264	25.1924	25.2777	25.0378	25.2135	25.2485	25.3714	25.3201	25.2568	24.8527	25.291	25.0514	24.8052
P0ACL2	exuR	Exu regulon transcriptional regulator	23.685	23.4106	23.8864	23.6392	24.0028	24.0125	24.0159	24.0823	23.8217	23.6793	23.9959	23.8733	23.5922	23.7553	23.7014	23.877	23.867	23.6395	24.0969	23.9242
P0ACL9	pdhR	Pyruvate dehydrogenase complex repressor	21.777	21.4322	21.5957	21.4299	21.2823	21.2495	20.8934	21.1703	22.1969	21.9814	22.0381	21.9965	21.9009	21.2755	22.1486	22.3202	21.5511	22.0027	21.7189	21.9641
P0ACM2	rspR	HTH-type transcriptional repressor RspR	22.9744	22.9325	22.7575	23.2914	23.5772	23.1179	22.9095	23.1682	23.4431	23.4501	23.1441	23.3669	22.4244	21.6125	22.1363	22.5143	22.0545	21.7924	21.6536	22.4181
P0ACM5	yegW	Uncharacterized HTH-type transcriptional regulator YegW	20.4846	20.4224	20.1524	20.1947	20.4481	20.4776	20.4814	20.3778	20.9366	21.1252	20.9693	20.8801	21.1447	20.7701	21.1281	20.8273	21.0559	21.0294	20.9534	20.8458
P0ACN4	allR	HTH-type transcriptional repressor AllR	26.6014	26.5668	26.5818	26.6417	26.4096	26.387	26.4001	26.3991	26.5074	26.5241	26.5465	26.5259	26.4499	26.6987	26.5174	26.381	26.7732	26.7034	26.6619	26.6611
P0ACN7	cytR	HTH-type transcriptional repressor CytR	24.3504	24.4259	24.4228	24.3134	24.6161	24.5729	24.5119	24.6313	24.2187	24.3842	24.2405	24.3905	24.6234	24.7364	24.4328	24.3863	24.7303	24.608	24.6213	24.5575
P0ACP1	cra	Catabolite repressor/activator	26.1725	26.0911	26.0817	26.0927	26.2062	26.164	26.1003	26.1406	26.0037	26.0125	25.9902	26.0027	26.0024	25.8569	25.825	25.8558	25.8752	25.8708	25.8924	25.8585
P0ACP5	gntR	HTH-type transcriptional regulator GntR	23.3362	23.1749	23.2879	23.3647	23.1942	23.3572	23.0472	23.4171	23.1296	23.3716	23.1593	23.4501	23.4086	23.3083	23.7118	23.574	23.3046	23.0535	23.29	23.1
P0ACP7	purR	HTH-type transcriptional repressor PurR	28.0017	27.9362	27.918	27.9188	28.6453	28.7104	28.6274	28.5818	28.8245	28.3921	28.214	28.2634	27.6193	27.9137	28.032	27.7161	28.5826	28.101	28.1879	27.9148
P0ACQ0	rbsR	Ribose operon repressor	19.3566	18.579	18.7198	18.474	18.9794	18.4813	19.2771	19.1258	19.2735	18.7988	18.4084	19.5652	17.9769	20.1363	17.3295	17.2852	19.5186	19.2934	19.5181	19.0829
P0ACQ4	oxyR	Hydrogen peroxide-inducible genes activator	26.4376	26.0903	26.2579	26.2204	26.7802	26.7479	26.7414	26.7282	26.2107	25.8573	26.1721	26.1601	26.1073	26.1963	26.1967	25.7875	25.9061	26.2518	26.0375	26.2271
P0ACR4	yeiE	Uncharacterized HTH-type transcriptional regulator YeiE	24.5449	24.6003	24.4751	24.489	24.3258	24.3742	24.3296	24.4101	24.5423	24.5141	24.372	24.5064	24.3315	24.2326	24.2985	24.3263	24.2179	24.239	24.2568	24.2032
P0ACR9	mprA	Transcriptional repressor MprA	23.5696	23.8182	23.5974	23.6844	24.0585	24.2248	23.9721	24.0714	23.5264	23.5447	23.492	23.409	23.0603	23.0141	23.0623	23.37	22.6399	22.7974	22.924	22.679
P0ACS2	soxR	Redox-sensitive transcriptional activator SoxR	22.6039	22.8714	21.8089	22.5555	22.0838	21.9282	21.2664	22.4029	21.5061	21.8135	22.3981	21.6462	21.4467	21.5579	20.9344	21.4017	21.7291	21.5764	20.9674	20.8166
P0ACS5	zntR	HTH-type transcriptional regulator ZntR	19.4247	20.2384	21.4596	21.3365	22.9359	22.8254	22.4616	22.7076	22.3518	22.3427	22.198	22.2648	22.2571	22.0487	22.1442	21.8557	21.5225	21.7313	21.3345	21.3591
P0ACS7	rpiR	HTH-type transcriptional regulator RpiR	18.9459	17.1469	18.995	19.1804	19.1906	19.0639	20.6017	19.4638	18.559	18.939	18.7033	20.1414	19.7359	19.876	18.9786	19.0988	19.679	19.953	20.2014	19.809
P0ACS9	acrR	HTH-type transcriptional regulator AcrR	17.8141	17.6412	20.4807	20.6554	19.2621	19.6492	19.2105	18.7844	20.6478	20.7955	20.1452	19.9923	19.9263	20.4525	20.2578	20.2504	20.4082	20.2857	20.3491	20.4927
P0ACT6	uidR	HTH-type transcriptional regulator UidR	23.7158	23.2561	23.4054	23.3533	23.1844	23.0634	22.7339	22.8957	23.7158	23.6534	23.7257	23.6161	23.5186	23.4041	23.5541	23.6949	23.5896	23.7315	23.586	23.5208
P0ACU2	rutR	HTH-type transcriptional regulator RutR	22.9841	22.6588	17.5281	22.5146	21.6445	21.3323	21.3395	22.0735	22.4853	22.3059	22.2143	22.5124	21.989	22.3073	22.1834	22.1169	22.2101	22.0475	22.2014	21.866
P0ACU7	yjdC	HTH-type transcriptional regulator YjdC	27.8643	27.7692	27.7736	27.7506	27.1623	27.1002	26.8789	27.1421	27.5781	27.4913	27.4674	27.5084	27.3249	27.5879	27.3333	27.2651	27.3929	27.324	27.2696	27.2435
P0ACV0	lpxL	Lipid A biosynthesis lauroyltransferase	20.9996	21.5917	21.614	21.8965	21.9841	21.9999	23.705	22.1683	21.2588	21.1513	21.7213	21.3555	21.4827	21.5	21.8197	21.7595	22.2692	22.5301	22.469	22.5264
P0ACV4	lapA	Lipopolysaccharide assembly protein A	22.8895	22.7341	22.8898	22.7262	23.8417	23.5975	24.7306	24.1531	22.5566	22.8544	22.8992	23.0083	23.0275	22.5425	22.6848	23.1765	23.1259	22.9719	23.1307	23.2097
P0ACV6	mpaA	Protein MpaA	24.5481	24.6358	24.5109	24.2679	24.4146	24.3801	24.2967	24.4288	24.324	24.111	24.0285	24.3259	23.8986	24.17	23.7079	23.6941	24.0785	23.7535	24.0495	24.0903
P0ACV8	ymjA	Uncharacterized protein YmjA	21.8819	22.3963	22.019	22.2063	22.489	22.8004	22.3877	22.3539	22.1149	22.0004	22.0842	22.462	21.8262	21.4055	22.1018	22.2641	21.6888	22.0947	21.9232	21.8668
P0ACW6	ydcH	Uncharacterized protein YdcH	22.4474	21.9851	21.6341	22.2966	17.6619	18.5457	17.2598	18.0723	21.6095	21.2616	21.6292	21.85	20.9628	22.3551	22.5888	20.8948	23.4981	22.7976	23.007	22.9092
P0ACX3	ydhR	Putative monooxygenase YdhR	27.6245	27.468	27.4736	27.4692	27.0538	26.9243	26.7009	26.8933	27.4216	27.3084	27.2718	27.3902	27.3931	27.7314	27.4342	27.4557	27.6595	27.5526	27.4883	27.4085
P0ACX5	ydhZ	Uncharacterized protein YdhZ	23.1253	23.2248	23.0569	23.0642	21.7656	21.7956	21.3689	21.7911	22.9282	22.9597	22.886	22.9115	22.742	22.7918	22.7092	22.6466	22.3339	22.4296	22.4714	22.3242
P0ACY1	ydjA	Putative NAD(P)H nitroreductase YdjA	28.8341	28.8173	28.7425	28.7403	28.8033	28.8959	28.6103	28.8943	29.0125	28.9226	28.8632	28.9258	28.9995	29.2572	29.0798	28.8972	28.9924	28.9285	28.9174	28.8982
P0ACY3	yeaG	Uncharacterized protein YeaG	26.3068	26.1966	26.3295	26.2898	26.4779	26.5581	26.9606	26.5875	26.3173	26.3934	26.3599	26.3766	26.2585	25.426	26.2933	26.3073	25.978	26.1066	26.1738	26.1739
P0ACY9	yebG	Uncharacterized protein YebG	21.8274	21.5676	21.6022	21.6275	21.1126	20.1285	20.8039	20.9649	17.8514	19.2739	15.2329	18.573	19.5981	19.0525	18.839	14.4538	15.8195	18.9196	17.9949	18.9722
P0ACZ4	evgA	Positive transcription regulator EvgA	21.8689	20.3968	21.7742	20.6799	21.6788	22.1546	21.9224	21.9619	22.1915	22.8742	22.6814	25.2386	23.2464	23.2302	22.9619	22.908	25.3157	25.2092	25.1965	25.1486
P0ACZ8	cusR	Transcriptional regulatory protein CusR	26.3321	26.2027	26.2565	26.271	25.7121	25.6548	25.6093	25.7564	25.3436	25.1934	25.2346	25.3384	24.77	24.8515	24.776	24.6975	25.2091	25.2863	25.3737	25.074
P0AD05	yecA	Uncharacterized protein YecA	27.233	27.2182	27.1371	27.1788	26.5733	26.4509	26.353	26.6014	26.6525	26.6364	26.5849	26.7968	26.2611	26.255	26.2563	26.3324	26.3014	26.3393	26.3133	26.4285
P0AD07	yecF	Uncharacterized protein YecF	23.1673	23.1966	23.2035	23.092	22.2823	22.1226	22.1034	22.2135	23.1612	23.5195	23.3757	23.3564	23.5721	23.9758	23.4921	23.6256	23.1906	23.1048	23.4597	23.3432
P0AD10	yecJ	Uncharacterized protein YecJ	21.1899	21.1592	21.1618	21.1782	20.5331	20.5277	20.3614	20.267	20.6975	20.8112	20.4062	20.7383	20.5125	20.117	20.238	20.6875	20.7219	20.4036	20.2587	20.3989
P0AD12	yeeZ	Protein YeeZ	28.6773	28.6419	28.6471	28.6483	28.7912	28.925	28.8088	29.042	27.5226	27.5184	27.5354	27.5046	27.5836	27.7635	27.6258	27.5846	27.6242	27.6351	27.5912	27.5538
P0AD21	yejG	Uncharacterized protein YejG	21.2588	21.6717	21.3282	22.1283	22.4292	22.8346	22.1867	22.6189	20.5631	19.7652	20.6738	20.3789	20.7574	21.3073	21.6194	21.1197	21.6487	22.1743	21.9468	22.1167
P0AD24	yejL	UPF0352 protein YejL	27.1645	27.1368	27.0934	27.1431	26.6592	26.7966	26.5334	26.676	26.9399	26.9845	26.9838	27.0238	26.6761	26.8887	26.8341	26.7059	26.852	26.8821	26.9155	26.8972
P0AD27	yejM	Inner membrane protein YejM	23.2301	23.4236	23.2032	23.1379	23.9978	23.9001	24.7328	24.226	23.6553	23.9978	23.7752	23.7019	23.4356	23.2447	23.5805	24.0495	23.0978	23.1555	23.2042	23.3392
P0AD33	yfcZ	UPF0381 protein YfcZ	25.1265	25.0127	25.0173	24.993	24.3847	24.1681	24.1211	24.2866	25.1282	25.1312	25.0525	25.1333	25.0847	25.3529	25.1703	25.0053	25.8011	25.7237	25.71	25.6547
P0AD42	pgpC	Phosphatidylglycerophosphatase C	22.1206	21.6717	21.7472	20.352	21.2375	20.0608	19.9347	21.5508	21.7916	20.7939	20.195	21.6872	21.8294	21.6011	21.6885	21.4735	21.8297	21.8191	21.7973	22.0297
P0AD44	yfhG	Uncharacterized protein YfhG	24.287	24.1795	24.197	24.2964	24.0123	23.9275	23.6887	23.8688	24.0133	24.0933	23.9294	24.1117	23.7	23.6697	23.646	23.5867	23.6445	23.7173	23.7983	23.7929
P0AD49	raiA	Ribosome-associated inhibitor A	21.3976	21.5024	21.3235	21.4733	23.3599	23.4077	23.07	23.5255	21.7693	21.5463	21.4584	21.8837	22.2875	22.5799	22.555	22.0895	20.1417	20.0917	20.2682	20.2722
P0AD53	ygaC	Uncharacterized protein YgaC	21.9913	18.4976	17.8473	18.4896	22.1105	21.9324	21.843	21.7155	20.0146	19.3638	19.2555	19.3332	19.6554	20.0492	21.1003	19.637	20.4073	17.7277	18.4744	19.3296
P0AD57	ispB	Octaprenyl-diphosphate synthase	23.248	23.2272	23.3118	23.0897	22.9061	23.0087	22.8899	22.8752	22.8135	23.0088	23.0508	23.1062	22.9986	22.6466	22.5494	23.3239	22.3505	22.8496	22.4635	22.6852
P0AD59	ivy	Inhibitor of vertebrate lysozyme	26.701	26.7382	26.6949	26.7717	26.335	26.304	26.0508	26.195	26.2754	26.207	26.1695	26.2624	26.2048	26.3737	26.2331	26.4468	26.0586	26.0916	26.1389	26.1164
P0AD61	pykF	Pyruvate kinase I	29.9441	29.8831	29.9162	29.9165	30.0389	30.0314	30.1678	30.0771	29.9743	30.097	30.0294	29.8817	30.455	30.5394	30.4725	30.4356	30.5035	30.518	30.4565	30.4055
P0AD65	mrdA	Penicillin-binding protein 2	25.2821	25.0307	25.0704	24.8749	25.3321	25.4549	25.4935	25.2798	24.8776	24.5288	24.6768	23.9591	24.6546	24.364	24.2646	24.5775	24.1467	24.2879	24.0277	24.2969
P0AD68	ftsI	Peptidoglycan synthase FtsI	21.2014	21.466	21.0399	21.8279	22.6961	22.7243	23.5123	23.1378	22.5562	22.5227	22.6133	22.8903	23.114	22.1917	22.5157	22.98	22.1448	22.2352	21.6313	21.9504
P0AD70	ampH	D-alanyl-D-alanine-carboxypeptidase/endopeptidase AmpH	19.2181	18.3355	18.9365	18.9768	17.2931	18.422	19.2837	18.1684	16.3603	18.5636	17.3798	18.7927	20.5076	19.9322	20.0127	20.7456	17.3287	19.6642	19.9007	18.8322
P0AD96	livJ	Leu/Ile/Val-binding protein	27.2395	27.1975	27.0458	27.1512	25.5238	25.4554	25.1794	25.2897	26.8128	26.7691	26.7125	26.7161	26.4676	26.5394	26.4675	26.3381	27.0616	26.9563	26.9577	26.9058
P0ADA1	tesA	Acyl-CoA thioesterase I	24.8264	24.8813	24.7306	24.7227	23.8358	23.8339	23.2051	23.6338	24.6651	24.6445	24.6343	24.6822	24.7549	24.7947	24.7437	24.8612	24.788	24.7733	24.7863	24.7632
P0ADA3	nlpD	Murein hydrolase activator NlpD	26.6706	26.8152	26.7388	26.797	25.844	25.9204	25.6525	25.762	26.2193	26.4086	26.4084	26.3583	26.1916	26.3728	26.2576	26.4192	26.2614	26.3002	26.3453	26.3086
P0ADA5	yajG	Uncharacterized lipoprotein YajG	26.2952	26.242	26.2944	26.2842	25.661	25.6355	25.3581	25.5858	25.9383	25.9293	25.8589	25.9986	25.8186	26.1153	25.8371	26.1905	26.0257	25.99	25.9874	25.9389
P0ADB1	osmE	Osmotically-inducible lipoprotein E	29.3584	29.2004	29.142	29.1809	28.622	28.5724	28.2665	28.4642	28.9463	28.9764	28.9455	28.9862	28.8433	29.01	28.9158	28.7306	28.9104	28.8675	28.87	28.8743
P0ADB7	ecnB	Entericidin B	28.0264	27.7441	27.7421	27.7919	26.07	25.9077	25.724	25.8329	27.2016	27.128	27.1076	27.157	26.7834	29.5479	29.4143	27.1215	27.1468	27.094	26.8873	27.0628
P0ADC1	lptE	LPS-assembly lipoprotein LptE	26.7957	26.8151	26.7741	26.8225	26.2419	26.3115	26.0612	26.2502	26.4286	26.4257	26.4399	26.5758	26.21	26.5928	26.3855	26.2861	26.4024	26.3591	26.3881	26.3677
P0ADC3	lolC	Lipoprotein-releasing system transmembrane protein LolC	23.5743	23.8413	24.0608	23.8931	24.8151	24.7201	25.3616	25.0885	23.9207	24.0596	24.2469	24.1393	24.215	23.864	24.0277	24.1957	24.2157	24.2997	24.0804	24.1138
P0ADC6	lptG	Lipopolysaccharide export system permease protein LptG	23.4666	23.2351	23.7086	23.8875	24.7368	24.5097	25.3717	24.7596	23.3532	23.7047	23.6406	23.5987	23.6648	23.023	23.637	23.7977	23.4755	23.5567	23.3731	23.8878
P0ADD5	yjjP	Inner membrane protein YjjP	20.3538	20.1353	20.3608	20.3417	20.69	20.6701	20.4011	20.428	20.6101	20.6223	20.6786	20.4109	20.4446	18.7856	19.6488	19.7948	19.3812	19.9156	19.8258	19.0686
P0ADE4	tamA	Translocation and assembly module TamA	26.597	26.5464	26.5285	26.5345	26.3381	26.227	26.0594	26.2353	26.433	26.4619	26.4047	26.5123	26.241	26.5497	26.2417	26.1154	26.2788	26.1642	26.2003	26.1538
P0ADE6	ygaU	Uncharacterized protein YgaU	31.3601	31.1905	31.1358	31.1775	30.4878	30.4312	30.1793	30.407	30.6293	30.5064	30.5109	30.6584	30.7657	30.9328	30.824	30.8386	30.9158	30.8629	30.8268	30.8403
P0ADE8	ygfZ	tRNA-modifying protein YgfZ	28.5843	28.565	28.5791	28.5369	28.5408	28.478	28.6318	28.5996	28.4987	28.5862	28.5535	28.5289	28.5427	28.7591	28.5459	28.5942	28.8414	28.7996	28.8292	28.7963
P0ADF8	ilvN	Acetolactate synthase isozyme 1 small subunit	23.1193	23.4058	22.8291	23.314	23.1114	22.8663	22.6345	22.8476	23.721	23.3338	23.7775	23.4082	23.9111	22.8786	23.4573	23.6054	22.2733	22.2791	22.2397	22.1658
P0ADG4	suhB	Inositol-1-monophosphatase	25.2392	25.2676	25.1978	25.2502	26.001	25.9745	26.2402	25.8975	25.6237	25.7957	25.7384	25.4939	26.0545	26.1912	25.971	26.2574	25.4718	25.4742	25.6529	25.6128
P0ADG7	guaB	Inosine-5'-monophosphate dehydrogenase	28.9899	28.9763	28.9217	28.9859	30.3306	30.3378	30.2727	30.3158	29.5367	29.6631	29.6081	29.3178	30.2575	30.3906	30.2311	30.102	29.7158	29.7453	29.7153	29.6043
P0ADI4	entB	Enterobactin synthase component B	27.391	27.2976	27.3055	27.3044	25.1771	25.2573	25.333	25.3678	26.5156	26.6868	26.5	26.5994	26.5506	26.7563	26.8224	26.5721	27.8929	27.8238	27.748	27.7881
P0ADI7	yecD	Isochorismatase family protein YecD	26.2707	26.1342	26.0532	26.0924	26.1095	26.098	26.204	26.3406	25.8764	25.9334	26.0706	26.1699	27.3493	27.577	27.4086	27.1741	26.2616	26.18	26.1784	26.0625
P0ADK0	yiaF	Uncharacterized protein YiaF	27.6247	27.6365	27.6089	27.6284	27.3675	27.3961	27.1704	27.3885	27.3078	27.3331	27.3277	27.4333	27.2327	27.5124	27.3948	27.2977	27.3394	27.3369	27.3317	27.313
P0ADK6	yibA	Protein YibA	20.5274	21.1379	20.6513	20.4023	21.8717	21.8006	21.9865	22.2029	21.9449	21.6387	21.8071	22.0677	22.2745	21.7819	22.243	22.3066	21.8164	20.8971	22.1085	22.0053
P0ADK8	yibL	Uncharacterized protein YibL	27.0544	27.0388	26.9406	27.0314	26.7075	26.6064	26.4268	26.6202	26.7805	26.6565	26.5085	26.6917	26.4693	26.3889	26.4404	26.3599	26.3286	26.2362	26.0611	26.208
P0ADL3	yicN	Uncharacterized protein YicN	23.2964	23.3937	22.9876	23.2718	23.2662	23.1983	23.3207	23.1297	23.323	23.3159	23.3839	23.2799	23.389	22.8388	23.2027	23.2256	23.5814	23.1611	23.3897	23.4244
P0ADM0	yidH	Inner membrane protein YidH	23.0443	22.9596	22.7942	22.9232	22.5904	22.7604	22.5737	22.7707	22.5516	22.5979	22.6677	22.3171	22.561	22.9142	22.58	22.5393	22.4442	22.6164	22.5119	22.6639
P0ADM4	yidQ	Uncharacterized protein YidQ	25.547	25.392	25.3597	25.4343	24.622	24.7897	24.4262	24.5646	24.6505	24.9262	24.8339	24.9725	24.6485	24.6586	24.7505	24.484	24.9915	24.9399	24.8979	24.9607
P0ADN2	yifE	UPF0438 protein YifE	27.4563	27.4802	27.3833	27.4592	27.1248	27.1826	26.9642	27.0767	27.1578	27.1336	27.0383	27.0119	26.8725	26.6142	26.809	26.8349	26.3908	26.6106	26.5959	26.5163
P0ADN6	yifL	Uncharacterized lipoprotein YifL	26.1423	25.8438	25.7645	25.8717	25.278	25.3807	25.2121	25.1043	25.381	25.2464	25.3855	25.4467	25.1486	24.9365	25.055	25.0569	25.3175	25.2851	25.4442	25.4468
P0ADP0	yigB	5-amino-6-(5-phospho-D-ribitylamino)uracil phosphatase YigB	25.0165	24.9656	24.7935	24.9619	25.4275	25.3078	25.2284	25.2335	25.0072	24.8255	24.8214	24.9248	24.8355	24.3971	24.7078	24.9315	24.4218	24.3589	24.3234	24.4615
P0ADP2	yigI	Uncharacterized protein YigI	25.369	25.2619	25.2034	25.2913	24.9868	24.9404	24.7583	24.91	25.1402	25.0716	25.0428	25.1195	24.8678	24.9988	24.8724	24.8223	25.0612	25.009	24.9729	24.9322
P0ADP7	ubiJ	Ubiquinone biosynthesis protein UbiJ	22.6649	22.88	22.9325	22.9573	22.9028	22.7864	22.9645	22.7091	22.4586	22.8137	22.4789	22.7197	22.5957	22.6881	22.6728	22.3791	22.4583	22.2843	22.9332	22.4546
P0ADP9	yihD	Protein YihD	26.046	25.9401	25.9404	25.8511	25.6634	25.7011	25.3788	25.6083	25.9156	25.6738	25.595	25.631	25.6487	25.477	25.5446	25.6393	25.2682	25.2417	25.1723	25.1587
P0ADQ2	yiiD	Uncharacterized protein YiiD	24.4218	24.2295	24.5709	24.3226	25.0009	25.1452	25.15	25.0865	24.4242	24.3895	24.2827	24.3404	23.7021	23.2629	23.6796	24.258	24.0173	24.2157	24.1328	24.3191
P0ADQ7	ygaM	Uncharacterized protein YgaM	28.7593	28.6417	28.6628	28.661	28.2479	28.1905	27.9867	28.2048	28.3779	28.3586	28.2554	28.452	28.1081	28.3763	28.2065	28.0173	28.2852	28.1917	28.1575	28.1265
P0ADR6	rlmM	Ribosomal RNA large subunit methyltransferase M	24.4674	24.3754	24.3918	24.224	24.859	24.689	25.3047	24.9714	24.4003	24.5629	24.6053	24.489	24.7088	24.5296	24.6757	24.5491	24.5878	24.5477	24.5346	24.6222
P0ADR8	ygdH	LOG family protein YgdH	26.1535	26.0846	26.1539	26.0403	26.254	26.2169	26.322	26.3315	26.4376	26.4982	26.5124	26.3606	26.7209	26.9065	26.688	26.6418	26.7171	26.6397	26.6322	26.5505
P0ADS2	zapA	Cell division protein ZapA	27.6266	27.6949	27.5544	27.6762	27.2487	27.1212	26.8893	27.1484	27.5686	27.5625	27.6137	27.6093	27.4091	27.7915	27.5328	27.4366	27.672	27.5177	27.4901	27.4542
P0ADS6	yggE	Uncharacterized protein YggE	29.1515	29.0828	29.0013	29.0764	28.7456	28.7826	28.4874	28.6333	29.1181	29.1138	29.1201	29.1618	29.3017	29.3458	29.3067	29.3129	29.0835	29.0509	29.0548	29.0558
P0ADS9	yggN	Uncharacterized protein YggN	27.415	27.3782	27.3315	27.3912	26.015	25.985	25.7051	25.8962	26.7564	26.8227	26.8126	26.8252	27.1356	27.3334	27.2755	27.2128	27.1834	27.2177	27.2089	27.1748
P0ADT2	ygiB	UPF0441 protein YgiB	25.0164	25.3007	25.2698	25.377	25.4095	25.5877	25.3715	25.4642	25.0381	25.1741	25.2028	25.2336	24.8711	25.1946	25.2028	24.9402	24.9473	25.1234	25.0981	25.0862
P0ADT5	ygiC	Putative acid--amine ligase YgiC	26.1125	26.0521	26.0726	26.02	25.4944	25.5603	25.4995	25.7056	25.8555	25.6909	25.6396	25.8326	25.6474	25.6669	25.6212	25.4351	25.8165	25.755	25.6332	25.4992
P0ADT8	ygiM	Uncharacterized protein YgiM	26.7205	26.6378	26.5903	26.5863	26.3982	26.2992	26.1129	26.3488	26.3975	26.4114	26.3494	26.4248	26.9094	27.0785	26.9041	26.8853	27.4508	27.3111	27.3357	27.2965
P0ADU2	ygiN	Probable quinol monooxygenase YgiN	27.5029	27.5225	27.4734	27.5085	27.5619	27.5012	27.2553	27.345	27.4708	27.5635	27.5458	27.6611	27.6363	27.956	27.546	27.4626	27.6092	27.5122	27.5416	27.5019
P0ADU5	ygiW	Protein YgiW	29.4288	29.3257	29.2531	29.236	27.3576	27.2717	26.9735	27.0446	28.0485	27.8245	27.7192	27.8112	28.5978	28.1868	28.5856	28.7105	28.3319	28.2559	28.2178	28.1913
P0ADU7	yqiB	Uncharacterized protein YqiB	19.655	20.6571	21.0761	20.1212	20.8126	20.3617	21.3262	20.3969	18.7291	19.2653	17.8012	19.0667	19.256	19.3035	20.3128	19.7471	20.1346	20.7869	20.5513	19.9211
P0ADV1	lptA	Lipopolysaccharide export system protein LptA	26.2765	26.2352	26.2398	26.2569	25.5033	25.6707	25.4365	25.4349	25.8065	25.8471	25.8078	25.9466	25.7522	26.0319	25.8936	25.8371	25.9196	25.8974	25.9282	25.9447
P0ADV5	yhbW	Uncharacterized protein YhbW	25.37	25.2714	25.2903	24.8099	24.8066	24.8023	24.6174	24.572	25.1816	24.9381	24.7162	24.9676	25.1543	24.7	25.008	24.838	24.6495	24.6675	24.5465	24.6487
P0ADV7	mlaC	Probable phospholipid-binding protein MlaC	27.3393	27.7016	27.7567	27.7383	25.8416	26.2254	25.9283	26.0634	26.6448	27.112	26.9965	27.0418	26.5711	27.3324	27.0383	27.2939	26.8268	27.2342	27.2154	27.0992
P0ADV9	lptC	Lipopolysaccharide export system protein LptC	21.4626	21.5827	21.6106	21.4413	21.5543	21.6209	21.8409	21.6189	21.3829	20.5831	21.2723	21.1858	21.3311	21.372	21.0067	21.5423	22.0218	21.4028	21.4358	21.7614
P0ADW3	yhcB	Inner membrane protein YhcB	29.9951	29.8627	29.8643	29.8895	29.941	29.8611	29.6417	29.9012	29.9143	29.8375	29.7997	29.8843	29.8457	30.1519	29.8975	29.7669	30.0006	29.8741	29.8448	29.8101
P0ADW8	yheV	Uncharacterized protein YheV	20.2718	19.7994	19.6062	20.5452	22.1872	22.0715	21.9998	21.7389	20.2646	21.2441	20.0072	20.7268	18.2783	14.9203	19.0496	18.8527	20.8989	19.2601	21.1541	19.0007
P0ADX1	yhfA	Protein YhfA	26.6814	26.842	26.7495	26.8273	26.9784	27.0414	26.7991	26.8802	26.5616	26.7573	26.7267	26.7478	26.671	27.0332	26.752	26.6541	26.5768	26.6135	26.6194	26.6511
P0ADX7	yhhA	Uncharacterized protein YhhA	26.9089	27.0109	26.8804	27.1086	25.1631	25.3136	24.9903	24.9631	26.4485	26.6037	26.6445	26.6844	26.1224	26.179	26.3491	25.9605	25.9788	26.022	26.0797	26.1113
P0ADX9	rsmD	Ribosomal RNA small subunit methyltransferase D	24.9038	24.9022	24.545	23.7239	23.861	24.6823	24.4226	24.6957	24.7638	24.7267	24.6392	24.1731	24.6281	24.3852	24.5787	24.3824	24.3185	24.2791	24.2919	23.8242
P0ADY1	ppiD	Peptidyl-prolyl cis-trans isomerase D	28.964	28.8914	28.903	29.0271	29.1508	29.1267	29.0059	29.11	28.9403	28.999	28.9873	28.9656	29.0421	29.2546	29.0822	29.0812	29.0862	29.044	29.0646	28.9736
P0ADY3	rplN	50S ribosomal protein L14	30.5332	30.4451	30.3785	30.3668	30.5577	30.4574	30.2746	30.4524	30.6847	30.6189	30.6142	30.4834	30.7296	30.964	30.794	30.6671	30.4099	30.3426	30.3701	30.3091
P0ADY7	rplP	50S ribosomal protein L16	26.6459	26.3941	26.5815	26.341	28.1727	28.186	28.0104	28.0509	27.119	26.7442	27.3927	26.4069	27.2315	27.5559	27.0259	26.9141	26.3674	26.6274	26.4824	26.4303
P0ADZ0	rplW	50S ribosomal protein L23	26.2854	26.5698	26.4853	26.45	25.9489	26.2344	26.0436	26.2596	26.1969	26.3106	26.251	26.1811	25.8843	26.7707	26.4465	26.2988	25.8289	26.0873	26.0456	25.9939
P0ADZ4	rpsO	30S ribosomal protein S15	30.5849	30.4811	30.4342	30.5004	30.4121	30.3744	30.1761	30.3389	30.4778	30.4525	30.4346	30.4135	30.4711	30.6951	30.4823	30.3292	30.2873	30.202	30.1691	30.1284
P0ADZ7	yajC	UPF0092 membrane protein YajC	28.3709	28.4866	28.4437	28.4275	28.2372	28.1997	28.0285	28.2251	28.1825	28.1786	28.1973	28.2159	28.5295	28.0304	28.6225	28.6834	27.8669	27.7594	27.7977	28.6415
P0AE01	trmJ	tRNA (cytidine/uridine-2'-O-)-methyltransferase TrmJ	26.5399	26.3736	26.4533	26.4261	26.6585	26.5934	26.7636	26.751	26.6623	26.728	26.7033	26.6242	26.8076	27.0219	26.7947	26.7242	27.107	27.0476	27.021	27.032
P0AE06	acrA	Multidrug efflux pump subunit AcrA	30.2134	30.149	30.1674	30.1561	30.1977	30.232	30.0783	30.2876	30.0162	29.964	29.9432	30.0463	29.8515	30.061	29.8618	29.8052	29.807	29.7753	29.7502	29.7075
P0AE08	ahpC	Alkyl hydroperoxide reductase subunit C	30.4617	30.4116	30.2934	30.3662	29.9465	29.9888	29.7529	29.8812	30.1418	30.2613	30.1979	30.0591	30.5952	30.7599	30.6451	30.8182	30.5738	30.6015	30.5934	30.5273
P0AE12	amn	AMP nucleosidase	24.2271	24.3593	24.5887	24.1027	24.7612	24.6839	25.0732	25.035	24.9065	25.0543	25.0024	24.7413	25.4675	25.6517	25.2963	25.1385	25.1748	25.2744	25.2473	25.2802
P0AE14	ampE	Protein AmpE	22.0054	20.978	22.1923	22.1133	22.5089	22.4725	22.8097	22.511	22.2109	20.6699	22.5768	21.7307	22.8717	21.267	22.8153	22.6934	22.1575	22.8355	21.976	21.5701
P0AE18	map	Methionine aminopeptidase	28.1695	28.1432	28.049	28.1407	28.2894	28.4194	28.2944	28.214	28.3134	28.1108	28.0621	28.0558	28.1232	28.0394	28.0194	27.9228	27.7068	27.7504	27.7698	27.7374
P0AE22	aphA	Class B acid phosphatase	24.5404	24.4948	24.4052	24.4546	23.1548	23.2129	22.9801	23.0235	24.0189	23.914	23.8888	24.0653	23.687	23.9538	23.8495	23.8308	23.9264	23.8366	24.055	24.0356
P0AE28	aroM	Protein AroM	22.3307	22.4095	22.1449	22.1555	22.1821	22.4921	22.394	22.227	21.9275	22.2461	21.7774	22.1098	22.2295	22.3343	21.4988	21.9811	21.9817	22.2119	22.3217	22.4171
P0AE34	artQ	Arginine ABC transporter permease protein ArtQ	22.1642	22.156	22.205	22.1983	22.2171	22.1819	22.3689	22.4256	23.2741	23.513	23.5351	23.4255	23.2044	23.327	23.3852	23.8928	23.8347	24.0168	23.9583	23.9949
P0AE37	astA	Arginine N-succinyltransferase	21.6259	21.6453	21.3577	21.399	19.4985	19.5478	20.3601	20.1086	18.5888	18.2968	18.8848	18.2271	17.7687	20.7374	16.0166	18.7853	16.1823	18.883	15.64	18.3328
P0AE39	ypdB	Transcriptional regulatory protein YpdB	23.4651	23.4148	23.5327	23.299	22.7947	23.0402	22.7526	22.625	23.3131	23.4096	23.2283	23.0763	23.1294	23.2722	23.2395	23.3983	23.1831	23.1742	23.1487	23.111
P0AE45	ytfL	UPF0053 inner membrane protein YtfL	23.3143	23.3266	23.2093	23.4122	23.9944	24.0353	24.6289	24.2044	23.1343	23.2403	23.3312	23.0497	22.8899	23.028	22.9641	23.2043	23.5558	23.4577	23.4857	23.5471
P0AE48	ytfP	Gamma-glutamylcyclotransferase family protein YtfP	26.9138	26.923	26.8363	26.8278	26.3716	26.3181	26.0572	26.3325	26.4161	26.3884	26.3521	26.5038	26.1795	26.3501	26.1865	26.256	26.2673	26.2604	26.21	26.1537
P0AE52	bcp	Putative peroxiredoxin bcp	28.9184	28.9007	28.8414	28.8862	28.5349	28.4693	28.2308	28.4378	28.5666	28.5252	28.5161	28.6582	28.5424	28.7678	28.5952	28.3793	28.5318	28.439	28.4346	28.361
P0AE60	cedA	Cell division activator CedA	24.66	24.5784	24.5079	24.5512	23.8632	23.8446	23.7207	23.823	24.3568	24.1429	24.2709	24.3453	23.9528	23.9056	23.5696	23.8252	24.2723	24.2159	24.1665	24.2088
P0AE63	chaB	Cation transport regulator ChaB	23.5508	23.7643	23.6719	23.6959	22.8728	23.1422	22.6481	22.6871	23.0339	22.9973	23.1598	23.1507	22.5463	22.8931	22.6252	23.1568	22.5402	22.8079	22.8244	22.8439
P0AE67	cheY	Chemotaxis protein CheY	19.0399	18.7491	20.1844	19.9344	17.9998	16.7343	19.3498	16.9148	20.3678	20.5444	20.1864	20.3543	20.0203	19.192	19.9349	18.6945	20.4985	20.5713	20.9628	20.4628
P0AE70	mazF	Endoribonuclease MazF	24.0267	23.7855	23.8772	23.7958	23.6545	23.7357	23.1668	23.588	23.7115	23.7077	23.5152	23.717	23.8357	24.0927	23.897	23.8471	23.996	23.8775	23.8879	23.6129
P0AE76	cobU	Bifunctional adenosylcobalamin biosynthesis protein CobU	21.6364	21.8494	21.685	21.7632	21.2921	20.9627	21.4051	21.3042	21.366	21.6652	21.6611	21.6378	19.5623	21.8878	21.5829	21.4298	21.6035	21.4819	21.6057	21.6178
P0AE78	corC	Magnesium and cobalt efflux protein CorC	26.1442	26.4335	26.4257	26.4782	26.5035	26.7549	26.798	26.7071	26.4042	26.6316	26.6038	26.5392	26.4804	26.6346	26.5782	26.5628	26.46	26.6771	26.7275	26.7119
P0AE82	cpxA	Sensor protein CpxA	24.0348	24.0834	24.0693	24.0294	25.256	25.438	25.8064	25.4726	24.3921	24.2379	24.4944	24.3401	24.5369	24.4761	24.2302	24.5299	24.5908	24.5248	24.4267	24.6508
P0AE85	cpxP	Periplasmic protein CpxP	21.1886	20.3574	20.3147	20.6062	21.6023	21.3291	21.279	21.8561	21.1724	20.4584	21.2223	20.8763	20.5941	20.9568	20.6848	19.1227	20.655	20.6106	20.6375	20.6333
P0AE88	cpxR	Transcriptional regulatory protein CpxR	27.6328	27.5509	27.5313	27.568	27.4865	27.4018	27.1845	27.3509	27.322	27.2561	27.254	27.3134	27.2412	27.1117	27.2707	27.1953	27.1415	27.151	27.1146	27.0705
P0AE91	creA	Protein CreA	26.3803	26.372	26.2968	26.3674	25.8446	26.2244	26.1214	25.7702	26.0468	26.1215	26.0832	26.1442	25.9921	26.2546	25.9836	25.7412	26.1717	26.0283	26.2451	26.1377
P0AE95	csgE	Curli production assembly/transport component CsgE	18.6803	20.3164	18.9856	19.4815	20.6379	18.6193	20.3248	19.4155	18.0938	18.8866	20.0793	19.6538	20.2502	19.9872	19.835	19.2388	19.7589	20.0206	18.7552	19.6574
P0AE98	csgF	Curli production assembly/transport component CsgF	20.2769	20.2347	18.2295	18.5381	18.8725	19.1041	19.3096	19.7069	18.0939	19.1364	19.467	18.8714	22.8985	22.9339	23.0477	23.1881	19.6263	18.3414	19.8005	19.6253
P0AEA2	csgG	Curli production assembly/transport component CsgG	19.6661	17.3845	18.3653	17.6076	17.73	18.8616	18.044	18.6994	17.8095	17.9659	18.3133	18.2638	21.976	21.7712	21.7952	21.8546	20.388	17.4665	19.4083	19.201
P0AEA8	cysG	Siroheme synthase	24.0442	24.212	23.9631	24.0375	24.4746	24.4573	24.5273	24.5908	24.4854	24.6468	24.5442	24.4675	24.7153	24.5085	24.3484	24.6164	24.3435	24.481	24.4389	24.5639
P0AEB2	dacA	D-alanyl-D-alanine carboxypeptidase DacA	28.2002	28.1554	28.1059	28.1181	28.635	28.5769	28.5106	28.658	28.0665	28.3774	28.369	28.3113	28.6121	28.4703	28.4084	28.5247	28.3219	28.104	28.2688	28.3194
P0AEB7	yoaB	RutC family protein YoaB	25.3867	25.4301	25.1485	25.3247	24.954	25.0964	25.1646	25.1587	24.9258	25.0035	24.906	24.9607	24.9421	24.6385	24.9758	24.9748	24.8742	24.8505	24.964	24.857
P0AEC0	yoaE	UPF0053 inner membrane protein YoaE	16.8926	16.5055	16.3019	19.4127	17.7782	17.9972	18.8714	17.7982	13.951	17.0373	15.7934	17.5792	19.4927	19.2053	19.5286	19.8449	17.544	20.2964	18.9376	19.2942
P0AEC3	arcB	Aerobic respiration control sensor protein ArcB	24.9182	25.2933	25.2787	25.2047	26.0673	25.9984	26.2672	26.1401	25.6237	25.4432	25.6328	25.5967	25.5569	25.4469	25.4953	25.7519	25.3131	25.3196	25.3258	25.2896
P0AEC5	barA	Signal transduction histidine-protein kinase BarA	21.4906	21.9102	20.9906	20.8982	21.8319	20.2814	21.3047	19.8658	21.1855	20.7398	20.4948	20.8546	20.6995	19.0451	20.4606	20.6127	20.6092	20.9719	20.9383	18.223
P0AED0	uspA	Universal stress protein A	26.4528	26.5096	26.4784	26.4644	26.0165	26.043	25.8685	26.0118	25.9289	25.9682	25.8874	25.923	25.9894	25.4928	25.7735	25.9755	25.194	25.2323	25.545	25.3614
P0AED5	uvrY	Response regulator UvrY	22.7594	23.0296	23.1243	22.782	23.711	23.6172	23.7619	23.4636	23.5614	23.863	24.0133	23.6528	23.6452	24.6389	23.9785	23.5602	23.8647	24.1208	23.8608	23.875
P0AED7	dapE	Succinyl-diaminopimelate desuccinylase	23.2073	22.6045	23.1761	22.2802	23.1149	23.0414	23.0185	23.0143	22.4003	21.9316	22.0756	22.483	22.4748	21.9989	22.2116	23.03	21.9279	21.8832	22.3042	22.5305
P0AED9	dcm	DNA-cytosine methyltransferase	20.006	19.0784	19.0149	15.5487	21.9588	21.6951	22.2349	21.8145	21.0918	20.9668	20.7974	20.2732	21.3141	20.8058	18.7552	18.9445	19.2452	20.6765	20.8719	20.4547
P0AEE1	dcrB	Protein DcrB	28.1573	28.1082	28.0392	28.1264	28.0523	27.9934	27.7982	27.9668	28.0765	28.0783	28.0961	28.1725	28.6299	28.7985	28.5928	28.5503	27.8608	27.8023	27.891	27.8184
P0AEE3	degS	Serine endoprotease DegS	25.1378	24.9422	25.1102	25.0901	25.9087	25.7573	25.8824	25.9102	25.2843	25.1189	25.1948	25.21	24.9463	24.8874	24.8128	24.8323	25.2687	25.1012	25.1149	25.1066
P0AEE5	mglB	D-galactose-binding periplasmic protein	29.4839	29.3123	29.3002	29.3162	24.7365	24.62	24.7008	24.9724	28.3138	28.3514	28.2864	28.3968	27.0776	27.3813	27.1653	27.2543	27.9725	27.9361	27.9115	27.9024
P0AEE8	dam	DNA adenine methylase	22.1734	22.1822	22.0304	21.9839	21.7621	21.7042	21.619	21.7231	22.0406	21.7869	21.938	21.8886	21.9073	21.091	21.7645	22.0948	21.8277	22.0817	22.0367	21.9177
P0AEF0	dnaC	DNA replication protein DnaC	24.2188	24.023	24.2067	24.1836	24.3182	24.186	23.926	24.1527	24.0746	23.8444	23.9918	24.0415	23.7773	23.4887	23.5059	23.6908	23.6018	23.5796	23.4531	23.4921
P0AEF4	dpiA	Transcriptional regulatory protein DpiA	22.0528	22.0908	21.9837	22.2564	22.0594	21.7383	21.6753	21.7443	22.0246	21.7377	21.1469	21.5062	20.8115	18.6373	20.0624	21.0134	20.4653	21.1753	20.5067	19.96
P0AEF8	dppB	Dipeptide transport system permease protein DppB	21.8269	21.7341	22.0555	21.706	22.4523	21.9308	23.0021	22.4678	22.037	22.5206	21.6874	21.8754	21.3016	21.6684	21.8354	22.7622	21.3613	21.1175	21.2338	22.7535
P0AEG1	dppC	Dipeptide transport system permease protein DppC	23.3844	22.9945	22.959	22.8418	23.5308	23.5154	24.0472	23.5692	21.6663	22.2949	23.0266	22.9506	23.0516	23.7412	23.0367	23.1313	23.9883	23.9776	24.0248	23.9737
P0AEG4	dsbA	Thiol:disulfide interchange protein DsbA	24.9605	25.9062	25.8076	25.8643	23.779	24.8031	24.4028	24.5562	24.5016	25.6347	25.4932	25.3991	25.0536	26.6111	26.1526	26.092	24.896	25.6794	25.684	25.6034
P0AEG6	dsbC	Thiol:disulfide interchange protein DsbC	27.0529	27.0136	26.9189	27.0647	26.3081	26.2645	26.009	26.1261	26.9121	26.9405	26.941	26.9763	26.8398	26.6887	26.8808	26.686	26.7047	26.7657	26.7743	26.785
P0AEH1	rseP	Regulator of sigma-E protease RseP	23.8047	23.7247	23.9811	23.6489	24.6653	24.6285	25.4126	24.9381	23.6628	23.7179	23.8486	23.887	24.0634	23.9585	23.8937	24.187	24.1603	24.0301	23.9443	24.0099
P0AEH3	elaA	Protein ElaA	25.7611	25.6122	25.5916	25.5128	25.4487	25.3448	25.1707	25.299	25.8708	25.8247	25.7641	25.8344	25.78	26.032	26.0053	25.6127	25.6997	25.5962	25.5155	25.5054
P0AEH5	elaB	Protein ElaB	26.8928	26.7426	26.756	26.8457	26.1941	26.2562	25.9669	26.4474	26.575	26.1374	26.2267	26.1654	25.9729	25.8996	26.4175	26.518	26.7628	26.125	26.2412	26.1388
P0AEI1	miaB	tRNA-2-methylthio-N(6)-dimethylallyladenosine synthase	22.8614	23.5672	23.5513	23.3302	25.9443	25.8723	26.2454	25.9706	24.8433	24.5918	24.9083	24.6871	24.3342	24.6379	24.1681	24.4072	24.5823	24.6234	24.7157	24.4085
P0AEI4	rimO	Ribosomal protein S12 methylthiotransferase RimO	22.9556	22.4099	22.8043	22.5442	24.7498	24.7604	25.0874	24.7907	24.5891	24.5658	24.4364	24.0962	24.7511	24.8152	24.7944	24.8469	24.0994	23.9696	24.1483	23.9645
P0AEI6	nudJ	Phosphatase NudJ	24.218	24.0377	23.9615	23.8955	23.4632	23.3821	23.5126	23.5211	24.1952	24.0299	23.8278	23.9533	23.9292	23.9645	23.9439	23.8779	23.9019	23.8511	24.0889	23.85
P0AEJ0	emrB	Multidrug export protein EmrB	21.1427	19.7739	21.3205	18.0486	21.1433	21.0126	22.0985	21.4747	19.2528	19.7016	20.037	20.7264	19.4438	18.1137	18.7818	20.0598	20.5129	19.5971	20.3103	20.7329
P0AEJ2	entC	Isochorismate synthase EntC	23.7223	23.5216	23.6342	23.6665	24.2657	24.2071	24.3634	24.2571	23.8266	23.8289	23.9181	23.4991	23.1801	23.5866	23.5756	23.5694	24.0901	24.2079	24.1936	23.9991
P0AEJ4	envZ	Osmolarity sensor protein EnvZ	21.3123	21.1742	21.7728	21.7137	22.0127	21.6703	22.1824	22.3334	21.5302	21.2606	21.4897	21.6693	22.2054	22.1793	22.1086	22.1122	22.1074	21.144	21.7897	21.8652
P0AEJ6	eutB	Ethanolamine ammonia-lyase heavy chain	22.2676	22.6829	21.7809	21.8629	22.5702	21.515	21.534	21.343	21.7914	21.8197	21.5197	22.3843	22.087	22.6094	22.2471	20.8874	23.1669	23.1931	22.044	23.099
P0AEK0	exoX	Exodeoxyribonuclease 10	20.265	19.9713	20.1666	20.3923	19.5843	19.8105	19.8957	21.0291	21.1093	21.1713	20.2312	21.0823	20.7786	20.8463	21.2178	20.7439	19.2608	20.6904	20.0041	19.899
P0AEK2	fabG	3-oxoacyl-[acyl-carrier-protein] reductase FabG	29.0072	28.8426	28.784	28.7828	28.4912	28.4007	28.2156	28.3884	28.8486	28.7629	28.7415	28.6811	29.033	29.227	29.0458	29.0604	28.8957	28.8079	28.7774	28.7018
P0AEK4	fabI	Enoyl-[acyl-carrier-protein] reductase [NADH] FabI	29.3108	29.474	29.4456	29.4679	29.3796	29.5699	29.527	29.5421	29.195	29.3479	29.3462	29.4075	29.1629	29.3151	29.3376	29.3899	29.0253	29.2534	29.2916	29.2596
P0AEL3	feoA	Ferrous iron transport protein A	18.4493	18.7663	18.2508	17.6754	20.6585	20.2011	20.0812	20.3895	21.3923	21.1174	21.0673	21.0817	21.2502	21.3335	21.1873	20.9841	21.0509	20.9627	20.7863	20.947
P0AEL6	fepB	Ferrienterobactin-binding periplasmic protein	24.5416	24.444	24.4923	24.5202	23.4871	23.2448	23.1642	23.169	23.7521	24.3115	24.2829	23.7354	24.5148	24.903	24.4641	24.5175	25.111	24.9398	24.7767	24.8905
P0AEM0	fkpB	FKBP-type 16 kDa peptidyl-prolyl cis-trans isomerase	25.0155	25.0957	25.0102	24.9683	24.9209	24.9136	24.6956	24.9409	24.7613	24.6867	24.7468	24.8814	24.6328	24.4995	24.5074	24.5443	24.5433	24.3359	24.5627	24.5612
P0AEM4	flgM	Negative regulator of flagellin synthesis	24.0805	23.9029	23.743	23.9463	23.1709	23.0346	22.8756	22.7922	24.4197	24.4801	24.4128	24.344	24.1624	24.1298	24.0763	24.029	24.3357	23.9716	24.2341	24.0646
P0AEM6	fliA	RNA polymerase sigma factor FliA	20.2877	20.7083	20.9113	20.6303	18.84	20.4888	21.0685	19.3678	20.8393	21.2919	21.318	20.2766	20.6583	21.267	21.0413	20.1284	21.7646	22.0344	19.4846	21.6282
P0AEM9	fliY	L-cystine-binding protein FliY	30.2161	30.1916	30.0431	30.1094	28.2825	28.2662	28.0215	28.1173	29.4408	29.4991	29.4261	29.4175	29.4804	29.5985	29.5104	29.6666	29.508	29.5524	29.5124	29.4946
P0AEN1	fre	NAD(P)H-flavin reductase	26.7191	26.7393	26.6842	26.6727	26.3793	26.2958	26.3248	26.3591	26.6197	26.6745	26.6075	26.6838	26.3666	26.7541	26.5228	26.5959	26.6504	26.648	26.6014	26.6136
P0AEN4	ftsL	Cell division protein FtsL	21.6587	21.4328	21.3166	21.6944	23.0814	22.9166	23.037	22.6475	22.5759	22.2566	22.074	22.6003	21.9913	22.1711	21.8753	21.8886	21.9181	21.6663	21.847	21.5915
P0AEN8	fucU	L-fucose mutarotase	25.3902	25.3391	25.2169	25.3257	24.3699	24.2423	24.1548	24.426	24.8224	24.6876	24.6311	24.7509	24.3368	24.5003	24.5432	24.6939	24.6886	24.6884	24.688	24.6942
P0AEP1	galP	Galactose-proton symporter	19.0714	19.1043	19.3545	19.1201	20.607	20.389	22.377	21.0192	18.6013	18.2084	18.1194	18.2529	17.7608	18.6394	17.8921	17.8176	20.0557	20.1871	15.285	15.0917
P0AEP3	galU	UTP--glucose-1-phosphate uridylyltransferase	28.5463	28.5443	28.4492	28.4845	28.142	28.1425	27.9904	28.1376	28.5286	28.5078	28.4223	28.4643	28.3969	28.5389	28.3877	28.4423	28.1881	28.1745	28.1275	28.0196
P0AEQ1	glcG	Protein GlcG	26.6067	26.4756	26.3683	26.4817	24.2287	24.2154	23.9624	24.2223	26.3402	26.3283	26.2534	26.4382	24.5227	24.7535	24.5592	24.4735	25.4665	25.3896	25.3626	25.3452
P0AEQ3	glnH	Glutamine-binding periplasmic protein	29.4819	29.4351	29.4107	29.4246	27.6054	27.4781	27.2546	27.312	29.2176	29.2998	29.2436	29.3499	29.1756	29.4461	29.1255	29.1468	29.4392	29.4071	29.4232	29.4252
P0AES0	gss	Bifunctional glutathionylspermidine synthetase/amidase	24.6092	24.6552	24.6902	24.6021	25.9131	25.7974	26.4237	25.9911	25.3054	25.5106	25.3787	25.315	25.8847	25.9789	25.9172	25.7913	25.4795	25.3922	25.5084	25.4683
P0AES2	gudD	Glucarate dehydratase	23.7111	23.6299	23.6877	23.7413	22.5347	22.5931	22.4597	22.7723	22.7789	22.9788	22.9662	22.9201	23.2341	22.7343	23.1059	23.2519	22.781	22.8977	22.962	22.9332
P0AES4	gyrA	DNA gyrase subunit A	26.78	26.8009	26.9998	26.8651	27.9785	27.9149	28.8484	28.2244	27.096	27.2285	27.2599	27.1412	27.4539	27.4315	27.3688	27.5681	27.3186	27.3406	27.253	27.2506
P0AES6	gyrB	DNA gyrase subunit B	27.2179	27.1714	27.2781	27.2495	28.2734	28.3241	28.688	28.3232	27.4656	27.5393	27.5557	27.4553	27.8372	27.7033	27.719	27.7384	27.6141	27.6146	27.5852	27.5371
P0AES9	hdeA	Acid stress chaperone HdeA	23.9768	23.8542	23.8572	23.853	16.077	18.1137	20.7806	19.6285	20.8056	20.7848	20.953	20.5092	22.7302	22.4404	22.9754	23.3493	22.4661	22.5119	22.8292	22.9995
P0AET2	hdeB	Acid stress chaperone HdeB	28.4519	28.4061	28.2833	28.405	24.2859	24.2451	24.0472	24.2863	25.8249	25.7423	25.7668	25.8628	27.5785	27.8445	27.7646	27.5814	27.8182	27.7921	27.7129	27.8052
P0AET8	hdhA	7-alpha-hydroxysteroid dehydrogenase	27.6888	27.6164	27.6008	27.6525	26.7826	26.8382	26.7449	26.8294	27.3012	27.3499	27.3335	27.3419	27.0364	27.2252	27.1753	27.1404	27.5276	27.5354	27.4885	27.506
P0AEU0	hisJ	Histidine-binding periplasmic protein	28.2623	28.2345	28.1448	28.06	29.4799	29.4015	29.202	29.149	33.1833	33.2379	33.1913	33.2704	34.3759	34.6805	34.3968	34.4702	32.7051	32.7673	32.6878	32.7407
P0AEU3	hisM	Histidine transport system permease protein HisM	18.6472	20.3749	20.1349	20.3564	21.5945	21.406	22.7454	21.8084	25.2069	25.4739	25.4731	25.4025	25.9289	25.9145	26.0862	26.1015	25.1684	25.2684	25.2058	25.2192
P0AEU7	skp	Chaperone protein Skp	29.8836	29.8949	29.9196	29.9466	29.2746	29.3453	29.056	29.2207	29.4034	29.4388	29.4072	29.5056	29.1641	29.6299	29.3044	29.3538	29.5178	29.4893	29.4686	29.419
P0AEV1	rssB	Regulator of RpoS	23.1269	23.0222	23.2517	23.092	23.0237	22.9989	24.0078	23.8499	22.9992	23.4581	24.0436	23.8606	22.7671	22.5164	22.0319	23.011	23.0547	23.4835	23.6595	23.746
P0AEV9	hycI	Hydrogenase 3 maturation protease	23.5525	23.4771	23.4424	23.562	22.9819	22.9391	22.7501	22.7873	22.9981	23.3035	23.2162	23.3833	23.1102	23.3484	22.958	22.8873	22.9512	22.8469	23.0414	23.1065
P0AEW4	cpdA	3',5'-cyclic adenosine monophosphate phosphodiesterase CpdA	24.4446	24.5415	24.3119	24.4222	24.0563	24.0425	23.7254	23.8504	24.6332	24.5979	24.4545	24.6297	24.3112	24.4851	24.1207	24.0523	24.5587	24.4066	24.0347	24.1132
P0AEW6	gsk	Inosine-guanosine kinase	23.3279	23.2547	23.7881	24.0385	24.6243	24.5504	24.6798	24.5683	24.5502	24.657	24.6814	24.6541	24.8094	24.3508	24.76	24.7635	24.1391	24.0014	24.2322	24.2479
P0AEW9	fruK	1-phosphofructokinase	21.3211	21.4526	21.8057	21.5881	20.5904	20.4546	20.5948	20.4375	20.7026	21.0238	21.0805	21.0145	20.5155	21.0468	20.7901	21.1511	22.1625	22.1031	22.3136	22.0124
P0AEX3	kgtP	Alpha-ketoglutarate permease	21.6714	21.8421	22.0726	21.8989	22.9437	22.5383	24.0325	22.981	22.3142	22.2169	22.3402	22.1858	22.7762	22.5391	22.7697	22.9618	23.1819	23.1619	23.127	23.1515
P0AEX5	prkB	Probable phosphoribulokinase	24.3937	24.2768	24.2949	24.4309	24.5069	24.7862	24.4869	24.6014	24.5983	24.7035	24.5149	24.4314	24.7216	24.793	24.2819	24.5415	24.6051	24.6003	24.4911	24.5767
P0AEX9	malE	Maltose-binding periplasmic protein	27.5547	27.4376	27.2866	27.3745	23.3677	23.077	23.0656	23.7407	26.9345	26.9901	26.9508	27.0658	26.1685	26.3446	26.301	26.1337	26.8939	26.8879	26.811	26.8838
P0AEY3	mazG	Nucleoside triphosphate pyrophosphohydrolase	23.6097	23.5145	23.4236	23.4988	23.489	23.274	23.3096	23.4011	23.4412	23.9348	23.7225	23.694	23.9863	23.7085	23.4658	23.5558	23.9946	23.8132	23.9254	23.7708
P0AEY5	mdaB	Modulator of drug activity B	24.1999	24.3457	24.2208	24.2555	23.6434	23.705	23.4011	23.797	23.9473	23.9217	24.0171	24.0432	23.813	23.8277	23.7799	23.9384	23.747	23.7436	23.939	24.1346
P0AEZ1	metF	5,10-methylenetetrahydrofolate reductase	23.8311	24.2673	23.789	23.7936	24.7739	24.6777	24.6017	24.4091	24.3281	24.484	24.2496	24.3027	23.8672	24.0218	23.7326	24.4315	24.1997	24.1156	24.0306	23.9837
P0AEZ3	minD	Septum site-determining protein MinD	29.2796	29.2225	29.2489	29.2427	28.9386	28.9593	28.8825	28.989	29.184	29.2283	29.2156	29.1516	29.1719	29.3611	29.2016	29.3245	29.2375	29.2836	29.244	29.2075
P0AEZ9	moaB	Molybdenum cofactor biosynthesis protein B	28.9155	28.867	28.8346	28.8652	28.1676	28.2066	28.0135	28.2113	28.5896	28.6415	28.5958	28.6409	28.9904	29.332	29.0497	28.8893	29.31	29.2411	29.1776	29.1715
P0AF03	mog	Molybdopterin adenylyltransferase	27.1095	27.0488	27.0348	27.0349	26.4892	26.422	26.2412	26.418	26.6479	26.5847	26.5837	26.6265	26.5599	26.6728	26.5527	26.4375	26.7213	26.6556	26.6122	26.5667
P0AF08	mrp	Iron-sulfur cluster carrier protein	26.3211	26.2653	26.1904	26.0953	27.0175	26.9072	26.755	26.8433	26.5975	26.5248	26.4333	26.4902	26.498	26.5491	26.5297	26.5406	26.3781	26.371	26.3762	26.2363
P0AF12	mtnN	5'-methylthioadenosine/S-adenosylhomocysteine nucleosidase	28.2575	28.275	28.2043	28.207	28.2338	28.0243	27.8504	28.0247	28.1386	28.231	28.1104	28.2288	28.2917	28.4281	28.235	28.0808	27.9363	27.9868	27.936	27.9579
P0AF16	murJ	Lipid II flippase MurJ	18.0612	17.7789	18.2091	18.4833	18.5173	18.7282	21.4248	19.3964	17.7413	18.5133	18.3702	18.6083	18.8516	17.1432	17.917	19.0002	17.9133	16.634	18.4294	18.505
P0AF18	nagA	N-acetylglucosamine-6-phosphate deacetylase	26.109	26.0382	26.0159	26.111	25.7056	25.6587	25.7099	25.7418	25.9024	25.9026	25.7548	25.6102	25.6927	25.728	25.7436	25.5246	26.0253	26.0552	26.0022	25.9325
P0AF20	nagC	N-acetylglucosamine repressor	25.109	24.9806	25.1415	24.8838	25.3911	25.2699	25.6537	25.3603	25.2255	25.0981	25.2295	25.118	25.3423	25.1148	25.0608	25.4143	25.4528	25.5427	25.3578	25.39
P0AF24	nagD	Ribonucleotide monophosphatase NagD	26.8034	26.7282	26.6011	26.7269	26.4304	26.3731	26.2329	26.3892	26.4702	26.3862	26.4234	26.4776	26.2388	26.1862	26.223	26.1768	26.3133	26.2596	26.3006	26.3112
P0AF28	narL	Nitrate/nitrite response regulator protein NarL	26.2657	26.4794	26.3557	26.2833	25.8074	25.862	25.7589	25.611	25.8435	25.8225	25.7922	25.8337	25.8159	25.5471	25.5457	25.8553	25.549	25.7152	25.8157	25.753
P0AF36	zapB	Cell division protein ZapB	28.4246	28.3162	28.2649	28.2594	28.2743	28.1721	27.8967	28.1	28.3603	28.3063	28.2547	28.2806	28.5218	28.7761	28.5452	28.5023	28.4146	28.3082	28.2734	28.1998
P0AF43	yjbB	Uncharacterized protein YjbB	21.1871	19.6908	21.1906	19.4501	21.9405	21.8518	23.0163	22.3634	22.6809	19.8095	22.4846	19.8829	22.6177	23.0569	22.1402	21.9813	19.0985	19.3358	18.892	19.356
P0AF48	yjbQ	UPF0047 protein YjbQ	24.0971	24.0639	23.9939	24.0067	23.5102	23.6403	23.3173	23.3482	23.5824	23.5135	23.501	23.7918	23.2395	23.2052	23.3486	23.0811	23.4342	23.4298	23.3162	23.1033
P0AF50	yjbR	Uncharacterized protein YjbR	26.5564	26.4526	26.4257	26.3999	25.8081	25.7983	25.5314	25.7796	25.958	25.8203	25.8198	25.9633	25.8744	26.1027	25.9317	26.1675	26.322	26.3062	26.2695	26.2176
P0AF52	ghxP	Guanine/hypoxanthine permease GhxP	21.6051	20.684	21.1795	21.609	22.9668	22.6907	24.0357	23.1386	21.0227	21.7519	21.7935	21.8138	21.6739	21.7679	21.7489	21.9437	22.4183	22.2493	21.5062	21.7086
P0AF56	yjcO	Uncharacterized protein YjcO	21.3905	21.546	21.6288	20.9487	21.0992	21.0023	20.703	21.1615	22.6149	22.7228	22.373	22.5395	22.8347	20.0258	22.3535	22.9885	23.8112	23.7015	23.4085	23.786
P0AF59	yjdI	Uncharacterized protein YjdI	23.6848	23.4938	23.5737	23.7116	23.1099	23.0416	22.8097	22.8824	23.7329	23.6726	23.7268	23.7119	23.1868	22.9272	23.0284	22.9641	23.1972	23.0985	23.2158	23.1224
P0AF63	nsrR	HTH-type transcriptional repressor NsrR	24.8024	25.5301	25.5598	25.4274	25.0876	25.326	24.9844	25.2619	25.2226	25.615	25.5003	25.5563	23.4967	24.7691	25.2684	25.5764	25.1928	25.4091	25.4169	25.3767
P0AF67	tsaE	tRNA threonylcarbamoyladenosine biosynthesis protein TsaE	27.4849	27.4923	27.5127	27.4721	27.2298	27.1867	26.9755	27.2611	27.219	27.2118	27.1495	27.3115	27.0206	27.5034	27.0408	26.9252	27.299	27.2078	27.1914	27.0787
P0AF70	yjeI	Uncharacterized protein YjeI	25.8295	25.6776	25.6433	25.7175	25.34	25.208	24.9818	25.1776	25.4912	25.4535	25.3981	25.5052	25.3999	25.7237	25.4972	25.1715	25.3638	25.28	25.2749	25.205
P0AF90	rraB	Regulator of ribonuclease activity B	28.0559	28.0417	27.8453	28.0133	28.3729	28.4709	28.1993	28.3303	28.7194	28.6279	28.6523	28.7142	28.622	28.6933	28.6343	28.4562	28.4177	28.3685	28.3566	28.3608
P0AF93	ridA	2-iminobutanoate/2-iminopropanoate deaminase	30.4945	30.3932	30.3437	30.3579	29.7286	29.6847	29.4813	29.6393	29.8411	29.8421	29.8164	29.9066	29.7811	30.0552	29.7798	29.7694	30.0722	29.9635	29.9695	29.9611
P0AF96	tabA	Toxin-antitoxin biofilm protein TabA	27.132	27.2149	27.1378	27.1569	26.9713	26.8503	26.5596	26.8192	26.6484	26.6721	26.6595	26.879	26.7482	27.1839	26.5665	26.7681	26.6807	26.7234	26.8333	26.8121
P0AF98	lptF	Lipopolysaccharide export system permease protein LptF	23.8971	23.5424	24.001	24.0296	25.0086	24.8482	25.6519	25.0686	23.4065	23.6714	23.7741	23.9203	23.915	23.7007	23.8992	24.2904	24.1726	24.1668	24.1042	23.976
P0AFA2	narX	Nitrate/nitrite sensor protein NarX	22.6957	22.705	22.6726	22.6213	23.725	23.5052	24.1528	23.5708	22.6827	23.0587	22.8864	22.9739	22.717	21.5385	22.5948	22.8753	22.6944	22.5463	22.6918	22.62
P0AFA7	nhaB	Na(+)/H(+) antiporter NhaB	18.6941	18.2678	20.0414	18.9307	22.0855	21.5811	23.6903	22.2542	19.2356	19.638	21.2131	19.1213	21.9073	20.5952	21.6569	22.1784	21.7469	20.127	20.3744	21.3306
P0AFB1	nlpI	Lipoprotein NlpI	24.7312	24.5253	24.6535	24.6015	24.2897	24.2418	24.0893	24.3693	24.4836	24.3324	24.3102	24.489	24.3374	24.4332	24.3491	24.5442	24.3076	24.2054	24.2984	24.2676
P0AFB5	glnL	Nitrogen regulation protein NR(II)	24.3293	24.1679	24.0661	24.293	24.5763	24.6003	24.6739	24.61	24.6002	24.7462	24.7015	24.7129	24.5626	24.2695	24.6906	24.6346	24.9906	24.9391	24.798	24.8702
P0AFB8	glnG	Nitrogen regulation protein NR(I)	24.5314	24.5607	24.4646	24.2899	25.3666	25.4648	25.5734	25.3787	25.089	25.0287	25.2542	25.1723	25.1548	24.9858	24.8992	25.0322	25.54	25.4718	25.5441	25.4705
P0AFC0	nudB	Dihydroneopterin triphosphate diphosphatase	20.3904	22.1259	22.3656	21.5761	22.4201	22.0025	21.9305	21.2019	21.8407	22.0491	21.8514	21.6619	22.298	20.5705	21.6392	21.2709	21.5855	21.7015	20.2024	20.826
P0AFC3	nuoA	NADH-quinone oxidoreductase subunit A	23.1818	23.1465	23.1513	23.2026	23.8835	23.7442	25.0205	24.0347	23.3012	23.5998	23.6173	23.5351	23.9561	23.9015	24.0162	23.9007	23.9133	23.8633	23.8472	23.8415
P0AFC7	nuoB	NADH-quinone oxidoreductase subunit B	27.298	27.2716	27.1219	27.2354	27.7242	27.6923	27.5864	27.6355	27.4693	27.5374	27.4926	27.3592	27.8146	27.8804	27.787	27.6741	27.2421	27.2885	27.2902	27.2369
P0AFD1	nuoE	NADH-quinone oxidoreductase subunit E	24.9416	25.0315	24.8021	24.8131	25.6207	25.5062	25.3513	25.5542	25.2118	25.2479	25.1714	25.1686	25.4091	25.5822	25.389	25.4038	25.1574	25.139	25.1084	25.0045
P0AFD4	nuoH	NADH-quinone oxidoreductase subunit H	19.7963	19.2873	17.3367	19.1236	20.2587	20.2774	22.0643	20.7199	20.2039	16.9082	20.4053	20.3118	20.8635	20.274	20.4168	21.3122	18.9275	19.9408	20.5372	19.7651
P0AFD6	nuoI	NADH-quinone oxidoreductase subunit I	26.1815	26.1716	26.0641	26.4217	26.845	27.1998	26.7241	26.7947	26.3962	26.5179	26.3523	26.6992	27.1319	26.8338	26.7773	26.6332	26.5105	26.2798	26.2761	26.2718
P0AFE4	nuoK	NADH-quinone oxidoreductase subunit K	19.3512	18.9077	19.3757	19.643	20.321	19.7042	21.7022	20.4655	19.8354	19.3377	19.8594	19.8124	20.6478	19.7953	20.4606	20.7543	20.2849	20.2903	20.5176	20.6939
P0AFF2	nupC	Nucleoside permease NupC	19.4336	19.8746	19.2606	20.736	21.8519	21.6074	22.2979	21.7184	18.6236	21.9701	19.6667	18.279	19.0697	20.4903	19.8818	19.7568	19.5088	18.7807	23.2591	22.3261
P0AFF6	nusA	Transcription termination/antitermination protein NusA	30.6642	30.6207	30.5463	30.5895	30.5076	30.4393	30.2533	30.3984	30.4633	30.4095	30.3729	30.4028	30.2732	30.3844	30.2985	30.2019	30.2116	30.1313	30.1391	30.0683
P0AFG0	nusG	Transcription termination/antitermination protein NusG	29.7226	29.8069	29.7627	29.7918	29.5209	29.4824	29.2604	29.5222	29.4575	29.368	29.359	29.4801	29.2308	29.4401	29.2974	29.135	29.2896	29.2204	29.1869	29.1586
P0AFG3	sucA	2-oxoglutarate dehydrogenase E1 component	27.5237	27.4813	27.5065	27.5521	27.6507	27.612	28.1808	27.7597	27.725	27.8523	27.7926	27.6139	28.0313	27.7616	28.0656	28.0585	27.7663	27.8113	27.764	27.77
P0AFG6	sucB	Dihydrolipoyllysine-residue succinyltransferase component of 2-oxoglutarate dehydrogenase complex	28.7862	28.6952	28.6351	28.6267	28.4192	28.4122	28.1921	28.3422	28.7468	28.7597	28.6862	28.5688	28.8237	28.8817	28.7382	28.921	28.5432	28.4989	28.4931	28.4532
P0AFG8	aceE	Pyruvate dehydrogenase E1 component	30.0244	29.8714	29.8872	29.8739	30.128	30.0851	30.5646	30.2205	30.4507	30.5755	30.5477	30.3255	30.9871	31.0671	30.9483	30.9914	30.8958	30.9434	30.9064	30.8617
P0AFH0	ogt	Methylated-DNA--protein-cysteine methyltransferase	19.2819	20.003	19.1635	20.1136	20.3676	20.6057	20.1721	20.4992	19.1597	20.4688	20.6014	20.771	20.8619	16.5905	20.3444	21.003	19.8765	19.5673	20.4596	20.5644
P0AFH2	oppB	Oligopeptide transport system permease protein OppB	23.9449	24.0281	24.1683	24.0742	24.8912	24.4973	26.8372	25.0315	24.6949	24.8547	25.072	24.4109	25.5029	25.7674	25.7071	25.9449	25.1561	25.1285	25.0707	25.1742
P0AFH6	oppC	Oligopeptide transport system permease protein OppC	21.5263	22.0373	22.1257	22.9597	24.1245	23.7741	25.9886	24.3808	22.9935	24.0264	22.9208	22.5767	25.2442	23.4983	23.4605	24.906	22.7169	23.6587	23.5932	23.3536
P0AFH8	osmY	Osmotically-inducible protein Y	32.3169	32.2478	32.1798	32.229	31.0261	30.9717	30.7456	30.8131	31.6496	31.6561	31.6104	31.5851	31.7323	32.0611	31.8582	31.6265	31.5471	31.5087	31.4661	31.4552
P0AFI0	oxc	Oxalyl-CoA decarboxylase	20.6971	17.9687	17.4028	18.8823	20.2823	20.9285	20.753	20.6639	21.037	21.0966	20.2781	20.9707	21.4324	21.4699	21.0413	20.8738	20.4071	21.0256	20.595	21.2114
P0AFI2	parC	DNA topoisomerase 4 subunit A	23.9245	23.8237	24.2168	24.1566	25.6805	25.5706	26.0998	25.7731	24.48	24.6689	24.6572	24.5535	24.4085	24.4026	24.3602	24.425	24.3056	23.9537	24.2102	24.3466
P0AFI5	pbpG	D-alanyl-D-alanine endopeptidase	22.6197	22.5236	22.5643	22.6229	22.3729	22.5808	22.6271	22.0981	22.7929	22.7227	22.5732	22.4009	22.2626	22.5695	22.3272	22.0061	22.8457	22.6645	22.7475	22.7297
P0AFI7	pdxH	Pyridoxine/pyridoxamine 5'-phosphate oxidase	25.4513	25.462	25.3032	25.3382	25.7886	25.8304	25.952	25.8741	25.7115	25.6865	25.6498	25.5254	25.841	25.884	25.7326	25.7524	25.7462	25.6994	25.6384	25.5858
P0AFJ1	phnA	Protein PhnA	25.9184	25.9073	25.7819	25.8992	25.1869	25.2458	25.0167	25.1376	25.4779	25.5074	25.4306	25.6157	25.4155	25.6179	25.5589	25.3896	25.6748	25.682	25.649	25.6816
P0AFJ5	phoB	Phosphate regulon transcriptional regulatory protein PhoB	23.7843	24.049	23.8283	24.0917	23.6706	23.8129	23.8459	23.8098	23.8698	24.0691	23.9345	23.9943	24.3014	24.1403	24.0015	24.1126	23.8271	23.8034	23.8602	23.6721
P0AFJ7	pitA	Low-affinity inorganic phosphate transporter 1	22.1803	21.043	23.0227	22.2265	23.6161	23.4918	24.8835	24.0697	23.0027	23.3055	23.409	23.1243	22.3795	22.6684	23.191	23.3794	22.928	23.0431	23.1307	23.237
P0AFK0	pmbA	Metalloprotease PmbA	28.0277	27.9428	27.9529	27.9671	28.1642	28.1672	27.9964	28.1325	27.8744	27.8504	27.8041	27.9126	27.8975	28.1739	27.9553	27.8909	27.9634	27.9113	27.9083	27.8512
P0AFK9	potD	Spermidine/putrescine-binding periplasmic protein	26.713	26.5966	26.4884	26.577	25.422	25.3893	25.1088	25.164	26.2043	26.3025	26.1575	26.1845	26.4329	26.3695	26.3293	26.3868	26.2886	26.2	26.227	26.2911
P0AFL3	ppiA	Peptidyl-prolyl cis-trans isomerase A	25.0372	25.0784	25.0279	25.096	23.4446	23.3301	23.0599	23.2587	24.6017	24.6566	24.6538	24.7189	24.5377	24.6735	24.545	24.8338	24.6832	24.7394	24.7661	24.7819
P0AFL6	ppx	Exopolyphosphatase	23.9594	24.0363	24.2957	24.2092	24.2701	24.1997	24.6158	24.2284	23.781	23.9403	23.6241	24.0837	24.1974	23.8811	24.2023	23.7978	24.255	24.3074	24.337	24.2004
P0AFM2	proX	Glycine betaine-binding periplasmic protein	26.7166	26.5574	26.3775	26.5176	23.4788	23.3504	22.9647	23.294	26.2945	26.4733	26.4381	26.2611	25.9046	25.8316	25.9307	25.7571	25.6336	25.8058	25.88	25.8747
P0AFM4	psiF	Phosphate starvation-inducible protein PsiF	26.9478	27.0101	26.8303	27.0677	24.9745	25.1156	24.6767	24.7693	26.0035	25.8682	25.8288	26.0713	25.9998	25.8262	26.1145	25.8592	26.0947	26.1356	26.0867	26.2506
P0AFM6	pspA	Phage shock protein A	31.2361	31.165	30.8906	31.0433	33.8612	33.877	33.6174	33.8997	30.1441	30.1255	30.0076	29.9855	29.6875	29.776	29.5472	29.5366	30.6217	30.6041	30.6146	30.6611
P0AFM9	pspB	Phage shock protein B	27.7944	27.5942	27.3293	27.5027	29.8588	29.8659	29.6278	29.8892	26.2754	26.3179	26.301	26.2815	26.0216	25.8355	26.0184	26.4435	27.0245	27.0138	26.9928	27.0713
P0AFN2	pspC	Phage shock protein C	27.3249	27.2451	27.2547	27.27	30.7258	30.6591	30.7811	30.8416	26.381	26.4642	26.5577	26.5147	26.1748	26.328	26.2186	26.2208	27.7684	27.7121	27.6501	27.7404
P0AFP2	atl	DNA base-flipping protein	20.376	21.1081	20.4208	20.8224	17.9436	20.0488	19.1162	18.0853	21.2323	21.4583	21.4245	21.3766	21.1515	20.269	20.5322	21.2651	21.4343	21.5127	21.6115	21.3166
P0AFP4	ybbO	Uncharacterized oxidoreductase YbbO	25.1052	24.9622	25.0761	25.1688	25.6295	25.4474	25.5198	25.6867	25.1725	25.2846	25.1614	25.0656	25.2582	25.0436	25.3958	24.9356	25.2222	25.1715	25.1964	25.1094
P0AFP6	ybgI	GTP cyclohydrolase 1 type 2 homolog	26.9205	26.8557	26.7196	26.7157	25.9346	25.8753	25.7462	25.8385	26.1819	26.0819	25.9999	26.0197	26.1679	26.0272	26.2041	26.0777	25.7688	25.7809	25.8909	25.7881
P0AFQ2	ybhS	Inner membrane transport permease YbhS	19.0734	20.7765	18.0594	17.7363	20.0252	19.9169	20.9834	20.493	19.244	19.7313	19.7266	19.4597	19.4484	19.8816	19.568	19.5734	20.5636	20.1346	19.9593	19.6246
P0AFQ7	ycfH	Uncharacterized metal-dependent hydrolase YcfH	25.049	25.1855	25.0239	25.1051	25.861	25.7669	25.5482	25.7401	25.4377	25.362	25.3462	25.3136	25.305	25.2899	25.1856	25.215	25.1428	25.1312	25.1052	25.1446
P0AFR0	rssA	NTE family protein RssA	23.6408	23.4436	23.4735	23.5579	23.7347	23.6856	23.6704	23.6549	23.6378	23.5841	23.3638	23.4571	23.3319	23.2714	23.154	23.2131	23.1157	23.0376	23.1454	23.1792
P0AFR2	dauA	C4-dicarboxylic acid transporter DauA	17.5378	19.4376	18.8373	18.5213	22.3818	21.9543	22.5595	22.4884	19.6987	19.9687	22.2226	22.0921	22.0456	18.275	20.3546	22.2756	22.4591	20.5384	20.4358	20.4698
P0AFR4	yciO	Uncharacterized protein YciO	27.1111	27.0542	27.0302	27.0579	26.5092	26.5111	26.2973	26.5122	26.6618	26.5936	26.5728	26.6568	26.4787	26.6481	26.4206	26.5418	26.5316	26.4923	26.4686	26.4696
P0AFS3	folM	Dihydromonapterin reductase	24.0828	24.1006	24.5483	24.2412	24.0613	23.8871	23.9838	24.4003	24.7618	24.8254	24.7166	24.8455	24.5548	24.7317	24.7036	24.9492	24.2077	24.855	24.4664	24.6925
P0AFT2	yecS	L-cystine transport system permease protein YecS	23.4622	23.3501	23.3868	23.3102	23.2961	23.05	23.6544	23.3398	23.3342	23.3767	23.4606	23.2651	23.2804	23.5107	23.3598	23.2567	23.4963	23.4899	23.4358	23.402
P0AFT5	yehT	Transcriptional regulatory protein YehT	23.5099	23.4253	23.1169	23.8045	23.1759	22.4202	23.1657	23.2354	23.447	23.814	23.5218	23.7096	23.0263	23.6854	23.6139	23.8928	23.8413	23.8969	24.1197	24.0889
P0AFU0	yejB	Inner membrane ABC transporter permease protein YejB	18.9442	19.3226	18.7973	19.769	19.7251	18.1019	20.3223	17.3252	17.8046	18.9977	19.5158	21.255	18.3528	18.5306	17.6342	17.8819	18.5409	18.6479	19.4305	20.3013
P0AFU4	glrR	Transcriptional regulatory protein GlrR	21.6287	21.7043	21.5669	22.2457	22.5622	22.5497	23.0004	22.5011	21.8105	21.304	22.0436	21.905	21.4201	22.0176	21.8302	22.5045	22.7525	22.1144	22.6243	22.187
P0AFU8	ribC	Riboflavin synthase	27.7247	27.6778	27.5995	27.6464	27.6708	27.6147	27.4252	27.6006	27.7485	27.7414	27.6891	27.7464	27.8339	28.0503	27.8892	27.6767	27.868	27.8154	27.7826	27.7408
P0AFV4	mepS	Murein DD-endopeptidase MepS/Murein LD-carboxypeptidase	21.6586	21.6832	20.9853	21.6616	22.6611	22.5228	22.5511	22.3163	21.5925	21.4245	20.939	20.5314	21.0361	19.6607	20.9343	20.48	19.2883	20.1694	19.3471	19.1827
P0AFV8	pspD	Phage shock protein D	19.2742	19.0614	18.2589	19.3598	20.5173	20.6974	20.4559	20.6395	17.3107	21.0061	19.0834	17.7086	17.6872	18.8287	20.1172	17.1794	18.0403	19.8367	18.6033	17.9912
P0AFW0	rfaH	Transcription antitermination protein RfaH	23.7131	23.7506	23.6749	23.5515	23.9461	23.8659	23.8265	23.7094	23.9302	23.3401	23.67	23.2888	24.0772	22.9595	23.6016	23.2465	23.7317	23.5985	23.4417	23.3832
P0AFW2	rmf	Ribosome modulation factor	28.7367	28.9866	28.8204	28.9109	27.5243	27.7301	27.4884	27.53	29.1337	29.3652	29.2565	29.3203	29.4753	29.5743	29.6532	29.5238	28.5343	28.7167	28.7398	28.7493
P0AFW4	rnk	Regulator of nucleoside diphosphate kinase	23.9749	24.119	24.1031	24.2018	24.6506	24.66	24.4602	24.5483	23.9718	24.1907	24.067	24.2774	23.9621	24.2226	24.0797	23.8569	23.8402	23.9495	23.9655	23.8733
P0AFW8	rof	Protein rof	26.0325	26.0436	26.0606	26.0288	25.9195	25.8986	25.7137	25.793	25.8188	25.9326	25.8522	26.0372	25.8033	26.0123	25.5674	25.5389	25.5414	25.4431	25.4456	25.4293
P0AFX4	rsd	Regulator of sigma D	24.3659	24.4	24.4234	24.3855	24.5569	24.4314	24.2572	24.4011	23.8943	23.789	23.8707	24.0406	23.5749	23.8106	23.5902	23.8153	23.6279	23.6946	23.7323	23.6333
P0AFX7	rseA	Anti-sigma-E factor RseA	25.667	25.5608	25.5811	25.614	25.4678	25.468	25.466	25.532	25.3134	25.3853	25.3483	25.3554	25.1269	24.9378	25.0463	25.047	25.1843	25.1714	25.1609	25.3674
P0AFX9	rseB	Sigma-E factor regulatory protein RseB	26.9585	26.9224	26.9589	26.9364	26.889	26.8422	26.7993	26.8935	26.8685	26.8115	26.8267	26.8594	27.0732	27.1229	26.9445	27.0406	27.4492	27.3681	27.3332	27.3516
P0AFY6	sbmA	Peptide antibiotic transporter SbmA	20.2877	20.0493	20.4702	20.3314	21.4253	21.5626	22.8187	21.9972	20.5991	20.5923	20.7148	20.7004	21.3157	21.4095	21.1618	21.729	20.6925	20.99	20.6422	20.6126
P0AFY8	seqA	Negative modulator of initiation of replication	25.4192	25.3544	25.4894	25.4939	25.439	24.9681	24.8598	24.9534	25.4261	24.9287	25.3368	25.0466	24.634	24.4787	24.9341	24.9786	24.2707	24.437	24.3683	24.3156
P0AFZ1	sseB	Protein SseB	25.0764	24.863	24.9809	24.9111	25.4003	25.3345	25.3149	25.388	25.1782	25.0782	25.0476	25.0154	25.1715	24.5573	25.052	24.8664	24.5265	24.5043	24.3339	24.2404
P0AFZ3	sspB	Stringent starvation protein B	26.5209	26.5215	26.4288	26.4201	26.2858	26.2858	26.0623	26.1755	26.2587	26.2551	26.1921	26.2637	26.106	26.1564	26.0469	25.9121	26.0462	26.0545	25.9878	25.9939
P0AG00	wzzE	ECA polysaccharide chain length modulation protein	24.9949	24.9214	25.1443	25.0763	25.6917	25.7511	26.1671	25.9535	25.1614	25.1746	25.2763	25.227	25.3019	25.2287	25.3301	25.3621	25.3277	25.3081	25.2059	25.2275
P0AG03	ubiX	Flavin prenyltransferase UbiX	24.2124	24.1198	24.1484	24.2125	24.1692	24.1778	24.0782	24.2068	23.8875	23.7416	23.8912	23.8105	23.5315	23.8705	23.784	23.836	23.7699	23.806	23.9129	23.7991
P0AG07	rpe	Ribulose-phosphate 3-epimerase	27.3053	27.3218	27.2292	27.3195	27.3088	27.3871	27.1239	27.3078	27.2136	27.0832	27.0101	27.207	26.969	26.7588	26.7578	26.9099	26.215	26.2998	26.3675	26.4891
P0AG14	sohB	Probable protease SohB	25.3371	25.3207	25.4558	25.3444	26.3959	26.5557	26.6571	26.5779	25.7042	25.6397	25.6725	25.5856	25.603	25.4859	25.6576	25.7048	25.4003	25.2242	25.3952	25.4157
P0AG16	purF	Amidophosphoribosyltransferase	22.9894	23.3979	22.1759	23.2669	25.449	25.4286	25.6242	25.4161	23.8912	24.1885	24.1266	23.0985	24.2052	24.097	24.404	24.36	23.5091	23.5409	23.8461	23.4887
P0AG18	purE	N5-carboxyaminoimidazole ribonucleotide mutase	25.992	26.0427	25.9831	26.0531	26.2006	26.2341	26.0263	26.1152	25.7402	25.5364	25.6857	25.7767	25.5099	25.5659	25.5347	25.6286	25.441	25.4171	25.4212	25.4024
P0AG20	relA	GTP pyrophosphokinase	23.7597	23.2892	23.4088	23.6794	24.5357	24.4354	24.8857	24.4355	23.793	25.3763	25.2315	25.3002	25.6086	23.8998	23.7924	24.4578	23.9497	25.2688	23.8513	23.874
P0AG24	spoT	Bifunctional (p)ppGpp synthase/hydrolase SpoT	21.5525	21.4587	22.2838	22.2377	23.5467	23.6782	24.8058	24.254	22.6346	22.4686	22.8245	23.1609	23.3479	22.8335	22.7162	23.5395	23.1591	23.2434	23.0664	23.0304
P0AG27	yibN	Uncharacterized protein YibN	27.438	27.3441	27.3095	27.3083	27.0839	27.0337	26.8143	27.0202	27.1115	27.0405	26.9495	27.0263	27.0003	27.0342	26.9192	27.088	26.7833	26.7324	26.7908	26.7182
P0AG30	rho	Transcription termination factor Rho	29.6764	29.5532	29.7461	29.6499	30.3737	30.3551	30.5561	30.4448	29.6741	29.7392	29.7758	29.6904	29.788	29.8737	29.7777	29.744	29.9219	29.9047	29.8753	29.8488
P0AG40	ribF	Riboflavin biosynthesis protein RibF	24.8733	25.0893	25.0453	25.003	25.3683	25.2966	25.7216	25.5249	24.909	24.9596	24.973	24.9493	24.8865	25.1712	25.0436	25.0649	25.1832	25.1584	25.0901	25.0705
P0AG44	rplQ	50S ribosomal protein L17	30.3142	30.3755	30.2803	30.2823	30.1969	30.1796	29.9447	30.2086	30.4188	30.3795	30.4384	30.3437	30.4808	30.7204	30.5525	30.4452	30.0621	30.1065	30.1227	29.9572
P0AG48	rplU	50S ribosomal protein L21	28.7251	28.6503	28.7254	28.7427	29.4066	29.3608	29.3063	29.411	29.0516	29.0483	29.129	28.8556	29.3468	29.4537	29.2685	29.1227	28.824	28.824	28.7796	28.76
P0AG51	rpmD	50S ribosomal protein L30	30.551	30.5678	30.3272	30.4087	30.1691	30.1359	29.9417	30.0383	30.4842	30.3224	30.2698	30.1901	30.3438	30.1102	30.3173	30.1555	29.8663	29.803	29.8322	29.7472
P0AG55	rplF	50S ribosomal protein L6	31.2462	31.2694	31.244	31.2875	31.1377	31.1802	31.0654	31.1712	31.2607	31.3708	31.3185	31.2437	31.3441	31.7726	31.5051	31.3595	31.2375	31.285	31.2388	31.1863
P0AG59	rpsN	30S ribosomal protein S14	28.7032	28.8232	28.8168	28.7758	28.7749	28.8555	28.6303	28.7941	28.7827	28.8496	28.8433	28.7558	28.6823	28.999	28.8869	28.8148	28.4956	28.5483	28.5509	28.478
P0AG63	rpsQ	30S ribosomal protein S17	29.2063	29.1343	29.0226	29.1044	28.8975	28.9311	28.7066	28.8265	28.9877	28.8406	28.7365	28.6995	28.8179	28.2225	28.7075	28.2698	28.1428	28.0798	28.0854	27.9854
P0AG67	rpsA	30S ribosomal protein S1	31.2728	31.2728	31.218	31.195	31.3643	31.3633	31.2431	31.3507	31.3239	31.2478	31.202	31.1609	31.3868	31.5243	31.3478	31.3901	31.062	31.0712	31.0428	30.9599
P0AG71	rmuC	DNA recombination protein RmuC	21.9065	20.8734	20.9836	20.127	21.4574	21.2544	22.0074	21.4307	20.2767	20.7689	20.5702	20.0489	19.164	19.3622	20.1882	19.3913	20.4818	19.4636	19.7646	21.2341
P0AG78	sbp	Sulfate-binding protein	27.3008	27.2164	27.1087	27.2083	23.4327	23.5223	22.7818	23.3494	25.7063	25.6874	25.6251	25.7294	26.55	26.7307	26.6249	26.7514	26.4569	26.5126	26.3586	26.5304
P0AG80	ugpB	sn-glycerol-3-phosphate-binding periplasmic protein UgpB	27.4718	27.4533	27.3435	27.4634	25.8632	25.9269	25.7116	25.7816	27.2559	27.3005	27.2848	27.3665	26.5623	26.5712	26.745	26.4872	26.8629	26.8357	26.8523	26.8753
P0AG82	pstS	Phosphate-binding protein PstS	27.1033	27.1192	26.9652	27.0281	26.2741	26.3731	26.0671	26.1876	27.006	27.0593	26.9615	26.9323	27.266	27.4478	27.435	27.4194	26.9309	26.9648	27.0271	27.0067
P0AG84	yghA	Uncharacterized oxidoreductase YghA	27.6553	27.4636	27.5201	27.6126	26.9274	26.9575	26.9119	27.0973	26.981	27.0078	26.9673	27.0396	27.2208	27.2709	27.2238	27.1118	27.4006	27.4348	27.3909	27.3851
P0AG86	secB	Protein-export protein SecB	29.6416	29.5363	29.4379	29.5347	29.3023	29.1809	28.9774	29.1398	29.2413	29.198	29.2627	29.3387	29.3042	29.5109	29.3046	29.1051	29.3487	29.1575	29.2106	29.1531
P0AG90	secD	Protein translocase subunit SecD	27.6937	27.7246	27.9873	27.7992	28.6924	28.6735	29.2952	28.8736	27.7673	27.8668	27.9652	27.9804	28.0672	28.3528	27.9246	28.0656	28.0495	28.0333	27.9668	28.017
P0AG93	secF	Protein translocase subunit SecF	24.0036	24.1282	24.2723	24.2875	25.3353	25.3009	26.3043	25.5591	24.1163	24.0546	24.1376	24.1671	24.0271	24.0387	24.0501	24.3734	24.4089	24.2522	24.3699	24.2918
P0AG96	secE	Protein translocase subunit SecE	23.9583	24.2526	24.5452	24.4188	24.0368	24.4395	24.5238	24.5332	23.7597	24.3025	24.3971	24.3256	23.9591	24.8268	24.5473	24.7906	24.2421	24.7884	24.7274	24.7281
P0AG99	secG	Protein-export membrane protein SecG	26.9393	26.8147	26.7677	26.8119	26.8923	26.8875	26.7581	26.8099	26.7782	26.716	26.789	26.7289	26.8976	26.9067	26.8667	26.8274	26.8564	26.7948	26.8162	26.7798
P0AGA2	secY	Protein translocase subunit SecY	25.0596	24.9329	25.3265	25.161	25.947	25.7206	27.2322	26.2263	25.215	25.4147	25.5381	25.3567	25.6812	25.6539	25.6463	25.9732	25.8485	25.8247	25.7708	25.8728
P0AGA6	uhpA	Transcriptional regulatory protein UhpA	23.3685	23.0469	23.168	22.8705	22.5166	22.9557	22.3433	22.6399	22.2321	21.6409	22.1796	22.025	22.3384	21.8259	22.4846	22.5888	22.9308	21.9213	21.8464	21.8047
P0AGB0	serB	Phosphoserine phosphatase	24.0767	24.1473	23.9759	24.0618	24.3181	24.0283	24.6204	24.3607	23.6065	23.9909	23.9854	24.0424	24.0253	24.2681	24.2346	24.0653	24.4772	24.3777	24.2617	24.2866
P0AGB3	rpoH	RNA polymerase sigma factor RpoH	18.2145	19.6865	18.3424	19.1256	18.9503	19.0946	19.2299	19.3465	19.6857	18.8131	19.4862	19.0832	20.0633	19.9535	19.7388	19.8033	20.3268	20.2053	19.7934	19.6401
P0AGB6	rpoE	ECF RNA polymerase sigma-E factor	25.5274	25.3152	25.4484	25.4207	24.9199	24.8681	24.6472	24.8471	25.0801	25.0954	25.0666	25.1672	24.9065	25.3486	24.9574	25.2931	25.3298	25.2365	25.2307	25.1796
P0AGC3	slt	Soluble lytic murein transglycosylase	27.155	27.1556	27.0859	27.2188	26.3169	26.4415	26.3788	26.3392	26.6906	26.5535	26.7968	26.7966	26.6062	26.6378	26.7442	26.6137	26.774	26.7696	26.8601	26.8566
P0AGC7	smp	Protein Smp	22.2764	22.1052	22.276	22.2181	21.8409	21.7474	21.7119	21.8978	22.2574	22.4475	22.439	22.3256	21.9676	22.1802	22.2366	22.1071	22.5837	22.4787	22.6057	22.4727
P0AGD1	sodC	Superoxide dismutase [Cu-Zn]	28.1792	28.1619	28.0811	28.1799	26.0792	26.137	25.7413	25.7285	27.4099	27.417	27.3743	27.4232	27.4083	27.5979	27.7092	27.4527	27.1501	27.2201	27.1675	27.2666
P0AGD3	sodB	Superoxide dismutase [Fe]	26.5411	26.621	26.4424	26.3998	26.7463	26.6339	26.4362	26.7139	27.2822	27.3183	27.2127	27.1098	27.4267	27.8174	27.3906	27.4321	27.2047	27.1451	27.1033	26.9586
P0AGD7	ffh	Signal recognition particle protein	26.8171	26.9214	27.0821	26.9033	27.6682	27.7097	27.7383	27.7308	27.058	26.9809	27.244	26.8093	27.2442	27.2284	27.2519	27.345	27.0969	27.0748	27.1597	27.1423
P0AGE0	ssb	Single-stranded DNA-binding protein	28.7056	28.624	28.6205	28.6135	28.3931	28.3643	28.1512	28.3872	28.3527	28.2899	28.259	28.3436	28.185	28.5019	28.2273	28.0421	28.3911	28.2703	28.2594	28.1827
P0AGE4	sstT	Serine/threonine transporter SstT	22.0224	21.9846	22.5471	22.3849	23.252	23.0342	25.1593	23.6708	22.1116	22.3813	22.4706	22.4444	18.2379	19.533	17.5161	20.5661	23.3807	23.439	23.2805	23.5125
P0AGE6	chrR	Chromate reductase	24.0106	24.0994	24.0967	24.1194	23.6789	23.4577	23.1698	23.5645	23.2596	23.3902	22.6256	23.3325	23.4221	21.5144	21.8621	23.7609	20.4344	20.5136	21.7088	21.2984
P0AGE9	sucD	Succinyl-CoA ligase [ADP-forming] subunit alpha	29.9888	29.9486	29.8781	29.9561	29.6014	29.6401	29.4435	29.5486	29.7496	29.8609	29.7696	29.6366	29.7845	29.7949	29.8905	29.7663	29.6313	29.6836	29.6851	29.6175
P0AGF2	csdE	Sulfur acceptor protein CsdE	23.8974	23.7744	23.6952	23.6842	23.0988	23.0863	22.8121	22.9468	23.5472	23.4666	23.3756	23.581	23.1843	23.3229	23.2294	23.3536	23.2398	23.254	23.2855	23.3026
P0AGG0	thiL	Thiamine-monophosphate kinase	25.5422	25.6354	25.5183	25.5452	25.3213	25.4261	25.3175	25.5207	25.4485	25.5347	25.4694	25.5857	25.4515	25.5529	25.4082	25.446	25.2644	25.3103	25.2877	25.178
P0AGG2	tesB	Acyl-CoA thioesterase 2	23.8057	23.7629	23.9125	23.7702	24.0124	24.0516	23.9805	24.3149	23.8296	23.5954	23.8357	23.4258	23.8871	23.5338	23.8099	23.8013	22.9692	23.3955	23.4242	23.2264
P0AGG4	trxC	Thioredoxin-2	25.7784	25.7456	25.6532	25.7139	26.0971	26.0807	25.9444	26.1213	26.0592	26.0145	26.0002	26.1424	26.0124	26.4144	26.1644	25.9637	26.2557	26.2205	26.2276	26.2001
P0AGG8	tldD	Metalloprotease TldD	27.3934	27.3891	27.3332	27.3803	27.3544	27.2863	27.0721	27.238	26.9471	26.9117	26.8754	27.0652	26.7958	26.8478	26.7704	26.7041	26.8889	26.7768	26.8409	26.8059
P0AGI8	trkA	Trk system potassium uptake protein TrkA	24.6622	24.7731	24.9819	24.9249	25.6385	25.5995	25.9853	25.8032	25.1065	25.2997	25.3626	25.2365	25.2443	25.0449	25.1866	25.2596	25.1501	25.3864	25.2315	25.4235
P0AGJ2	trmH	tRNA (guanosine(18)-2'-O)-methyltransferase	24.5893	24.4826	24.4042	24.559	24.7434	24.7145	24.6249	24.5856	24.5772	24.6459	24.6146	24.6626	24.6249	24.4248	24.5853	24.2281	24.6754	24.5203	24.6205	24.6116
P0AGJ5	yfiF	Uncharacterized tRNA/rRNA methyltransferase YfiF	27.1077	26.9473	27.0762	27.062	27.4986	27.5003	27.5853	27.5772	27.1391	27.2592	27.2022	27.1383	27.398	27.5256	27.4098	27.3011	27.1232	27.1614	27.2067	27.0674
P0AGJ7	trmL	tRNA (cytidine(34)-2'-O)-methyltransferase	25.899	25.7999	25.8454	25.8872	26.3253	26.2571	26.0507	26.2223	25.6738	25.7894	25.6094	25.8325	25.6847	25.7881	25.5953	25.5601	25.589	25.5987	25.6683	25.6325
P0AGJ9	tyrS	Tyrosine--tRNA ligase	28.1752	28.0784	28.2231	28.1573	28.6824	28.6434	29.011	28.8066	28.3566	28.3685	28.4072	28.3295	28.7033	28.7848	28.586	28.6025	28.6275	28.5991	28.5363	28.5239
P0AGK4	yhbY	RNA-binding protein YhbY	27.2166	27.1535	27.1358	26.9425	27.024	26.9887	26.5302	26.8043	27.1079	27.23	27.1629	27.2205	27.3038	27.3529	27.0749	27.1885	27.0871	27.0568	27.0864	27.0548
P0AGK8	iscR	HTH-type transcriptional regulator IscR	25.7878	25.7103	25.503	25.6133	25.2453	25.3824	25.0843	25.1516	25.0169	24.8849	24.659	24.5513	24.2379	24.6018	24.5318	24.3357	24.5573	24.3977	24.6187	23.8904
P0AGL2	tdcF	Putative reactive intermediate deaminase TdcF	24.1363	23.9307	24.5865	24.2893	23.047	22.9429	22.6645	23.3637	18.393	23.1845	21.5744	22.8419	23.0436	22.7732	20.7697	23.0659	20.2229	22.5198	22.812	20.9134
P0AGL5	ratA	Ribosome association toxin RatA	22.1765	22.1966	22.205	22.2514	22.199	22.0946	21.9069	22.1537	23.509	23.4234	23.3721	23.4383	23.1001	23.1052	23.2035	22.7491	23.1863	23.021	23.0534	22.9261
P0AGL7	rsmE	Ribosomal RNA small subunit methyltransferase E	24.6323	24.8378	24.7132	24.6092	24.6157	24.7339	24.5502	24.3949	24.7402	24.5671	24.4903	24.6252	24.5465	24.4901	24.3474	24.5398	24.3044	24.3736	24.4075	24.3766
P0C018	rplR	50S ribosomal protein L18	29.1228	29.4073	29.3658	29.4345	28.961	29.3162	29.2722	29.4473	29.0637	29.7469	29.6106	29.5573	28.9978	29.7787	29.7216	29.8593	29.0814	29.4865	29.4783	29.4298
P0C037	yaiE	UPF0345 protein YaiE	27.2716	27.2146	27.0798	27.1928	27.1747	27.1063	26.867	26.9586	27.109	27.2191	27.1783	27.1073	27.3329	27.4982	27.3954	27.0964	27.2654	27.1441	27.2632	27.0817
P0C054	ibpA	Small heat shock protein IbpA	25.4205	25.4078	25.4001	25.3754	26.6608	26.7727	26.4939	26.7051	25.5851	25.5156	25.4646	25.5872	25.3433	25.5609	25.4303	25.4274	25.5224	25.4682	25.4578	25.3884
P0C058	ibpB	Small heat shock protein IbpB	20.4185	19.9159	19.1449	20.225	25.006	25.0801	24.8526	24.9337	20.218	17.8793	19.0326	18.669	20.0451	19.4974	20.0401	19.2522	19.9111	21.5652	20.0856	21.6414
P0C066	mltC	Membrane-bound lytic murein transglycosylase C	23.7256	23.7118	23.7172	23.7599	23.3892	23.3038	22.9336	23.3677	23.3681	22.4781	23.0037	22.8742	22.2285	22.3153	22.3316	22.6744	22.5709	22.3778	22.6655	22.4322
P0C077	relE	mRNA interferase RelE	23.1606	23.2062	22.924	23.0388	22.6132	22.911	22.7014	22.6961	22.6178	22.8726	22.5796	22.5682	22.2061	22.3561	22.6757	22.3741	21.7787	22.0035	22.5365	22.1603
P0C093	slmA	Nucleoid occlusion factor SlmA	24.0641	24.1434	23.9609	24.3012	22.8065	22.673	23.0358	23.2549	23.8884	23.925	23.7508	23.7708	23.2588	23.6334	23.0732	23.8047	23.5394	22.9757	23.7007	23.7564
P0C0K3	srkA	Stress response kinase A	22.7078	22.6671	22.7091	22.8278	22.533	22.5604	22.7307	22.3926	22.7373	22.5943	22.5819	23.0039	23.0744	23.2697	23.5096	23.6486	22.6665	22.8426	22.7592	22.8648
P0C0L2	osmC	Peroxiredoxin OsmC	30.8241	30.7883	30.7297	30.7808	29.6637	29.7057	29.428	29.7115	30.1208	30.1166	30.0561	30.1981	30.0991	30.4343	30.2645	30.1942	30.375	30.3383	30.2783	30.2618
P0C0L7	proP	Proline/betaine transporter	25.5507	25.5089	25.8507	25.6944	26.6193	26.3863	27.8193	26.8162	25.7743	25.9939	26.1492	26.0446	26.1204	26.0332	26.0185	26.4471	26.0332	26.0859	25.943	26.1635
P0C0L9	iscX	Protein IscX	25.3578	25.421	25.3523	25.2279	24.982	24.95	24.5969	24.7523	25.247	25.0927	25.0784	25.0751	25.0381	25.5242	24.8901	24.9669	25.0389	24.9378	24.9029	24.8555
P0C0R7	rlmE	Ribosomal RNA large subunit methyltransferase E	25.7655	25.5324	25.4514	25.7518	25.5175	25.5184	25.2029	25.3776	25.5931	25.4698	25.5894	25.5339	27.0594	27.3416	27.1374	26.9583	23.6446	28.6307	28.4725	28.6604
P0C0S1	mscS	Small-conductance mechanosensitive channel	26.2783	26.2299	26.599	26.3708	26.7287	26.7543	27.2413	26.9102	26.105	26.0166	26.1211	25.9476	26.3762	26.0554	26.143	26.9445	26.2117	26.3379	26.3372	26.5182
P0C0U4	rimK	Ribosomal protein S6--L-glutamate ligase	22.5723	22.4753	22.4287	22.5619	22.3013	21.9627	21.935	20.5583	21.804	21.4744	21.631	21.7428	21.8963	21.0391	21.9804	21.2004	21.2992	21.5247	21.6977	21.397
P0C0V0	degP	Periplasmic serine endoprotease DegP	27.9262	27.8213	27.7676	27.8022	26.9613	27.0017	26.8186	27.0076	27.5767	27.6248	27.5732	27.6066	28.4778	28.7729	28.4879	28.4077	28.3759	28.2927	28.2857	28.2265
P0C8J6	gatY	D-tagatose-1,6-bisphosphate aldolase subunit GatY	29.01	28.9409	28.8804	29.0096	24.8114	24.8049	24.6764	24.915	27.9153	28.0362	28.0053	28.0681	27.8666	27.8207	28.0837	27.923	28.7998	29.0719	28.985	28.8925
P0C8J8	gatZ	D-tagatose-1,6-bisphosphate aldolase subunit GatZ	27.4905	27.4313	27.4017	27.4518	21.7665	21.7438	22.5792	22.38	27.1177	27.3681	27.2729	27.0653	27.5863	27.8567	27.6526	27.7202	28.7808	28.7327	28.7599	28.7506
P0C960	emtA	Endo-type membrane-bound lytic murein transglycosylase A	24.9853	24.9711	24.8951	25.0611	24.2603	24.0692	23.9118	24.0789	24.7049	24.679	24.7506	24.7656	24.7058	24.8122	24.7156	24.566	24.5824	24.484	24.5539	24.5014
P0CB39	eptC	Phosphoethanolamine transferase EptC	22.8478	22.2062	22.776	22.3568	22.7871	23.521	24.4687	23.2675	23.7111	24.0852	24.1408	23.8106	24.487	24.3854	24.0556	24.4002	23.8432	23.5801	23.6688	24.0991
P0CE47;P0CE48			34.0729	34.0635	34.073	34.0597	34.3869	34.3517	34.5576	34.4192	34.0473	34.1665	34.2046	34.1126	34.4583	34.5493	34.5172	34.4182	34.5607	34.5165	34.5199	34.4637
P0CG19	rph	Inactive ribonuclease PH	21.7348	21.9477	21.7815	21.2403	22.3933	22.4745	22.3442	22.4862	21.8675	21.7695	21.6252	21.7178	21.6842	21.8996	21.6119	21.3052	21.9617	21.5073	21.7984	21.8616
P0DMC5	rcsC	Sensor histidine kinase RcsC	22.4939	22.877	23.3762	22.6938	23.3051	23.4256	23.7526	23.7198	23.0058	23.0966	23.1305	22.9801	22.9683	22.6739	22.915	22.5572	22.6845	22.5581	22.9015	22.4233
P0DMC7	rcsB	Transcriptional regulatory protein RcsB	25.1311	25.1442	25.0357	25.1665	25.3317	25.5273	25.2976	25.2808	24.8833	25.0224	24.9294	25.0871	24.8739	24.198	25.0106	25.3137	24.7874	24.8991	25.0775	25.1686
P10100	rlpA	Rare lipoprotein A	26.4013	26.4148	26.3366	26.4178	25.5773	25.6571	25.4311	25.5476	25.9965	26.101	26.0439	26.1267	26.0786	26.4193	26.1866	26.0215	26.0427	26.0421	26.0585	25.9456
P10121	ftsY	Signal recognition particle receptor FtsY	27.1862	27.2603	27.1789	27.2345	27.1141	27.1209	26.8309	27.0172	27.0238	26.8949	27.0004	27.0084	26.7785	26.7348	26.7173	26.8876	26.6456	26.6779	26.7064	26.652
P10346	glnQ	Glutamine transport ATP-binding protein GlnQ	27.0895	27.0301	26.9704	27.0978	26.6014	26.6101	26.3689	26.5966	27.0262	27.0495	26.9954	27.0225	26.7099	26.7326	26.6852	26.6878	26.8338	26.8714	26.9249	26.7606
P10371	hisA	1-(5-phosphoribosyl)-5-[(5-phosphoribosylamino)methylideneamino] imidazole-4-carboxamide isomerase	29.8956	30.018	30.0034	29.9906	30.0824	30.2258	29.9827	30.3122	29.8119	29.7876	29.737	29.9666	28.3668	28.5959	28.5149	28.4715	28.4992	28.4886	28.5193	28.4448
P10378	entE	Enterobactin synthase component E	25.6499	24.8141	25.1898	25.1032	23.9078	24.0359	24.0127	23.6605	25.3441	25.31	24.3642	24.767	24.8417	23.966	24.2593	25.3275	25.6204	25.7398	25.6842	25.6566
P10384	fadL	Long-chain fatty acid transport protein	27.3739	27.2235	27.1479	27.2476	25.5995	25.6305	25.3742	25.4835	27.0348	27.1796	27.0847	27.1983	26.0896	26.4964	26.226	26.0755	26.4668	26.336	26.5863	26.4515
P10408	secA	Protein translocase subunit SecA	26.958	26.7823	26.8141	26.8755	27.6484	27.6129	28.0743	27.706	27.3154	27.4265	27.4824	27.2856	27.827	27.7096	27.7135	27.6921	27.4265	27.3802	27.3865	27.356
P10423	iap	Alkaline phosphatase isozyme conversion protein	19.6447	17.3783	17.4662	17.4037	18.2604	18.2285	21.2723	18.1708	17.0942	17.6332	16.8111	17.6777	17.9479	16.4213	17.1193	17.6161	20.8351	20.6848	20.7389	20.6651
P10441	lpxB	Lipid-A-disaccharide synthase	24.2661	24.4496	24.2927	24.3753	24.79	24.8973	25.0705	24.8566	24.2238	24.2438	24.0906	24.154	24.1611	23.2462	23.8491	24.0429	23.9401	23.8613	23.9538	24.0212
P10443	dnaE	DNA polymerase III subunit alpha	21.3505	21.2022	23.0025	22.1193	24.642	24.4309	25.1371	24.4899	22.5688	22.6148	22.1044	22.2039	22.1671	22.6478	21.4305	22.056	22.7323	22.5016	23.095	22.886
P10902	nadB	L-aspartate oxidase	19.2173	18.8492	18.417	14.8429	17.7254	17.8692	18.0032	17.6302	17.8867	15.496	19.1484	17.9313	17.8563	18.1573	18.7725	18.3588	20.0418	18.8678	19.443	19.0022
P10908	ugpQ	Glycerophosphoryl diester phosphodiesterase	24.6551	24.6119	24.7056	24.6726	24.6826	24.6792	24.5309	24.6533	24.8323	24.8639	24.7465	24.7878	24.7741	24.8443	24.5794	24.4023	24.7399	24.7635	24.6767	24.6155
P11071	aceK	Isocitrate dehydrogenase kinase/phosphatase	19.651	18.8529	19.8976	19.7168	19.9653	20.4135	21.5052	20.2025	20.1131	20.2611	20.2312	20.1022	21.3311	17.8556	19.8886	21.0278	21.0569	21.1475	20.881	20.8463
P11289	yfiL	Uncharacterized protein YfiL	21.68	21.3813	19.9861	21.4364	20.79	20.4784	19.4129	20.2886	21.2172	21.5169	20.9988	21.3056	20.9248	20.5266	20.0164	19.8435	20.5226	20.1132	21.3168	21.2919
P11446	argC	N-acetyl-gamma-glutamyl-phosphate reductase	24.291	24.2221	24.0282	24.2895	27.8858	28.16	27.8058	27.7944	29.2668	29.2635	29.2675	29.2904	29.4902	29.5374	29.4672	29.3605	29.4171	29.3733	29.3304	29.3063
P11447	argH	Argininosuccinate lyase	26.132	26.1904	26.1294	26.0141	29.6856	30.0674	29.8293	29.7406	30.8589	30.9017	30.8642	30.7524	31.1303	31.2341	31.0771	31.1922	30.9632	30.9838	30.955	30.9016
P11454	entF	Enterobactin synthase component F	27.4987	27.3713	27.5041	27.443	26.2182	26.389	26.6121	26.4973	27.4288	27.6288	27.542	27.4694	26.7822	26.9107	26.825	26.7911	28.3511	28.3149	28.2578	28.305
P11557	damX	Cell division protein DamX	27.171	27.145	27.2538	27.2175	27.3871	27.4647	27.5691	27.525	27.2283	27.3266	27.3479	27.2636	27.3603	27.3688	27.3736	27.3223	27.3182	27.3969	27.3273	27.3321
P11875	argS	Arginine--tRNA ligase	26.4412	26.3523	26.5321	26.447	26.9385	26.8754	27.3061	26.9944	26.5655	26.5809	26.5193	26.5236	26.7573	26.8203	26.7842	27.0195	26.7781	26.8197	26.7289	26.775
P11880	murF	UDP-N-acetylmuramoyl-tripeptide--D-alanyl-D-alanine ligase	23.772	23.8584	23.9769	24.0392	24.4375	24.4514	24.3199	24.441	24.1044	24.3088	24.2782	24.3049	24.1317	24.2733	24.1501	23.7762	23.9481	24.1084	24.1587	24.1585
P12008	aroC	Chorismate synthase	25.9975	26.0602	26.1372	26.1353	26.4436	26.3937	26.504	26.5006	26.1553	26.1523	26.1525	26.0979	26.1129	26.2832	25.9894	26.009	26.0842	26.0659	26.0497	26.0816
P12281	moeA	Molybdopterin molybdenumtransferase	26.621	26.3808	26.4134	26.3992	26.7995	26.6982	26.7828	26.8115	26.5159	26.532	26.6064	26.5313	26.8039	26.7954	26.7273	26.665	26.7354	26.6571	26.6721	26.6419
P12282	moeB	Molybdopterin-synthase adenylyltransferase	25.0754	25.0548	25.0392	25.0521	24.9097	24.7629	24.7976	24.9013	24.9335	24.8909	24.832	24.9187	24.8377	25.0223	24.8969	24.7191	24.9216	24.9109	24.8721	24.8899
P12295	ung	Uracil-DNA glycosylase	25.6989	25.7051	25.6479	25.6024	24.7256	25.003	24.7223	24.9067	25.3784	25.3908	25.414	25.4303	25.834	25.8556	25.7062	25.8546	25.2286	25.0366	25.2509	25.0934
P12758	udp	Uridine phosphorylase	27.9128	27.9253	27.9474	27.9856	27.0159	27.1168	27.025	27.1392	27.5234	27.6978	27.6423	27.6071	27.7046	28.0556	27.8526	27.8295	28.0917	28.1811	28.1847	28.174
P12994	ybhB	UPF0098 protein YbhB	26.1528	26.0886	25.8222	26.0698	24.4266	24.6272	24.4582	24.6144	25.2722	25.4605	25.3329	25.4888	26.4715	26.3938	26.6571	26.5775	25.0531	25.3327	25.2934	25.1536
P13000	bioD1	ATP-dependent dethiobiotin synthetase BioD 1	22.3237	22.3506	21.6879	22.1564	22.1276	22.5023	22.2238	22.0948	21.6677	22.2465	22.2084	22.1414	21.7245	21.0338	22.1921	22.062	20.4368	21.1479	21.6015	20.1136
P13001	bioH	Pimeloyl-[acyl-carrier protein] methyl ester esterase	22.5789	22.6653	22.6383	22.7544	22.5327	22.5106	22.3689	22.3631	22.4921	22.4942	22.5725	22.5986	22.1386	22.0627	22.2529	22.6663	22.3795	22.41	22.5174	22.3622
P13009	metH	Methionine synthase	26.622	26.5642	26.5526	26.2994	26.9226	26.8138	27.258	27.0008	26.8281	26.8951	26.9566	26.7595	27.1274	26.9319	26.9665	27.0293	27.529	27.5146	27.5535	27.0338
P13016	ampD	1,6-anhydro-N-acetylmuramyl-L-alanine amidase AmpD	25.5717	25.6176	25.6611	25.6868	25.51	25.3626	25.2135	25.2914	25.503	25.4377	25.3602	25.6581	25.2731	25.3847	25.4569	25.164	25.2004	25.1105	25.2208	25.1131
P13024	fdhE	Protein FdhE	27.253	27.2256	27.0967	27.1908	26.727	26.6051	26.5587	26.7357	26.8798	26.8514	26.8317	26.9555	26.2664	26.2351	26.278	26.2002	26.5113	26.543	26.5774	26.5926
P13029	katG	Catalase-peroxidase	25.3015	25.2428	25.2803	25.2295	25.5347	25.5815	25.9028	25.684	25.6736	25.7597	25.773	25.5913	25.7431	25.8211	25.6592	25.7887	25.8557	25.9043	25.8468	25.9093
P13033	glpB	Anaerobic glycerol-3-phosphate dehydrogenase subunit B	19.6605	19.3809	18.1965	18.9817	19.2963	17.8958	19.4255	18.1511	22.4008	22.2875	20.6914	20.287	22.0441	17.4426	21.8954	22.036	23.9189	24.0225	24.0306	24.0129
P13035	glpD	Aerobic glycerol-3-phosphate dehydrogenase	24.5679	23.6929	23.9662	24.2067	24.6092	24.6467	25.0025	24.6935	25.5046	25.6297	25.5406	25.6088	25.7798	25.9317	25.6521	25.8388	26.9013	26.9276	26.9075	26.9642
P13036	fecA	Fe(3+) dicitrate transport protein FecA	28.5936	28.4873	28.394	28.4677	26.0005	25.8089	25.5131	26.1888	27.9711	28.0383	27.932	28.0957	26.9325	26.6676	26.6637	26.6331	27.5252	27.5165	27.5045	27.572
P13039	fes	Enterochelin esterase	21.978	22.1096	22.4579	21.9611	20.7266	22.7894	23.0869	22.6273	23.1762	19.3408	23.398	23.35	20.8938	20.3033	20.9329	20.4506	23.5649	22.8754	23.5578	22.8093
P13445	rpoS	RNA polymerase sigma factor RpoS	24.5702	24.5511	24.527	24.4106	24.4977	24.5429	24.4214	24.4116	24.4014	24.1694	24.0677	24.1975	23.5134	23.9356	23.6943	23.6661	23.9677	23.4543	24.0333	23.8791
P13458	sbcC	Nuclease SbcCD subunit C	20.265	20.4432	21.0089	19.7626	20.8358	21.4491	21.3612	21.0503	20.427	20.5351	20.3411	20.4594	21.4566	19.5064	20.5415	19.9768	20.586	20.7836	20.8058	20.0488
P13482	treA	Periplasmic trehalase	27.2865	27.2085	27.0876	27.2096	25.8616	25.7792	25.6441	25.7688	26.8657	26.8049	26.7208	26.9011	26.0567	26.1708	26.277	26.2118	26.4979	26.4461	26.4819	26.4416
P13518	csrD	RNase E specificity factor CsrD	17.1044	17.2718	17.3858	17.2238	15.9631	17.535	20.1485	19.8671	18.2319	18.6364	19.2682	19.234	19.3774	18.9774	19.1293	19.699	18.9052	19.4415	18.7105	19.9443
P13645			28.711	29.4054	29.2263	28.8829	29.2332	29.5629	27.5194	29.407	29.5465	30.1061	30.2206	29.919	28.3557	31.9225	31.7836	30.3089	31.728	30.3321	29.5428	29.4002
P13646			20.953	21.5784	21.4165	21.5116	21.0826	21.1125	20.3525	20.8875	20.6755	20.3918	20.9048	21.0206	21.4446	25.1537	22.5798	21.3007	21.3535	21.1519	21.0988	21.0354
P13647			25.2161	28.1471	26.8192	26.786	25.0193	26.8007	23.02	26.3649	27.0193	27.768	27.1836	27.9797	25.5222	28.8648	28.5821	27.721	28.5975	27.1303	26.1455	28.4106
P13669	mngR	Mannosyl-D-glycerate transport/metabolism system repressor MngR	21.7518	21.2279	21.6292	20.9984	21.692	21.6573	21.0644	21.547	21.6724	21.7662	21.7567	21.7921	21.8806	21.2711	21.677	22.32	20.8769	21.5193	21.4289	21.6668
P13857	rimL	Ribosomal-protein-serine acetyltransferase	22.7653	22.7917	22.6792	22.835	22.7388	22.9093	22.7256	22.7004	22.3348	22.2948	22.4083	22.4702	21.9711	21.7654	22.1986	22.0327	22.1199	22.1072	22.1352	22.2365
P14081	selB	Selenocysteine-specific elongation factor	24.1496	23.8241	23.7931	23.0909	24.6968	25.0047	25.083	24.9768	24.5485	24.7933	24.6475	24.7127	25.1632	25.5587	24.9664	24.592	24.5937	24.498	24.6668	24.2929
P14175	proV	Glycine betaine/L-proline transport ATP-binding protein ProV	24.9835	25.0302	24.7547	25.0202	23.2564	23.0327	23.485	23.3273	25.2754	25.5355	25.5116	25.1874	24.7922	24.7865	24.7196	24.8323	24.6815	24.9164	24.9193	24.8908
P14176	proW	Glycine betaine/L-proline transport system permease protein ProW	20.5731	20.6173	20.3379	19.9673	19.5088	14.945	18.9069	16.3875	20.2665	19.3996	18.9805	19.4599	21.3163	17.2509	19.2416	18.4512	18.1094	19.5769	19.4742	19.3617
P14294	topB	DNA topoisomerase 3	18.8993	20.3208	20.8621	19.6704	20.77	20.4458	21.3126	20.95	18.9913	19.4864	19.1771	19.0603	19.1467	19.5086	19.3406	19.655	18.3653	19.2864	19.0924	17.8672
P14407	fumB	Fumarate hydratase class I, anaerobic	19.6759	19.2182	19.2546	19.3087	19.4792	19.5194	19.5359	19.4395	18.9171	18.767	18.9912	18.932	19.5018	18.7042	19.1996	18.9713	17.8215	19.1012	19.6316	19.1576
P14900	murD	UDP-N-acetylmuramoylalanine--D-glutamate ligase	25.3917	25.459	25.4177	25.4097	25.6481	25.5084	25.9295	25.6755	25.7001	25.6451	25.6111	25.6519	25.5963	25.6926	25.6703	25.5437	25.7318	25.5211	25.6044	25.567
P15028	fecB	Fe(3+) dicitrate-binding periplasmic protein	24.3059	24.3793	24.1147	24.2839	20.4593	20.7571	20.8896	19.6257	23.6438	23.6083	23.3839	23.5353	22.4718	21.6099	21.9304	22.0277	22.5432	22.8127	22.7887	22.8214
P15031	fecE	Fe(3+) dicitrate transport ATP-binding protein FecE	22.159	22.3404	22.0943	22.3548	20.7551	19.6815	19.6241	20.4375	21.6499	21.6178	21.5581	20.56	19.7777	18.7756	20.8978	20.2197	21.655	22.2265	20.3618	21.043
P15034	pepP	Xaa-Pro aminopeptidase	27.4561	27.3876	27.4324	27.4705	27.8213	27.7986	27.8429	27.792	27.472	27.5234	27.556	27.574	27.5004	27.221	27.3913	27.4198	27.2225	27.2495	27.2984	27.3202
P15038	helD	Helicase IV	22.469	22.383	22.4487	22.4444	23.0461	23.0705	23.6404	23.0899	22.283	22.5122	22.6235	22.5566	22.2674	22.1895	22.0389	22.3305	22.2097	22.0783	22.5816	22.6313
P15042	ligA	DNA ligase	26.2353	26.1513	26.1851	26.2706	26.5569	26.5759	26.6123	26.5815	26.2126	26.3616	26.2987	26.3058	26.4212	26.4656	26.3042	26.3981	26.2138	26.2317	26.2993	26.1939
P15047	entA	2,3-dihydro-2,3-dihydroxybenzoate dehydrogenase	26.9171	26.753	26.6619	26.7943	24.7826	24.8413	24.5526	24.8315	26.0478	26.0404	25.9987	25.9481	25.8585	25.9995	25.9618	25.9114	26.6966	26.6182	26.6433	26.6233
P15067	glgX	Glycogen debranching enzyme	22.2173	22.155	22.4287	22.4564	23.4306	23.1327	23.9641	23.4801	22.5303	22.9552	22.8952	22.3918	23.1986	22.8212	23.0003	22.8689	22.9867	22.8264	23.0956	22.9221
P15070	fliN	Flagellar motor switch protein FliN	22.7474	22.5762	22.4247	22.6239	18.4247	18.0916	18.2967	19.6478	24.0019	24.087	23.9696	23.9671	23.131	23.1945	22.7305	22.6605	24.4478	24.3728	24.4328	24.2573
P15078	cstA	Carbon starvation protein A	21.2283	19.3163	21.8538	21.5456	19.5238	21.2544	22.0615	21.6381	21.7849	21.9048	21.7475	21.6989	18.8703	20.0624	18.232	21.415	21.9097	21.9289	21.8113	21.7736
P15082	srlR	Glucitol operon repressor	23.3045	23.0189	23.6213	23.2362	22.9592	23.2767	22.7278	22.7707	22.9166	22.895	22.8992	23.1494	23.199	23.183	22.7065	22.5423	22.9385	22.8579	22.7816	22.9737
P15254	purL	Phosphoribosylformylglycinamidine synthase	26.7742	27.0172	26.7667	26.9724	27.6971	27.6526	28.1425	27.7121	27.4766	27.7188	27.6395	27.25	28.331	28.3763	28.3311	28.2998	27.6813	27.6555	27.7469	27.6987
P15286	flk	Flagellar regulator flk	22.4601	22.6676	22.3147	22.6882	22.3864	22.6012	22.4346	22.2135	22.5516	22.3776	22.4104	22.4135	22.3113	22.3657	22.2216	21.9618	22.0461	21.9255	21.8821	22.0509
P15288	pepD	Cytosol non-specific dipeptidase	26.9662	26.9423	26.7999	26.9087	26.7127	27.0037	27.0219	26.9273	26.8857	26.8883	26.8591	26.8104	26.7368	26.7096	26.4978	27.0428	26.335	26.7611	26.5812	26.4762
P15373	prlF	Antitoxin PrlF	22.7948	22.8845	22.7374	22.7957	23.0572	23.0271	22.8618	23.0133	22.9441	22.9642	22.8153	22.929	22.8024	23.035	22.6919	22.8138	23.3324	22.8707	23.1049	23.0244
P15639	purH	Bifunctional purine biosynthesis protein PurH	25.4246	25.2956	25.5144	25.6483	26.1255	26.1578	26.6733	26.387	25.9223	26.1899	26.1553	25.6941	26.8849	27.0842	26.6552	27.1607	25.9642	26.4269	26.2255	26.403
P15640	purD	Phosphoribosylamine--glycine ligase	26.3797	26.4317	26.2349	26.305	25.9375	25.8214	25.7999	25.9414	26.5137	26.54	26.5496	26.3559	26.9643	27.2143	27.058	26.8358	26.2904	26.1067	26.2029	26.174
P15723	dgt	Deoxyguanosinetriphosphate triphosphohydrolase	23.2426	22.7265	23.1249	23.0346	23.5154	22.6381	23.6031	23.458	23.3972	23.3755	23.2752	23.1883	23.158	22.9886	23.1535	22.7588	22.8473	23.2759	23.1615	23.1489
P15770	aroE	Shikimate dehydrogenase (NADP(+))	26.4175	26.4626	26.3982	26.377	26.361	26.2789	26.2285	26.3154	26.3543	26.2873	26.2855	26.468	26.07	26.0897	26.1036	26.0796	26.2206	26.1481	26.1025	26.0303
P15877	gcd	Quinoprotein glucose dehydrogenase	27.6867	27.6878	27.9331	27.778	29.1748	29.0274	30.0995	29.3492	28.1435	28.2365	28.2768	28.2866	28.4859	28.4986	28.4156	28.5046	28.177	28.1948	28.1116	28.1338
P15977	malQ	4-alpha-glucanotransferase	22.8891	22.8713	23.0477	23.0068	23.7663	23.1934	24.1993	23.6636	23.7357	23.1628	23.3863	23.2759	23.6482	23.7718	23.3923	23.3574	23.4269	23.4336	23.5127	23.4255
P16095	sdaA	L-serine dehydratase 1	20.6066	21.0508	20.9178	20.7153	24.3193	24.0595	24.0973	23.4462	22.9301	23.896	22.0335	23.2238	24.3656	24.3274	23.646	21.2571	19.9351	20.1479	17.7885	17.9946
P16384	miaA	tRNA dimethylallyltransferase	24.119	24.0428	23.9789	23.5817	23.9363	23.7699	23.769	23.7945	24.1732	23.9876	24.1289	24.0835	24.1884	23.6073	23.7815	23.6048	24.2621	24.1569	24.0634	24.1257
P16456	selD	Selenide, water dikinase	27.9788	27.8315	27.8448	27.8727	27.9715	27.9195	27.9831	27.95	27.9662	28.0198	27.9745	27.9879	28.2099	28.2507	28.2167	28.0931	28.3234	28.2726	28.2292	28.2057
P16525	tus	DNA replication terminus site-binding protein	22.24	21.4911	22.0134	20.5987	22.5666	22.6047	22.823	22.3004	21.6297	22.4955	22.4013	22.3117	22.9672	22.3426	22.8554	22.079	23.0648	22.662	22.4611	22.4153
P16528	iclR	Acetate operon repressor	19.5757	19.7377	19.1573	19.0916	19.1361	19.2808	19.1876	18.7472	18.9536	18.3177	18.5506	18.8807	18.1994	16.1704	17.9995	18.6176	18.0394	18.3366	18.562	17.1596
P16659	proS	Proline--tRNA ligase	28.2457	28.1605	28.2648	28.2273	28.7509	28.7707	29.0079	28.8891	28.2531	28.3265	28.3537	28.3078	28.5572	28.6215	28.5222	28.6725	28.5481	28.5342	28.5528	28.5159
P16676	cysA	Sulfate/thiosulfate import ATP-binding protein CysA	24.8221	24.5235	24.6809	24.4591	25.8592	25.7885	25.946	25.9406	24.3635	24.3306	24.3956	24.3838	24.6154	24.4493	24.3678	24.3404	24.0587	24.0559	23.9777	23.8895
P16681	phnB	Protein PhnB	27.4622	27.455	27.4845	27.5118	26.8964	26.8681	26.627	26.9169	27.1617	27.0963	27.1242	27.239	26.7686	26.7851	26.7105	26.6446	27.2225	27.1675	27.1228	26.9925
P16691	phnO	Protein PhnO	22.4674	20.0191	22.2481	19.8557	23.2945	22.8867	22.7333	22.6997	22.8815	22.9871	22.5046	23.0038	22.5425	23.0788	22.3886	20.2126	22.4398	23.0376	22.7069	22.6715
P16700	cysP	Thiosulfate-binding protein	29.9716	29.9522	29.8715	29.892	28.1382	28.1076	27.8815	28.0776	28.4771	28.528	28.4266	28.4797	28.4732	28.5987	28.4784	28.4601	28.4734	28.5412	28.5352	28.5108
P16703	cysM	Cysteine synthase B	27.3006	27.3745	27.338	27.3953	27.4119	27.4705	27.3239	27.4911	26.9541	27.0708	27.0485	27.0558	27.2579	27.5298	27.2706	27.217	27.2689	27.2916	27.2824	27.2339
P16869	fhuE	FhuE receptor	25.6658	25.5883	25.4842	25.5239	24.4372	24.4659	24.2735	24.4223	25.2081	25.1676	25.1329	25.1485	24.3588	24.4434	24.3819	24.3155	24.6453	24.6413	24.6936	24.5784
P16916;P16917			23.5422	24.7153	24.894	24.5264	24.2097	24.7238	19.1735	24.6382	23.3228	24.2891	24.6324	24.4566	24.0645	19.5174	24.5016	24.0795	23.4919	23.7587	23.5974	23.3781
P16926	mreC	Cell shape-determining protein MreC	24.3278	24.2051	24.1965	23.9786	24.3086	24.5576	25.1631	24.7749	24.1716	24.4213	24.3388	23.994	24.5718	24.5597	24.2351	24.4153	24.7175	24.7572	24.7035	24.8234
P17109	menD	2-succinyl-5-enolpyruvyl-6-hydroxy-3-cyclohexene-1-carboxylate synthase	19.0902	18.6018	18.6273	20.3089	18.3033	19.1912	20.9409	20.4431	18.9158	17.2672	19.4492	16.1978	17.9128	19.7426	18.1403	18.2113	19.0323	18.2431	17.5509	19.8168
P17115	gutQ	Arabinose 5-phosphate isomerase GutQ	24.6248	24.8157	24.9461	24.8769	24.4766	24.4687	24.672	24.4949	25.0242	24.9926	24.7066	24.9126	24.9681	25.212	25.0859	24.9936	25.1941	25.1827	25.1931	25.0491
P17117	nfsA	Oxygen-insensitive NADPH nitroreductase	26.8105	26.8143	26.6266	26.7169	26.0284	26.0415	25.907	26.0114	26.5664	26.6424	26.5546	26.5646	26.3748	26.3135	26.5026	26.6027	26.3408	26.4425	26.3864	26.3942
P17169	glmS	Glutamine--fructose-6-phosphate aminotransferase [isomerizing]	26.7945	26.7381	26.7522	26.7166	27.3806	27.2894	27.9888	27.5622	26.8595	26.9968	26.9261	26.7772	27.0986	27.07	27.1608	27.3448	27.1858	27.1367	27.1476	27.2023
P17315	cirA	Colicin I receptor	29.3835	29.3204	29.2393	29.3036	26.7459	26.8488	26.6502	26.8992	28.9957	29.0319	28.9772	29.1162	28.4828	28.6035	28.5206	28.565	29.3317	29.3915	29.3351	29.3453
P17443	murG	UDP-N-acetylglucosamine--N-acetylmuramyl-(pentapeptide) pyrophosphoryl-undecaprenol N-acetylglucosamine transferase	25.5614	25.4695	25.4768	25.4329	26.6071	26.629	26.6851	26.6151	25.8107	25.7644	25.8486	25.6357	25.8227	25.6778	25.6774	25.519	25.6634	25.6632	25.574	25.5116
P17444	betA	Oxygen-dependent choline dehydrogenase	22.0295	22.0913	21.9926	22.1343	23.2596	23.2986	23.2361	23.2705	22.2898	22.0177	22.5728	22.236	22.925	22.5866	22.5042	22.6063	22.2133	22.3244	21.8899	22.1413
P17445	betB	NAD/NADP-dependent betaine aldehyde dehydrogenase	25.8126	25.7102	25.7924	25.8055	26.3681	26.0145	26.2974	26.1434	24.569	25.4023	25.4866	25.4863	25.4033	25.6661	25.9871	25.6563	25.6452	25.7392	25.672	25.6634
P17446	betI	HTH-type transcriptional regulator BetI	21.5149	21.1521	21.1015	21.1835	18.4891	16.6775	19.9329	19.4083	19.5902	19.8058	19.088	19.5811	19.9333	20.7596	19.2747	18.1481	17.185	18.4891	19.7553	20.1337
P17802	mutY	Adenine DNA glycosylase	22.1612	22.9846	22.7231	21.8954	21.8835	22.914	22.9781	22.6168	22.103	22.3718	22.5579	22.5701	21.7247	23.1014	21.4859	21.9483	22.1029	22.2265	22.2049	21.9716
P17846	cysI	Sulfite reductase [NADPH] hemoprotein beta-component	27.9015	27.8468	27.9124	27.9502	28.5837	28.598	28.7151	28.7277	28.0654	28.0812	28.114	28.0924	28.1261	27.7316	28.0044	28.0834	27.4663	27.5563	27.5156	27.4818
P17854	cysH	Phosphoadenosine phosphosulfate reductase	27.4143	27.3532	27.3717	27.3176	27.3736	27.43	27.279	27.3921	25.5154	24.6237	24.9142	25.2399	24.9782	25.659	25.0505	24.9193	25.2059	24.7941	25.0645	24.7619
P17888	priA	Primosomal protein N'	21.4786	20.4951	20.2185	20.685	22.1085	21.2444	22.979	22.1455	22.2463	21.5066	21.9179	21.7901	22.0568	20.8541	22.0536	21.3456	22.012	22.0062	22.6165	21.4306
P17952	murC	UDP-N-acetylmuramate--L-alanine ligase	24.6871	24.6148	24.5971	24.4772	25.6525	25.6109	25.7449	25.6513	24.9518	25.1184	25.0285	24.8605	25.2855	25.2538	25.1656	24.996	25.1605	25.0999	25.1034	25.0998
P17993	ubiG	Ubiquinone biosynthesis O-methyltransferase	24.1194	24.2234	23.9193	24.1343	24.524	24.5202	24.3494	24.3927	24.3178	24.4713	24.3883	24.3839	24.3278	24.0048	24.2347	24.2375	23.6116	23.8763	24.07	23.9585
P18133	pncB	Nicotinate phosphoribosyltransferase	21.1581	19.3329	20.1111	20.2124	22.9309	23.1923	23.1637	22.864	20.4591	19.9583	20.5511	20.5629	20.6137	19.6108	21.5759	21.2333	19.9182	18.9967	19.2337	20.2219
P18196	minC	Septum site-determining protein MinC	25.9713	26.0588	26.013	26.0497	25.8547	25.5868	25.4854	25.7365	26.2106	26.2416	26.1965	26.2674	25.9401	25.954	26.0741	25.8808	26.1957	26.1025	26.1206	26.0596
P18335	argD	Acetylornithine/succinyldiaminopimelate aminotransferase	25.8819	25.7842	25.5486	25.7683	28.3713	28.6864	28.5346	28.4936	29.3929	29.4376	29.4613	29.3741	29.7162	29.7685	29.7124	29.5938	29.622	29.5763	29.604	29.5576
P18392	rstB	Sensor protein RstB	19.4088	19.1196	18.5261	18.5864	19.9448	19.9781	20.8714	20.1547	18.8993	19.4724	19.5134	19.348	19.2739	20.0405	19.8278	19.6291	19.721	19.9383	19.1979	20.1956
P18393	ybdZ	Enterobactin biosynthesis protein YbdZ	21.311	21.1873	21.1778	21.4281	20.9009	20.9458	20.6599	20.6315	20.2784	20.3647	20.5877	20.6709	18.1432	19.4395	19.1547	19.4692	21.11	20.9535	20.7863	20.7802
P18811	malI	Maltose regulon regulatory protein MalI	21.8094	20.6566	19.0782	21.7173	20.886	20.3158	21.9481	21.2311	22.1912	21.773	22.0905	21.157	21.8487	20.1162	21.3184	21.1118	20.8366	21.2652	21.6523	21.3738
P18843	nadE	NH(3)-dependent NAD(+) synthetase	29.0672	29.0017	28.9755	28.9495	28.8227	28.7952	28.651	28.8252	28.9053	28.8516	28.8059	28.7892	28.9064	29.1267	28.9083	29.0603	28.8883	28.8264	28.7961	28.7431
P18956	ggt	Gamma-glutamyltranspeptidase	26.1474	26.2721	26.1532	26.3286	26.0215	25.9752	25.8145	25.9045	26.0669	26.1038	26.051	26.1414	25.8468	25.99	25.8482	25.6935	25.8977	25.5301	25.8837	25.6039
P19013			21.343	21.4307	22.5749	21.609	21.368	21.5994	21.413	23.032	18.578	19.0253	19.5975	21.0552	20.4566	25.3151	19.809	21.1002	20.4803	17.9727	20.0985	20.4582
P19318	narY	Respiratory nitrate reductase 2 beta chain	21.0508	19.1602	20.1136	18.1447	23.8342	23.2619	23.6794	23.493	21.1805	23.2634	22.7641	21.13	23.9855	23.7815	24.0916	24.0258	22.7937	20.1989	22.2336	22.6927
P19319	narZ	Respiratory nitrate reductase 2 alpha chain	22.6259	22.8635	22.8373	19.4749	24.496	24.2665	25.0323	24.546	23.6044	23.3578	21.9367	19.0541	24.6761	23.7246	24.1536	24.274	21.3834	18.2518	20.5943	19.1811
P19624	pdxA	4-hydroxythreonine-4-phosphate dehydrogenase	24.3882	24.5414	24.4778	24.4084	24.706	24.6241	24.6139	24.693	24.5257	24.4877	24.3854	24.3432	24.4332	24.1625	24.4557	24.3767	24.4618	24.4306	24.3539	24.2949
P19636	eutC	Ethanolamine ammonia-lyase light chain	20.3751	20.0122	20.1579	20.2925	19.6172	19.6173	19.5998	19.5549	19.9689	19.8537	20.0744	19.8809	20.16	19.2101	20.0366	19.9555	20.4241	20.4085	20.4767	20.4439
P19926	agp	Glucose-1-phosphatase	27.8396	27.7291	27.7188	27.7181	25.1926	25.1269	25.0408	25.1996	27.1003	27.1879	27.0614	27.1608	27.0593	27.2096	27.1469	27.1715	27.7595	27.6873	27.6906	27.6974
P19934	tolA	Protein TolA	24.5591	24.4729	24.5601	24.4444	24.4242	24.4325	24.4228	24.4712	24.2188	24.2761	24.4253	24.3396	24.2907	24.4679	24.3965	24.6916	24.3315	24.4157	24.3761	24.2383
P20083	parE	DNA topoisomerase 4 subunit B	23.8626	24.4349	23.8861	24.3129	25.195	25.0907	25.6444	25.2611	24.4274	24.2636	24.1526	23.8591	23.7397	22.3175	24.3674	23.9458	24.6918	23.6364	23.4697	24.4661
P20099	bisC	Biotin sulfoxide reductase	22.989	22.8622	22.6233	23.0426	22.9614	23.1624	23.0499	23.1921	23.297	23.311	22.7829	23.1988	23.4034	23.6788	23.2631	22.965	23.1048	23.4987	23.3454	23.1856
P20605	fic	Probable adenosine monophosphate-protein transferase fic	25.7274	25.7716	25.7265	25.699	25.0317	25.1126	24.9009	25.201	25.5763	25.4736	25.4896	25.6013	25.439	25.8336	25.5547	25.4346	25.6454	25.5647	25.5167	25.5302
P20966	fruA	PTS system fructose-specific EIIBC component	25.3045	25.1405	25.5107	25.4507	26.1583	26.0292	26.9292	26.3852	25.1886	25.4691	25.5575	25.4587	25.4583	25.5453	25.473	25.5959	25.689	25.7035	25.5691	25.6223
P21151	fadA	3-ketoacyl-CoA thiolase	23.9712	23.9957	23.9823	24.0562	23.1525	23.4919	23.3586	22.9222	24.3311	24.4009	24.4886	24.5513	22.8336	22.4613	22.9935	22.8673	23.9899	24.1897	24.1852	24.3061
P21156	cysD	Sulfate adenylyltransferase subunit 2	25.8936	25.877	25.7887	25.9095	26.0014	25.9998	25.9426	25.9365	25.0619	24.9885	25.1466	24.8528	25.1822	25.1372	25.1029	25.0931	25.2651	25.0206	25.2357	25.0735
P21165	pepQ	Xaa-Pro dipeptidase	26.7702	26.673	26.7467	26.7014	26.5472	26.5421	26.7811	26.5908	26.7976	26.8811	26.9154	26.846	26.972	27.1689	26.9986	27.0364	27.3195	27.3273	27.3014	27.2952
P21169	speC	Ornithine decarboxylase, constitutive	22.1425	22.3041	22.0487	22.1299	24.2269	23.8177	24.641	24.1822	22.3669	23.374	23.5256	23.3724	24.0352	22.4631	23.8937	24.1064	22.5041	23.7021	23.6081	23.5961
P21170	speA	Biosynthetic arginine decarboxylase	28.0016	28.0443	27.9919	27.9381	28.1313	28.0039	28.2076	28.079	27.8676	27.8758	27.8123	27.8006	28.0492	27.7395	27.7215	28.0788	27.4636	27.3968	27.7679	27.3465
P21177	fadB	Fatty acid oxidation complex subunit alpha	24.2848	24.2985	24.3968	24.4334	24.0163	24.096	24.2918	24.1101	25.0784	25.1106	25.1953	25.0914	24.1808	23.7775	24.1484	23.8629	24.8181	24.6577	24.6932	24.5997
P21179	katE	Catalase HPII	28.7224	28.5743	28.6607	28.6655	28.0983	28.2481	28.3641	28.2395	28.2253	28.2511	28.2567	28.1603	28.2883	27.8924	28.1841	28.2701	28.1127	28.2097	28.0852	28.1633
P21189	polB	DNA polymerase II	18.033	17.6407	20.9062	17.9557	22.047	19.6256	20.2871	21.9816	18.5859	22.0768	21.4915	21.8767	22.0933	22.2298	21.8263	21.9989	22.3847	21.6698	22.0424	21.9712
P21338	rna	Ribonuclease I	27.1173	26.984	27.0238	27.2267	26.8143	26.5178	26.2944	26.3823	26.9177	26.9605	27.0004	26.9706	26.7713	27.0561	26.9094	26.5158	27.0371	26.8654	26.7366	26.7091
P21362	yciF	Protein YciF	25.0151	24.8227	24.7449	24.7656	21.779	21.7249	20.5466	21.2739	23.4056	23.2992	22.9952	23.4328	24.0357	23.6842	23.9419	24.2213	23.5577	23.634	23.4679	23.5809
P21363	yciE	Protein YciE	23.0984	22.4471	23.4436	23.1652	18.2634	18.273	20.7491	20.2569	23.2816	22.6056	23.1848	22.9109	23.1963	22.6563	23.3149	23.1332	23.2647	22.9441	23.1925	19.6396
P21365	yciC	UPF0259 membrane protein YciC	21.6231	21.4738	21.4911	21.3469	21.8673	21.8362	22.5379	21.8978	21.3547	21.4475	21.6699	21.2707	21.3826	20.8162	21.5652	21.6688	21.8882	21.838	21.7577	21.9635
P21367	ycaC	Uncharacterized protein YcaC	26.4738	26.3473	26.37	26.3673	24.7129	24.7071	24.5917	24.8076	25.2965	25.2482	25.236	25.3106	25.7187	26.0325	25.8212	25.8488	26.0401	25.9852	25.929	25.9441
P21369	pncA	Pyrazinamidase/nicotinamidase	24.9535	25.0006	24.7198	24.9552	25.1205	25.1213	24.9059	25.0408	24.9128	24.956	24.9289	25.05	25.0326	25.2174	24.9142	24.8141	24.9082	24.9973	24.9552	24.8316
P21420	nmpC	Putative outer membrane porin protein NmpC	18.5456	17.161	16.3714	22.9573	21.8391	16.0389	21.6806	18.1014	17.9934	22.3524	22.3668	22.2788	23.4337	23.0373	22.7926	18.9927	19.5422	19.5207	18.9043	18.5303
P21499	rnr	Ribonuclease R	27.7382	27.6777	27.7884	27.7093	28.5087	28.4356	29.0055	28.568	27.8337	27.9112	27.9804	27.9188	27.8947	27.8441	27.9134	27.9092	27.7935	27.8022	27.6976	27.795
P21507	srmB	ATP-dependent RNA helicase SrmB	25.094	25.0373	25.1812	25.2381	26.8473	26.7262	27.0821	26.8285	25.1483	25.2784	25.3431	25.2871	25.6034	25.5091	25.5783	25.5716	25.7403	25.7099	25.7089	25.7385
P21513	rne	Ribonuclease E	29.1236	29.1582	29.1126	29.1776	29.5139	29.5564	29.3714	29.4752	29.1816	29.1845	29.1868	29.2486	29.0882	29.3785	29.1718	29.0111	29.0985	29.0602	29.0032	28.9496
P21515	acpH	Acyl carrier protein phosphodiesterase	21.1111	21.7582	21.3643	21.6071	21.6368	21.5784	21.4293	21.6346	21.376	21.5342	21.7856	21.7783	21.8586	22.2412	22.1939	21.3674	21.5706	21.6187	21.7418	21.6348
P21517	malZ	Maltodextrin glucosidase	17.1561	19.0431	18.4562	18.9898	21.6689	21.4558	21.3923	21.144	21.506	20.249	20.2576	20.192	21.2758	19.6443	17.9168	18.0216	16.0044	19.8889	20.1677	19.1728
P21599	pykA	Pyruvate kinase II	28.5256	28.493	28.6776	28.5806	29.326	29.2148	29.611	29.4678	28.7188	28.771	28.793	28.7052	28.9518	29.0358	28.9145	28.9941	29.2196	29.1283	29.0789	29.0743
P21645	lpxD	UDP-3-O-(3-hydroxymyristoyl)glucosamine N-acyltransferase	25.907	25.9198	26.1586	26.0632	26.9657	26.7835	27.2792	27.0172	26.1917	26.055	26.2371	26.2296	26.1079	26.2007	26.0963	26.0946	26.2688	26.2672	26.196	26.1755
P21693	dbpA	ATP-dependent RNA helicase DbpA	23.3979	23.202	22.7579	22.9786	23.894	23.8342	24.2221	24.0212	23.536	23.4415	23.2452	23.3278	23.5106	23.4873	23.376	23.5367	23.3737	23.2974	23.1728	23.2659
P21829	ybhA	Pyridoxal phosphate phosphatase YbhA	19.9587	19.2475	18.807	18.9011	21.321	21.254	21.1395	20.9971	20.869	20.8236	20.7929	20.2853	21.8065	22.0423	21.8003	21.6699	20.8948	20.7296	20.9842	20.2558
P21865	kdpD	Sensor protein KdpD	22.9685	23.0688	22.7613	22.7314	23.5835	23.4091	24.1498	23.8128	22.4983	22.6519	22.4936	22.7091	22.0762	21.0861	22.729	22.2536	22.4839	21.0095	22.7005	21.6774
P21866	kdpE	KDP operon transcriptional regulatory protein KdpE	25.0638	25.4724	25.4134	25.5968	25.3953	24.9386	24.6821	24.9556	25.0985	24.6395	24.9773	25.2645	25.1755	23.9378	24.5939	24.7639	24.044	24.021	24.8119	23.9781
P21888	cysS	Cysteine--tRNA ligase	27.4459	27.4282	27.3362	27.3844	27.3386	27.2802	27.4168	27.3328	27.3664	27.3945	27.3668	27.3463	27.2671	27.2933	27.3404	27.3052	27.2328	27.2197	27.2327	27.1654
P21889	aspS	Aspartate--tRNA ligase	28.3788	28.3988	28.5273	28.5287	29.0103	29.0556	29.4104	29.1215	28.4556	28.684	28.7492	28.5054	29.0726	29.163	29.1284	29.1644	28.7391	28.8161	28.7026	28.777
P21893	recJ	Single-stranded-DNA-specific exonuclease RecJ	23.4146	23.682	23.6547	23.7671	23.3141	23.549	23.8942	23.7754	23.7415	23.3938	23.2839	23.3037	23.2352	23.2332	23.3757	23.399	23.5986	23.5004	23.4096	23.0338
P22106	asnB	Asparagine synthetase B [glutamine-hydrolyzing]	25.8734	25.6982	25.6995	25.7336	26.3425	26.2361	26.7183	26.3674	26.2611	26.2696	26.1756	26.0684	26.7488	26.6377	26.6384	26.5504	26.2198	26.3031	26.1746	26.1483
P22186	mraZ	Transcriptional regulator MraZ	25.9848	24.9729	25.8794	25.86	24.9616	24.8978	24.7182	24.9772	25.5756	25.3537	25.2727	25.5433	25.0076	25.0866	24.9134	23.9434	24.8578	24.7955	24.9083	24.7675
P22188	murE	UDP-N-acetylmuramoyl-L-alanyl-D-glutamate--2,6-diaminopimelate ligase	25.0337	24.9244	24.8804	24.9312	25.6193	25.5874	25.979	25.6488	25.2955	25.0771	24.9258	24.964	25.0091	24.8331	25.0208	25.2324	24.9276	25.0533	25.1445	25.2125
P22255	cysQ	3'(2'),5'-bisphosphate nucleotidase CysQ	28.4364	28.4224	28.4242	28.4262	27.9466	27.9241	27.7213	27.9872	28.1376	28.14	28.105	28.2304	27.7594	28.0934	27.8577	27.7166	27.9104	27.8915	27.8811	27.8407
P22256	gabT	4-aminobutyrate aminotransferase GabT	28.9134	28.7411	28.903	28.7992	27.8435	27.7689	28.0644	28.0248	28.1791	28.2247	28.2093	28.1794	28.128	28.236	28.1014	28.1206	28.7892	28.7768	28.7343	28.7261
P22259	pckA	Phosphoenolpyruvate carboxykinase [ATP]	29.1989	29.2105	29.117	29.0642	26.7167	26.577	26.7614	26.6994	28.4999	28.6654	28.5313	28.6461	28.454	28.6097	28.3243	28.536	28.8901	28.8838	29.0416	28.9465
P22333	add	Adenosine deaminase	26.7387	26.6551	26.5086	26.5442	25.2024	25.1	25.0449	25.3028	26.0998	25.9755	25.8627	25.9882	25.734	25.7236	25.739	25.7673	26.2753	26.1427	26.1848	26.1783
P22523	mukB	Chromosome partition protein MukB	25.8022	25.8249	26.0364	25.6772	26.2233	26.2932	27.0753	26.4238	26.1237	26.0016	26.2292	26.1019	26.3518	25.9256	26.2109	26.2135	26.1308	26.0439	26.1426	26.0329
P22524	mukE	Chromosome partition protein MukE	25.2783	25.2178	25.1685	24.9531	25.1627	25.0738	24.9046	24.9369	25.2376	25.1841	24.6139	24.9871	25.073	25.1539	25.0713	25.1148	25.1469	24.8609	24.9694	24.7523
P22525	ycbB	Probable L,D-transpeptidase YcbB	24.9867	25.2075	25.2738	25.1496	24.8853	25.0169	25.0764	25.2957	25.3042	25.4245	25.3402	25.296	25.655	25.5332	25.6568	25.8311	25.0998	25.4092	25.1824	25.0413
P22564	rihC	Non-specific ribonucleoside hydrolase RihC	23.0951	22.7392	22.8996	23.0437	21.4761	20.9322	21.3361	21.4605	21.5379	22.4116	22.4235	22.3948	21.682	20.8065	21.349	21.7744	22.7533	22.9349	22.7212	22.8528
P22586	fliO	Flagellar protein FliO	22.4501	22.682	22.5219	22.5612	18.377	18.3235	19.7941	19.8747	22.8952	23.0068	23.1578	22.8925	22.2537	22.9054	22.6148	22.0617	23.0437	23.2227	23.3555	23.3274
P22634	murI	Glutamate racemase	25.3681	25.1431	25.1585	25.2704	25.4139	25.2869	25.3556	25.4456	25.4934	25.3929	25.3642	25.4147	25.2607	25.0201	25.2946	25.3411	25.2421	25.3058	25.2418	25.2071
P22731	livF	High-affinity branched-chain amino acid transport ATP-binding protein LivF	21.5429	21.4553	21.2427	21.2748	21.6457	21.4536	21.2622	21.4744	21.7246	21.7192	22.042	22.1408	21.8575	22.1434	21.9723	21.7084	20.9274	20.8496	21.3209	20.5324
P22939	ispA	Farnesyl diphosphate synthase	25.5201	25.1883	25.4355	25.4136	25.6415	25.7263	25.612	25.6398	25.5326	25.438	25.4371	25.4569	25.4125	25.1559	25.2946	25.3232	25.1712	24.7875	24.5762	25.2741
P23003	trmA	tRNA/tmRNA (uracil-C(5))-methyltransferase	24.2282	24.8239	24.6772	24.789	24.7182	24.8219	24.7034	24.8667	24.7104	24.9729	24.8756	24.7178	24.3818	24.9715	24.9635	24.8481	24.7313	24.6873	24.7274	24.6365
P23256	malY	Protein MalY	23.4171	23.485	23.1592	23.4884	23.87	23.7467	23.8046	23.8206	23.7566	23.9633	23.5543	23.5644	23.7926	23.7748	23.8907	23.6441	23.9358	23.7779	23.9645	23.9134
P23305	yigA	Uncharacterized protein YigA	24.0509	23.8953	23.8047	23.7625	24.6127	24.4275	24.3574	24.3196	24.2295	23.4465	23.9824	24.0907	24.2816	24.4538	24.4321	24.2806	22.8856	22.8576	23.3949	23.2012
P23331	tdk	Thymidine kinase	25.6529	25.5378	25.4403	25.5059	24.9616	24.8477	24.6819	24.8955	25.2985	25.3742	25.3763	25.3197	25.5058	25.7284	25.5498	25.3074	25.3309	25.2714	25.3506	25.3939
P23367	mutL	DNA mismatch repair protein MutL	24.2639	24.3623	24.3903	24.161	25.2243	25.179	25.649	25.3086	24.5703	24.3881	24.3584	24.4991	24.6317	24.4112	24.5156	24.554	24.7678	24.7442	24.6345	24.7068
P23485	fecR	Protein FecR	21.1765	20.4548	20.7472	20.5162	21.6638	21.5811	21.5123	21.5508	21.4215	21.593	21.6161	21.3893	21.4864	21.4339	21.4921	21.3903	22.278	22.0692	21.9843	22.1681
P23522	garL	5-keto-4-deoxy-D-glucarate aldolase	25.3413	24.5401	24.9894	25.1012	22.2935	21.5519	22.0539	22.42	24.404	24.0878	24.3691	24.2804	21.417	21.6252	21.3816	21.5172	24.3186	24.2305	24.4155	24.4452
P23524	garK	Glycerate 2-kinase	19.1027	18.4508	18.6399	18.4352	17.8295	16.6986	17.2029	17.5142	18.5601	18.3321	18.3187	18.4094	16.8924	18.4425	17.448	17.8929	18.7043	18.3026	18.4756	18.2541
P23538	ppsA	Phosphoenolpyruvate synthase	29.0418	28.9387	29.1034	29.061	29.0645	29.04	29.324	29.1906	29.0768	29.2296	29.2181	29.1282	29.4038	29.4145	29.4089	29.4155	29.1213	29.0757	29.0579	29.1171
P23721	serC	Phosphoserine aminotransferase	29.3225	29.316	29.303	29.2891	29.8856	29.8765	29.9261	29.8454	29.4736	29.5144	29.477	29.48	29.7103	29.8207	29.6233	29.6324	29.5224	29.511	29.5487	29.4981
P23827	eco	Ecotin	28.7832	28.6806	28.6025	28.6803	27.4174	27.3405	27.1616	27.2058	28.4638	28.4765	28.4015	28.3162	28.5715	28.6327	28.5831	28.4924	28.2944	28.2535	28.237	28.2246
P23830	pssA	CDP-diacylglycerol--serine O-phosphatidyltransferase	23.1018	23.0032	23.5098	23.0995	24.6336	25.0027	25.3954	25.2074	23.8247	23.4691	23.5659	23.4244	24.6425	23.2151	23.1792	23.5911	23.4951	23.4399	23.4452	22.943
P23836	phoP	Transcriptional regulatory protein PhoP	26.706	26.6569	26.6045	26.6128	26.7397	26.7958	26.5248	26.6684	26.7487	26.8377	26.724	26.7472	26.8362	26.922	26.6405	26.6318	26.7189	26.5971	26.7403	26.7121
P23837	phoQ	Sensor protein PhoQ	21.6902	21.5034	21.705	20.1417	22.3341	21.9131	23.239	22.4311	21.2533	21.6671	21.1342	21.6054	20.2912	21.5049	20.6661	20.2936	22.1422	21.6692	21.6452	21.9807
P23839	yicC	UPF0701 protein YicC	27.4539	27.3933	27.3797	27.4027	27.7048	27.6332	27.5453	27.6358	27.2378	27.2336	27.2131	27.2055	27.3645	27.2964	27.3502	27.3891	27.317	27.2952	27.2554	27.2346
P23843	oppA	Periplasmic oligopeptide-binding protein	30.8987	30.9812	30.7506	30.8774	31.5366	31.5604	31.4299	31.4546	31.4784	31.6929	31.582	31.0593	32.5457	32.6276	32.5147	32.4433	31.6989	31.7762	31.8111	31.6768
P23845	cysN	Sulfate adenylyltransferase subunit 1	26.3217	26.2174	26.2462	26.2094	27.0307	26.965	27.3028	27.0895	24.2246	24.4049	24.4746	24.3367	24.492	24.5839	24.3013	24.1539	24.3313	24.2955	24.3861	24.2702
P23847	dppA	Periplasmic dipeptide transport protein	30.6443	30.6989	30.5334	30.6006	29.4108	29.376	29.2197	29.3516	30.341	30.3977	30.3194	30.2538	30.2713	30.2755	30.2815	30.2176	30.1915	30.1894	30.2191	30.142
P23857	pspE	Thiosulfate sulfurtransferase PspE	25.9869	25.7779	25.6407	25.7725	25.5408	25.407	25.1534	25.3074	25.2081	25.0361	24.8808	25.0509	25.1031	24.9661	24.9979	24.8514	25.3018	25.2767	25.1369	25.3257
P23862	priC	Primosomal replication protein N''	23.1441	23.0302	23.1254	23.002	23.0045	23.0647	22.7809	22.93	23.3829	23.1208	23.3416	23.2589	23.2327	23.4144	23.2477	23.3853	23.3805	23.2624	23.2653	23.1923
P23865	prc	Tail-specific protease	27.3047	27.2547	27.2024	27.2294	27.537	27.4797	27.4385	27.4392	27.2989	27.3134	27.3406	27.2383	27.7029	27.8728	27.6838	27.5771	27.3804	27.321	27.2588	27.2334
P23869	ppiB	Peptidyl-prolyl cis-trans isomerase B	27.2146	27.2676	27.2054	27.1612	26.6781	26.7	26.439	26.6388	27.1352	27.239	27.1512	27.0966	27.3373	27.283	27.246	27.4249	27.0219	26.9629	27.0643	27.0348
P23871	hemH	Ferrochelatase	23.3451	23.2549	23.3153	23.233	22.5011	22.7516	22.6905	22.7354	22.7393	22.4708	22.7853	22.3238	21.915	21.9007	21.9197	22.5902	22.3442	22.1928	22.3602	22.1626
P23872	aes	Acetyl esterase	21.076	19.0582	21.5363	21.4585	20.1595	20.5477	20.2772	20.5286	20.9934	21.1175	21.1299	21.2904	18.9403	20.6432	20.7402	20.9847	21.4804	21.2428	21.2844	21.2281
P23873	hipB	Antitoxin HipB	21.7446	21.4626	21.5853	21.718	21.114	20.1722	20.7278	20.6477	21.1332	21.0105	21.34	21.2501	21.1421	21.0447	21.3118	21.4428	21.4732	21.5689	21.3869	21.232
P23874	hipA	Serine/threonine-protein kinase HipA	19.7548	19.8011	19.1759	19.5059	20.5147	20.7131	20.4192	20.9526	19.7957	19.5564	20.3389	20.0266	20.5155	21.0765	19.2108	21.0648	20.7374	21.1657	20.9527	20.8712
P23878	fepC	Ferric enterobactin transport ATP-binding protein FepC	23.6108	23.5197	23.3023	23.3963	23.3632	23.2109	22.5702	22.4953	23.2451	22.2611	22.8126	22.1587	21.9093	22.0947	21.3956	22.3284	22.8199	22.8824	22.7683	22.8528
P23882	fmt	Methionyl-tRNA formyltransferase	27.2226	27.241	27.2009	27.2173	26.7338	26.6095	26.8583	26.8027	27.0619	27.1019	27.0646	27.0355	27.0466	27.0869	27.1838	27.2859	27.3947	27.4043	27.4107	27.3592
P23886	cydC	ATP-binding/permease protein CydC	24.0258	23.5653	23.6599	23.6378	23.9958	23.7729	24.6356	24.064	23.528	23.4777	23.677	23.5184	23.6648	23.2694	23.3492	23.2723	23.6271	23.6943	23.9258	24.0939
P23893	hemL	Glutamate-1-semialdehyde 2,1-aminomutase	27.9615	27.9388	27.873	27.9245	27.7373	27.6977	27.6382	27.7221	27.8147	27.958	27.9159	27.8715	28.0632	28.1485	28.1573	28.0054	28.0183	27.9627	27.9595	27.9071
P23894	htpX	Protease HtpX	25.5893	25.6181	25.6863	25.5996	26.8286	26.726	27.1869	27.0138	25.6387	25.4945	25.5614	25.5389	25.4192	25.249	25.3063	25.4034	25.4389	25.4609	25.3551	25.3977
P23898	nlpC	Probable endopeptidase NlpC	21.8046	22.0806	21.531	21.6244	22.3887	22.3466	22.0781	22.2008	22.3453	21.9056	22.1528	22.0182	20.3195	18.9154	20.0074	20.607	20.2224	20.8322	20.5676	20.8802
P23908	argE	Acetylornithine deacetylase	23.3484	23.4062	23.421	23.3923	24.9353	25.0692	24.9719	24.9569	26.7641	26.7711	26.5663	26.7101	26.699	26.9282	26.7765	26.6928	26.7481	26.6412	26.6114	26.4861
P23909	mutS	DNA mismatch repair protein MutS	23.8996	23.9275	24.057	23.8823	24.5055	24.4272	25.016	24.4729	24.6848	24.6831	24.5446	24.5533	24.8162	24.4831	24.7548	24.6339	24.8901	24.5414	24.6243	24.7496
P23917	mak	Fructokinase	26.1653	26.1456	26.0726	26.1092	25.5301	25.39	25.4032	25.457	25.6472	25.8221	25.7377	25.816	25.712	26.1151	25.7602	25.6997	25.9022	25.8248	25.8311	25.9333
P23930	lnt	Apolipoprotein N-acyltransferase	23.2185	23.3824	23.0064	23.2876	23.9005	23.7571	24.5388	23.9396	23.2602	23.0563	23.2175	23.2104	23.2928	22.4196	23.0128	23.7724	22.965	22.6667	22.6538	23.2389
P24171	dcp	Peptidyl-dipeptidase dcp	27.1408	27.0356	27.019	26.9728	26.6215	26.6156	26.6904	26.6612	26.9071	26.9548	27.0272	26.7955	27.3464	27.3231	27.298	27.2473	27.2821	27.3675	27.356	27.3313
P24173	rfaC	Lipopolysaccharide heptosyltransferase 1	18.9348	18.8788	18.0826	19.0435	18.5262	18.549	18.4983	18.9979	19.6272	19.2018	19.168	19.7602	20.208	20.026	19.9441	19.2683	19.5947	19.7383	19.8789	19.8471
P24177	acrD	Probable aminoglycoside efflux pump	20.6186	19.5506	19.398	19.172	20.7084	20.4069	21.254	20.6941	18.4953	20.5427	19.2496	19.9205	20.264	19.7489	19.3235	20.0713	19.2788	19.7359	18.9647	19.6834
P24178	yffB	Protein YffB	21.9495	21.7282	21.8357	21.7861	21.4136	21.2619	21.0889	21.1666	19.9869	19.9244	19.9453	19.9677	20.1881	19.7686	19.7113	19.8173	19.6729	19.5424	19.8697	19.4153
P24182	accC	Biotin carboxylase	28.0665	27.9863	28.1078	28.0332	28.6344	28.5267	28.8712	28.7306	28.2443	28.3398	28.3473	28.2118	28.7284	28.875	28.7114	28.6357	28.5485	28.4574	28.4605	28.4068
P24186	folD	Bifunctional protein FolD	26.5227	26.5098	26.5378	26.4489	26.7529	26.7174	26.8873	26.7625	26.5202	26.5363	26.4577	26.4254	26.6323	26.4417	26.4803	26.4819	26.3009	26.2553	26.3032	26.3228
P24188	yceA	UPF0176 protein YceA	18.9638	21.3813	20.2732	21.3314	22.2517	22.2864	22.5954	22.3724	21.5616	21.4584	20.9157	19.7829	19.6076	20.331	20.2643	18.7151	21.5684	20.396	21.2703	20.1622
P24193	hypE	Hydrogenase isoenzymes formation protein HypE	21.447	22.101	21.3855	21.9756	22.4329	22.1259	22.2257	22.2234	22.3774	21.9901	20.9756	22.4269	22.4313	22.0498	22.2192	22.0698	21.4475	22.1297	22.3381	21.9102
P24202	mrr	Mrr restriction system protein	23.3007	23.2512	23.279	23.2531	23.3143	23.2972	23.5489	23.4618	23.3301	23.6065	23.4577	23.3	23.557	23.4702	23.5669	23.6706	23.7033	24.016	23.7722	23.8425
P24203	yjiA	Uncharacterized GTP-binding protein YjiA	24.0118	23.7496	23.6944	23.8185	23.4191	23.1139	23.3574	23.2548	23.1459	23.7182	23.7332	23.6106	23.9675	23.1612	23.4017	23.066	23.5956	23.1948	23.9132	23.2514
P24205	lpxM	Lipid A biosynthesis myristoyltransferase	23.8366	23.7468	23.8864	23.7919	24.5166	24.5154	24.663	24.6676	23.9978	23.9105	24.0109	23.8498	24.1232	23.7812	23.9842	24.0281	23.8123	23.8972	23.8265	23.6882
P24215	uxuA	Mannonate dehydratase	24.9666	24.8893	24.7607	25.0094	24.6977	24.4236	24.6717	24.7256	24.7667	24.7809	24.6533	24.5752	24.7662	24.0294	24.3828	24.563	24.6068	24.8145	24.758	24.3131
P24224	acpS	Holo-[acyl-carrier-protein] synthase	22.7895	22.9169	23.1018	22.8271	23.2093	23.233	23.1046	23.1328	23.242	23.3486	23.268	23.3661	23.2133	23.4339	23.1795	23.1091	23.0509	23.1936	23.2449	23.1334
P24228	dacB	D-alanyl-D-alanine carboxypeptidase DacB	23.9351	23.9514	23.938	23.9426	24.1039	24.111	24.2062	24.0719	23.6599	23.9748	24.0885	23.7395	23.848	23.5264	23.6442	24.1089	23.7113	23.8586	23.8425	23.8172
P24230	recG	ATP-dependent DNA helicase RecG	19.2496	18.1195	19.3399	18.8511	20.2411	20.2997	21.7694	20.9469	20.07	20.1261	19.2457	19.7324	20.7868	19.4267	20.4216	20.2697	20.9003	20.3263	20.4931	20.7413
P24232	hmp	Flavohemoprotein	23.4923	23.3813	23.3679	23.2568	21.9369	22.0599	19.8432	21.4929	23.394	23.3761	23.0605	23.2213	22.9291	22.594	22.9595	22.0148	23.1677	23.1006	23.1836	22.7732
P24242	ascG	HTH-type transcriptional regulator AscG	17.5446	17.3022	19.9488	16.1743	18.7274	19.1611	18.983	18.7228	15.2839	18.7754	19.3626	18.6953	19.5594	19.2315	19.4188	18.6241	19.382	18.392	19.0933	18.9678
P24251	crl	Sigma factor-binding protein Crl	22.2086	22.5514	22.7075	22.5566	22.7098	23.0228	22.657	22.7502	23.0874	23.184	23.0698	22.7269	22.7663	22.8865	23.0933	23.6222	22.609	22.669	22.7588	22.6943
P24255	rpoN	RNA polymerase sigma-54 factor	24.7722	24.6378	24.6219	24.6761	24.7368	24.6512	24.5375	24.5298	24.8625	24.8255	24.8459	24.9509	24.7152	24.744	24.891	24.7734	24.7824	24.7896	24.8117	24.8417
P24554	radA	DNA repair protein RadA	24.0594	24.1243	24.2052	24.1097	25.1863	25.2062	25.4513	25.2198	23.9289	24.0869	24.3424	24.0656	24.0859	23.7279	24.0387	24.3547	24.1512	24.2496	24.4327	24.4414
P24555	ptrB	Protease 2	20.0396	20.6327	20.2086	20.0388	20.3889	20.5759	21.7697	20.8606	20.4165	20.4773	20.6157	20.6169	20.5239	19.429	20.5274	20.7609	21.4665	21.3898	21.2183	21.4566
P25397	tehB	Tellurite methyltransferase	26.7789	26.6749	26.572	26.6354	26.2747	26.2557	26.0389	26.1906	26.4928	26.4377	26.4314	26.4278	26.3882	26.2932	26.4006	26.3166	26.2546	26.1944	26.2225	26.2062
P25437	frmA	S-(hydroxymethyl)glutathione dehydrogenase	27.0795	27.0976	26.9991	27.0435	26.2963	26.1091	26.3514	26.2277	26.7798	26.9138	26.8465	26.9997	27.315	27.4914	27.3723	27.2102	27.0815	27.0077	27.037	26.9997
P25516	acnA	Aconitate hydratase A	27.8188	27.7597	27.8573	27.8205	28.249	28.1768	28.7329	28.3308	28.0103	28.0723	28.0584	28.059	28.1395	28.0819	28.0809	28.1063	28.3727	28.2989	28.3371	28.3325
P25519	hflX	GTPase HflX	26.3839	26.2518	26.1855	26.2374	26.1395	26.1586	26.3132	26.3399	26.3354	26.3527	26.3239	26.4148	26.2501	26.4176	26.402	26.4887	26.5819	26.3968	26.4829	26.4697
P25522	mnmE	tRNA modification GTPase MnmE	26.2667	26.4178	26.3434	26.2771	26.5796	26.5371	26.6308	26.5508	26.0778	26.3123	26.2061	26.2968	26.2395	26.4845	26.1825	26.4037	26.2862	26.3937	26.3936	26.3875
P25524	codA	Cytosine deaminase	24.9193	24.7413	24.7663	24.7639	25.7075	25.6928	25.8629	25.6705	25.2657	25.3345	25.3624	25.0179	25.6192	25.6792	25.6043	25.5813	25.1702	25.2227	25.1791	25.1922
P25526	gabD	Succinate-semialdehyde dehydrogenase [NADP(+)] GabD	28.2177	28.0036	28.1339	28.0799	27.4302	27.5499	27.6921	27.5767	27.6386	27.6722	27.674	27.5472	27.4099	27.2833	27.5144	27.4977	27.8896	27.9325	27.8546	27.8674
P25534	ubiH	2-octaprenyl-6-methoxyphenol hydroxylase	22.4631	22.8001	22.5632	22.2291	23.4063	23.3879	23.9748	23.597	23.403	23.3414	23.0965	22.8914	23.0535	23.2642	23.4299	23.4292	23.3083	22.9727	23.0687	23.092
P25535	ubiI	2-octaprenylphenol hydroxylase	23.3769	22.6504	23.4545	22.8053	24.4467	24.451	24.7537	24.5503	23.4899	23.0179	23.2185	23.575	23.6183	23.2365	23.5619	23.6265	23.4981	23.3418	23.3039	23.2362
P25536	yhdE	Maf-like protein YhdE	23.5608	23.67	23.6596	23.8527	23.6358	23.6571	23.482	23.6543	23.7182	23.6613	23.748	23.7326	23.6074	23.7193	23.5644	23.5861	23.7503	23.7293	23.6924	23.582
P25539	ribD	Riboflavin biosynthesis protein RibD	27.5495	27.4815	27.5062	27.5581	27.8545	27.8928	27.8769	27.8696	27.5515	27.5799	27.558	27.5504	27.6212	27.772	27.678	27.5307	27.5585	27.6268	27.6185	27.5838
P25552	gppA	Guanosine-5'-triphosphate,3'-diphosphate pyrophosphatase	22.609	22.5627	22.6782	22.6258	23.8004	23.6001	24.2433	23.8745	23.1056	23.2765	23.2306	23.1001	23.4951	22.8877	23.069	23.6052	23.3748	23.4723	23.5256	23.3286
P25553	aldA	Lactaldehyde dehydrogenase	29.438	29.3289	29.341	29.3065	27.1063	27.1482	27.0339	27.3004	28.5114	28.5676	28.5184	28.567	28.1056	27.9866	28.0902	28.2355	28.3622	28.4419	28.3687	28.3654
P25665	metE	5-methyltetrahydropteroyltriglutamate--homocysteine methyltransferase	28.2761	28.1915	28.1763	28.2131	27.2825	27.3294	27.6834	27.3482	28.9467	29.0724	29.0293	28.8712	28.3286	28.2548	28.3528	28.3236	28.7014	28.7781	28.7273	28.7395
P25714	yidC	Membrane protein insertase YidC	26.0064	25.877	26.1217	26.0659	26.8696	26.7808	27.586	27.0461	26.0516	26.264	26.0934	26.1583	26.481	26.58	26.3709	26.4499	26.3925	26.2684	26.3209	26.3909
P25737	lysP	Lysine-specific permease	19.2551	17.862	19.5115	18.4725	20.4082	19.8637	21.3022	20.0285	20.118	19.6399	20.5337	20.2139	20.7884	20.7037	20.9695	21.1659	18.2666	20.0019	20.0968	20.2397
P25738	msyB	Acidic protein MsyB	26.2579	26.2922	26.2671	26.408	26.0595	26.1058	25.8691	25.9408	26.0165	26.1528	26.0832	26.1317	26.0371	26.21	26.1095	26.0113	26.0986	26.0579	26.1391	26.1484
P25740	rfaG	Lipopolysaccharide core biosynthesis protein RfaG	23.3898	23.3774	23.3688	23.3167	23.4691	23.5452	23.788	23.6689	23.5382	22.8669	23.1552	23.1792	23.4415	22.0784	23.5434	23.1281	23.1288	22.615	23.1736	22.4782
P25741	rfaP	Lipopolysaccharide core heptose(I) kinase RfaP	23.6949	23.5116	23.688	23.5604	24.6829	24.7033	24.5593	24.7585	24.0254	24.1927	24.1123	23.847	24.7123	25.0016	24.6511	24.6927	24.4239	24.2726	24.2662	24.2697
P25742	rfaQ	Lipopolysaccharide core heptosyltransferase RfaQ	23.6245	23.4981	23.5879	23.4987	23.9229	23.8532	24.0519	23.9069	23.6651	23.7839	23.6571	23.6668	23.7103	23.95	23.6002	23.5205	23.975	23.826	23.6949	23.7674
P25745	mnmA	tRNA-specific 2-thiouridylase MnmA	25.7942	25.7724	25.6534	25.71	25.903	25.8437	25.9786	25.8927	25.6989	25.7508	25.7036	25.6728	25.7017	25.1238	25.645	25.5907	25.5513	25.6064	25.5428	25.5692
P25746	hflD	High frequency lysogenization protein HflD	24.1263	24.6759	24.6927	24.491	24.5693	24.5411	24.3465	24.4374	24.3896	24.198	24.5692	24.6431	23.5949	23.0897	23.9299	24.3488	23.1586	24.0183	23.9206	23.4041
P25798	fliF	Flagellar M-ring protein	23.7463	23.4613	23.556	23.6077	22.0523	22.403	21.9514	22.683	24.8004	24.7539	24.8131	24.6785	23.9559	23.6905	23.9261	23.9745	24.9673	24.9543	24.9429	24.9005
P25888	rhlE	ATP-dependent RNA helicase RhlE	25.253	25.2202	25.3624	25.3212	26.3907	26.4107	26.4005	26.4016	25.7488	25.6362	25.6672	25.6759	25.7904	25.8451	25.7964	25.7421	25.4873	25.4051	25.4038	25.3493
P25894	loiP	Metalloprotease LoiP	26.7565	26.6842	26.5954	26.6438	26.0384	25.9192	25.739	25.7143	26.4715	26.4318	26.3443	26.411	26.1751	26.3674	26.2696	26.1322	26.2308	26.1361	26.1751	26.117
P25906	ydbC	Putative oxidoreductase YdbC	26.4076	26.2925	26.5396	26.5184	25.8995	25.8577	25.7224	25.9049	26.1776	26.178	26.1131	26.036	25.8887	25.3889	26.0509	25.6911	26.0358	26.0238	25.9404	25.9363
P26281	folK	2-amino-4-hydroxy-6-hydroxymethyldihydropteridine pyrophosphokinase	20.0292	19.9029	20.0304	20.0198	20.2725	20.0071	19.262	20.099	19.8547	19.682	19.7475	19.5904	19.6474	20.0202	20.018	19.8544	20.1128	20.0826	20.2154	20.0955
P26365	amiB	N-acetylmuramoyl-L-alanine amidase AmiB	23.184	23.0603	22.9016	22.9756	23.4182	23.4233	23.2413	23.3599	22.676	22.3309	22.3727	21.9091	21.5213	20.9537	21.4542	21.5481	22.1062	22.1445	22.5606	22.4205
P26602	ubiC	Chorismate pyruvate-lyase	23.9977	23.9808	24.0091	23.9415	23.6927	23.5678	23.3492	23.5163	23.7471	23.7909	23.8408	23.8316	23.3717	23.4276	23.4046	23.6179	23.801	23.5863	23.6984	23.6589
P26608	fliS	Flagellar protein FliS	20.8137	21.0556	17.669	17.7517	22.0356	21.6319	21.8343	21.6542	21.6721	21.6222	21.3282	21.0966	21.9143	21.5003	19.0345	21.869	19.2217	20.7365	19.2717	19.2904
P26612	amyA	Cytoplasmic alpha-amylase	23.9379	24.1699	23.9613	24.2028	23.4022	23.4055	23.4235	23.5353	23.6598	23.8463	23.6694	23.8766	23.7015	23.8456	23.7021	23.6909	23.3928	23.7408	23.8691	23.6825
P26616	maeA	NAD-dependent malic enzyme	25.6886	25.682	25.7922	25.8189	26.1059	26.1995	26.4903	26.2752	25.9353	26.0156	26.0921	25.9624	26.2874	26.3817	26.2298	26.3474	26.1482	26.2589	26.2791	26.2235
P26646	acuI	Probable acrylyl-CoA reductase AcuI	27.7693	27.8319	27.7713	27.7606	27.4206	27.393	27.5225	27.5246	27.5765	27.6632	27.5278	27.6401	27.6776	27.7371	27.7593	27.6948	27.8241	27.799	27.778	27.7784
P26647	plsC	1-acyl-sn-glycerol-3-phosphate acyltransferase	22.27	22.0158	22.0709	22.0138	22.5218	22.4971	23.9416	22.6493	22.0443	22.2417	22.2089	22.2523	22.0414	21.7776	22.0869	22.3022	22.3592	22.5036	22.365	22.5082
P26648	ftsP	Cell division protein FtsP	25.3723	25.3417	25.5149	25.4304	25.614	25.5376	25.7875	25.6214	25.4685	25.6048	25.5725	25.5715	25.7481	25.4851	25.7447	25.6868	25.755	25.7049	25.6861	25.6558
P27126	rfaS	Lipopolysaccharide core biosynthesis protein RfaS	21.298	20.3368	21.0547	21.1457	21.7047	21.5402	21.7961	21.5979	21.3759	21.3121	21.2881	21.2651	21.0796	20.6687	21.1425	20.9849	20.7826	20.7661	20.7673	20.8575
P27127	rfaB	Lipopolysaccharide 1,6-galactosyltransferase	20.6798	17.6035	20.6228	20.8381	20.1459	20.454	20.5094	19.3275	19.0116	17.7669	18.6412	18.8044	18.5283	18.1748	18.3465	19.1219	18.3406	18.18	19.4007	20.0137
P27129	rfaJ	Lipopolysaccharide 1,2-glucosyltransferase	20.9316	21.4062	21.5168	21.3973	21.79	21.4057	21.417	21.5979	21.3375	21.1242	21.2607	21.122	20.9506	20.1591	20.5473	21.2574	21.2484	20.089	21.0446	18.6531
P27241	rfaZ	Lipopolysaccharide core biosynthesis protein RfaZ	20.6492	22.1727	21.2361	21.3085	22.8268	22.5829	23.0339	22.9214	21.9169	21.702	21.8883	22.0798	22.0245	21.5764	19.7288	22.0309	21.2667	20.9061	21.4206	22.352
P27242	waaU	Lipopolysaccharide 1,2-N-acetylglucosaminetransferase	21.4808	21.222	21.3157	21.5875	21.4225	21.3115	21.6989	21.4328	21.6981	21.8083	21.5363	21.4838	21.561	21.8564	20.2078	21.9254	21.6355	21.1367	20.003	21.1302
P27245	marR	Multiple antibiotic resistance protein MarR	19.6275	19.4997	19.1874	18.5127	18.7868	18.9797	18.9038	18.9833	19.4316	19.4971	19.2598	19.4994	19.2034	18.8667	18.6338	18.5855	19.2178	19.0591	19.8253	19.6306
P27247	plsX	Phosphate acyltransferase	23.3169	23.1922	23.3449	23.2506	23.3589	23.4127	23.7484	23.5451	23.2011	23.6499	23.9052	23.495	23.6519	24.0252	23.4445	23.7893	23.538	23.5279	23.8176	23.6412
P27248	gcvT	Aminomethyltransferase	28.3258	28.3074	28.2415	28.2868	26.3388	26.5477	26.2173	26.415	27.4946	27.7233	27.6062	27.6197	27.7674	28.0414	27.9021	27.7507	27.7169	27.7916	27.7842	27.7569
P27249	glnD	Bifunctional uridylyltransferase/uridylyl-removing enzyme	21.446	21.0424	21.5125	22.1866	22.3933	22.6527	23.4465	22.8376	21.5333	22.0024	21.4428	22.0173	21.904	21.0758	21.6818	21.5303	21.7115	21.5971	21.5684	21.6965
P27250	ahr	Aldehyde reductase Ahr	26.8873	26.7818	26.7053	26.7963	26.3997	26.3719	26.3288	26.4143	26.5682	26.5887	26.6288	26.5806	26.6899	26.6665	26.7254	26.6631	26.6331	26.5314	26.6211	26.6131
P27278	nadR	Trifunctional NAD biosynthesis/regulator protein NadR	21.0698	21.1066	21.3506	20.6218	21.4648	21.389	21.8422	21.7209	20.9156	20.6612	20.619	20.9056	20.3571	20.9273	20.1225	20.6466	20.6925	21.3966	21.3859	21.7894
P27294	inaA	Protein InaA	19.086	19.6832	18.4611	19.3927	20.321	20.0713	20.4711	20.1574	19.2388	20.2248	20.2176	19.7883	19.2798	18.977	20.58	19.4043	18.6441	20.234	20.116	19.9053
P27296	dinG	Probable ATP-dependent helicase DinG	19.7566	19.8888	19.5106	19.1356	20.9812	20.9729	21.3179	21.0539	19.5398	18.5028	18.3512	19.4257	18.9008	20.6162	18.167	17.7316	20.1245	18.1229	19.9642	17.5765
P27298	prlC	Oligopeptidase A	27.0695	27.0717	27.0562	26.8309	26.3595	26.6712	26.6146	26.691	26.6849	27.0016	26.9591	26.9006	26.8089	26.9212	26.8546	26.8083	26.8932	26.8503	26.9225	26.8939
P27300	lpxK	Tetraacyldisaccharide 4'-kinase	22.125	20.9852	21.4802	22.0469	22.1927	22.0092	22.6181	22.4691	21.8119	22.605	22.1106	21.6242	22.5379	21.6987	22.334	22.1349	21.7273	21.7438	21.8232	22.1407
P27302	tktA	Transketolase 1	28.1333	28.082	28.12	28.1326	28.7125	28.6271	29.2243	28.805	28.4971	28.6705	28.655	28.4386	29.2895	29.4453	29.3171	29.1863	29.403	29.3515	29.313	29.2915
P27303	emrA	Multidrug export protein EmrA	27.5637	27.4396	27.5149	27.4399	28.4118	28.3814	28.2524	28.35	27.6221	27.4669	27.5849	27.5488	27.3941	27.4388	27.6434	27.549	27.3686	27.6887	27.5572	27.5139
P27305	gluQ	Glutamyl-Q tRNA(Asp) synthetase	21.6006	21.0868	20.6389	20.6719	20.8241	20.8019	21.015	20.4655	21.2172	20.8294	21.0605	20.8419	20.6995	21.4699	21.1161	20.8449	21.4071	21.1838	21.1288	21.1334
P27306	sthA	Soluble pyridine nucleotide transhydrogenase	26.5954	26.6726	26.608	26.5822	26.5597	26.4748	26.8219	26.5599	26.9194	26.9907	26.8382	26.7262	27.0242	27.148	27.0446	27.023	27.0599	27.0974	27.1033	27.038
P27431	roxA	50S ribosomal protein L16 3-hydroxylase	25.4016	25.3851	25.3425	25.2254	25.4771	25.5364	25.6211	25.4475	25.4205	25.3519	25.4725	25.5935	25.5852	25.3298	25.3538	25.6358	25.1679	25.1574	25.4634	25.2417
P27434	rodZ	Cytoskeleton protein RodZ	28.2086	28.1729	28.2114	28.1959	28.6508	28.6117	28.713	28.6936	28.2299	28.1811	28.2538	28.2465	28.346	28.2604	28.2698	28.1937	28.2572	28.2234	28.1961	28.2013
P27550	acs	Acetyl-coenzyme A synthetase	26.9614	26.5565	26.9574	26.8987	25.6424	24.4455	25.8323	24.6718	27.012	27.2532	27.2307	27.2533	25.8934	26.2255	26.5262	26.5651	27.3012	27.4279	27.2627	27.1703
P27828	wecB	UDP-N-acetylglucosamine 2-epimerase	25.0759	24.9505	25.0131	25.1545	25.5231	25.5346	25.6649	25.4558	25.1554	25.1862	25.2665	25.1241	25.0217	24.9428	25.0064	24.7907	24.9152	24.9087	24.9324	24.7843
P27829	wecC	UDP-N-acetyl-D-mannosamine dehydrogenase	24.0894	24.1412	24.1004	24.1405	25.192	25.0915	25.6588	25.2217	24.6724	24.8065	24.6229	24.5152	24.8229	24.8673	24.8016	25.0026	24.7205	24.7398	24.7753	24.8717
P27830	rffG	dTDP-glucose 4,6-dehydratase 2	22.7992	22.9207	22.699	22.7862	23.0657	23.0886	23.3632	23.1242	22.6903	22.3176	22.4294	22.3562	22.5823	22.0101	22.6548	21.9617	22.5522	22.3193	22.6007	22.3829
P27832	wecD	dTDP-fucosamine acetyltransferase	19.3973	19.2285	18.5102	19.4953	19.7578	19.8234	19.2007	19.0664	19.379	18.722	18.7851	18.5177	19.8865	20.2663	19.9803	20.6321	19.871	19.8403	20.664	19.5748
P27833	wecE	dTDP-4-amino-4,6-dideoxygalactose transaminase	23.7809	23.6767	23.6249	23.7736	23.2869	23.2796	23.0151	23.2136	23.3685	23.2441	23.3913	23.2236	22.7896	22.9155	22.4024	23.1092	21.33	22.6743	22.7878	22.737
P27836	wecG	UDP-N-acetyl-D-mannosaminuronic acid transferase	23.6529	23.6529	23.4996	23.597	24.039	24.0355	23.7877	24.1365	23.6551	23.789	23.7519	23.514	23.6225	23.3622	23.2661	23.6438	23.3901	23.5568	23.4953	23.5782
P27838	cyaY	Protein CyaY	23.9108	24.1074	23.9196	23.9367	22.6874	22.5374	23.1888	23.3285	23.5619	23.7641	23.6717	23.9096	23.7343	23.6216	23.7298	23.7723	23.1919	23.0409	23.2619	23.3969
P27848	yigL	Pyridoxal phosphate phosphatase YigL	24.2532	24.3443	24.1025	24.2689	24.2608	24.3932	24.1222	24.2619	24.2479	23.943	23.8661	23.9723	23.971	24.1359	23.9326	23.8926	23.3791	23.6849	23.596	23.5814
P27859	tatD	3'-5' ssDNA/RNA exonuclease TatD	22.9293	21.9232	22.7702	22.1862	23.7569	22.9601	22.6241	23.7437	22.8459	22.6679	23.1378	22.806	22.8538	23.7615	22.8117	23.8189	22.8391	22.8497	22.8581	22.9382
P27862	yigZ	IMPACT family member YigZ	21.1395	21.0929	20.9571	21.0133	20.449	20.3974	20.3607	20.4655	21.1661	21.1713	20.9777	21.2529	20.9927	21.1192	21.0916	21.1432	21.2484	20.7555	21.0912	21.2522
P28224	mliC	Membrane-bound lysozyme inhibitor of C-type lysozyme	22.3162	22.0331	22.056	22.3541	22.8852	22.8636	22.5852	22.8149	21.7372	22.0442	22.2319	22.2188	21.2213	20.3294	21.5121	21.8605	20.923	21.3374	21.8726	21.7019
P28248	dcd	Deoxycytidine triphosphate deaminase	26.9833	26.8859	26.8305	26.8086	26.4838	26.4226	26.1816	26.3547	26.644	26.5348	26.4773	26.5319	26.4519	26.3888	26.3694	26.4939	26.2647	26.2168	26.2757	26.1644
P28249	asmA	Protein AsmA	24.9847	24.9123	24.9325	24.9717	25.8136	25.7879	25.8738	25.8238	24.8798	25.1347	25.0693	24.8969	25.23	25.4998	24.8865	25.0615	25.0756	25.4262	25.544	25.4872
P28304	qorA	Quinone oxidoreductase 1	27.414	27.4035	27.2942	27.3543	26.5118	26.6138	26.6899	26.5941	26.7498	26.8637	26.8248	26.9418	26.7748	26.4343	26.765	26.9687	27.0592	27.1661	27.2042	27.2448
P28305	pabC	Aminodeoxychorismate lyase	23.3289	23.4108	23.3855	23.3138	23.1912	23.1344	23.1544	23.072	23.1411	23.0564	22.9628	23.1355	22.779	22.7514	22.8918	23.0383	22.8549	22.751	22.8338	22.8213
P28306	yceG	UPF0755 protein YceG	23.119	23.4038	23.4275	23.452	23.6428	23.5779	23.7289	23.628	23.153	23.3025	23.3958	23.4958	23.2035	22.9862	23.1931	23.2224	23.1775	23.1994	23.2905	23.3759
P28630	holA	DNA polymerase III subunit delta	21.049	19.802	21.1649	20.4282	21.4269	21.5439	21.4288	21.0104	21.1493	21.0162	21.1132	21.0414	21.3105	19.6482	20.9635	20.6346	20.8739	20.865	21.0447	20.3867
P28631	holB	DNA polymerase III subunit delta'	21.1872	21.2097	20.0807	19.2669	21.2935	20.8828	21.5918	21.9408	20.5615	19.5142	20.293	20.5809	19.8456	19.9635	19.2994	20.736	20.2249	20.5039	20.6674	20.9376
P28632	holD	DNA polymerase III subunit psi	23.1592	23.2141	23.0788	23.1732	23.7543	24.119	23.7187	23.0786	22.72	22.2363	22.9864	22.698	22.0196	23.0306	22.2574	21.9705	23.6192	22.7872	23.3016	23.0692
P28634	trmO	tRNA (adenine(37)-N6)-methyltransferase	23.4651	23.3976	23.3073	23.4639	23.6732	23.6778	23.4956	23.5573	23.3927	23.4959	23.3918	23.373	23.4139	23.5743	23.3495	22.2648	23.3059	22.6624	23.41	23.3242
P28635	metQ	D-methionine-binding lipoprotein MetQ	29.0134	28.9927	28.9843	28.9423	29.4822	29.4566	29.3894	29.4678	29.1782	29.2128	29.186	29.1434	29.3071	29.5387	29.2234	29.2335	29.1005	29.0586	29.0888	28.9898
P28861	fpr	Ferredoxin--NADP reductase	25.7453	25.8784	25.7765	25.8611	25.0779	25.3645	25.139	25.2976	25.428	25.7228	25.6886	25.6792	25.4126	25.8717	25.6441	25.5818	25.3994	25.561	25.5679	25.5671
P28903	nrdD	Anaerobic ribonucleoside-triphosphate reductase	22.823	22.644	23.3782	22.7986	24.0401	24.0274	24.2688	24.0754	22.5262	22.3027	22.7119	22.6004	20.947	21.5679	20.8593	21.5368	23.0605	23.1334	22.6461	22.5369
P28904	treC	Trehalose-6-phosphate hydrolase	20.0156	20.3354	21.1859	20.2568	17.6352	18.8169	19.9071	20.3995	20.4802	21.3689	20.9048	20.9923	19.7675	19.9517	20.2803	20.3078	21.4294	22.0212	21.5624	21.5808
P28905	holC	DNA polymerase III subunit chi	26.2214	26.1294	26.1461	26.1366	25.6957	25.6546	25.4647	25.6591	25.6154	25.6048	25.6422	25.7165	25.6308	25.5823	25.5029	25.3122	25.5343	25.5246	25.4899	25.4764
P29012	dadX	Alanine racemase, catabolic	26.4109	26.2741	26.1869	26.278	25.9852	25.8851	25.7147	25.853	26.0669	26.0229	25.9721	26.0935	25.9723	26.0321	25.9832	25.7577	25.9978	25.9026	25.8884	25.8513
P29013	ycgB	Uncharacterized protein YcgB	21.9301	18.5228	17.3638	18.3481	22.1024	21.8114	22.7697	21.6157	21.4416	20.7168	21.4337	17.9575	21.6566	17.9015	21.0969	16.9662	17.6989	20.8423	20.9855	21.329
P29018	cydD	ATP-binding/permease protein CydD	23.745	23.5477	23.7674	23.6896	24.2643	24.0706	24.9561	24.3745	23.5859	23.9096	23.8397	23.8883	23.9548	23.6271	23.7705	23.9109	23.94	23.9707	23.9302	23.981
P29131	ftsN	Cell division protein FtsN	25.9822	25.9846	26.1122	26.1197	26.4798	26.6109	26.575	26.5217	25.9393	26.0731	26.1516	26.0866	26.0009	26.177	26.1406	25.99	26.218	26.289	26.2267	26.229
P29208	menC	o-succinylbenzoate synthase	22.9616	23.3103	23.2658	23.2101	23.1951	23.2365	23.1255	23.0161	23.1059	23.1959	23.1577	23.0287	22.9267	23.126	22.9189	23.1194	22.8085	22.9142	22.8023	22.3203
P29217	yceH	UPF0502 protein YceH	27.013	26.9566	26.8599	26.9445	26.7454	26.704	26.5431	26.6435	26.8925	26.9148	26.882	26.9259	27.0698	27.1888	26.9644	26.7527	26.9392	26.8543	26.866	26.787
P29680	hemE	Uroporphyrinogen decarboxylase	26.2959	26.3093	26.1876	26.2364	25.9107	25.8407	25.954	25.9594	26.0288	26.0507	25.9657	26.0294	26.1501	26.1843	26.1338	26.0058	26.0425	26.0477	26.0124	25.9655
P29745	pepT	Peptidase T	27.1575	27.1143	27.1794	27.1671	27.5448	27.4965	27.6649	27.5672	27.1977	27.1803	27.2275	27.2313	27.1606	27.039	27.1175	27.0404	27.077	27.0627	27.081	26.9966
P30011	nadC	Nicotinate-nucleotide pyrophosphorylase [carboxylating]	26.2444	26.0671	26.2843	25.9623	26.4248	26.2741	26.4469	26.4601	26.0694	26.1749	26.2268	26.2096	26.0931	26.4676	26.2463	26.4309	25.7407	26.2159	26.2613	26.1721
P30014	rnt	Ribonuclease T	24.9179	24.8264	24.7719	24.8238	24.6066	24.6148	24.3499	24.3047	24.467	24.7819	24.6288	24.773	24.6084	24.468	24.3274	24.6476	24.2006	24.1117	24.2581	24.1735
P30015	lhr	Probable ATP-dependent helicase lhr	20.246	19.2816	18.6936	13.5049	20.9377	19.7978	22.1352	21.4907	18.2187	17.1782	18.413	18.245	20.2063	19.6562	19.9697	18.8366	17.6118	18.2433	18.9965	16.933
P30125	leuB	3-isopropylmalate dehydrogenase	27.0088	27.2307	27.2233	27.2519	27.7764	27.7887	27.9393	27.8567	27.344	27.454	27.4365	27.6548	27.0583	27.2333	27.1989	27.1513	27.811	27.7431	27.7051	27.7239
P30126	leuD	3-isopropylmalate dehydratase small subunit	23.1533	22.7665	22.5748	22.5856	25.7663	25.7036	25.4664	25.7556	24.7399	24.5165	24.5569	24.5106	24.9273	24.8979	24.5967	24.8311	24.3546	24.6269	24.4757	24.3498
P30128	greB	Transcription elongation factor GreB	24.1715	24.358	24.2623	24.3248	23.7055	23.7799	23.4215	23.6779	23.9924	24.1587	24.11	23.9746	23.7975	24.0228	23.6411	24.2828	23.9647	23.851	23.6867	23.8627
P30137	thiE	Thiamine-phosphate synthase	26.7291	26.8248	26.7336	26.7616	26.28	26.2099	25.94	26.3267	26.4215	25.7108	25.7341	26.4884	25.5394	26.53	26.3566	26.5462	26.3657	26.3921	26.3021	26.2805
P30138	thiF	Sulfur carrier protein ThiS adenylyltransferase	23.6628	23.4181	23.1168	23.0854	20.5416	18.9834	19.1005	16.9459	19.3276	19.7681	19.2258	21.2603	18.736	18.4486	18.8273	19.0582	18.3736	20.9206	18.6808	19.1974
P30177	ybiB	Uncharacterized protein YbiB	28.4063	28.4091	28.4097	28.3902	28.3201	28.3008	28.3322	28.3195	28.3786	28.4007	28.3807	28.4993	28.394	28.4817	28.3424	28.3008	28.3432	28.2837	28.2874	28.2756
P30178	ybiC	Uncharacterized oxidoreductase YbiC	24.1361	24.0964	24.0098	24.0792	23.4716	23.5053	24.4339	23.9102	24.6203	24.6891	24.5339	24.4781	24.6171	24.7595	24.6908	24.6298	24.7558	24.6854	24.5619	24.7496
P30748	moaD	Molybdopterin synthase sulfur carrier subunit	23.7695	23.7182	23.758	23.6048	22.7726	22.7717	22.4443	22.7651	23.336	23.3368	23.3931	23.5152	23.3118	23.0937	23.1306	23.8836	23.3554	23.4803	23.5176	23.4004
P30749	moaE	Molybdopterin synthase catalytic subunit	23.3582	25.436	23.1183	23.0347	25.0226	22.6776	22.4679	22.6167	23.1841	25.2815	22.891	22.9751	25.3306	25.2821	25.3034	25.1958	25.3159	25.3291	25.3046	25.3517
P30750	metN	Methionine import ATP-binding protein MetN	23.6547	23.7757	23.8494	23.6605	24.4826	24.3861	24.8537	24.7745	24.1545	24.2316	24.2854	24.262	24.1919	24.5699	24.3477	24.105	24.5371	24.5126	24.4052	24.3542
P30847	baeS	Signal transduction histidine-protein kinase BaeS	20.4534	20.8597	21.1299	21.0494	21.8917	21.7669	22.3254	22.0144	20.8888	21.3106	21.0678	21.0985	21.7167	21.0096	21.1947	21.4585	21.615	21.7249	21.6145	21.4098
P30850	rnb	Exoribonuclease 2	27.2085	27.245	27.2393	27.195	28.375	28.3493	28.7348	28.4097	27.7411	27.8759	27.748	27.6454	28.1981	28.3115	28.1322	28.2355	27.9988	28.0223	28.0985	27.942
P30859	artI	Putative ABC transporter arginine-binding protein 2	29.5244	29.486	29.3878	29.4674	28.4874	28.5678	28.1577	28.2847	30.5177	30.5353	30.5219	30.6001	30.6231	30.6919	30.6411	30.5577	30.4642	30.4302	30.4874	30.4836
P30860	artJ	ABC transporter arginine-binding protein 1	27.3579	27.6344	27.0815	27.2199	30.4804	30.7636	30.109	30.2618	32.3458	32.3659	32.3203	32.347	32.4382	32.6323	32.4476	32.3316	32.2891	32.2323	32.2335	32.2001
P30863	dkgB	2,5-diketo-D-gluconic acid reductase B	25.2288	25.15	24.9809	25.0647	24.1646	24.1482	23.9574	24.1594	24.6861	24.5751	24.4855	24.5725	24.3018	24.4207	24.3326	24.32	24.516	24.623	24.6406	24.5768
P30864	yafC	Uncharacterized HTH-type transcriptional regulator YafC	24.7186	24.2242	24.5729	24.1248	24.5337	24.2563	24.2739	24.4272	24.652	24.6342	23.9834	23.9148	24.4949	24.0379	24.6496	24.3285	24.4442	24.8392	24.1382	24.6911
P30870	glnE	Glutamate-ammonia-ligase adenylyltransferase	22.9338	22.8926	22.8051	22.9078	24.0936	23.9431	24.862	24.1526	23.0606	23.0406	23.2333	23.0428	23.3855	22.815	23.3391	23.4215	23.6707	23.5215	23.2668	23.5006
P30871	ygiF	Inorganic triphosphatase	25.8436	25.7755	25.8141	25.8531	26.0725	26.1115	26.1478	26.1586	25.6906	25.7603	25.7996	25.8382	25.7229	25.8961	25.7267	25.8156	25.8221	25.8595	25.8296	25.82
P30958	mfd	Transcription-repair-coupling factor	25.4482	25.687	25.7619	25.6895	26.5862	26.4135	27.2165	26.7386	25.9696	26.2231	26.1284	26.1413	26.4772	26.4413	26.5369	26.5994	26.5861	26.5528	26.5061	26.5318
P31057	panB	3-methyl-2-oxobutanoate hydroxymethyltransferase	27.2342	27.1702	27.2178	27.1924	26.914	26.9146	26.7738	26.9117	27.0507	27.1298	27.0941	27.0233	27.337	27.5936	27.2625	27.4027	27.2209	27.1898	27.2277	27.1876
P31060	modF	Putative molybdenum transport ATP-binding protein ModF	22.9499	22.6618	22.9501	22.7707	22.9947	23.1434	23.4517	23.1604	23.5046	23.8121	23.8742	23.7623	23.9477	24.2192	24.033	24.205	24.1715	23.934	24.0501	23.9641
P31063	yedD	Uncharacterized lipoprotein YedD	27.9708	27.9297	27.8242	27.897	27.2937	27.2276	27.055	27.1847	27.8862	27.8994	27.7949	27.9299	27.8421	28.1221	27.7958	27.696	27.7909	27.7121	27.7189	27.6641
P31068	fliH	Flagellar assembly protein FliH	19.3206	18.8963	18.4927	19.0705	20.9301	18.2588	21.4879	19.4266	19.6934	20.1845	19.6867	19.3018	19.2684	18.7923	19.2284	19.0665	20.2274	20.2453	20.2838	20.1622
P31069	kch	Voltage-gated potassium channel Kch	22.5438	22.4827	22.2689	22.3257	21.2833	21.3045	21.2002	21.287	21.1602	21.7437	21.355	20.6904	20.79	21.1361	20.9579	20.7777	21.0896	20.8112	21.0617	21.0688
P31119	aas	Bifunctional protein Aas	23.6165	23.7004	23.6615	23.4252	24.0657	23.8721	24.9461	23.7788	23.8778	24.168	24.0865	23.8761	24.4409	24.3105	24.165	24.1781	24.0331	23.8733	23.9118	24.2063
P31120	glmM	Phosphoglucosamine mutase	26.5774	26.6499	26.6635	26.5561	27.0924	27.0522	27.5749	27.3201	26.6505	26.8192	26.7349	26.7344	26.9745	27.2535	27.0733	27.2051	27.2476	27.2719	27.1734	27.1697
P31122	sotB	Sugar efflux transporter	14.2078	15.14	16.4892	14.8859	17.4524	16.3508	19.6957	18.2262	16.9309	16.5024	17.4348	17.0608	15.2031	19.959	16.1166	18.116	13.9167	14.5046	18.7005	15.6578
P31130	ydeI	Uncharacterized protein YdeI	27.3025	27.2363	27.1771	27.2736	25.4407	25.51	25.2278	25.2341	26.5748	26.4688	26.4139	26.5524	26.826	27.0228	26.8606	26.816	26.7754	26.7005	26.6128	26.6831
P31131	ydeJ	Protein YdeJ	25.9127	25.8612	25.8263	25.8175	25.2601	25.2032	24.9861	25.3019	25.3116	25.2642	25.2226	25.3291	25.1494	25.3335	25.1635	25.2272	25.1798	25.0648	25.1777	24.8802
P31133	potF	Putrescine-binding periplasmic protein	27.7323	27.6665	27.5974	27.5914	27.3641	27.3196	27.0566	27.1574	28.6879	28.6674	28.6305	28.7502	28.5851	28.8862	28.5855	28.5155	28.5298	28.4594	28.4173	28.3506
P31134	potG	Putrescine transport ATP-binding protein PotG	23.6125	23.7327	23.8523	23.7963	25.2909	25.4267	25.6928	25.6156	25.458	25.3945	25.4049	25.4429	25.3047	25.2807	25.4298	25.3078	25.1604	25.1325	25.274	25.158
P31142	sseA	3-mercaptopyruvate sulfurtransferase	28.2034	28.1339	28.0603	28.0682	27.4123	27.3116	27.2834	27.2758	27.9512	27.906	27.8337	28.0001	27.8215	27.9883	27.8226	27.7691	27.9042	27.8413	27.8281	27.7975
P31224	acrB	Multidrug efflux pump subunit AcrB	26.3566	26.3629	26.7933	26.5804	27.6894	27.4502	28.4663	27.8988	26.0752	26.4768	26.6437	26.5916	26.604	26.1927	26.5088	26.8481	26.3124	26.4965	26.3559	26.5104
P31433	yicH	Uncharacterized protein YicH	26.3139	26.2114	26.2948	26.2159	26.8874	26.8065	26.8499	26.8776	26.3348	26.388	26.3519	26.3071	26.4793	26.3621	26.3579	26.3887	26.2036	26.0637	26.2275	26.1848
P31440	adeQ	Adenine permease AdeQ	19.9974	21.5784	20.601	21.0951	20.7193	21.1771	20.8379	21.4975	20.8146	19.9758	21.3347	21.0889	20.6478	21.5944	21.7799	21.2128	21.1972	21.0079	21.2014	17.3834
P31455	yidR	Uncharacterized protein YidR	24.8811	24.7308	24.5798	24.7552	24.4849	24.4801	24.3314	24.2754	24.5946	24.7049	24.6289	24.6903	24.6788	24.6231	24.6312	24.5193	24.5025	24.4811	24.3765	24.4177
P31460	dgoR	Galactonate operon transcriptional repressor	22.8322	22.7002	23.1102	22.8972	22.2588	22.5083	22.421	22.554	22.8425	22.0768	22.1109	22.5755	22.1179	22.8154	22.5034	22.2994	22.8791	22.7152	22.7344	22.7096
P31475	yieP	Uncharacterized HTH-type transcriptional regulator YieP	20.2066	20.2498	20.3608	20.2348	21.6062	21.7076	21.2005	21.5895	22.1266	21.6028	21.5459	21.5386	21.9676	18.4359	22.7799	22.4395	19.481	22.2493	22.18	21.9428
P31545	efeB	Deferrochelatase/peroxidase EfeB	19.1828	19.3425	17.2263	19.2015	22.6762	22.2335	23.2088	22.6118	21.6339	21.3045	21.1034	20.4466	21.5896	21.4443	21.6879	21.5023	21.4609	21.6061	21.44	21.0298
P31547	metI	D-methionine transport system permease protein MetI	19.3587	19.1544	19.7703	19.7427	20.127	20.0608	21.8409	20.8383	19.448	19.5895	20.0805	19.8816	19.8662	19.0809	19.6883	20.2793	19.4152	19.4965	19.8839	19.6608
P31548	thiQ	Thiamine import ATP-binding protein ThiQ	22.2411	22.1424	21.9395	22.1055	20.0879	21.8704	19.6695	19.1198	21.527	21.287	21.6036	21.5831	21.4467	21.234	21.1952	21.0448	21.5499	21.6226	21.8813	21.5838
P31550	thiB	Thiamine-binding periplasmic protein	25.6546	25.6475	25.4847	25.5199	23.9767	23.2433	23.5072	22.5373	24.7891	24.9683	24.8714	24.8356	25.2031	25.2995	25.1757	25.2031	25.2847	25.3506	25.2857	25.3373
P31551	caiD	Carnitinyl-CoA dehydratase	19.9742	20.5473	20.0864	20.2011	21.7958	18.4357	20.2621	18.2484	18.7957	20.3804	19.9186	20.2648	20.9676	20.9696	21.1482	21.1192	20.9514	20.9442	21.2771	20.8169
P31554	lptD	LPS-assembly protein LptD	29.1541	29.1646	29.0958	29.1837	29.0784	29.1489	28.9356	29.0389	28.9508	28.9567	28.9287	29.0489	28.6677	28.8322	28.7776	28.5702	28.6222	28.6142	28.6452	28.6045
P31600	nfrA	Bacteriophage N4 adsorption protein A	24.6085	24.2862	24.314	24.4938	24.7095	24.3805	24.4729	24.6067	24.0122	24.1673	23.9279	24.1796	23.7536	23.5546	23.9295	23.4973	23.5552	23.6536	23.5534	23.7602
P31658	hchA	Molecular chaperone Hsp31 and glyoxalase 3	29.6989	29.5577	29.5393	29.5659	27.7237	27.6105	27.4663	27.743	27.1746	27.0665	27.0126	27.3853	27.2493	27.6337	27.3042	27.1745	27.7171	27.6872	27.5774	27.6201
P31663	panC	Pantothenate synthetase	26.4477	26.4147	26.5164	26.4285	26.7673	26.7306	27.0456	26.877	26.4519	26.4791	26.4364	26.4611	26.521	26.6919	26.4866	26.6262	26.5779	26.5367	26.5808	26.5589
P31677	otsA	Alpha,alpha-trehalose-phosphate synthase [UDP-forming]	25.7795	25.7605	25.8298	25.8157	27.2867	27.3985	27.549	27.4126	26.3602	26.3424	26.4723	26.4065	26.1768	26.2994	26.3015	26.1979	26.5379	26.4721	26.4724	26.469
P31678	otsB	Trehalose-6-phosphate phosphatase	26.8491	26.7749	26.8319	26.8039	27.2171	27.2227	27.0975	27.1363	27.1534	26.9964	26.9639	27.0461	26.7622	26.6032	26.5896	26.6379	26.798	26.7982	26.8091	26.7667
P31680	djlA	DnaJ-like protein DjlA	27.8387	26.2287	27.4246	27.6163	27.4384	27.3849	27.181	27.3521	27.5722	25.928	27.3855	27.5335	25.8488	25.8788	26.0138	24.7635	26.0374	27.6608	26.8886	27.5366
P31697	fimC	Chaperone protein FimC	26.1484	26.1501	26.0817	26.2636	25.6918	23.6145	25.0142	25.029	26.0795	26.2257	26.1035	26.2379	26.0802	24.98	25.9172	25.8548	24.7683	24.6946	25.6355	24.6916
P31802	narP	Nitrate/nitrite response regulator protein NarP	24.4265	24.321	24.4742	24.3388	24.0127	23.8479	23.5249	23.6801	24.0579	24.1404	23.958	24.1399	24.0686	24.024	24.2231	24.2836	23.7444	23.8818	23.9524	23.8545
P31806	nnr	Bifunctional NAD(P)H-hydrate repair enzyme Nnr	24.7266	24.7285	24.8347	24.7959	24.7805	24.8029	24.8527	24.843	24.4497	24.5403	24.4447	24.3234	24.1591	24.1758	24.0058	24.1842	24.1989	24.3781	24.347	24.4493
P31808	yciK	Uncharacterized oxidoreductase YciK	25.8325	25.4928	25.4979	25.5491	25.0905	25.1731	25.2992	25.3316	25.2198	25.0894	25.2122	25.3159	25.0965	25.0665	25.0248	25.355	25.1175	25.0771	25.149	25.2116
P31825	yfiC	tRNA1(Val) (adenine(37)-N6)-methyltransferase	21.6769	21.6959	21.6835	21.6136	21.7073	21.714	21.5451	21.4712	21.2888	21.4845	21.423	21.3991	21.5805	21.3593	21.3136	21.4283	21.4285	20.9065	21.2424	21.2263
P31827	yddB	Uncharacterized protein YddB	23.996	23.6959	23.8594	23.9051	17.4181	19.2171	19.2523	19.5574	23.2032	23.1065	22.9148	23.1293	21.9382	21.6081	21.668	21.4982	22.9223	22.9464	22.9363	22.8466
P31828	pqqL	Probable zinc protease PqqL	24.5547	24.3927	24.4963	24.5843	21.1417	21.1423	21.3796	21.5361	24.9276	24.2501	25.153	24.9609	23.5175	23.3414	23.5899	23.7041	24.5749	24.723	25.4862	24.6597
P31979	nuoF	NADH-quinone oxidoreductase subunit F	25.92	25.724	25.906	25.9546	26.7353	26.5924	27.1544	26.8417	26.173	26.2917	26.5273	26.1417	26.9422	26.7562	26.8102	26.8608	26.516	26.5732	26.4871	26.4269
P32053	intA	Prophage CP4-57 integrase	16.5071	20.1521	21.2259	16.4618	19.8764	20.9779	20.9366	21.0626	18.747	16.5953	20.0407	20.0835	15.7181	20.8852	19.3091	15.4409	19.9734	15.9718	18.847	19.6105
P32099	lplA	Lipoate-protein ligase A	24.916	24.9697	24.774	24.8611	24.6182	24.5763	24.507	24.5794	24.8761	24.9104	24.8652	24.9448	24.9049	25.0353	24.9664	24.7838	24.8861	24.8849	24.8808	24.8544
P32125	mobB	Molybdopterin-guanine dinucleotide biosynthesis adapter protein	24.5274	24.2721	24.3401	24.5286	24.2413	24.1429	24.0176	23.8789	24.237	23.9916	24.0262	24.1229	23.8459	23.6119	23.6888	23.8483	23.784	23.5286	23.9181	23.8702
P32131	hemN	Oxygen-independent coproporphyrinogen-III oxidase	24.2749	24.2563	24.2505	24.3381	25.1059	25.0989	25.4228	25.1889	24.6674	24.7353	24.7926	24.7949	24.8084	24.4848	24.7003	24.792	24.4002	24.3187	24.513	24.4147
P32132	typA	GTP-binding protein TypA/BipA	28.476	28.4162	28.4947	28.3986	29.2907	29.2363	29.4838	29.3289	28.9212	28.993	28.9206	28.8031	29.2426	29.2141	29.2087	29.221	28.9874	28.8888	28.8653	28.8556
P32141	yihT	Sulfofructosephosphate aldolase	21.4375	21.2717	21.285	21.3314	21.3818	21.3593	21.3971	21.4701	21.0721	21.158	21.2132	21.1542	21.3952	19.8834	21.1561	21.1976	19.55	19.7762	19.7516	21.6889
P32144	yihW	Uncharacterized HTH-type transcriptional regulator YihW	23.8211	23.552	23.081	23.7858	23.4778	22.9754	23.4504	22.7221	23.6047	22.9149	22.8162	22.5301	23.4734	23.8961	22.6777	23.5602	23.8028	23.6208	23.5987	23.4981
P32157	yiiM	Protein YiiM	26.6425	26.5687	26.5443	26.5867	26.4097	26.38	26.1227	26.3689	26.4696	26.4042	26.3308	26.4591	26.3281	26.4539	26.3319	26.3643	26.4698	26.3747	26.3647	26.2809
P32160	yiiQ	Uncharacterized protein YiiQ	23.6436	23.8897	23.8116	23.908	23.0674	22.9715	22.829	22.8096	23.7321	23.5271	23.5293	23.697	23.563	23.7262	23.699	23.4544	23.6496	23.6001	23.6095	23.394
P32166	menA	1,4-dihydroxy-2-naphthoate octaprenyltransferase	16.9767	18.8238	19.2079	19.2634	20.6062	20.6138	21.5772	20.78	18.7446	19.604	18.8519	19.8005	19.842	18.1521	19.1985	18.9348	19.4415	18.8228	20.0722	19.8339
P32173	mobA	Molybdenum cofactor guanylyltransferase	24.7124	24.6784	24.6483	24.6996	24.4914	24.5563	24.3287	24.4062	24.4693	24.4386	24.2484	24.4328	24.2937	23.5097	23.8705	24.0337	23.4639	23.6639	24.059	23.6445
P32176	fdoG	Formate dehydrogenase-O major subunit	25.7601	25.3529	26.6803	25.5615	24.8653	24.6823	24.7368	24.9326	27.0404	25.9936	27.0633	27.0369	25.1741	25.0406	25.2302	25.3425	25.8627	25.9596	25.8047	25.7848
P32177	fdhD	Sulfurtransferase FdhD	22.1251	22.3697	20.9781	21.2677	23.1147	22.9671	23.8288	23.5911	22.529	22.4874	22.7385	22.5772	22.2451	20.9323	20.508	20.7411	22.7956	20.964	22.4177	21.0968
P32662	gph	Phosphoglycolate phosphatase	25.2948	25.1977	25.2447	25.2103	25.3771	25.4236	25.1267	25.3362	25.9544	24.4023	25.4673	26.1539	24.1107	23.7994	24.0622	23.9801	26.2987	23.5633	26.2795	25.9568
P32664	nudC	NADH pyrophosphatase	25.1542	25.1127	25.2032	25.1403	24.9385	24.9897	24.9224	24.9346	24.8013	24.6684	24.7301	24.7562	24.9078	24.2715	24.7136	24.8876	24.8066	24.5981	24.5705	24.7782
P32680	yjaG	Uncharacterized protein YjaG	25.8897	25.8706	25.8367	25.8098	25.277	25.1278	24.9775	25.0835	25.5404	25.6146	25.5772	25.6371	25.4211	25.7487	25.4537	25.3392	25.4369	25.2088	25.462	25.4003
P32684	rluF	Ribosomal large subunit pseudouridine synthase F	23.5485	23.2196	23.1332	23.2501	23.6526	23.6147	23.676	23.7145	23.5571	23.5139	23.6028	23.2661	23.3869	23.3227	23.5404	23.4883	23.1776	23.1593	23.2658	23.1712
P32685	yjbD	Uncharacterized protein YjbD	23.4483	23.4006	22.9061	22.8878	23.3715	23.4573	23.1713	23.1975	23.5707	23.0302	23.3768	23.63	22.8709	23.4074	22.9289	22.1362	23.1617	23.2369	23.2291	23.2022
P32695	dusA	tRNA-dihydrouridine(20/20a) synthase	25.7703	25.6642	25.728	25.7808	25.6267	25.5783	25.5398	25.6004	25.4947	25.5873	25.5602	25.5532	25.6974	25.6914	25.6656	25.663	25.6049	25.5969	25.4807	25.5517
P32703	yjcE	Uncharacterized Na(+)/H(+) exchanger YjcE	22.5742	23.1724	23.4144	22.9801	23.8388	23.6799	24.8422	24.3162	23.3547	23.2402	23.2664	23.3788	23.059	23.0149	23.3352	23.4483	23.2096	23.5842	23.3505	23.5396
P32705	actP	Cation/acetate symporter ActP	21.9388	21.8746	22.1827	22.0828	21.4091	21.3291	21.8843	21.7193	22.4538	22.5706	22.5815	22.6356	20.976	20.7892	20.8003	21.4934	22.3729	22.2417	22.3004	22.2755
P33012	sbmC	DNA gyrase inhibitor	22.7116	23.0506	22.9024	23.2796	22.765	22.9521	22.6648	22.9567	21.1558	21.4218	21.4594	21.3251	21.3691	20.7164	21.4529	20.6493	20.7835	20.8749	20.8962	20.6695
P33013	dacD	D-alanyl-D-alanine carboxypeptidase DacD	18.9225	19.1874	19.1008	18.69	19.9653	19.5026	20.3334	19.9875	18.222	18.2629	18.4063	15.8561	22.1797	22.1884	22.4413	22.2864	17.1622	18.9186	18.1125	18.2564
P33014	yeeD	UPF0033 protein YeeD	25.9255	25.9983	25.7276	25.8495	25.2556	25.3314	25.0641	25.6397	20.6478	20.3918	20.3236	19.9779	18.6007	18.6863	18.5869	17.7005	17.9335	18.9843	18.6748	18.1536
P33018	yeiG	S-formylglutathione hydrolase YeiG	24.1198	24.0155	24.0758	24.1146	23.7617	23.7539	23.816	23.7897	24.2504	24.2782	24.2988	24.1916	24.2899	24.1491	23.989	24.1947	23.7394	23.6681	23.8699	23.7436
P33029	yeiQ	Uncharacterized oxidoreductase YeiQ	19.3277	14.6017	15.3866	18.369	16.0659	17.3832	17.6997	16.7354	16.8631	17.5038	17.498	17.3545	18.1591	15.9616	15.8195	16.5412	18.1268	17.874	17.8321	18.6204
P33030	yeiR	Zinc-binding GTPase YeiR	24.8934	24.7789	24.7393	24.6793	24.6288	24.7308	24.7699	24.639	24.8825	24.9535	24.8704	24.912	24.7989	24.6678	24.6954	24.9116	24.8765	24.7995	24.7584	24.7819
P33136	mdoG	Glucans biosynthesis protein G	25.988	25.9435	26.1786	25.9923	26.3613	26.4364	26.5644	26.4558	26.423	26.5	26.4791	26.2503	27.0093	26.8526	26.8669	27.0657	26.7629	26.8177	26.7187	26.7016
P33195	gcvP	Glycine dehydrogenase (decarboxylating)	28.4194	26.4416	28.4426	29.1099	28.4755	25.5176	27.6505	27.676	28.1254	27.5132	27.5732	27.3755	27.506	26.6173	27.1155	27.6599	26.7598	26.8547	26.8361	26.8426
P33218	yebE	Inner membrane protein YebE	25.0292	25.1076	24.9185	24.8863	25.7493	25.8131	25.6359	25.9419	24.5223	24.4415	24.3541	24.487	24.2293	24.4817	24.2754	24.2949	24.4125	24.4916	24.4195	24.2813
P33219	yebF	Protein YebF	27.9701	27.9281	27.7932	27.8586	26.7075	26.593	26.3707	26.41	27.4714	27.4143	27.3071	27.4023	27.6241	27.7045	27.6472	27.5641	27.2601	27.2837	27.2098	27.2282
P33221	purT	Phosphoribosylglycinamide formyltransferase 2	25.289	25.4514	25.4081	25.3273	25.5355	25.2715	26.421	25.8065	25.6554	26.408	25.9622	25.8221	26.9879	26.9783	27.1334	26.9223	26.6085	26.289	26.3324	26.4508
P33224	aidB	Putative acyl-CoA dehydrogenase AidB	25.1522	25.0699	25.1891	25.0249	24.7839	24.8007	25.0973	25.0937	24.1878	24.3751	24.2369	24.1979	25.048	25.1339	25.0872	25.0721	25.7613	25.7307	25.585	25.6785
P33232	lldD	L-lactate dehydrogenase	26.5838	26.3539	26.4115	26.5283	25.6252	25.5878	25.5982	25.7074	26.2077	26.1978	26.2089	26.1984	25.4546	25.5343	25.5153	25.6135	26.4715	26.5012	26.5344	26.4357
P33354	yehR	Uncharacterized lipoprotein YehR	20.7024	20.6029	20.5568	20.7622	19.7943	19.8917	20.1042	19.7295	20.4286	20.9882	20.3363	20.4811	20.7556	21.0516	21.0113	20.575	20.629	20.5168	20.5467	20.1953
P33355	yehS	Uncharacterized protein YehS	26.1744	25.7203	25.4838	25.8261	24.753	24.775	24.7417	24.6868	25.2924	25.2355	25.2754	25.2065	24.8353	24.6596	24.5433	24.7373	25.1686	25.0335	25.0363	25.0998
P33360	yehX	Glycine betaine uptake system ATP-binding protein YehX	24.505	24.9466	24.8151	24.8429	24.3896	24.7801	24.7163	24.6931	24.3189	24.4057	24.5464	24.736	24.2295	23.9325	23.6768	24.1686	23.7782	24.1771	24.194	24.3879
P33362	yehZ	Glycine betaine-binding protein YehZ	26.5089	26.3955	26.5049	26.4036	25.0852	24.9619	24.7632	24.5753	26.1113	25.9745	25.9607	26.0861	25.704	25.9084	25.7188	26.1048	25.8795	25.8513	25.8069	25.7807
P33363	bglX	Periplasmic beta-glucosidase	26.1084	26.1187	26.0372	26.0746	26.2257	26.2094	26.1514	26.2358	26.1893	26.2483	26.1801	26.1927	26.4459	26.2956	26.4218	26.4343	26.0481	26.2261	26.174	26.2006
P33368	yohF	Uncharacterized oxidoreductase YohF	22.8199	22.5927	22.7083	22.7153	21.8699	21.6521	21.8979	21.4495	22.1466	21.9125	21.8285	22.0832	22.3274	21.2925	22.1407	22.2584	21.8169	21.8665	21.9887	22.0471
P33371	dusC	tRNA-dihydrouridine(16) synthase	22.2333	22.2996	22.0191	21.9787	21.995	21.5906	21.9208	22.1055	22.3839	22.2416	22.2986	22.2673	21.6927	21.1169	21.794	21.7628	22.4157	21.4568	22.0982	22.0419
P33570	tktB	Transketolase 2	27.4082	27.1816	27.434	27.3352	27.4362	27.4506	27.8145	27.5897	26.9188	27.0399	27.0649	27.0191	27.5525	27.5812	27.5942	27.6466	27.7909	27.8148	27.7247	27.7389
P33596	recX	Regulatory protein RecX	23.7735	23.5563	24.1188	23.782	23.6189	23.6174	23.758	23.4854	22.3435	22.1476	22.5301	22.3448	21.4783	20.8164	21.8043	21.6629	21.568	21.7749	22.328	22.2661
P33599	nuoC	NADH-quinone oxidoreductase subunit C/D	26.7909	26.7215	26.6987	26.585	27.6682	27.6083	27.9745	27.7389	27.2477	27.3202	27.2965	27.1357	27.8199	27.7857	27.7558	27.6491	27.1549	27.1547	27.0842	27.0734
P33602	nuoG	NADH-quinone oxidoreductase subunit G	26.8904	26.9493	26.8959	26.9376	28.032	28.1035	28.3688	28.106	27.483	27.6684	27.6076	27.3632	28.0771	28.1157	28.0519	27.9449	27.5036	27.5279	27.568	27.4764
P33643	rluD	Ribosomal large subunit pseudouridine synthase D	22.1763	22.1687	22.0926	22.2501	22.4297	24.7469	22.739	22.5772	22.2467	22.43	22.4401	22.4532	22.8138	21.7274	22.7451	22.8808	24.6151	22.3386	24.5529	22.056
P33644	yfiH	Laccase domain protein YfiH	25.7215	25.7171	25.6568	25.7516	25.2799	25.2171	25.11	25.2296	25.3873	25.4903	25.4358	25.4748	25.3015	25.4079	25.3873	25.2658	25.355	25.3351	25.4128	25.3219
P33647	chpB	Endoribonuclease ChpB	21.9515	22.0384	21.9652	21.9253	21.6114	21.8547	21.576	21.8171	21.6539	21.6327	21.4902	21.5803	21.4945	21.7388	21.2133	21.3741	21.3844	21.4163	21.3491	21.3369
P33650	feoB	Ferrous iron transport protein B	23.6164	22.6427	22.5986	22.8545	22.0484	22.1096	22.7956	22.1686	23.2809	23.3265	23.1781	23.135	23.3817	22.8277	23.1702	23.6775	23.4102	23.3093	23.2762	23.3664
P33667	selU	tRNA 2-selenouridine synthase	21.8559	22.2053	22.1536	21.8956	21.9726	22.0254	22.3641	22.4185	22.4101	22.4382	22.4884	21.9754	22.7975	22.2948	22.5304	22.6961	23.1094	22.9283	22.8204	22.441
P33913	yejA	Uncharacterized protein YejA	23.6879	23.2161	23.5535	23.4032	23.1361	23.7375	23.7144	23.6539	24.0481	23.7378	23.8397	23.5685	24.0871	23.5582	23.8538	23.8996	23.346	23.3292	23.945	23.8468
P33916	yejF	Uncharacterized ABC transporter ATP-binding protein YejF	23.3087	23.3418	23.2268	23.2879	24.4663	24.3003	25.0594	21.4399	20.8756	23.9337	18.8099	23.4353	24.7426	20.6503	21.0447	24.7913	24.3663	18.9463	21.2836	20.3912
P33919	yejH	Uncharacterized protein YejH	20.9271	16.626	12.3426	15.027	18.9332	17.2532	19.5324	16.825	15.3363	17.2456	17.2877	18.3162	17.3239	15.3626	16.4765	16.8294	17.3283	16.9782	17.459	17.5743
P33920	yejK	Nucleoid-associated protein YejK	24.8897	24.8535	24.9682	24.8975	25.0741	25.069	25.3526	25.1368	24.925	25.0342	25.0563	24.799	25.4819	25.3754	25.3564	25.5614	25.2486	25.3602	25.3979	25.3499
P33940	mqo	Malate:quinone oxidoreductase	26.3032	26.0432	25.9966	26.1191	27.6466	27.7087	28.0099	27.7383	26.5866	26.4995	26.585	26.1009	27.0138	26.7464	26.969	27.357	26.9583	26.7789	26.5344	26.5185
P34209	ydcF	Protein YdcF	25.396	25.4753	25.4459	25.3789	25.1556	25.2091	25.0124	25.1711	24.8532	24.9162	24.9224	24.9796	24.9882	25.0244	24.8776	25.25	24.8929	24.8593	24.8905	24.9075
P35340	ahpF	Alkyl hydroperoxide reductase subunit F	27.8927	27.8554	27.8096	27.8662	29.2289	29.2393	29.2585	29.2093	28.4267	28.4231	28.4924	28.4066	28.7776	28.8999	28.7054	28.7831	28.6153	28.6303	28.6281	28.5417
P35908			28.1716	28.2124	28.6905	28.2243	27.4358	27.8003	26.8303	28.1666	28.2891	28.0473	29.0644	28.6813	27.5247	30.3752	30.1428	28.9407	30.3849	28.9509	28.3655	28.525
P36548	amiA	N-acetylmuramoyl-L-alanine amidase AmiA	24.5473	24.6394	24.2098	24.2799	24.1632	23.914	24.1702	24.5071	24.1259	24.259	24.3218	24.2905	24.1831	24.2329	24.1434	24.1817	23.9714	23.8507	23.915	23.8268
P36553	hemF	Oxygen-dependent coproporphyrinogen-III oxidase	22.0431	22.1263	21.6485	22.1343	22.5825	21.4863	22.3043	22.208	22.3171	22.1213	22.1621	22.3079	22.5526	22.7902	22.6651	22.7491	22.8851	22.3403	22.6736	22.4901
P36562	cobT	Nicotinate-nucleotide--dimethylbenzimidazole phosphoribosyltransferase	23.6422	23.1865	23.0526	23.1666	24.0919	24.1667	24.3249	24.1234	23.1052	23.3114	22.8562	23.631	23.4015	22.5002	23.4921	23.6012	23.3922	23.3602	23.5597	23.4761
P36566	smtA	Protein SmtA	23.8585	23.7497	23.3973	23.4364	23.6189	23.7235	23.6009	23.7537	23.7248	23.6157	23.496	23.7317	22.9975	23.0072	22.6091	22.9641	22.7558	22.6683	22.3838	22.5835
P36649	cueO	Blue copper oxidase CueO	25.192	25.9386	25.0653	25.9072	24.3564	24.8803	24.3677	24.2554	24.7462	24.8289	25.4403	25.5392	24.9602	25.8385	25.7669	24.8485	26.0228	25.792	25.5064	25.656
P36655	dsbD	Thiol:disulfide interchange protein DsbD	23.0592	23.1164	23.4158	23.1667	24.3187	23.821	24.7223	24.4435	22.9622	23.6582	23.4068	23.4575	23.3916	23.6101	23.5519	23.8363	23.3589	23.3572	23.5843	23.6512
P36659	cbpA	Curved DNA-binding protein	27.5627	27.5037	27.4464	27.3584	26.9639	26.9426	26.2301	27.0119	27.0709	26.4681	26.7939	26.9702	27.3497	27.5331	27.4327	27.3318	27.4308	27.3151	27.2999	27.4339
P36672	treB	PTS system trehalose-specific EIIBC component	22.002	21.7787	22.0124	21.9905	20.953	20.8207	20.8082	21.099	22.3968	22.3457	22.5363	22.2824	21.3522	21.9313	21.1665	22.0296	21.5016	22.3476	21.3817	22.504
P36673	treR	HTH-type transcriptional regulator TreR	21.2135	21.4023	21.3558	21.3266	21.8882	21.9147	21.9366	21.8224	21.5209	21.7334	21.9624	21.6085	21.2874	19.4096	21.4436	21.3852	20.9356	20.6916	20.8719	20.3114
P36680	zapD	Cell division protein ZapD	24.0302	24.0638	24.3462	24.0505	24.1458	24.1026	24.3053	24.4391	24.3612	24.3799	24.0069	24.3811	24.0377	24.4852	24.0884	24.3717	24.444	23.9884	24.2876	24.3385
P36683	acnB	Aconitate hydratase B	28.4525	28.4575	28.4572	28.4521	30.3269	30.3093	30.8412	30.3744	29.3643	29.4959	29.4384	29.1883	29.7898	29.8815	29.7352	29.7086	29.6677	29.6794	29.6459	29.6101
P36767	rdgC	Recombination-associated protein RdgC	26.052	25.979	26.0885	25.9883	26.671	26.5674	26.7202	26.7393	25.9547	25.9425	25.968	25.8987	26.1939	26.4147	26.2338	26.1617	26.2498	26.206	26.1168	26.1162
P36771	lrhA	Probable HTH-type transcriptional regulator LrhA	19.5741	19.0293	19.8194	19.949	17.4139	18.4312	18.0597	18.8302	18.6105	22.7628	18.6141	18.8941	15.5469	17.4107	18.4022	19.2374	17.2929	18.9326	22.7009	22.1972
P36837	dtpB	Dipeptide and tripeptide permease B	19.3605	18.8001	20.267	19.0702	20.2016	20.1624	20.2411	20.6799	20.349	19.8208	19.4623	19.676	20.0958	20.0419	20.0522	19.5346	19.4514	19.3574	19.5707	19.6171
P36879	yadG	Uncharacterized ABC transporter ATP-binding protein YadG	26.1452	26.0483	26.0823	26.0325	26.3313	26.2769	26.3274	26.3988	25.8139	26.1723	26.1272	26.1476	26.0022	26.3909	26.2608	26.4148	26.2658	26.2768	26.2433	26.3001
P36928	yegD	Uncharacterized chaperone protein YegD	23.1309	22.8077	22.7768	22.95	24.1056	23.8696	24.2421	24.1832	23.2802	23.2619	23.4142	23.1923	23.1979	23.5666	22.8387	23.0898	23.3132	23.0458	23.0195	23.2033
P36929	rsmB	Ribosomal RNA small subunit methyltransferase B	25.0464	24.9449	25.1008	25.0121	25.5565	25.5759	25.7256	25.5384	25.3749	25.4085	25.4285	25.3516	25.4478	25.4133	25.2435	25.4422	25.2411	25.2369	25.3133	25.3075
P36938	pgm	Phosphoglucomutase	28.4555	28.4301	28.4452	28.4147	28.7292	28.7245	28.5965	28.6948	28.3654	28.2307	28.1901	28.3203	28.2146	28.2368	28.1363	28.2217	28.2061	28.1322	28.1266	28.0755
P36979	rlmN	Dual-specificity RNA methyltransferase RlmN	23.731	23.404	23.6015	23.772	24.6379	24.7901	24.9854	24.789	23.6547	23.861	23.6767	23.6308	23.4561	23.1517	22.8291	22.7749	23.7663	23.7392	23.6932	23.7522
P36999	rlmA	23S rRNA (guanine(745)-N(1))-methyltransferase	24.9266	24.8031	24.5811	24.8877	25.2587	25.0884	25.017	25.2232	25.3286	25.2934	25.2938	25.1401	25.2166	25.2578	25.3578	25.2375	25.0206	24.8032	25.0146	24.97
P37005	lasT	Uncharacterized tRNA/rRNA methyltransferase LasT	24.5473	24.6277	24.3862	24.6188	25.3109	25.2289	25.4283	25.2725	24.8845	24.6914	24.775	24.8315	24.877	24.9681	24.8829	24.892	24.5676	24.584	24.4279	24.4482
P37013	norR	Anaerobic nitric oxide reductase transcription regulator NorR	20.1035	20.1752	20.4631	20.4675	20.6242	20.6192	21.0321	20.5316	20.3097	20.6115	20.5654	20.6866	20.6146	20.0427	20.5445	20.4102	20.7709	20.3197	20.9546	20.3675
P37019	clcA	H(+)/Cl(-) exchange transporter ClcA	18.9212	20.7938	20.2134	17.8339	19.1418	20.9111	21.6394	21.1525	17.8636	19.4035	20.0402	19.4075	20.3311	19.2867	19.198	18.7387	20.2442	20.216	20.2014	20.3839
P37024	hrpB	ATP-dependent RNA helicase HrpB	21.941	21.1401	21.0045	20.5027	22.2886	20.8404	22.9388	22.2713	21.3855	21.6959	21.3953	22.078	21.6499	21.177	20.9206	20.9773	20.3179	22.0672	21.5923	21.799
P37028	btuF	Vitamin B12-binding protein	19.1834	20.0493	19.8517	19.9673	20.1379	20.4705	20.1959	20.1801	19.8857	19.7287	20.4621	19.9779	20.0535	18.5251	20.0404	18.7153	18.5082	19.3118	19.389	19.2009
P37051	purU	Formyltetrahydrofolate deformylase	24.9599	25.0799	25.0216	25.1119	25.7185	25.6698	26.0838	25.7499	25.6094	25.6608	25.6353	25.3802	25.9345	25.5818	25.7006	26.0145	25.4808	25.4804	25.5366	25.4494
P37052	ychJ	UPF0225 protein YchJ	24.317	24.2395	24.1009	24.1869	24.4658	24.1144	24.088	24.1766	24.3554	24.3413	24.2982	24.4235	24.1034	24.1401	24.1364	23.8497	24.0638	23.9216	24.0661	23.9929
P37056	yaeF	Probable endopeptidase YaeF	24.9977	24.7331	23.0142	23.5001	23.7265	23.6156	23.6069	23.6313	21.9641	21.6699	21.6023	21.514	22.3013	22.9185	21.6572	22.0191	21.7763	22.423	21.2294	22.3242
P37095	pepB	Peptidase B	27.4936	27.3969	27.485	27.4496	28.0983	28.1032	28.2696	28.1776	27.671	27.696	27.7069	27.6055	27.9682	27.9557	27.8808	27.9145	27.7352	27.7338	27.7383	27.6943
P37127	aegA	Protein AegA	23.8239	23.5827	23.4257	23.6125	23.3018	23.2412	23.0637	20.981	23.323	23.319	23.291	23.3835	20.6893	20.5771	23.3969	20.518	23.3768	20.214	23.2119	23.2623
P37128	nudK	GDP-mannose pyrophosphatase NudK	21.6222	21.7918	21.4649	21.5138	21.4833	21.4402	21.7962	21.4804	21.7949	22.2595	22.0984	21.9726	22.155	22.1209	21.7331	22.3058	21.8792	22.0014	22.1632	22.223
P37146	nrdF	Ribonucleoside-diphosphate reductase 2 subunit beta	21.5731	21.5473	21.297	21.5071	22.031	21.8207	21.9292	22.0098	21.3317	21.316	20.5507	21.1088	20.3826	20.841	20.4086	20.4809	21.466	21.7125	21.595	21.674
P37147	fxsA	UPF0716 protein FxsA	21.928	21.4259	21.8519	21.9971	22.2093	22.0869	22.3628	22.2381	22.0335	22.0578	22.0162	21.9994	21.2979	16.5125	21.5046	21.3565	21.422	19.0197	21.5005	21.5862
P37177	ptsP	Phosphoenolpyruvate-protein phosphotransferase PtsP	25.4282	25.2183	25.4974	25.462	26.6035	26.5522	27.1841	26.7756	25.7078	25.823	25.8435	25.8748	26.0299	26.0746	25.8147	26.1088	26.1372	25.9978	26.0569	26.0649
P37188	gatB	Galactitol-specific phosphotransferase enzyme IIB component	23.1627	23.001	22.876	23.0358	18.2006	18.2848	18.0919	18.4879	22.68	22.8687	22.6252	22.7666	21.4446	22.7529	22.3512	21.5543	23.655	23.6779	23.6044	23.6901
P37194	slp	Outer membrane protein slp	28.7838	28.6536	28.5808	28.6507	26.4526	26.4449	26.299	26.6409	26.9453	26.9433	26.91	27.0208	28.3913	28.662	28.5125	28.3295	28.7978	28.7288	28.6689	28.7084
P37313	dppF	Dipeptide transport ATP-binding protein DppF	26.5754	26.4689	26.6069	26.5514	26.8194	26.9423	26.9429	26.8987	26.5734	26.5486	26.5343	26.4861	26.7209	26.8523	26.754	26.7636	27.0782	26.9687	27.1574	26.9631
P37325	ybcH	Uncharacterized protein YbcH	22.2544	22.1965	22.2233	22.0968	21.4268	21.431	21.0861	21.6084	22.0677	22.0728	22.0506	21.8201	20.2559	19.3371	21.6741	21.404	22.0421	22.1739	21.9671	21.7471
P37327	yfdC	Inner membrane protein YfdC	20.236	20.5381	21.1583	20.9979	21.3113	21.4793	22.849	21.8586	20.7658	20.8602	21.0914	21.2156	21.0396	19.9511	20.9434	21.1795	21.0426	20.9656	20.8949	20.6789
P37329	modA	Molybdate-binding periplasmic protein	27.0408	27.0092	26.9046	26.9723	24.6248	24.8282	24.824	24.6202	26.6801	26.8059	26.7349	26.6761	26.301	26.59	26.4565	26.2226	26.8002	26.8346	26.789	26.7288
P37330	glcB	Malate synthase G	28.1457	28.0453	28.081	28.0713	26.184	26.1414	26.2307	26.2624	28.1653	28.2364	28.1986	28.202	26.4668	26.2633	26.4727	26.5896	27.5093	27.5054	27.4544	27.4962
P37339	lhgO	L-2-hydroxyglutarate oxidase LhgO	22.6029	22.3062	22.584	22.5456	21.7615	21.617	21.3789	21.9582	21.3104	21.9189	21.4922	21.6333	21.1644	20.249	20.0241	20.0328	21.9542	22.03	22.0758	21.6689
P37340	mdtK	Multidrug resistance protein MdtK	23.462	23.3986	23.824	23.4944	24.4919	24.4818	25.2745	24.8181	23.4746	23.6159	23.7288	23.7566	23.3984	23.4921	23.4839	23.8134	23.6718	23.6721	23.7069	23.6795
P37344	pspF	Psp operon transcriptional activator	23.6818	23.5897	23.7787	23.7005	24.0896	24.0062	24.0671	24.104	23.7409	23.7217	23.6809	23.699	23.7494	23.7236	23.4432	23.4804	23.7496	23.4997	23.7272	23.6389
P37348	yecE	UPF0759 protein YecE	20.6575	20.5802	20.1682	20.4307	21.2988	21.2215	20.9577	21.1622	21.5856	21.9405	21.4873	21.7059	22.3552	22.1432	22.2721	21.7477	19.8048	20.3119	21.3142	20.5628
P37349	dhaM	PTS-dependent dihydroxyacetone kinase, phosphotransferase subunit DhaM	25.1619	25.3023	25.037	25.0652	26.3126	26.0994	26.1871	26.1684	26.0765	26.1907	26.1116	25.8059	26.3234	26.3336	26.3238	26.2642	26.19	26.0804	26.1541	26.0581
P37351	rpiB	Ribose-5-phosphate isomerase B	22.4067	22.5518	22.6941	22.7123	22.1433	21.6457	21.5559	21.6719	21.8834	21.8624	22.0937	22.0755	21.8918	22.2583	22.1	21.7547	22.4243	22.4819	22.3239	22.464
P37353	menE	2-succinylbenzoate--CoA ligase	18.7378	19.0543	17.6087	17.8128	19.8508	18.2218	19.6695	20.34	20.1266	19.269	19.7944	17.7929	20.1105	19.846	19.3288	19.9743	18.7871	20.0152	20.1483	19.0404
P37387	xylF	D-xylose-binding periplasmic protein	25.4598	25.3376	25.173	25.613	19.8219	19.6351	18.8799	17.2408	25.6006	24.9942	25.2564	24.6017	21.9581	23.1555	23.1463	22.2703	24.014	23.8925	24.5391	24.4996
P37440	ucpA	Oxidoreductase UcpA	26.5315	26.4932	26.3717	26.4807	23.6597	24.5537	24.3495	24.5125	26.2422	26.4053	26.284	26.3107	26.0053	26.1669	26.2114	26.1759	26.4615	26.4944	26.4672	26.4185
P37590	pmrD	Signal transduction protein PmrD	22.4874	22.3863	22.4165	22.4532	22.4707	22.5096	22.171	22.4105	21.2172	21.2233	21.1452	21.2167	21.0059	21.1773	21.0582	20.7122	21.729	21.4819	21.5279	21.4348
P37595	iaaA	Isoaspartyl peptidase	26.3747	26.283	26.1664	26.2311	26.1685	26.1692	26.2119	26.0393	25.803	25.8616	25.8603	25.8284	25.7881	25.5618	25.791	25.661	25.6688	25.6292	25.71	25.6291
P37610	tauD	Alpha-ketoglutarate-dependent taurine dioxygenase	17.5204	17.9912	17.287	17.7613	18.5612	17.8203	18.2756	18.134	18.0791	17.8464	17.5401	18.0924	18.4919	18.4127	19.0274	18.6571	18.3987	18.0766	18.1428	18.333
P37613	panM	PanD maturation factor	21.1572	21.304	21.4296	20.9734	20.0798	19.4321	17.2652	17.0759	16.9376	17.9394	18.4071	21.4787	19.736	20.3999	19.9066	21.518	21.2484	20.423	20.2478	19.8914
P37615	yhhM	Uncharacterized protein YhhM	24.3105	24.3414	24.2733	24.3316	23.9732	24.0946	23.8309	24.018	23.9253	23.8834	23.9078	24.0423	23.7302	23.77	23.8425	23.927	24.0959	23.9946	23.8581	23.9494
P37617	zntA	Lead, cadmium, zinc and mercury-transporting ATPase	23.9092	23.9982	24.1524	23.8973	24.7418	24.6645	25.308	24.8451	24.113	24.1193	24.1439	24.2912	24.5117	24.393	23.1149	24.579	23.9755	24.3613	24.2785	24.4195
P37624	rbbA	Ribosome-associated ATPase	20.6369	20.1454	20.3496	21.6038	19.9048	19.5214	21.5926	20.627	20.2079	21.619	21.0971	20.3977	21.1942	19.555	21.2062	21.6832	22.3041	21.4231	21.7088	21.1158
P37626	yhiI	Uncharacterized protein YhiI	26.2112	26.2459	26.1811	25.9187	25.9156	25.6443	25.4669	25.8103	26.4404	26.5584	26.5105	26.4906	26.8491	26.8121	26.6792	26.87	26.6015	26.8746	26.8449	26.5461
P37631	yhiN	Uncharacterized protein YhiN	20.8423	21.0238	20.856	20.8989	20.6973	20.4626	20.6628	20.5288	20.7895	20.632	21.4364	20.4321	20.527	20.8717	20.7901	20.5543	20.7529	20.8579	21.5233	21.5539
P37634	rlmJ	Ribosomal RNA large subunit methyltransferase J	24.5562	24.6383	24.5837	24.5901	24.5862	24.6123	24.4831	24.6198	24.7969	24.6732	24.5887	24.7033	24.6537	25.1765	24.6842	24.6249	24.7656	24.8451	24.7704	24.6316
P37636	mdtE	Multidrug resistance protein MdtE	27.6212	27.404	27.3002	27.4623	25.4499	25.1768	25.0888	25.601	25.4162	25.2821	25.2544	25.4498	26.7933	27.0374	26.9416	26.6928	27.2348	27.1702	27.1797	27.1949
P37637	mdtF	Multidrug resistance protein MdtF	23.3879	22.9169	23.651	23.3499	23.0947	23.0267	23.6638	23.38	21.0044	20.5278	21.6068	20.8548	22.9877	22.9763	23.0726	23.2746	23.6932	24.0572	23.4788	24.2046
P37642	yhjD	Inner membrane protein YhjD	21.5965	21.309	21.6316	21.4416	21.3535	21.3969	22.7005	21.9058	21.6381	21.6439	21.6857	21.5156	21.6658	21.267	21.2539	21.8375	22.1611	22.1151	21.8031	22.0311
P37643	yhjE	Inner membrane metabolite transport protein YhjE	19.4465	18.5948	20.1227	20.203	19.5247	15.5697	18.2318	16.1432	16.283	16.7791	16.4456	20.2303	17.6827	16.1534	17.7876	17.1404	19.1697	19.7022	20.326	18.7456
P37645	yhjG	Uncharacterized protein YhjG	26.3818	26.3578	26.5347	26.425	26.7748	26.8372	27.0863	26.9155	26.2255	26.3223	26.3172	26.4392	26.2875	26.4113	26.3094	26.3424	26.3753	26.3509	26.2595	26.1497
P37647	kdgK	2-dehydro-3-deoxygluconokinase	25.5338	25.445	25.5045	25.3385	24.996	24.9913	24.8914	24.9836	25.0867	25.0381	24.8953	24.9957	24.6458	24.717	24.6023	24.5938	24.8774	24.8223	24.9447	24.8907
P37648	yhjJ	Protein YhjJ	25.3018	25.2785	25.3366	25.2842	24.6295	24.6235	24.713	24.6123	25.1391	25.1178	25.1812	25.1977	25.6062	25.7562	25.6418	25.621	26.063	26.0813	25.9787	25.9725
P37649	yhjK	Protein YhjK	22.8617	22.878	23.0914	22.4237	23.5237	23.4309	24.1985	23.7242	23.0437	23.0298	23.1487	23.1369	23.1536	22.4736	23.1815	23.248	23.2695	23.3396	23.2885	23.2232
P37650	bcsC	Cellulose synthase operon protein C	20.746	20.8771	20.9377	20.8367	20.4956	21.041	20.5473	21.7023	20.0745	20.1719	20.4956	20.2194	21.3484	19.7068	22.1651	20.1527	21.6833	19.3642	19.8217	19.2483
P37661	eptB	Phosphoethanolamine transferase EptB	23.0255	22.9456	22.9112	22.6494	20.4427	20.4777	20.0109	20.4444	21.8737	21.9881	21.7636	22.3822	22.7458	22.7617	22.6697	22.6504	22.095	22.3956	22.672	22.5614
P37665	yiaD	Probable lipoprotein YiaD	24.6685	24.5685	24.4208	24.4846	23.3715	23.3365	23.1527	23.4297	24.5675	24.6362	24.5733	24.5874	26.2498	26.605	26.3224	26.1567	24.4222	24.3669	24.372	24.3712
P37666	ghrB	Glyoxylate/hydroxypyruvate reductase B	27.3154	27.272	27.286	27.2388	27.3262	27.3498	27.385	27.3833	27.2692	27.2627	27.2542	27.2617	27.3083	27.3163	27.3002	27.3868	27.1531	27.2195	27.1829	27.1884
P37669	wecH	O-acetyltransferase WecH	19.5178	19.754	19.9076	20.2785	20.7193	21.3378	21.8985	21.4793	19.9923	20.6793	20.7961	20.5629	20.208	19.708	21.1639	21.2204	20.6925	21.0775	21.0127	21.0354
P37671	yiaJ	HTH-type transcriptional regulator YiaJ	23.3003	23.4602	23.5542	23.4328	23.9153	23.7708	23.8757	23.9429	23.3326	23.2102	23.3375	23.3056	23.6172	23.1664	23.3719	23.2888	23.2307	23.3754	23.3862	23.1528
P37685	aldB	Aldehyde dehydrogenase B	26.4515	26.1869	26.3689	26.2831	24.393	24.2868	24.5675	24.619	25.3247	25.2952	25.3155	25.4802	25.2177	25.1357	25.0421	25.2582	26.3424	26.2714	26.1948	26.1926
P37686	yiaY	Probable alcohol dehydrogenase	21.953	21.8639	21.4436	21.7281	21.5005	21.4098	21.5012	21.4422	21.3829	21.7115	21.8201	21.6333	22.1681	22.8429	22.3581	22.1511	22.322	21.9442	22.0758	22.0276
P37689	gpmI	2,3-bisphosphoglycerate-independent phosphoglycerate mutase	28.0932	28.1698	27.9932	28.0555	28.2217	28.1351	28.1023	28.1075	28.1222	28.1264	28.0712	28.0769	28.3377	28.4142	28.3318	28.3407	28.4428	28.4068	28.4117	28.3564
P37690	envC	Murein hydrolase activator EnvC	25.1338	25.0965	25.1267	25.1378	25.0648	25.2616	25.1517	25.0512	24.919	24.8729	25.0562	24.7967	24.8585	24.2834	24.7642	24.7842	25.2801	24.9842	24.6535	24.3581
P37691	yibQ	Uncharacterized protein YibQ	22.8192	22.8994	22.9758	22.9394	23.1599	23.2321	23.221	23.1418	23.0005	22.9955	23.0722	22.892	23.4415	23.2508	22.8397	23.1422	23.1013	23.3806	23.1251	23.0199
P37692	rfaF	ADP-heptose--LPS heptosyltransferase 2	22.8985	22.8685	22.9912	22.9529	23.6261	23.4944	23.7986	23.5541	22.918	23.0322	23.1034	23.0439	23.2897	22.9851	22.9564	23.2889	23.0242	23.1692	23.0374	22.8635
P37744	rfbA	Glucose-1-phosphate thymidylyltransferase 1	28.2861	28.3026	28.28	28.3156	28.4774	28.4959	28.3969	28.4371	28.2734	28.3863	28.3773	28.3104	28.5844	28.8154	28.6675	28.5708	28.3625	28.3622	28.3817	28.3317
P37745	rfbC	dTDP-4-dehydrorhamnose 3,5-epimerase	25.7735	25.8077	25.5596	25.6196	25.9881	25.971	25.7831	25.872	25.8072	25.8568	25.69	25.7495	26.1208	26.3332	25.9896	26.0701	25.6996	25.7194	25.6899	25.5822
P37747	glf	UDP-galactopyranose mutase	25.2378	25.1589	25.0894	25.1411	25.2352	25.2843	25.463	25.3066	25.7838	25.9139	25.8207	25.526	26.5213	26.5238	26.5285	26.5197	25.915	26.0364	25.9688	25.9448
P37749	wbbI	Beta-1,6-galactofuranosyltransferase WbbI	25.9277	25.8557	25.7639	25.7325	26.2671	26.2453	26.2389	26.229	26.2889	26.3431	26.169	26.0684	26.8093	26.7817	26.7368	26.6512	26.3405	26.3716	26.364	26.273
P37750	wbbJ	Putative lipopolysaccharide biosynthesis O-acetyl transferase WbbJ	23.4828	23.5194	23.3813	23.3791	24.4287	24.375	24.8145	24.4748	23.9516	23.9655	24.053	23.8048	24.4809	24.4904	24.5026	24.3586	24.1256	24.0086	24.0166	23.9773
P37751	wbbK	Putative glycosyltransferase WbbK	21.1083	21.2945	21.4324	20.3917	21.0397	21.4816	23.2546	22.2528	20.7294	21.5614	21.4927	19.5765	21.3515	20.0125	17.4652	22.5807	19.0251	20.6873	21.1942	20.9025
P37757	yddE	Uncharacterized isomerase YddE	24.0492	24.1272	24.0722	24.1514	24.0486	24.0778	24.6815	24.2041	23.9309	23.9927	23.9797	23.9707	23.8743	22.5057	23.9343	23.8245	23.2064	23.4021	23.3377	23.6375
P37759	rfbB	dTDP-glucose 4,6-dehydratase 1	25.6885	25.6885	25.7079	25.7246	26.2116	26.2181	26.3437	26.2485	26.3959	26.4979	26.4401	26.1248	26.782	26.7022	26.7853	26.6633	26.1887	26.2455	26.3037	26.2831
P37760	rfbD	dTDP-4-dehydrorhamnose reductase	24.9579	24.9867	24.8151	25.0129	25.2416	25.2519	25.1462	25.2086	25.2593	25.5028	25.4541	25.1914	25.784	25.9816	25.8022	25.6269	25.3757	25.3721	25.2942	25.2341
P37765	rluB	Ribosomal large subunit pseudouridine synthase B	26.9628	26.8368	26.9965	26.7768	27.6529	27.606	27.7818	27.7145	27.026	26.937	26.9887	26.8311	27.1835	27.3804	27.2421	27.1756	27.3114	27.3597	27.3399	27.3148
P37769	kduD	2-dehydro-3-deoxy-D-gluconate 5-dehydrogenase	20.7816	20.8647	19.8846	19.6424	21.1743	21.6281	21.79	21.5182	20.4762	19.0771	20.6156	19.5636	19.1557	19.9625	21.207	19.7134	20.9795	20.3718	20.6984	20.0568
P37773	mpl	UDP-N-acetylmuramate--L-alanyl-gamma-D-glutamyl-meso-2,6-diaminoheptandioate ligase	25.6419	25.6251	25.7355	25.6941	26.1935	26.1283	26.5986	26.278	25.7453	25.9878	25.9903	25.872	26.361	26.4211	26.3755	26.2742	26.3661	26.194	26.2399	26.1687
P37774	yecC	L-cystine transport system ATP-binding protein YecC	25.6512	25.5497	25.519	25.6135	25.2838	25.2571	24.9864	25.2009	25.369	25.4643	25.4513	25.446	25.3738	25.4223	25.3463	25.153	25.2211	25.081	25.0153	25.0086
P37794	chbG	Chitooligosaccharide deacetylase ChbG	21.1213	21.4023	20.7901	21.2971	20.9424	21.1749	20.8928	21.16	21.3443	21.1327	21.195	21.7411	20.9825	20.7316	21.2816	20.8108	20.9688	20.9534	20.8678	20.6283
P37902	gltI	Glutamate/aspartate periplasmic-binding protein	28.4395	28.393	28.3203	28.3517	28.1893	28.1541	27.8507	27.8868	28.2763	28.3008	28.2384	28.3039	28.6043	28.8163	28.5233	28.5438	28.4717	28.4487	28.4703	28.4378
P37903	uspF	Universal stress protein F	28.7597	28.5878	28.5226	28.5705	27.159	27.1469	26.9179	27.1496	28.1109	28.0826	27.9639	28.1751	27.811	28.1704	27.8624	27.6983	28.3075	28.2109	28.1144	28.1123
P37908	yfjD	UPF0053 inner membrane protein YfjD	22.079	22.3271	22.4764	22.0669	22.535	22.1541	23.4993	22.5564	22.1013	22.1832	22.4046	22.3675	22.3799	21.8359	22.0416	22.4826	22.1293	22.203	22.408	22.4649
P38038	cysJ	Sulfite reductase [NADPH] flavoprotein alpha-component	28.8286	28.8267	28.9599	28.8572	28.9598	28.9986	29.0745	29.1567	27.7849	27.8912	27.8579	27.8202	27.8903	28.0129	27.9076	27.9828	27.6323	27.6777	27.7082	27.7238
P38051	menF	Isochorismate synthase MenF	21.6355	21.066	22.2375	20.4783	22.4796	22.4686	22.972	20.7693	22.1384	22.2968	22.3062	22.2889	22.4553	22.1301	21.0859	22.1402	22.2404	21.323	22.4454	21.5388
P38105	rspB	Starvation-sensing protein RspB	21.391	20.2168	20.3945	19.7243	22.3066	22.0739	22.2411	22.0224	21.394	21.6699	21.7718	21.3227	22.001	21.267	21.8253	21.1352	21.6487	21.5136	21.2363	21.2984
P38135	fadK	Short-chain-fatty-acid--CoA ligase	20.9951	21.0868	21.2609	21.1432	21.0426	20.677	20.7405	20.5979	21.0083	20.6793	21.2431	20.9851	20.1613	20.5607	20.4217	20.4036	19.7692	19.9691	20.0371	19.9048
P38489	nfsB	Oxygen-insensitive NAD(P)H nitroreductase	27.2355	27.1188	26.9971	27.1099	26.8023	26.7733	26.5864	26.6702	27.1529	27.2532	27.168	26.9938	27.4724	27.4492	27.4369	27.2167	27.0895	27.1272	27.1329	27.0262
P38506	ygdG	Flap endonuclease Xni	20.9619	21.1548	22.9564	22.9706	22.0755	22.4088	22.4532	22.4543	22.7324	22.8657	22.5678	22.5464	22.6862	21.3905	22.8651	22.7002	21.205	22.5601	21.5066	22.7934
P38521	yggL	Uncharacterized protein YggL	24.6145	24.6123	24.4687	23.062	23.6944	23.7117	23.4878	23.7651	24.1669	23.953	23.8921	23.9841	23.9726	23.9066	22.9292	24.2126	23.4008	23.3197	23.3164	23.7067
P39099	degQ	Periplasmic pH-dependent serine endoprotease DegQ	28.4696	28.3954	28.3931	28.3894	28.3175	28.2835	28.084	28.2308	28.2036	28.1644	28.1571	28.1791	28.1401	28.3547	28.1513	28.1437	28.1108	28.0776	28.058	28.0071
P39160	uxuB	D-mannonate oxidoreductase	23.9794	23.7268	23.73	23.8181	22.9632	22.7154	22.9738	22.8753	23.1931	23.3462	23.1983	23.4633	23.2236	23.4735	23.1016	22.7747	23.776	23.665	23.6373	23.5896
P39161	uxuR	Uxu operon transcriptional regulator	24.2964	24.0041	21.9899	24.4473	24.79	24.6787	24.5261	24.6395	24.1412	24.4703	24.2888	24.4875	24.3515	23.6353	24.0212	23.4036	23.25	23.6061	23.3406	23.3729
P39165	ychO	Uncharacterized protein YchO	20.8611	20.5847	20.6227	20.5723	20.5662	20.48	20.4585	20.1657	20.1919	20.1252	20.177	20.527	19.7986	19.0478	19.4117	19.7616	19.9034	19.8608	19.8577	19.9182
P39172	znuA	High-affinity zinc uptake system protein ZnuA	24.8987	24.7473	24.7284	24.8745	26.9014	28.0749	26.8447	25.9755	27.1245	27.1511	27.1622	25.7722	27.0338	27.2831	27.0802	27.1298	26.9636	26.7237	26.7163	26.3029
P39173	yeaD	Putative glucose-6-phosphate 1-epimerase	27.324	27.2397	27.0663	27.099	25.6839	25.6824	25.4566	25.6319	26.7932	26.7929	26.6916	26.6375	26.8555	26.8039	26.8728	26.7781	26.9849	26.9785	26.8995	26.8797
P39176	erfK	Probable L,D-transpeptidase ErfK/SrfK	26.8632	26.6645	26.7317	26.7247	25.6921	25.5694	25.7833	25.5471	26.4528	26.5406	26.512	26.5413	26.3938	26.4569	26.4509	26.1986	26.7591	26.7704	26.6592	26.7114
P39177	uspG	Universal stress protein G	28.3294	28.2572	28.2286	28.2817	27.7069	27.6299	27.3883	27.5511	27.99	27.9901	27.9167	28.1009	28.4776	28.5166	28.3731	28.2963	27.8991	27.8719	27.8397	27.8477
P39180	flu	Antigen 43	28.3344	28.23	27.9938	28.1561	27.2613	27.537	26.8254	27.4347	28.5765	28.746	28.671	28.2065	29.4843	29.7816	29.5691	29.4586	30.2818	30.3176	30.2806	30.2934
P39187	ytfJ	Uncharacterized protein YtfJ	22.0706	21.3705	21.4796	22.1225	18.1795	19.6559	17.9659	19.646	18.2494	17.821	20.0842	19.3256	18.6484	20.1535	19.3857	18.8831	18.9481	20.8083	19.2826	18.5759
P39199	prmB	50S ribosomal protein L3 glutamine methyltransferase	23.2511	23.4214	23.1843	23.4974	23.5339	23.4647	23.2243	23.4005	23.0062	22.8004	22.8963	22.8061	22.957	22.2477	22.7314	23.5553	22.3873	22.104	22.3805	22.5165
P39265	alsB	D-allose-binding periplasmic protein	25.4343	25.2678	25.2423	25.2787	23.4653	23.5119	23.3264	23.5857	24.2197	24.4804	24.4265	24.5069	24.321	24.1199	24.4762	24.4635	24.1738	24.5854	24.5506	24.5022
P39267	yjcZ	Uncharacterized protein YjcZ	20.1332	22.3838	22.0232	22.1138	20.1172	19.2269	18.7608	19.2334	22.5087	22.4557	22.5815	22.4803	22.4046	22.4237	22.1402	21.8393	23.4757	23.0749	23.2984	23.3369
P39274	yjdJ	Uncharacterized protein YjdJ	21.2766	21.4958	21.2081	21.1608	21.1701	21.1889	20.9349	21.093	21.5758	21.4366	21.3622	21.4055	21.2777	21.6266	21.3408	21.5954	21.3059	21.2455	21.1871	21.1905
P39280	epmB	L-lysine 2,3-aminomutase	20.1933	17.7068	19.9946	19.1999	20.9179	20.9059	21.177	20.6908	17.5734	19.0292	20.1705	19.166	18.9889	19.0243	19.695	19.5725	17.9627	17.5536	18.8515	19.2056
P39285	mscM	Miniconductance mechanosensitive channel MscM	22.8226	22.6587	23.0561	23.6151	23.6597	23.4081	24.1115	23.2899	23.3945	23.1082	23.4471	22.9133	23.2974	22.9252	22.8384	23.4881	22.7709	22.7359	22.6733	22.4675
P39286	rsgA	Putative ribosome biogenesis GTPase RsgA	25.5919	25.3733	25.4014	25.454	25.4961	25.5994	25.4995	25.5383	25.6088	25.5774	25.6069	25.3694	25.5323	25.1283	25.3306	25.4174	25.2775	25.2896	25.1604	25.2498
P39297	bsmA	Lipoprotein BsmA	24.976	24.9477	24.942	24.9897	24.1043	24.0395	23.8642	23.9046	24.6594	24.638	24.6566	24.656	24.5721	24.6632	24.5939	24.5211	24.6723	24.5568	24.4131	24.5299
P39298	yjfP	Esterase YjfP	22.9505	23.1338	23.4251	23.4011	23.4789	23.7441	23.8761	23.6761	23.2701	23.0927	23.5066	23.335	23.2556	23.1359	23.3845	23.2204	23.1275	23.211	23.0002	23.4372
P39306	ulaF	L-ribulose-5-phosphate 4-epimerase UlaF	18.4469	18.7889	20.9872	19.5444	18.4289	18.3932	18.2122	18.2335	20.8992	18.9294	18.4429	19.6371	17.9273	18.5932	18.9323	18.8464	17.8974	18.6962	17.9788	18.4538
P39310	ytfB	Uncharacterized protein YtfB	25.1638	25.0658	25.0406	25.0081	24.9729	24.8915	25.0235	24.987	25.0453	24.9336	24.9395	25.0321	25.0673	25.0137	24.7775	24.8513	25.1558	25.1142	24.9601	25.0034
P39315	qorB	Quinone oxidoreductase 2	24.7558	24.6408	24.4816	24.5731	24.1425	24.2129	23.8725	24.134	24.4321	24.3662	24.3765	24.4203	24.4752	24.6527	24.4517	24.349	24.4804	24.3293	24.4382	24.3942
P39321	tamB	Translocation and assembly module TamB	26.7177	26.711	26.7357	26.6682	26.788	26.6121	26.9206	26.7944	26.4976	26.4622	26.5627	26.5877	26.2358	26.3462	26.2376	26.3067	26.1284	26.1587	26.2526	26.0471
P39325	ytfQ	ABC transporter periplasmic-binding protein YtfQ	27.5112	27.4126	27.2233	27.3549	23.3795	23.3345	23.1827	23.6085	26.788	26.7144	26.6045	26.649	26.0866	26.1996	26.0459	26.048	26.2984	26.2034	26.1412	26.0658
P39332	yjgH	RutC family protein YjgH	21.0821	20.8817	20.8316	20.9606	19.7691	19.5187	19.5113	19.3893	19.6989	19.8577	19.8751	19.4599	19.9784	19.5028	20.1205	19.8074	19.6784	19.6931	19.5542	19.6689
P39337	yjgM	Uncharacterized N-acetyltransferase YjgM	24.9435	25.0016	23.5945	24.9391	23.8035	24.0288	24.005	24.9193	24.146	23.9457	25.0515	25.0722	24.1431	24.2721	24.2412	24.2847	24.8152	24.8143	24.6806	24.796
P39342	yjgR	Uncharacterized protein YjgR	25.5992	25.4634	25.691	25.637	25.794	25.9721	25.9405	25.9213	25.4593	25.5246	25.3215	25.6384	25.2893	25.6487	25.317	25.2041	25.276	25.5089	25.3038	25.2399
P39356	yjhU	Uncharacterized transcriptional regulator YjhU	24.9785	25.3988	25.3418	25.0845	25.2051	25.5363	25.6411	25.7355	25.6181	25.1959	25.4529	25.0655	25.856	24.696	25.8782	24.8346	25.5039	25.575	25.5773	25.5693
P39363	sgcA	Putative phosphotransferase IIA component SgcA	22.68	22.5293	22.4807	22.6133	22.0855	22.0234	21.8467	22.0161	22.1661	22.2858	22.2312	22.3675	22.0416	22.294	22.0708	21.7851	22.1708	22.0561	22.0564	22.0777
P39370	nanS	Probable 9-O-acetyl-N-acetylneuraminic acid deacetylase	18.2161	18.55	17.8165	17.1338	19.5642	16.131	16.5873	16.113	17.1127	17.8685	17.5961	17.85	17.5961	20.708	15.8535	19.1575	17.8121	16.7888	18.4411	16.6009
P39371	nanM	N-acetylneuraminate epimerase	22.1206	22.0868	21.9942	21.7555	21.127	20.6494	20.365	20.549	21.5762	21.6175	20.8126	21.8771	20.5225	20.9719	21.4078	21.3066	20.8888	19.8174	20.4848	21.028
P39377	iadA	Isoaspartyl dipeptidase	25.9144	25.9013	25.908	25.8495	26.3019	26.275	26.2765	26.3277	26.0216	25.9843	26.0314	25.9846	26.2315	26.1836	26.166	26.0429	25.9237	25.9991	25.8893	25.899
P39380	kptA	RNA 2'-phosphotransferase	18.5766	18.1129	17.9119	18.4763	20.3306	20.0817	20.2588	19.6783	19.1073	19.084	19.0826	18.3292	18.507	20.2524	18.1801	17.8165	17.7218	19.4493	16.9585	17.8902
P39385	yjiN	Uncharacterized protein YjiN	22.6092	22.5209	22.4333	22.587	22.9672	22.8631	23.2136	23.1484	22.5291	22.5823	22.4318	22.5928	22.2579	22.1612	22.2502	22.3008	22.6788	22.8784	22.4448	22.6512
P39386	mdtM	Multidrug resistance protein MdtM	22.6757	22.7143	22.527	22.3596	22.391	22.4324	22.4482	22.087	22.5836	22.5554	22.3595	22.4762	22.1608	22.4095	22.1988	21.9483	22.314	21.9855	22.4085	22.1975
P39396	yjiY	Inner membrane protein YjiY	21.7737	21.6549	22.3245	22.0178	23.3588	22.7847	24.9122	23.7134	23.4817	23.6624	23.8783	23.5973	24.6557	24.8242	24.6923	24.8334	24.6341	24.4832	24.3011	24.5215
P39401	mdoB	Phosphoglycerol transferase I	18.2	18.1232	17.8518	17.964	18.8785	19.0922	19.6589	19.2935	19.1891	17.6617	17.5851	18.934	19.9155	19.7427	19.9484	20.1536	19.003	19.7522	19.3169	19.4144
P39405	fhuF	Ferric iron reductase protein FhuF	18.4779	19.3453	18.3108	18.4207	19.4822	19.7176	19.5595	19.5821	19.6835	19.5744	19.5133	19.4498	18.862	19.761	19.7016	18.5116	18.9457	19.5282	19.4183	19.2595
P39406	rsmC	Ribosomal RNA small subunit methyltransferase C	26.2287	26.1906	26.2015	26.1899	26.3838	26.3274	26.2702	26.3902	26.3142	26.3441	26.3002	26.2158	26.4736	26.6731	26.4481	26.3663	26.3538	26.2728	26.2751	26.2206
P39407	yjjU	Uncharacterized protein YjjU	21.9469	21.4914	21.5989	21.5989	21.9807	22.0398	22.2521	22.0643	22.5934	22.4491	22.3729	22.2568	22.23	21.404	22.0796	22.298	22.0842	22.0469	22.1845	22.1041
P39408	yjjV	Uncharacterized metal-dependent hydrolase YjjV	25.3863	25.3047	25.3033	25.3508	24.4981	24.4262	24.201	24.4776	24.7452	24.5111	24.6512	24.8033	24.3424	24.8095	24.488	24.5999	24.7261	24.6067	24.6459	24.6278
P39410	yjjJ	Putative kinase YjjJ	19.7965	19.295	20.1749	19.0684	20.2153	20.3832	20.71	20.2228	20.2676	19.8262	18.6294	19.896	21.0257	20.57	18.8523	19.3529	20.0316	20.7009	18.1338	22.1891
P39411	yjjX	Non-canonical purine NTP phosphatase	24.8873	24.7474	24.8255	24.8105	24.7796	24.6798	24.7594	24.6573	24.9706	24.7445	24.7764	24.9173	24.7629	25.0121	24.7939	25.0046	24.9107	24.8927	25.0367	24.8433
P39451	adhP	Alcohol dehydrogenase, propanol-preferring	26.8009	26.8175	26.7301	26.7247	26.0083	25.958	25.8915	26.0506	26.2475	26.2105	26.1496	26.112	26.5399	26.701	26.6173	26.7514	26.6702	26.6512	26.6538	26.6657
P39452	nrdE	Ribonucleoside-diphosphate reductase 2 subunit alpha	22.4018	22.4622	22.6921	22.7465	23.6548	23.6428	23.9618	23.779	23.2097	23.329	23.3122	22.9855	22.9032	22.1757	22.8724	22.3498	22.655	22.5113	22.8347	22.6334
P39830	ybaL	Inner membrane protein YbaL	23.6144	23.0026	23.4237	23.2645	23.5329	23.5315	24.5582	23.7092	23.4597	23.7803	23.8409	23.7805	23.5519	23.4839	23.7762	24.0085	23.4509	23.8374	23.9827	23.956
P39831	ydfG	NADP-dependent 3-hydroxy acid dehydrogenase YdfG	28.0735	28.0262	27.9432	27.9845	27.9133	27.9236	27.7376	27.8458	28.0119	28.0246	27.9741	27.968	28.2747	28.3591	28.2454	28.096	28.2235	28.1539	28.1552	28.0942
P39835	gntT	High-affinity gluconate transporter	20.287	18.5872	20.532	20.0673	22.0432	21.4425	22.9167	22.4351	21.2559	19.5784	19.1095	19.1594	18.9409	21.5017	19.5315	18.8281	21.2651	17.5729	21.0127	20.6538
P39836	yfeH	Uncharacterized protein YfeH	16.6375	15.1608	15.854	16.5796	18.5745	18.4874	19.4399	18.7617	16.3745	16.8708	17.3045	16.8878	15.1901	18.5587	15.8961	16.8944	17.4211	17.3073	17.6351	17.7338
P39838	rcsD	Phosphotransferase RcsD	24.8597	24.9148	24.8832	24.6893	25.4141	25.5595	25.8845	25.4224	24.9712	25.2008	24.9862	25.1124	25.226	24.9218	25.1221	25.1906	25.0722	25.155	25.2456	25.2392
P40120	mdoD	Glucans biosynthesis protein D	25.7856	25.7596	25.5896	25.54	25.2313	25.1116	25.5251	25.3029	25.5989	25.7001	25.5986	25.5692	25.954	25.8678	25.9045	25.88	25.9343	25.7399	25.9359	25.9783
P40191	pdxK	Pyridoxine kinase	19.5211	19.7675	19.761	19.5448	18.7997	18.044	19.0975	19.3489	19.2795	19.3994	18.8198	19.3505	19.3997	19.7027	19.5167	19.8784	19.3429	19.3633	19.3377	19.5268
P40710	nlpE	Lipoprotein NlpE	26.8154	26.8596	26.7854	26.8682	26.248	26.2867	26.0173	26.1962	26.486	26.479	26.5052	26.5387	26.2954	26.452	26.4056	26.1314	26.3532	26.282	26.3408	26.2382
P40719	qseC	Sensor protein QseC	21.9425	21.3466	21.8305	21.5381	21.618	21.3509	22.0221	21.8021	20.8882	21.1639	21.3718	21.0049	21.0504	19.0296	19.3656	19.9908	20.3949	20.511	21.4349	21.3586
P40874	solA	N-methyl-L-tryptophan oxidase	24.9654	25.0399	24.8353	24.6672	24.7655	24.9876	25.0471	25.026	24.9659	24.8823	24.8893	24.8795	25.221	24.8394	25.1378	25.5152	24.4109	24.8132	24.8182	24.794
P41039	ybiI	Uncharacterized protein YbiI	21.8103	21.2008	21.1095	20.8843	19.9711	20.1505	19.1689	19.9571	20.522	20.5796	19.6577	20.8098	20.5623	19.8928	20.9442	20.0821	19.6253	17.3471	17.3943	16.2765
P41052	mltB	Membrane-bound lytic murein transglycosylase B	23.7022	23.6526	23.6941	23.7082	23.2437	23.4385	23.4793	23.2752	23.6132	23.228	23.2819	22.7102	22.528	22.2553	21.3129	23.6077	22.2287	21.9657	23.2285	22.3469
P41407	azoR	FMN-dependent NADH-azoreductase	25.9381	26.1686	26.1969	26.1502	25.9763	26.1664	25.6048	26.1824	25.7538	25.9515	25.9424	25.9815	26.159	26.8225	26.4758	26.3802	26.8416	27.031	27.0712	27.0211
P41409	rihA	Pyrimidine-specific ribonucleoside hydrolase RihA	22.2072	22.3794	22.4294	22.5794	18.9355	21.0057	20.1846	19.8424	21.949	22.3224	22.3392	22.1998	21.5014	22.069	22.1269	22.09	22.317	22.6777	22.6774	22.7384
P42593	fadH	2,4-dienoyl-CoA reductase [NADPH]	23.5899	23.5426	23.0748	23.2634	21.0015	21.2551	22.0228	21.2415	23.0744	23.3622	23.1897	22.7615	22.7706	20.131	22.2862	23.0641	23.4478	23.2267	23.2349	23.4518
P42596	rlmG	Ribosomal RNA large subunit methyltransferase G	22.7756	22.8354	22.8353	22.8473	23.079	23.2189	23.3953	23.2494	23.0473	23.2413	23.0891	23.0229	23.4389	23.5258	23.484	23.2377	23.3176	23.3895	23.3008	23.3665
P42599	ygjR	Uncharacterized oxidoreductase YgjR	21.708	21.109	18.022	21.591	20.5124	20.7272	20.7586	15.7457	17.1582	21.4398	21.1191	21.3341	21.7938	20.6134	20.6011	21.0013	21.2941	21.4328	21.4921	21.3201
P42604	uxaA	Altronate dehydratase	21.5713	21.8661	21.5917	21.6492	21.6621	21.5485	21.4793	21.3252	20.1384	21.426	21.1903	20.0863	20.1318	21.7224	21.6808	21.536	22.3492	22.253	22.2798	22.107
P42616	yqjC	Protein YqjC	24.5081	24.6334	24.5877	24.6929	22.435	22.5929	22.4534	22.3899	23.8303	24.0673	23.9445	23.9453	24.0121	24.3253	24.2909	24.0695	24.0163	24.1334	24.0842	24.0702
P42620	yqjG	Glutathionyl-hydroquinone reductase YqjG	25.8835	25.822	25.7757	25.845	25.4211	25.4023	25.3442	25.4817	25.6624	25.7376	25.6876	25.7859	25.7377	25.8348	25.7774	25.7204	25.9149	25.7974	25.7799	25.7966
P42624	yhaK	Pirin-like protein YhaK	22.1491	21.863	22.1978	22.067	21.7234	21.8667	21.753	22.1829	22.1507	22.137	22.1457	22.2885	22.8117	22.6203	22.8784	23.0463	23.52	23.8193	23.7955	23.6844
P42641	obgE	GTPase ObgE/CgtA	26.5223	26.42	26.423	26.4502	27.0228	27.0304	26.9816	26.9724	26.6946	26.6609	26.7111	26.5014	26.7161	26.7847	26.6962	26.5415	26.7075	26.7095	26.7022	26.5413
P42904	agaV	N-acetylgalactosamine-specific phosphotransferase enzyme IIB component 2	20.1887	20.3233	20.2294	19.977	19.5033	19.4193	19.3805	19.4405	19.8048	19.5278	19.4024	19.0337	18.3057	19.3616	19.0334	19.3489	17.9185	18.4769	17.9828	17.503
P43329	hrpA	ATP-dependent RNA helicase HrpA	25.8142	25.5049	25.9294	25.7573	26.8163	26.8727	27.183	26.9036	26.1317	26.1539	26.1177	26.0767	26.0495	26.1351	26.1596	26.313	26.1924	26.1484	26.1863	26.2937
P43337	nudL	Uncharacterized Nudix hydrolase NudL	24.1375	24.3236	24.2626	24.2641	23.7389	23.7514	23.4985	23.7857	23.7927	23.82	23.5889	23.7284	23.3999	23.2589	23.2235	23.7109	23.5478	23.5178	23.5075	23.3657
P43341	lpxH	UDP-2,3-diacylglucosamine hydrolase	20.3053	17.8377	21.8072	20.9534	21.1701	16.9235	19.1773	17.3206	18.0039	20.7393	21.0164	21.2589	20.7147	18.1005	16.7797	19.2162	17.6825	16.7221	20.4934	20.0081
P43671	pqiB	Paraquat-inducible protein B	25.2313	25.2046	25.2937	25.1452	25.7832	25.8092	25.8504	25.8754	25.2733	25.3408	25.4751	25.3148	25.4081	25.6456	25.4144	25.4302	25.4629	25.4344	25.3518	25.2034
P43672	uup	ABC transporter ATP-binding protein uup	23.8663	23.8364	23.9024	23.8687	24.8084	24.9455	25.3212	24.9123	23.9334	24.2241	24.2306	24.2485	24.5991	24.1736	24.4756	24.3866	24.1406	24.2027	24.5254	23.9204
P45395	kdsD	Arabinose 5-phosphate isomerase KdsD	24.9303	25.0152	25.1253	25.0245	25.5516	25.7042	26.0355	25.7582	25.1108	25.0303	25.0398	24.9905	24.8674	24.5626	24.9769	24.9974	24.8443	24.8984	24.9594	24.866
P45424	yhcH	Uncharacterized protein YhcH	24.002	24.0619	24.016	24.1417	23.492	23.4646	23.2344	23.4793	23.6478	23.4933	23.4922	23.6333	23.1936	23.4728	23.2968	23.0405	23.3437	23.5025	23.407	23.4139
P45425	nanK	N-acetylmannosamine kinase	22.5275	22.3453	22.2896	22.3471	21.7716	21.9427	22.1248	21.879	22.0326	21.8167	22.02	22.2335	21.5481	22.1284	22.0668	22.3975	22.3886	22.4377	22.282	22.2746
P45464	lpoA	Penicillin-binding protein activator LpoA	28.7582	28.7043	28.6767	28.694	28.1675	28.134	27.9055	28.1599	28.5011	28.4609	28.4355	28.5325	28.3703	28.6586	28.4259	28.4059	28.5815	28.5256	28.5066	28.4436
P45468	yraQ	UPF0718 protein YraQ	20.8385	17.4162	18.5322	18.472	21.006	20.5179	23.1646	21.6086	17.6625	20.9291	19.467	19.9023	18.9497	19.2509	19.1112	19.5471	19.7883	19.5502	18.3465	20.7943
P45469	yraR	Uncharacterized protein YraR	25.1301	25.2189	25.2054	25.3453	25.1413	25.0349	25.0437	24.7471	24.6947	24.6314	25.018	24.69	24.5313	24.0566	24.3555	25.0643	24.0651	24.3836	24.891	24.9208
P45470	yhbO	Protein YhbO	27.6965	27.6688	27.6129	27.647	27.7463	27.8033	27.5453	27.8026	27.4021	27.416	27.3623	27.3817	27.1068	27.2643	27.1474	27.0032	27.0512	27.0066	27.0195	26.9232
P45522	kefB	Glutathione-regulated potassium-efflux system protein KefB	18.0977	19.3837	18.8472	19.9351	20.7687	20.5122	21.7373	20.9525	17.9811	20.0703	19.4321	19.4198	19.6011	19.8845	19.4713	19.1917	18.5155	18.7146	18.876	18.3236
P45523	fkpA	FKBP-type peptidyl-prolyl cis-trans isomerase FkpA	29.0117	28.959	28.8947	28.9137	27.8958	27.9347	27.6583	27.8095	28.7683	28.8169	28.7392	28.7728	29.3533	29.5251	29.3261	29.5177	29.023	28.9916	29.0214	28.9625
P45530	tusB	Protein TusB	20.654	20.356	20.6483	20.736	20.8442	20.7243	20.5012	20.623	20.9491	20.7695	20.5977	20.8732	21.2008	20.4721	20.6957	20.6354	20.9201	20.6681	20.904	20.8528
P45531	tusC	Protein TusC	23.4491	23.5226	23.447	23.4544	23.614	23.8129	23.5799	23.7442	23.642	23.5099	23.3973	23.609	23.5804	23.8234	23.4118	23.4295	23.029	23.3196	23.3466	23.4176
P45532	tusD	Sulfurtransferase TusD	22.2214	22.3039	22.2208	22.3773	22.6121	22.7076	22.6309	22.6558	22.153	22.3515	21.9562	22.4082	22.4506	22.3139	22.3886	22.4556	22.2692	22.4946	22.3869	22.4756
P45537	yhfK	Uncharacterized protein YhfK	15.702	18.6027	16.8241	19.0168	16.8893	16.2331	20.6675	17.4173	15.5564	16.0092	17.0278	15.9423	16.6417	18.785	17.5019	16.912	15.2529	19.8766	15.9939	17.511
P45544	frlR	HTH-type transcriptional regulator FrlR	25.7157	25.6241	25.6136	25.571	25.5974	25.4855	25.4081	25.5042	25.6879	24.8638	25.5285	25.5759	25.81	25.8467	24.5426	25.7549	25.5989	25.522	25.5115	25.4632
P45565	ais	Lipopolysaccharide core heptose(II)-phosphate phosphatase	23.7451	23.6635	23.4439	23.8142	20.5144	19.7829	20.4259	19.8943	22.5363	22.3467	22.7998	22.9016	21.3441	21.6374	21.9445	21.8635	22.1846	22.3754	22.3418	21.9588
P45568	dxr	1-deoxy-D-xylulose 5-phosphate reductoisomerase	24.2211	24.5219	24.469	24.5794	24.6767	24.7191	24.9413	24.7988	24.4132	24.6487	24.4503	24.7519	24.5912	24.457	24.6083	24.4962	24.5468	24.5456	24.4789	24.5617
P45577	proQ	RNA chaperone ProQ	27.2789	27.2259	27.2417	27.2778	27.3175	27.3208	27.1787	27.2105	27.3657	27.2952	27.2525	27.3565	27.5422	27.8134	27.5711	27.4764	27.2947	27.3436	27.3599	27.2663
P45578	luxS	S-ribosylhomocysteine lyase	29.5039	29.6413	29.625	29.692	29.8205	29.8821	29.6477	29.8067	29.4804	29.5303	29.5348	29.6727	29.152	29.4821	29.3035	29.1201	29.0608	29.1363	29.1318	29.1602
P45748	tsaC	Threonylcarbamoyl-AMP synthase	28.244	28.1616	28.1405	28.158	27.8307	27.8479	27.6174	27.8463	27.9511	27.76	27.754	27.9671	27.2368	27.3478	27.1725	27.2685	27.4154	27.4939	27.3216	27.2764
P45771	yrdD	Uncharacterized protein YrdD	25.4099	25.236	25.3205	25.1804	24.631	24.5862	24.7239	24.9891	25.0864	24.8231	24.909	25.1154	24.6983	24.7982	24.6171	24.6048	24.9469	24.9021	24.7527	24.7844
P45795	yrdB	Uncharacterized protein YrdB	22.732	22.7888	22.5516	22.78	22.5439	22.9468	22.9445	22.7374	22.5948	22.829	22.5161	22.5761	22.4484	22.1565	21.9562	22.4238	21.9256	22.1726	22.2129	22.1655
P45799	nudE	ADP compounds hydrolase NudE	26.9632	26.9034	26.8242	26.8989	26.5572	26.4665	26.2673	26.4315	26.4776	26.509	26.4871	26.6321	26.4343	26.762	26.587	26.3418	26.4744	26.3434	26.4493	26.3756
P45800	yrfF	Putative membrane protein IgaA homolog	22.3332	23.3194	23.0434	23.4835	23.8238	23.8947	24.4824	24.2155	23.0043	23.4421	23.1741	23.0456	23.3742	22.3286	23.0608	22.9115	23.2529	23.3119	23.3453	23.3364
P45807	ybaM	Uncharacterized protein YbaM	23.022	23.0445	23.1513	22.8778	22.4511	22.0126	21.8142	22.1167	21.6855	21.5376	21.5363	21.6466	21.4077	21.3335	21.1402	21.6688	21.2733	21.1995	21.2568	21.2251
P45955	ybgF	Uncharacterized protein YbgF	25.0458	24.8763	24.9132	24.931	24.0692	23.9203	23.8502	23.7021	24.4083	24.3402	24.5449	24.6089	24.3984	24.638	24.4726	24.5522	24.4897	24.3857	24.4045	24.4396
P46118	hexR	HTH-type transcriptional regulator HexR	21.3269	21.2966	21.6446	21.427	21.762	21.9134	21.8205	21.8627	21.5253	21.6484	21.6131	21.4649	20.9789	18.6902	20.8647	21.1984	21.4884	21.4105	21.6222	21.3115
P46122	yajI	Uncharacterized lipoprotein YajI	24.7477	24.1412	24.6467	24.7955	24.2601	24.3405	23.8517	24.2546	24.639	24.7329	24.373	24.6833	24.579	24.0591	24.5397	24.3535	24.5534	24.4254	24.4619	24.4166
P46125	yedI	Inner membrane protein YedI	21.369	21.4641	21.6682	21.3137	22.0826	22.4597	23.338	22.9214	21.3543	21.5259	21.6656	21.7435	22.2928	21.9652	22.3805	22.3903	22.6398	22.4318	22.3402	22.5068
P46130	ybhC	Putative acyl-CoA thioester hydrolase YbhC	26.7475	26.8648	26.7483	26.848	26.5164	26.5655	26.1789	26.4615	26.5099	26.5622	26.495	26.6357	26.642	27.0425	26.7738	26.5327	26.769	26.719	26.7413	26.6047
P46144	yedJ	Uncharacterized protein YedJ	22.5624	22.3083	22.0614	22.2034	21.5342	22.0708	22.3713	21.6873	21.1337	21.8743	21.8775	22.0537	22.232	20.9048	20.1064	21.9768	21.2716	21.3301	21.6841	19.9314
P46187	rseC	Protein RseC	20.85	18.5661	19.2843	18.9156	20.7545	20.0625	20.2138	19.9089	19.9095	20.6126	20.1132	20.281	21.1571	19.8545	19.9624	19.3598	20.3315	20.396	20.9845	20.2157
P46474	yhdP	Uncharacterized protein YhdP	24.7962	24.9371	22.8642	24.4437	23.6219	23.3863	23.8022	23.7537	22.8674	23.0087	23.224	23.1773	23.1479	22.5419	23.1632	23.0976	23.2468	23.6984	22.9391	23.3522
P46482	aaeA	p-hydroxybenzoic acid efflux pump subunit AaeA	22.7746	22.7447	23.0383	22.7647	23.3133	23.2784	23.4828	23.2183	22.4224	22.013	22.0574	22.372	20.7432	20.6419	22.7282	21.531	22.2134	22.08	22.541	22.417
P46837	yhgF	Protein YhgF	25.1509	25.4998	25.5261	25.1152	26.3658	26.2797	26.7681	26.4798	25.8483	25.9697	25.7994	25.7659	26.2957	26.4732	26.2813	26.2513	26.2329	26.2247	26.0675	25.6962
P46849	rtcA	RNA 3'-terminal phosphate cyclase	20.6797	20.0799	19.9095	20.161	20.5941	20.62	20.5529	20.5348	20.0385	20.3775	19.9887	20.1452	20.5172	19.2627	19.5315	19.7007	20.0528	20.1623	20.2162	20.1052
P46850	rtcB	RNA-splicing ligase RtcB	18.5813	18.9302	18.3521	19.2141	19.6783	19.5925	20.0306	19.4508	18.9923	18.9018	18.9448	18.5512	18.7579	19.0014	18.1782	18.6014	19.1565	19.1917	19.1568	19.1187
P46852	yhhW	Quercetin 2,3-dioxygenase	24.86	24.613	24.6776	24.6934	24.1132	23.9903	23.9185	23.8987	24.2083	24.0935	24.0568	24.1625	24.541	24.6642	24.6662	24.599	25.0383	24.9945	25.1051	25.1148
P46853	yhhX	Uncharacterized oxidoreductase YhhX	25.2718	25.0126	25.1746	25.2132	25.4839	25.4878	25.5895	25.4995	25.2639	25.5167	25.4948	25.3491	25.6955	25.7437	25.756	25.5176	25.5346	25.4794	25.584	25.434
P46854	yhhY	Uncharacterized N-acetyltransferase YhhY	20.5923	21.2602	20.3467	20.9705	21.3407	21.6448	21.5016	21.3499	20.6644	20.4641	19.338	20.1728	20.4439	19.4229	20.7423	18.8581	19.2417	18.7769	18.8034	18.5555
P46888	uspC	Universal stress protein C	21.9194	21.942	21.4231	21.3157	21.8608	21.4902	21.6226	21.5003	22.0233	22.2203	21.1724	21.4837	21.8373	20.8276	21.0284	20.1889	19.5302	20.5988	19.0212	18.6303
P46889	ftsK	DNA translocase FtsK	21.2931	22.0113	21.0466	21.8121	23.2096	22.6764	23.937	23.0802	22.6787	22.4561	22.2785	22.8403	22.6193	21.9338	22.2846	22.1611	22.2386	22.4741	22.1877	21.966
P50456	mlc	Protein mlc	21.4015	21.3405	20.6295	21.4604	21.4091	21.1476	21.6528	21.6436	21.5265	21.6223	21.565	21.3948	21.5996	21.9654	21.7225	21.518	22.0936	21.7661	21.3993	22.3049
P50465	nei	Endonuclease 8	22.847	22.8874	22.8128	22.6016	23.526	23.4894	23.6456	23.4693	23.0656	23.0167	23.0148	22.9047	23.1741	23.0694	23.086	23.0239	23.0948	22.9869	22.8923	22.9435
P50466	aer	Aerotaxis receptor	18.1846	21.0584	18.9084	18.9045	19.8106	19.2211	20.6224	17.314	20.8414	21.056	19.2636	18.8906	20.1636	17.7998	20.5829	18.6176	21.6016	21.6477	21.7104	21.786
P51020	mhpE	4-hydroxy-2-oxovalerate aldolase	20.3258	20.3417	20.3548	20.504	20.6409	20.2798	20.4258	20.5915	20.1757	20.1558	20.345	20.3192	20.1201	19.5797	19.9093	19.7321	19.7992	19.9815	19.9209	19.9597
P51024	yaiL	Uncharacterized protein YaiL	22.1203	22.4094	22.4148	22.3179	22.1954	22.3334	21.8449	22.3409	22.0076	21.6611	21.6674	20.7204	20.2366	21.6721	21.8486	21.8661	21.5287	21.6095	21.6756	21.4099
P51025	frmB	S-formylglutathione hydrolase FrmB	22.4362	22.5541	21.8594	22.46	22.2027	21.8725	22.0581	22.1962	22.4248	22.6296	22.5577	22.6034	23.2272	23.2937	23.146	22.9991	22.4679	22.4382	22.5845	22.4152
P51981	ycjG	L-Ala-D/L-Glu epimerase	25.1741	25.3801	25.3033	25.2689	24.6519	24.6982	24.6939	24.7446	24.6885	24.9979	24.7542	25.0846	24.6838	24.5704	24.4842	24.6353	24.2379	24.7018	24.7391	24.5469
P52006	nudI	Nucleoside triphosphatase NudI	18.8491	18.5087	17.6409	18.4802	16.9122	16.5363	17.2448	17.4865	19.1213	20.7429	19.7816	20.6043	21.212	20.1918	21.2378	20.9856	19.4233	20.3216	19.2293	19.8577
P52007	yecM	Protein YecM	25.2355	25.2656	25.0703	25.1346	25.2164	25.135	24.8956	25.086	25.181	25.0407	24.9723	25.1712	24.6641	24.9432	24.7318	24.6037	24.7872	24.6891	24.653	24.5326
P52037	ygfF	Uncharacterized oxidoreductase YgfF	20.0627	20.2112	19.7987	19.8408	18.8525	18.7476	18.856	18.8541	18.8958	18.3316	18.5964	18.9734	19.5302	18.8756	19.3386	18.3035	16.0974	19.1994	19.3232	17.7984
P52060	yggU	UPF0235 protein YggU	23.2633	22.8933	22.736	23.1139	23.3188	23.2379	23.2625	23.002	22.9223	23.2586	22.6865	22.964	22.8112	23.4948	22.9481	22.7719	22.8903	22.9799	23.2188	22.8765
P52061	rdgB	dITP/XTP pyrophosphatase	25.1509	25.102	24.9676	25.0804	25.1194	25.0782	24.8496	25.0305	24.9196	24.7096	24.7266	24.8115	24.7966	24.6714	24.8202	24.8893	24.6042	24.5302	24.64	24.5943
P52062	yggW	Oxygen-independent coproporphyrinogen-III oxidase-like protein YggW	23.1269	22.7863	22.7198	22.6247	23.1671	23.2125	23.2977	23.1573	23.1324	23.0658	23.2171	22.9955	23.1153	23.5398	23.002	23.298	23.1229	23.271	23.2183	23.2712
P52067	fsr	Fosmidomycin resistance protein	18.537	18.893	18.1389	18.9075	19.7982	19.4097	22.308	20.1325	18.7515	18.9488	19.7255	18.9459	19.1769	18.0559	18.8006	18.6703	19.7114	19.7598	19.9842	19.9618
P52076	qseB	Transcriptional regulatory protein QseB	22.2534	22.3066	22.726	22.4494	22.6989	22.4906	22.3362	22.1834	22.3068	21.2714	22.5578	21.8279	22.4178	22.2923	20.292	20.7605	20.1527	22.0195	20.9953	21.1367
P52094	hisQ	Histidine transport system permease protein HisQ	21.1115	20.4865	19.2249	18.6904	18.9126	19.2627	21.0665	19.5121	23.5269	23.398	23.6143	23.6766	24.3449	23.4833	24.2539	24.4999	22.7761	23.328	23.4276	23.0573
P52095	ldcC	Lysine decarboxylase, constitutive	20.0827	20.1573	20.1873	20.3434	20.9285	21.3567	22.1407	21.5411	19.9061	20.5194	20.4891	20.5573	20.7308	20.8034	20.7588	21.2517	21.2648	21.3334	21.2525	21.2214
P52097	tilS	tRNA(Ile)-lysidine synthase	22.1426	21.7176	21.9646	21.6297	22.1838	22.1599	22.6	22.3993	21.8784	22.0896	21.885	21.7965	22.1047	21.746	22.3724	22.2864	22.1395	22.2016	22.5102	21.9092
P52101	glrK	Sensor histidine kinase GlrK	20.3321	19.9579	20.449	20.0951	21.0999	21.0722	21.5983	21.1972	20.5026	20.5102	19.9342	20.241	19.2316	19.7385	19.9335	20.4168	20.2882	20.3405	20.1031	20.4582
P52108	rstA	Transcriptional regulatory protein RstA	22.1223	22.4029	22.6206	22.5051	23.7124	23.934	23.6068	23.5887	22.8926	22.7487	22.8505	22.997	23.0938	22.9418	22.9001	23.3372	22.9226	22.8753	23.0943	23.0371
P52119	ratB	UPF0125 protein RatB	24.2974	24.3423	24.3162	24.201	23.6717	23.7263	23.4307	23.7629	24.2835	24.2722	24.2477	24.257	24.086	24.1462	24.0608	24.0593	23.992	24.0286	23.9742	23.9411
P52124	yfjI	Uncharacterized protein YfjI	19.3018	19.2128	19.3964	19.5225	19.4778	19.1489	19.1958	19.2951	19.4062	19.255	19.1326	19.1988	19.4514	20.3212	19.5739	19.3962	20.0512	19.3723	19.8636	19.402
P52612	fliI	Flagellum-specific ATP synthase	19.703	19.9441	19.4081	19.408	19.2615	19.616	19.7069	18.9795	20.6539	21.2033	20.9376	20.9443	17.7342	19.9809	20.408	20.879	21.9169	21.3278	21.387	21.5992
P52643	ldhA	D-lactate dehydrogenase	26.3121	26.2757	26.3135	26.3187	26.0936	26.1682	26.2378	26.2446	26.1187	26.2682	26.2524	26.2105	26.6369	26.9242	26.6954	26.6079	26.8327	26.8279	26.808	26.8287
P52644	hslJ	Heat shock protein HslJ	24.9459	24.1072	24.3463	25.0591	24.871	24.7825	23.7093	24.8356	24.9291	24.8792	24.9941	25.019	23.7813	25.0348	24.047	24.6193	24.929	24.981	24.9605	24.9705
P52645	ydbH	Uncharacterized protein YdbH	26.1309	23.5363	26.0735	26.1976	26.1709	26.1178	25.9405	26.2222	26.0348	25.7734	26.3026	25.9617	26.1783	25.9283	26.3434	26.229	24.4495	24.0569	24.6335	24.6005
P52647	ydbK	Probable pyruvate-flavodoxin oxidoreductase	22.6674	23.0552	22.7449	23.2538	24.0985	24.0798	24.8729	24.3351	23.8826	23.8087	23.9272	23.9005	24.0157	23.908	23.5315	23.8806	23.4083	23.1163	23.7141	23.6521
P52697	pgl	6-phosphogluconolactonase	29.7881	29.7129	29.592	29.6636	28.7632	28.7651	28.5271	28.7437	29.1492	29.1243	29.0974	29.1773	29.0863	29.1517	29.1335	28.9197	29.048	29.0254	28.9775	28.969
P55135	rlmD	23S rRNA (uracil(1939)-C(5))-methyltransferase RlmD	21.7277	20.4667	19.9018	19.5206	21.5589	21.774	22.5048	22.4266	22.6204	21.1411	21.5164	20.5605	22.5149	23.0025	22.8581	22.5916	20.0427	21.06	21.8679	22.8087
P55734	ygaP	Inner membrane protein YgaP	22.1226	21.8882	21.2794	27.3403	22.165	26.3192	23.3054	21.9008	26.6922	26.97	26.9411	22.062	23.9667	24.0489	24.161	24.0638	27.7547	27.7009	21.733	27.6441
P56258	wecF	TDP-N-acetylfucosamine:lipid II N-acetylfucosaminyltransferase	19.387	19.4174	20.5935	20.5039	20.793	21.948	22.1439	20.9478	20.4835	22.0379	22.3622	18.0031	21.4322	19.5087	21.5685	21.5639	18.6556	22.0448	20.4513	21.7584
P56262	ysgA	Putative carboxymethylenebutenolidase	23.4709	23.6525	23.4411	23.4842	23.365	23.3616	23.2536	23.1477	23.4241	23.5207	23.5494	23.6678	23.0479	22.9612	23.1147	23.3383	23.0861	23.1363	22.9871	23.0164
P56580	srlE	Glucitol/sorbitol-specific phosphotransferase enzyme IIB component	21.9102	21.572	21.6424	21.7616	18.9661	18.7229	19.2237	19.8525	22.5205	22.4013	22.4279	22.5909	19.6926	21.4997	19.7159	20.2583	22.6697	22.5472	22.4058	22.3979
P60240	rapA	RNA polymerase-associated protein RapA	27.2307	27.1683	28.1199	27.9888	28.2991	28.2103	28.4877	28.3428	28.1546	28.1099	28.126	28.0431	28.5797	28.7019	28.5859	28.6144	27.8925	27.9457	27.8509	27.8846
P60293	mukF	Chromosome partition protein MukF	23.1913	23.1001	22.7438	22.9722	22.9412	22.9617	23.2145	22.7345	23.1813	23.0566	23.2403	23.0836	23.1208	22.1642	22.3768	22.4593	23.1903	22.3856	22.2181	22.0781
P60340	truB	tRNA pseudouridine synthase B	24.397	24.3683	24.3584	24.458	24.8063	24.7949	24.8678	24.884	24.5799	24.4794	24.565	24.4426	24.6478	24.2849	24.6933	24.4701	24.6326	24.7108	24.5675	24.5061
P60390	rsmH	Ribosomal RNA small subunit methyltransferase H	26.9804	26.9089	26.8974	26.9175	27.2266	27.153	26.9581	27.1901	26.9803	26.9407	26.8868	27.0014	26.8381	26.8908	26.8284	26.6906	26.7185	26.6551	26.5571	26.5714
P60422	rplB	50S ribosomal protein L2	30.3468	30.3225	30.4453	30.3835	31.7016	31.7606	31.7988	31.7302	30.7984	30.9113	31.0199	30.6396	31.2128	31.21	31.2091	31.1753	30.5996	30.6943	30.6316	30.6705
P60438	rplC	50S ribosomal protein L3	31.2001	31.1721	31.0919	31.1784	31.2459	31.2168	31.0354	31.1999	31.236	31.3432	31.3225	31.0655	31.3546	31.7459	31.3271	31.2617	31.2657	31.2319	31.2222	31.1639
P60472	ispU	Ditrans,polycis-undecaprenyl-diphosphate synthase ((2E,6E)-farnesyl-diphosphate specific)	21.0886	20.9029	20.8479	20.9872	22.1885	22.2178	22.7716	22.084	20.9263	22.4584	22.2401	21.0135	21.9073	21.1751	22.4053	21.19	20.992	21.0079	21.0047	20.9959
P60546	gmk	Guanylate kinase	26.7091	26.7297	26.79	26.8013	26.6031	26.5603	26.246	26.5527	26.725	26.6428	26.6027	26.7545	26.1996	26.5132	26.3781	26.4476	26.432	26.38	26.3529	26.3866
P60560	guaC	GMP reductase	26.0169	26.0907	26.0239	25.9478	25.6463	25.7261	25.8081	25.6208	25.7692	26.075	25.9999	25.8372	26.397	26.2326	26.2361	26.3102	25.8249	25.9031	25.9602	25.8638
P60584	caiA	Crotonobetainyl-CoA dehydrogenase	19.5361	19.1459	19.9809	19.9705	19.4383	18.8758	19.151	18.9571	19.7983	20.0453	19.5093	19.2642	19.921	19.8014	19.7319	19.7472	20.4418	20.1929	19.6524	19.9679
P60595	hisH	Imidazole glycerol phosphate synthase subunit HisH	28.6841	28.7842	28.7094	28.6812	28.8238	29.0743	28.708	29.1505	28.4912	28.3314	28.3238	28.5552	27.0151	26.6556	26.8837	27.052	26.6165	26.729	26.7133	26.7157
P60624	rplX	50S ribosomal protein L24	30.1304	30.0239	29.9132	30.0002	29.8213	29.7807	29.5351	29.5452	29.9001	29.9738	29.9	29.854	29.9579	29.0316	29.7362	29.7889	29.0531	29.1323	29.2377	29.1299
P60651	speB	Agmatinase	26.7087	26.5411	26.5179	26.541	26.4885	26.4948	26.2984	26.4261	27.0131	26.9727	26.9079	26.9792	27.4502	27.6146	27.4096	27.3804	27.222	27.221	27.1418	27.1115
P60664	hisF	Imidazole glycerol phosphate synthase subunit HisF	30.5406	30.5241	30.5116	30.4919	30.6887	30.7632	30.4716	30.8253	30.3844	30.2622	30.2102	30.447	28.9958	29.1411	28.9664	28.9576	28.99	28.9332	28.9274	28.8831
P60716	lipA	Lipoyl synthase	25.4807	25.3854	25.2336	25.3883	26.6822	26.6051	26.8084	26.5925	26.1417	25.9317	25.9841	25.8598	26.2515	26.1922	26.0902	26.2565	26.0026	25.9915	25.9634	25.9891
P60720	lipB	Octanoyltransferase	25.7171	25.6463	25.627	25.6939	25.6142	25.5737	25.4772	25.5786	25.7818	25.748	25.7286	25.8214	25.5461	25.4993	25.5043	25.4415	25.4419	25.3295	25.4701	25.3293
P60723	rplD	50S ribosomal protein L4	30.5781	30.5385	30.4778	30.5717	30.7066	30.7543	30.5454	30.6784	30.5803	30.6263	30.6282	30.4454	30.6422	30.8348	30.687	30.6716	30.3938	30.388	30.4258	30.3914
P60752	msbA	Lipid A export ATP-binding/permease protein MsbA	23.5723	23.9332	24.066	24.2097	24.55	24.6695	25.5811	24.8967	24.5701	24.9083	24.6996	24.94	24.5613	24.5509	24.8016	24.655	24.0946	23.9732	24.5898	24.5676
P60782	plsY	Probable glycerol-3-phosphate acyltransferase	20.3645	20.2276	20.6295	20.6387	21.4046	21.0869	22.285	21.3798	20.5516	20.4906	21.1067	20.9561	20.7297	20.7996	21.0413	20.8546	21.3767	21.4163	21.2224	21.3806
P60785	lepA	Elongation factor 4	26.9048	26.8612	27.0336	26.9729	27.5207	27.4362	27.8705	27.6099	26.8946	26.9992	27.074	27.0026	27.1586	27.2703	27.1615	27.3021	27.4332	27.4077	27.3594	27.3372
P60869	ybjL	Putative transport protein YbjL	21.0315	21.806	21.3138	21.1343	22.2724	22.3007	23.382	21.9913	21.4071	21.2088	21.048	21.2062	21.348	20.954	21.1069	21.7303	21.6928	21.5251	21.2815	21.41
P60906	hisS	Histidine--tRNA ligase	27.7131	27.6039	27.7089	27.6414	27.9835	27.9054	28.1334	28.0116	27.7301	27.7288	27.7796	27.7077	27.803	27.9254	27.7901	27.8729	27.9045	27.8302	27.8214	27.8286
P61175	rplV	50S ribosomal protein L22	29.2332	29.1174	29.0415	29.1089	29.1615	29.0687	28.8772	29.019	29.3088	29.2389	29.3085	29.1254	29.3026	29.3487	29.2691	29.0634	28.5145	28.5399	28.6258	28.4988
P61316	lolA	Outer-membrane lipoprotein carrier protein	27.9937	27.9215	27.9223	27.9238	27.4752	27.4128	27.2169	27.3464	27.868	27.8359	27.8118	27.8981	27.8415	28.1196	27.9016	27.7384	27.8829	27.7756	27.7417	27.7383
P61320	lolB	Outer-membrane lipoprotein LolB	27.5311	27.4916	27.3925	27.5582	27.1033	27.1811	26.8893	27.069	27.382	27.3294	27.3817	27.3629	27.2253	27.1832	27.2665	27.3323	27.3288	27.3369	27.3073	27.2628
P61517	can	Carbonic anhydrase 2	28.6192	28.6683	28.6659	28.739	29.2126	29.2067	29.2005	29.2752	28.6592	28.6769	28.6504	28.7129	28.6178	28.6959	28.5952	28.4426	28.4691	28.4967	28.438	28.4282
P61714	ribE	6,7-dimethyl-8-ribityllumazine synthase	28.5696	28.5852	28.5153	28.5369	28.5007	28.5176	28.2418	28.3977	28.4379	28.4518	28.3815	28.4197	28.4796	28.5487	28.4073	28.4957	28.1877	28.1114	28.1474	28.0989
P61887	rffH	Glucose-1-phosphate thymidylyltransferase 2	23.4501	23.3052	23.2036	23.3437	23.6042	23.4108	23.8298	23.5674	23.3891	23.6723	23.5046	23.3151	23.6418	23.6618	23.5434	22.8199	23.4239	23.6047	23.5506	23.5101
P61889	mdh	Malate dehydrogenase	31.9505	31.9149	31.8589	31.8773	31.4618	31.4568	31.3035	31.4283	31.7306	31.6984	31.6475	31.8077	31.3425	31.4766	31.3178	31.3743	31.4407	31.3981	31.4196	31.3839
P61949	fldA	Flavodoxin-1	28.5324	28.4516	28.3475	28.4057	27.8064	27.7999	27.5699	27.7321	28.0594	28.1085	28.0492	28.1046	28.1257	27.8088	28.0025	27.9156	27.7522	27.7228	27.7659	27.7653
P62399	rplE	50S ribosomal protein L5	30.5719	30.6637	30.2853	30.5978	30.327	30.4472	30.1901	30.3453	30.2796	30.5552	30.4724	30.3344	30.3242	30.5768	30.4946	30.354	30.1706	30.2152	30.1964	30.1744
P62517	mdoH	Glucans biosynthesis glucosyltransferase H	22.2834	21.984	22.4413	22.5695	23.812	23.5841	25.1821	24.1882	22.2579	22.5601	23.0786	22.854	23.5186	23.2098	23.5278	23.1336	23.3714	23.7261	23.5862	23.6603
P62601	treF	Cytoplasmic trehalase	22.5614	22.0311	22.6757	22.4603	22.9945	22.973	23.0762	22.9115	22.0918	21.9164	21.9762	21.8679	21.3509	21.5444	21.1919	21.3422	22.3467	22.0414	21.1075	21.846
P62615	ispE	4-diphosphocytidyl-2-C-methyl-D-erythritol kinase	24.6175	24.8034	24.8193	24.5056	24.3503	24.3993	24.3103	24.3979	24.534	24.6983	24.5046	24.7863	24.349	24.2539	24.4953	24.5535	24.321	24.1828	24.4403	24.5076
P62617	ispF	2-C-methyl-D-erythritol 2,4-cyclodiphosphate synthase	24.4398	24.5547	24.4393	24.553	24.2589	24.1828	23.9428	24.0365	24.3581	24.3779	24.3405	24.3386	24.7685	24.9194	24.6493	24.6472	24.4081	24.2435	24.4119	24.4108
P62620	ispG	4-hydroxy-3-methylbut-2-en-1-yl diphosphate synthase (flavodoxin)	26.0015	25.9083	26.1373	26.1414	27.0355	27.0848	27.2186	27.0513	26.5559	26.7746	26.8774	26.6236	26.8485	27.1455	26.9577	26.9726	26.9281	26.9431	26.835	26.8451
P62623	ispH	4-hydroxy-3-methylbut-2-enyl diphosphate reductase	26.4708	26.586	25.8498	25.7639	26.2867	26.1499	26.18	26.94	25.9029	25.7661	26.5578	25.8644	26.1314	25.6143	25.5272	25.5446	25.8881	26.9614	26.9679	25.7882
P62672	apaG	Protein ApaG	25.0865	25.0759	25.0484	24.9117	24.7489	24.6991	24.6247	24.744	25.0122	25.0066	24.8731	25.0724	24.7983	25.0489	24.8694	24.8666	24.992	24.9065	24.8892	24.8472
P62707	gpmA	2,3-bisphosphoglycerate-dependent phosphoglycerate mutase	31.2513	31.1162	31.0794	31.0942	29.9814	29.9779	29.7559	29.99	30.6085	30.5979	30.5501	30.6104	30.903	31.0236	30.925	31.1872	31.1924	31.2478	31.2345	31.2376
P62768	yaeH	UPF0325 protein YaeH	29.7716	29.7436	29.7528	29.7461	29.0637	29.099	28.8829	29.1333	29.4547	29.4714	29.4075	29.5047	29.364	29.6694	29.4759	29.4274	29.3348	29.3118	29.292	29.2486
P63020	nfuA	Fe/S biogenesis protein NfuA	28.337	28.3201	28.2198	28.3001	28.8019	28.7751	28.6103	28.7164	28.5315	28.4533	28.459	28.5119	28.274	28.4436	28.3078	28.1478	28.3385	28.2055	28.1929	28.1728
P63177	rlmB	23S rRNA (guanosine-2'-O-)-methyltransferase RlmB	27.1518	27.1221	27.1191	27.1132	26.7642	26.7264	26.5577	26.7391	27.0118	26.9834	26.9225	27.0739	26.6974	26.9073	26.7006	26.5688	26.8539	26.7609	26.7525	26.6828
P63183	kup	Low affinity potassium transport system protein kup	20.0146	22.5731	22.5188	19.6366	23.2991	23.4426	24.2073	23.624	19.8459	21.4013	21.2371	20.9075	21.4378	19.7542	21.0311	21.4296	20.4661	20.4293	20.4877	20.5683
P63224	gmhA	Phosphoheptose isomerase	26.6485	26.767	26.7346	26.7822	26.0458	26.1775	25.9321	26.2019	26.349	26.4954	26.4233	26.4822	26.3385	26.7565	26.5411	26.6392	26.4793	26.5702	26.5304	26.5228
P63228	gmhB	D-glycero-beta-D-manno-heptose-1,7-bisphosphate 7-phosphatase	22.8326	22.8886	22.5603	22.8254	22.5755	22.6297	22.7748	22.5256	22.6027	22.4448	22.2577	22.3466	22.0862	20.2203	21.9451	22.2743	19.9552	20.8076	20.8953	20.4927
P63235	gadC	Probable glutamate/gamma-aminobutyrate antiporter	25.4585	25.3741	25.6414	25.3934	25.4095	25.3426	25.9213	25.6452	24.0841	23.7993	24.0602	24.0268	25.5343	25.3759	25.5526	25.8214	26.2374	26.2146	26.1132	26.2387
P63284	clpB	Chaperone protein ClpB	30.0976	29.9837	30.0095	29.979	29.9935	29.934	30.0685	30.0579	29.807	29.8571	29.8642	29.7895	30.4713	30.575	30.5217	30.4629	30.7809	30.7492	30.7322	30.7293
P63386	mlaF	Probable phospholipid import ATP-binding protein MlaF	26.1398	26.1054	26.0084	26.141	26.1901	26.1469	26.0654	26.2198	25.7608	25.7838	25.7906	25.806	25.7257	25.7492	25.807	25.6849	25.7656	25.6872	25.746	25.7343
P63389	yheS	Uncharacterized ABC transporter ATP-binding protein YheS	24.275	24.5756	24.4009	24.3995	25.4758	25.1347	25.5316	25.201	24.4179	24.5753	24.7035	24.5741	24.7917	24.3233	24.6654	25.0806	24.835	24.999	24.8534	24.903
P63417	yhbS	Uncharacterized N-acetyltransferase YhbS	27.1454	27.1102	27.0932	27.1076	26.6152	26.6843	26.4361	26.6841	26.8669	26.848	26.7343	26.7786	26.6	26.4067	26.6646	26.7026	26.3157	26.513	26.4619	26.1734
P63883	amiC	N-acetylmuramoyl-L-alanine amidase AmiC	25.3434	25.5758	25.4412	25.4839	25.0201	25.2673	25.3755	25.1759	25.9783	26.0428	26.1633	26.0513	26.2706	26.3214	26.0693	26.1229	26.3324	26.3801	26.362	26.3076
P64423	zntB	Zinc transport protein ZntB	21.684	21.5508	22.556	21.7275	22.047	21.7376	22.3635	22.7985	21.7796	22.8889	22.4814	21.7637	21.8766	22.2803	23.5245	23.0437	22.7887	22.623	22.0937	23.0869
P64426	yddW	UPF0748 lipoprotein YddW	20.0103	20.4437	20.201	19.9249	20.8517	20.8961	20.669	20.7274	19.6918	20.0558	19.8932	19.2886	19.552	18.5582	20.6922	18.3118	20.1321	18.595	20.4125	20.6351
P64429	ypfJ	Uncharacterized protein YpfJ	24.8929	24.7681	24.8536	24.9362	25.0223	24.978	25.1144	25.0776	24.769	24.7495	24.9289	24.9251	24.7935	24.8399	24.6807	24.9156	24.9571	24.8682	24.9247	24.8919
P64432	ypjD	Inner membrane protein YpjD	21.4576	20.8888	21.0726	21.1491	21.5502	21.5096	22.2893	21.6958	20.8146	20.9423	21.0058	20.934	20.8985	18.6999	20.8692	20.8928	20.8108	21.1916	20.9884	20.0278
P64448	ynbE	Uncharacterized protein YnbE	23.9162	23.9456	23.5143	23.804	23.3657	23.3164	22.8757	23.2742	23.4802	23.3116	23.8142	23.6458	23.5777	23.3621	23.6146	23.3986	23.5357	23.469	23.3807	23.4655
P64451	ydcL	Uncharacterized lipoprotein YdcL	26.4229	26.4689	26.3988	26.4668	25.2801	25.3726	25.1821	25.3638	25.4805	25.6417	25.5891	25.6614	25.1299	25.5732	25.2478	25.2182	25.3414	25.3033	25.4024	25.2862
P64455	ydcY	Uncharacterized protein YdcY	25.9138	25.8498	25.785	25.8457	26.1323	26.1639	25.8734	25.9775	25.9477	25.8123	25.77	25.7385	25.6192	24.3036	25.5415	25.5974	24.8229	24.9534	24.95	24.9723
P64463	ydfZ	Putative selenoprotein YdfZ	25.5299	25.5343	25.4337	25.5079	24.3501	24.3688	24.1492	24.2536	25.4144	25.4749	25.3828	25.3522	25.7811	26.3168	25.8538	25.6795	25.9122	25.9325	25.9016	25.8712
P64467	cnu	OriC-binding nucleoid-associated protein	23.3109	23.2441	22.9707	22.9471	22.1146	22.079	21.8784	21.9324	22.709	22.5765	22.5233	22.5156	22.537	22.4758	22.6661	22.8203	22.7865	22.7535	22.8162	22.6013
P64474	ydhL	Uncharacterized protein YdhL	20.1192	20.1993	19.769	19.9238	19.5416	19.959	19.2678	19.1452	19.0832	19.5993	19.3343	19.4791	18.1592	18.0794	18.7383	18.8548	18.867	18.1388	19.1676	18.6015
P64476	ydiH	Uncharacterized protein YdiH	26.4476	26.5236	26.3739	26.458	26.5079	26.5412	26.2991	26.3795	27.054	27.0397	26.8886	26.6546	27.3201	27.0908	27.1166	27.2469	25.7135	25.8824	25.9035	25.8258
P64483	yeaK	Uncharacterized protein YeaK	24.0394	23.974	24.0057	24.0161	23.3712	23.4103	23.255	23.309	23.8548	23.828	23.8247	23.7455	24.1943	24.4438	24.1331	24.1123	24.2735	24.4008	24.341	24.2576
P64488	yeaR	Uncharacterized protein YeaR	20.3275	20.7002	20.3167	20.7548	22.6234	22.7148	22.467	22.3516	21.5438	21.7141	21.6303	21.0293	21.6482	21.927	21.7196	21.0632	21.1119	20.5621	21.0986	20.6379
P64490	yoaC	Uncharacterized protein YoaC	24.794	24.7863	24.7363	24.8002	23.5513	23.6236	23.3191	23.5724	24.8311	24.9573	24.8497	24.8284	24.9248	24.9903	24.8883	24.812	24.5803	24.5229	24.5416	24.5047
P64493	yoaF	Uncharacterized protein YoaF	23.4425	23.3838	23.1827	23.2472	22.3234	22.4941	22.1704	22.2569	22.9128	22.905	22.5555	22.7221	22.9739	23.0069	22.9442	22.9437	22.6676	22.7476	22.7529	22.9532
P64499	yebO	Uncharacterized protein YebO	21.1079	21.5428	20.562	21.4556	23.5665	23.5015	23.3485	23.5217	23.0064	22.7908	22.8181	22.6108	21.8672	22.4699	22.2878	22.209	22.2856	22.3581	22.0087	21.4109
P64503	yebV	Uncharacterized protein YebV	25.0249	25.357	24.7882	25.3237	26.9184	26.9883	26.6622	26.8562	25.473	25.4804	25.6658	25.2666	26.1363	26.5599	26.2003	26.0684	26.2576	26.1892	26.1364	25.9868
P64506	yebY	Uncharacterized protein YebY	27.7505	27.8326	27.6768	27.7489	25.6839	25.5541	25.3001	25.4575	27.1301	26.9527	26.7862	26.9189	27.2526	27.3465	27.1879	27.0235	26.8266	26.7947	26.6381	26.5204
P64515	yecN	Inner membrane protein YecN	20.0184	18.2683	21.7272	18.2848	19.7551	20.018	20.0612	20.013	18.837	20.1423	19.9328	19.8386	21.0681	19.2583	19.7047	21.0652	21.4169	21.0119	17.9018	20.9915
P64517	yodC	Uncharacterized protein YodC	19.4817	19.4554	18.4004	19.2771	19.9155	19.6492	19.7086	19.6088	19.9546	19.8156	19.9988	19.132	19.391	17.5958	19.3936	18.7074	19.227	19.0907	19.5312	19.425
P64519	yodD	Uncharacterized protein YodD	21.7337	21.6407	21.6337	21.8468	21.942	22.5507	22.25	22.2886	21.8152	21.4745	21.9267	21.8375	20.7882	21.1222	20.5342	20.8407	21.0062	21.2265	21.405	21.2977
P64530	rcnR	Transcriptional repressor RcnR	21.9243	21.8853	21.8398	21.6963	21.8106	21.5957	21.0662	21.502	21.764	21.5376	21.967	21.8537	21.5441	21.5615	19.8695	21.3289	20.8665	21.4819	20.7673	20.835
P64534	rcnB	Nickel/cobalt homeostasis protein RcnB	24.7851	24.7428	24.6449	24.8057	23.7687	23.6318	23.5041	23.5966	24.139	24.25	24.1456	24.3772	24.5277	24.8422	24.4418	24.3911	24.0907	24.3363	24.2504	24.3609
P64536	yeiS	Uncharacterized protein YeiS	18.7339	18.7777	19.53	19.3541	19.2236	19.2859	20.5737	19.7497	20.153	20.7519	20.0672	19.9487	19.4126	19.6849	19.9542	18.9666	19.6495	19.8941	19.9314	20.4465
P64540	yfcL	Uncharacterized protein YfcL	25.7678	25.5986	25.6075	25.7127	27.0185	26.8836	26.6931	26.7206	26.4375	26.3659	26.264	26.2485	26.5698	26.7165	26.6597	26.2159	26.5233	26.2566	26.231	26.0842
P64545	yfgG	Uncharacterized protein YfgG	18.2374	18.6343	18.6675	18.7261	19.6242	19.4782	19.1127	19.6461	18.6625	19.4981	19.5766	19.2441	19.5051	19.3215	19.072	18.9678	19.2807	18.9768	19.2371	18.7999
P64554	queE	7-carboxy-7-deazaguanine synthase	24.4135	24.5101	24.3743	24.3785	24.2499	24.2428	24.0164	24.268	24.6585	24.5125	24.5135	24.5752	25.5594	25.9215	25.6108	25.6805	24.5314	24.4477	24.4256	24.4562
P64559	cptB	Antitoxin CptB	23.1812	23.0071	22.8629	23.2919	22.7475	23.1783	22.9429	23.1829	22.4744	22.8333	22.6975	22.6156	22.7172	23.1165	22.6848	22.7199	22.8333	22.7766	22.7697	22.7281
P64564	yggT	Uncharacterized protein YggT	19.2965	19.647	17.9798	19.4039	18.624	17.5108	21.4627	19.0079	17.8401	16.3071	16.6679	19.1825	17.4955	19.0357	20.2724	18.9763	20.4225	16.7605	21.2623	17.9711
P64572	yghR	Uncharacterized ATP-binding protein YghR	17.3368	17.2617	19.9062	17.5495	16.887	17.2564	16.9521	17.0017	19.205	17.5576	16.3591	18.8476	15.4773	17.9942	17.0957	17.3398	14.8808	16.8803	17.0858	16.0891
P64581	yqjD	Uncharacterized protein YqjD	29.4695	29.3235	29.2697	29.3443	28.4896	28.4712	28.2767	28.4488	28.8716	28.8586	28.8841	29.0149	28.8727	28.9952	28.9968	28.8508	28.9811	28.9673	28.8963	28.8753
P64585	yqjE	Inner membrane protein YqjE	21.9566	22.2526	22.4702	22.3673	22.0911	22.1176	22.6545	22.2462	22.2905	22.4172	22.4873	22.4162	22.4415	22.3073	22.1795	22.3802	22.9096	23.0146	22.9986	23.0758
P64588	yqjI	Transcriptional regulator YqjI	22.5614	22.3489	22.2912	22.3796	22.8504	22.4368	22.3516	22.5801	22.8933	22.5559	22.7703	22.6994	22.7359	22.7388	22.6209	22.8191	22.8471	22.7406	22.6303	22.6617
P64596	yraP	Uncharacterized protein YraP	28.9928	28.8577	28.821	28.8861	27.9283	27.7903	27.646	27.8787	28.5506	28.5197	28.4857	28.5322	28.686	29.0112	28.7658	28.5771	28.7736	28.6894	28.6277	28.588
P64602	mlaB	Probable phospholipid ABC transporter-binding protein MlaB	25.0691	25.1271	24.9979	25.0657	24.8097	24.7845	24.5719	24.8596	24.7811	24.6676	24.6058	24.7221	24.5797	24.879	24.5726	24.5896	24.6707	24.5936	24.5706	24.4604
P64604	mlaD	Probable phospholipid ABC transporter-binding protein MlaD	28.4587	28.3023	28.3397	28.3111	28.263	28.1792	28.0335	28.2416	28.062	28.0148	28.0047	28.0832	28.0069	28.2774	28.0277	27.9005	28.1993	28.0756	28.0545	28.0003
P64606	mlaE	Probable phospholipid ABC transporter permease protein MlaE	24.2258	24.3282	24.3475	24.2939	24.2786	24.412	24.2028	24.4215	24.2132	23.9267	24.1905	23.9693	24.0245	24.1307	24.0577	24.1861	23.9591	23.1296	23.8304	23.8135
P64610	yrbL	Uncharacterized protein YrbL	21.9061	19.9029	20.5718	21.1954	19.5134	20.2053	19.3091	19.7851	18.8776	16.1925	20.4549	19.982	19.538	18.9953	20.3508	17.6886	19.1174	20.4807	17.9088	19.5303
P64612	zapE	Cell division protein ZapE	23.4735	23.5167	23.4991	23.322	23.9963	24.0737	24.426	24.0231	23.3639	23.7602	23.7201	23.6849	23.9798	23.8339	23.9734	23.9613	23.94	24.0131	23.801	23.8938
P64614	yhcN	Uncharacterized protein YhcN	27.0363	27.0533	27.0718	27.1115	25.2061	25.617	25.0149	24.8508	25.2849	25.3548	25.2996	24.5754	25.5952	25.682	25.6259	25.4151	27.4784	27.4235	27.3444	27.3027
P64624	yheO	Uncharacterized protein YheO	23.9231	23.9952	23.8015	23.9175	25.0478	25.0347	25.2963	25.0989	24.3694	24.2733	24.2757	24.2842	24.4435	24.3795	24.3806	24.4621	24.1792	24.264	24.1165	24.3844
P65292	ygdI	Uncharacterized lipoprotein YgdI	25.3702	25.3857	25.4456	25.3603	25.5102	25.4868	25.2616	25.5088	25.037	24.9947	24.9571	25.135	24.4684	24.9021	24.5585	24.4363	24.9668	24.8684	24.8796	24.7573
P65294	ygdR	Uncharacterized lipoprotein YgdR	23.6209	23.421	23.0674	23.3673	22.8819	22.9571	22.6973	22.9114	23.5138	23.4393	23.3757	23.2795	23.9591	24.3783	24.0391	24.1472	23.4108	21.5073	23.3282	23.2887
P65367	yqcA	Uncharacterized protein YqcA	24.4682	24.3634	24.2962	24.319	23.8258	23.81	23.504	23.7907	24.2277	24.2049	24.1116	24.364	24.158	24.5135	24.3928	24.4612	24.4396	24.3711	24.329	24.2829
P65556	yfcD	Uncharacterized Nudix hydrolase YfcD	25.0701	25.0359	25.0511	25.1857	25.1819	24.9594	24.8444	24.9637	24.5634	24.6722	24.8859	24.8514	24.283	24.0667	24.3046	24.5632	24.2122	24.3052	24.4849	24.5846
P65870	queD	6-carboxy-5,6,7,8-tetrahydropterin synthase	22.5873	23.0939	22.9107	22.9167	22.5295	22.5903	22.0619	22.4107	22.7514	22.7986	22.7362	22.6025	23.2975	23.4536	23.0735	23.4347	22.5348	22.9784	22.753	22.6569
P66817	diaA	DnaA initiator-associating protein DiaA	24.1402	23.9788	24.0232	23.8527	23.4846	23.5402	23.0985	23.2622	23.3302	22.3378	22.4287	22.5605	22.4596	21.8047	21.5763	21.5827	21.4981	20.3599	21.5059	21.3175
P66948	bepA	Beta-barrel assembly-enhancing protease	25.6652	25.6809	25.7153	25.6722	25.4843	25.6787	25.5305	25.5805	25.7467	25.721	25.6747	25.5285	26.5392	26.3396	26.3778	26.423	26.1686	26.1354	26.019	25.9256
P67080	yggS	UPF0001 protein YggS	24.9228	24.7465	24.6122	24.6919	24.0636	24.0383	23.7099	23.6489	24.6436	24.8317	24.7684	24.7782	24.3393	24.2881	24.3882	24.6546	24.0879	24.0269	24.2991	24.137
P67087	rsmI	Ribosomal RNA small subunit methyltransferase I	24.5242	24.3291	24.2545	24.3279	24.5413	24.6152	24.5422	24.4546	24.2382	24.2007	24.1825	24.1702	24.0072	24.0653	23.8613	24.1349	24.0382	24.0935	24.0016	23.9909
P67095	yfcE	Phosphodiesterase YfcE	24.4855	24.4136	24.4389	24.4903	23.9706	23.8628	23.6292	23.8943	24.2905	24.2193	24.1781	24.3523	24.1882	24.5377	24.3911	24.3625	24.4136	24.32	24.3111	24.2277
P67430	nemR	HTH-type transcriptional repressor NemR	22.243	20.5298	20.5799	21.0259	20.9221	21.112	20.8633	21.0146	22.738	22.4483	22.8082	22.8	22.3812	21.7157	22.2303	22.0934	22.3838	22.683	22.2834	22.6104
P67553	ynfC	UPF0257 lipoprotein YnfC	22.4284	22.0141	22.773	22.7898	22.2375	22.5277	22.376	22.6749	22.1489	22.2931	22.0465	22.4721	22.8338	21.6302	21.7445	22.4415	22.0621	22.1542	22.4031	22.2636
P67603	yqfB	UPF0267 protein YqfB	27.1345	27.0597	26.988	27.0632	26.8096	26.7877	26.5499	26.6977	26.7497	26.6798	26.6777	26.7907	26.6495	26.6976	26.7	26.4968	26.7163	26.6712	26.6494	26.6416
P67660	yhaJ	Uncharacterized HTH-type transcriptional regulator YhaJ	25.7821	25.7429	25.7608	25.784	25.6809	25.7839	25.7214	25.8623	25.5739	25.7743	25.6625	25.6878	25.53	25.3488	25.5681	25.3661	25.5462	25.6559	25.6275	25.5574
P67662	aaeR	HTH-type transcriptional activator AaeR	25.2207	25.2217	25.2379	25.1612	25.1541	25.1411	24.9973	25.0547	25.186	25.0431	25.0678	25.2233	24.8132	25.0975	24.9967	24.9755	25.3761	25.4287	25.2866	25.2003
P67762	yhbP	UPF0306 protein YhbP	22.312	22.0315	22.3128	22.357	22.7533	23.0568	23.1313	22.9736	22.0301	22.017	22.2471	21.9947	22.2571	21.9949	21.8995	22.0975	22.197	22.1137	22.34	22.3329
P67826	cutC	Copper homeostasis protein CutC	26.0032	25.9201	25.8576	25.8642	25.3277	25.207	25.0204	25.2635	25.6243	25.3989	25.3674	25.5188	25.3786	25.3432	25.3907	25.3547	25.1944	25.1417	25.1319	25.0959
P67910	hldD	ADP-L-glycero-D-manno-heptose-6-epimerase	28.7365	28.6505	28.6505	28.7076	28.5939	28.5932	28.3762	28.5379	28.5803	28.6742	28.5895	28.6177	28.7608	28.9428	28.7802	28.7997	28.6668	28.6291	28.6482	28.6418
[truncated: 338 more rows]
