# Supplementary material for: Enhanced metabolic entanglement emerges during the evolution of an interkingdom microbial community
Source: Nat Commun. 2024 Aug 22;15:7238. doi: 10.1038/s41467-024-51702-1 (PMC11341674; doi:10.1038/s41467-024-51702-1)
Supplement: Supplementary file 9 — Supplementary Data 6 [file 41467_2024_51702_MOESM9_ESM.xlsx]

## Sheet: Sheet1
Supplementary Data 6. Original S. cerevisiae proteomics data from the same co-cultures as shown in Supplementary Fig. 5
			Normalised log2(protein intensity)
proteinName	geneName	proteinDescription	ScA 36h #1	ScA 36h #2	ScA 36h #3	ScA 36h #4	ScA 100h #1	ScA 100h #2	ScA 100h #3	ScA 100h #4	ScΔEGT#1	ScΔEGT#2	ScΔEGT#3	ScΔEGT#4	ScCF269 1#1	ScCF269 1#2	ScCF269 1#3	ScCF269 1#4	ScCF269 2#1	ScCF269 2#2	ScCF269 2#3	ScCF269 2#4
A5Z2X5	YPR010C-A	UPF0495 protein YPR010C-A	24.0057	24.4899	25.2596	24.2257	23.9852	24.0327	24.1171	24.1456	24.4905	24.5549	24.5645	24.4947	24.5781	24.5685	24.385	24.6443	24.753	24.6263	24.5709	24.6316
D6VTK4	STE2	Pheromone alpha factor receptor	23.2361	23.0748	23.9456	23.2785	21.9235	22.0956	21.8052	21.9723	20.5662	18.8707	18.7704	18.2293	21.1053	21.7371	19.4463	21.5667	21.329	19.9963	19.803	21.3908
kanMX		kanMX resistance	30.5298	30.3879	30.5615	30.1526	28.6245	28.5841	28.6085	28.5378	27.5372	27.621	27.6137	27.5051	28.5236	28.7583	28.3649	28.656	28.0527	28.0051	27.7571	27.6456
mTurquoise2		fluorescent markers	27.0259	28.9595	29.2781	28.5761	29.5459	29.38	29.5099	29.4661	30.5173	30.5306	30.5537	30.3508	30.3514	30.5084	30.1955	30.4912	30.2662	30.1449	30.0149	30.0304
O13297	CET1	mRNA-capping enzyme subunit beta	26.2407	26.1146	26.0808	26.1509	25.9228	26.0844	25.9169	26.0381	26.0184	26.2169	26.0614	26.1764	26.1314	26.2153	26.1176	26.1881	26.1684	26.119	26.1331	26.2322
O13516	RPS9A	40S ribosomal protein S9-A	21.5404	21.0858	21.2536	21.8339	21.6648	22.3444	21.4311	21.4764	22.3426	21.9262	22.0004	23.159	21.7888	21.0247	22.5626	21.0671	21.1651	21.5209	22.4705	22.5298
O13525	COQ4	Ubiquinone biosynthesis protein COQ4, mitochondrial	19.5403	20.4471	18.1246	20.2216	21.6363	21.5844	21.5479	21.2454	22.418	21.9456	22.482	22.3942	22.279	22.3342	22.5857	21.7504	21.8417	22.0143	22.3144	22.5032
O13539	THP2	THO complex subunit THP2	24.3399	24.6686	24.9555	23.6762	23.874	24.1169	24.3524	24.1144	23.7683	23.8005	23.8104	23.7518	23.6998	24.1678	23.9969	24.0643	24.0033	23.8686	23.8468	23.6089
O13547	CCW14	Covalently-linked cell wall protein 14	22.7077	22.5828	22.3685	21.8818	22.5759	22.3149	23.0872	22.8778	22.3336	22.3154	22.4925	22.8048	23.1108	22.8496	22.4959	22.9438	22.5049	22.5087	22.5097	22.2388
O13563	RPN13	26S proteasome regulatory subunit RPN13	26.3374	26.3939	26.8231	26.1989	26.7067	26.5294	26.7422	26.6011	26.0542	26.1305	26.1227	25.9359	26.1604	26.0863	26.0818	26.201	26.0812	26.0648	25.9744	25.9339
O13577	DIF1	Damage-regulated import facilitator 1	18.9742	19.4647	18.1988	18.159	19.032	16.7415	18.6532	18.9516	20.061	19.5423	18.688	18.957	16.5861	19.2725	17.4863	17.4471	16.7106	20.04	16.2651	18.9756
O13585	YPR089W	Dilute domain-containing protein YPR089W	23.0517	22.5098	22.0524	22.5802	23.6367	23.7292	23.5111	23.8219	23.6618	23.7538	23.6857	23.4575	23.7993	23.7854	23.6204	23.798	23.8647	23.8718	23.6355	23.8485
O14455	RPL36B	60S ribosomal protein L36-B	24.3699	25.4474	23.2564	23.6304	20.3987	22.8109	13.583	21.1529	18.91	20.0658	18.4147	22.4366	19.8683	19.2231	20.1837	19.2987	18.9434	18.8639	14.2669	17.8544
O14467	MBF1	Multiprotein-bridging factor 1	30.0486	29.9052	30.1654	29.6351	29.5355	29.457	29.6966	29.6668	28.7786	29.0025	28.9882	28.7514	29.0571	29.2885	28.9714	29.2622	28.6017	28.6373	28.3848	28.3626
O14468	YOR304C-A	Uncharacterized protein YOR304C-A	18.9914	19.8561	18.7302	20.2423	19.3563	18.9594	20.0178	19.9703	19.3776	20.053	19.4457	19.4015	19.1398	19.7957	18.8006	19.9096	19.2483	19.386	19.0364	18.407
O43137	YBR085C-A	Uncharacterized protein YBR085C-A	19.8391	25.3992	26.0382	25.1757	26.1356	26.1535	26.3138	26.0832	26.8516	26.8889	26.9114	26.7868	26.4013	26.6678	26.2037	26.5927	26.8025	26.6882	26.4969	26.536
O60200	MDM35	Mitochondrial distribution and morphology protein 35	21.095	21.9889	21.7118	21.2183	22.8419	22.2964	21.9415	21.9003	22.9138	22.2226	22.4467	22.3949	22.6939	23.1697	22.4882	22.9251	22.5547	22.3002	21.8502	21.9287
O74700	TIM9	Mitochondrial import inner membrane translocase subunit TIM9	26.1262	26.1975	26.6589	25.9297	25.8886	25.659	25.8881	25.9335	26.2552	26.331	26.3114	26.0993	26.7028	26.9816	26.548	26.9371	26.3776	26.3071	26.1082	26.0592
P00044	CYC1	Cytochrome c iso-1	24.8501	25.2894	25.4956	25.0815	24.2698	23.8311	24.0501	24.1875	24.7965	24.7382	24.9041	24.7229	24.9092	25.1787	24.9838	25.1974	24.6333	24.5323	24.248	24.4062
P00045	CYC7	Cytochrome c iso-2	22.0592	22.2383	21.8035	22.505	22.4878	21.927	21.776	21.3892	23.845	24.0398	24.1758	23.9916	24.8839	25.1198	24.7233	25.1163	24.4354	24.3189	24.1616	24.1233
P00127	QCR6	Cytochrome b-c1 complex subunit 6	22.2644	25.0728	24.7266	24.8387	25.4296	25.2476	25.3727	25.3158	26.155	26.3498	26.3167	26.0308	26.3196	26.4569	26.2518	26.5574	26.0119	26.0825	25.6519	25.5637
P00128	QCR7	Cytochrome b-c1 complex subunit 7	26.7165	27.6293	27.5048	27.3691	27.3933	27.2674	27.4637	27.4577	25.4093	25.4305	25.3946	25.0153	27.8643	28.0486	27.7383	28.0923	27.9556	27.8721	27.6369	27.6087
P00175	CYB2	Cytochrome b2, mitochondrial	22.3396	25.058	25.4139	24.7712	20.987	19.746	20.0475	20.1675	23.3546	22.7138	23.0816	23.1825	24.5987	24.9709	24.8357	24.9913	25.544	25.1964	25.3313	25.1914
P00330	ADH1	Alcohol dehydrogenase 1	33.5857	32.3511	33.0969	32.3627	32.4419	32.3377	32.3175	33.4384	33.7716	33.6248	33.5053	33.5724	32.0217	31.7881	32.0892	31.8792	32.5425	33.4592	33.6651	33.7925
P00331	ADH2	Alcohol dehydrogenase 2	27.5914	27.5085	28.5429	27.5702	27.365	27.4143	27.3799	27.4876	27.9548	27.6627	27.5923	27.7755	26.9621	26.7667	27.1612	26.8641	27.4274	27.3401	27.6777	27.9014
P00358	TDH2	Glyceraldehyde-3-phosphate dehydrogenase 2	29.7443	29.4325	29.642	29.4535	28.8887	29.0124	28.915	29.0913	29.4373	29.5793	29.4171	29.3671	28.9181	28.8182	29.0164	28.8484	28.4328	28.5884	28.5412	28.5557
P00359	TDH3	Glyceraldehyde-3-phosphate dehydrogenase 3	31.6769	29.1112	29.3677	28.9504	31.2275	31.0064	30.0613	30.7039	30.9666	30.6681	29.9012	30.804	30.1905	29.5772	30.6685	28.3674	28.3246	29.5236	28.0909	28.1244
P00360	TDH1	Glyceraldehyde-3-phosphate dehydrogenase 1	27.5861	27.902	28.3304	27.7707	28.6208	28.9617	28.5502	28.6516	30.7155	30.6785	30.6115	30.6286	30.4402	30.2909	30.3603	30.3391	29.5208	29.3511	29.4772	29.612
P00410	COX2	Cytochrome c oxidase subunit 2	23.8586	23.8229	24.3842	24.6238	24.0397	24.5546	23.8735	23.9605	22.5403	22.6778	22.5979	22.4263	23.8556	23.7418	24.0987	23.4565	24.4021	24.4178	24.7937	24.9118
P00424	COX5A	Cytochrome c oxidase polypeptide 5A, mitochondrial	24.7138	24.9006	24.726	24.8301	24.5873	24.6374	24.5671	24.6794	23.4165	23.4357	23.5765	23.2593	24.2469	24.1703	24.2101	24.3326	24.607	24.4283	24.4774	24.4689
P00425	COX5B	Cytochrome c oxidase polypeptide 5B, mitochondrial	24.3903	24.5237	25.3101	24.4216	24.9169	24.9913	24.7447	25.0814	24.0318	24.1926	24.3157	23.808	24.9839	24.8002	24.8639	24.9447	25.3834	25.4145	25.3856	25.5792
P00427	COX6	Cytochrome c oxidase subunit 6, mitochondrial	26.3278	27.6092	28.1191	27.291	27.0918	26.9116	27.2421	27.1412	27.5635	27.651	27.7176	27.4897	27.8285	28.1553	27.7141	28.1257	28.0293	27.9294	27.745	27.7633
P00431	CCP1	Cytochrome c peroxidase, mitochondrial	26.5487	27.6322	28.0281	27.4634	28.0424	27.831	28.1004	28.0967	28.428	28.5719	28.5706	28.3322	28.0258	28.2768	27.8848	28.3244	28.2565	28.1622	28.0996	27.9979
P00445	SOD1	Superoxide dismutase [Cu-Zn]	26.7023	30.0964	30.7143	29.7946	29.7476	29.545	29.9098	29.8281	30.3116	30.5167	30.5275	30.2216	29.9743	30.3692	29.8267	30.3096	29.9359	29.7962	29.6437	29.6782
P00447	SOD2	Superoxide dismutase [Mn], mitochondrial	27.5286	27.7531	28.1505	27.5684	27.6026	27.456	27.6578	27.6288	27.6568	27.7141	27.7857	27.6304	27.7412	27.8663	27.6513	27.9182	27.7802	27.6514	27.5722	27.6639
P00498	HIS1	ATP phosphoribosyltransferase	28.1532	27.5106	28.0047	27.935	29.0274	29.1753	28.7979	28.8401	28.9315	28.6618	28.5599	28.8413	29.5386	29.2075	29.7306	29.2345	29.1992	29.2516	29.556	29.6079
P00546	CDC28	Cyclin-dependent kinase 1	26.9758	26.5933	26.9931	26.6586	26.1406	26.3139	26.0282	26.1178	26.5185	26.4636	26.3595	26.5486	26.1057	25.9194	26.2624	25.9523	26.145	26.1566	26.2977	26.3159
P00549	CDC19	Pyruvate kinase 1	31.4395	31.266	31.7797	31.3865	31.8084	31.8957	31.7488	31.7766	32.2199	32.0637	31.9768	32.0996	31.9558	31.7054	32.1543	31.806	32.2256	32.2162	32.5132	32.5985
P00560	PGK1	Phosphoglycerate kinase	33.8238	33.7704	34.3117	33.6301	33.6015	33.5055	33.5107	33.5818	34.0091	34.0238	34.0087	33.9025	32.8799	32.9363	33.1608	32.9086	33.4768	33.3942	33.3755	33.4428
P00572	CDC8	Thymidylate kinase	24.1757	23.7027	24.4005	23.7893	23.7358	23.5582	23.4461	23.6111	23.6137	23.3227	23.4412	23.3845	23.6902	23.6405	23.4171	23.7471	23.6303	23.5006	23.205	23.4665
P00724	SUC2	Invertase 2	23.9276	23.7369	23.2694	23.5654	23.2386	23.064	23.5979	23.526	23.4938	23.5825	23.4871	23.4216	23.328	23.2781	23.1659	22.9114	23.2925	23.5294	23.4201	23.3438
P00729	PRC1	Carboxypeptidase Y	26.3936	26.6482	26.8535	26.4314	26.8635	26.6692	26.9098	26.7876	27.2259	27.3631	27.4201	27.1636	27.0283	27.25	26.8356	27.2286	27.3606	27.3224	27.1091	27.1637
P00812	CAR1	Arginase	28.478	28.3591	28.683	28.18	30.2307	29.9829	30.1837	29.9953	30.0468	30.1606	30.1221	29.9175	29.0285	29.1965	28.9703	29.1835	29.0037	28.9971	28.9098	28.8397
P00815	HIS4	Histidine biosynthesis trifunctional protein	30.2688	29.993	30.4227	30.0967	30.8391	30.7703	30.7549	30.7604	31.4134	31.3732	31.3015	31.227	30.5724	30.5671	30.5006	30.5579	31.3277	31.2787	31.2655	31.3061
P00817	IPP1	Inorganic pyrophosphatase	31.6625	31.7003	32.1014	31.5031	31.8417	31.6699	31.8648	31.797	31.5571	31.6025	31.6135	31.4154	31.2975	31.4521	31.1702	31.4581	31.4032	31.3403	31.1964	31.1734
P00830	ATP2	ATP synthase subunit beta, mitochondrial	30.6071	30.7893	31.3178	30.8503	30.766	30.7297	30.7196	30.738	31.1244	31.1641	31.1278	31.0876	31.1928	31.2485	31.179	31.2407	31.0162	30.9241	30.9162	30.9634
P00890	CIT1	Citrate synthase, mitochondrial	29.5467	29.3526	29.7295	29.6197	29.4916	29.5985	29.45	29.7787	31.0079	31.009	30.9194	30.8791	31.1459	30.9691	31.1559	31.0386	30.3797	30.3698	30.3989	30.4265
P00899	TRP2	Anthranilate synthase component 1	29.3017	29.0818	29.5719	29.067	29.946	29.7978	29.8488	29.8358	29.1043	29.0712	29.0001	28.9072	29.7021	29.7278	29.6858	29.7144	29.6854	29.649	29.6044	29.6405
P00912	TRP1	N-(5'-phosphoribosyl)anthranilate isomerase	21.6671	25.1299	25.205	24.7378	24.9542	24.6259	24.9224	24.9784	24.8023	25.0037	25.039	24.7906	24.8357	25.1787	24.7178	25.0967	24.9639	24.9415	24.6985	24.6604
P00924	ENO1	Enolase 1	30.4057	30.4822	31.0307	30.3196	30.9177	30.8819	30.9385	30.9559	31.7744	31.8391	31.8166	31.6331	31.5757	31.7245	31.4303	31.6971	31.2482	31.1445	31.0499	31.0925
P00925	ENO2	Enolase 2	33.5917	33.5275	33.7241	33.4055	32.7133	32.7368	32.9512	32.998	32.4026	32.6274	32.6708	32.3887	31.7342	32.1229	31.7558	31.9985	31.7282	31.8946	31.7977	31.8039
P00927	ILV1	Threonine dehydratase, mitochondrial	28.7145	28.52	28.906	28.7488	28.7111	28.9515	28.6563	28.7301	29.41	29.2788	29.1875	29.2828	29.6761	29.6273	29.6849	29.6612	29.9624	29.8996	29.9654	30.0362
P00931	TRP5	Tryptophan synthase	29.4829	29.4961	29.8213	29.4101	30.7702	30.7215	30.7643	30.6973	30.3158	30.3093	30.2508	30.1666	30.1673	30.2544	30.1335	30.2314	30.175	30.106	30.1091	30.1342
P00937	TRP3	Multifunctional tryptophan biosynthesis protein	26.6452	26.2872	26.4376	26.3889	27.6191	27.7531	27.4439	27.4999	28.1671	28.0339	27.9127	27.9924	28.5412	28.2222	28.6266	28.305	28.1425	28.1817	28.3882	28.4693
P00942	TPI1	Triosephosphate isomerase	32.5278	32.8309	33.1728	32.637	32.3625	32.2571	32.4073	32.4483	32.4587	32.5206	32.4892	32.2486	32.2552	32.4135	32.1519	32.3885	32.1955	32.1475	32.0098	32.0228
P00950	GPM1	Phosphoglycerate mutase 1	34.0342	33.8173	34.2884	33.7036	33.4959	33.3993	33.5165	33.598	33.4688	33.5042	33.503	33.374	33.1708	33.2274	33.0834	33.2311	33.1313	33.0407	32.8665	33.0429
P00958	MES1	Methionine--tRNA ligase, cytoplasmic	29.1875	29.0549	29.3457	28.9724	29.3047	29.1656	29.2413	29.2111	28.6337	28.6529	28.5656	28.428	28.8997	28.9003	28.7955	28.9075	28.5229	28.4915	28.4066	28.4162
P01094	PAI3	Protease A inhibitor 3	21.7242	18.4083	24.5717	18.1485	22.1711	22.1099	21.9256	21.8862	24.5198	24.6352	24.5731	24.2615	24.581	24.7818	24.4679	24.8174	24.4176	24.2393	24.0206	24.1477
P01097	INH1	ATPase inhibitor, mitochondrial	23.2811	24.4748	24.8612	24.119	23.851	23.8041	23.962	23.8412	25.6456	25.743	25.7772	25.5814	25.3417	25.6508	25.2574	25.645	25.2344	25.0529	24.9364	24.9254
P01098	STF1	ATPase-stabilizing factor 9 kDa, mitochondrial	19.3772	18.8042	19.1299	19.1446	17.512	16.4949	16.887	19.1987	19.8644	20.106	19.8583	19.5487	20.2005	20.1969	19.998	20.379	19.316	19.3705	19.006	18.9674
P01119	RAS1	Ras-like protein 1	24.8717	24.6943	24.9506	24.8118	24.4022	24.3265	24.3786	24.3177	24.1803	24.266	24.3011	24.172	24.2503	23.9207	24.2077	24.4514	24.0572	24.201	24.1929	23.969
P01120	RAS2	Ras-like protein 2	27.32	27.5409	27.7746	27.3398	27.0686	26.8926	27.0025	27.0476	27.3665	27.4413	27.415	27.2688	27.328	27.3993	27.2483	27.4547	27.407	27.3693	27.2264	27.2334
P01123	YPT1	GTP-binding protein YPT1	27.4461	26.6823	27.4112	27.3895	27.5783	27.8276	27.4355	27.5409	27.2169	26.9254	26.8732	27.1352	27.097	26.5876	27.3624	26.6438	26.964	27.2115	27.5911	27.6943
P02293;P02294			30.1241	29.8224	29.999	30.0726	29.5581	29.7528	29.3574	29.4362	29.7642	29.7242	29.6188	29.7902	29.9628	29.5639	30.147	29.7157	29.7905	29.9626	30.0957	30.0861
P02309	HHF1	Histone H4	27.1166	26.3584	26.8472	27.3219	25.798	27.0986	25.6244	25.6198	26.8399	26.3036	26.2965	28.244	27.6724	26.2724	28.2834	26.1868	26.1633	26.6102	27.8435	27.6701
P02381	VAR1	Ribosomal protein VAR1, mitochondrial	21.743	20.8976	21.8159	21.6206	20.955	20.5831	21.2947	20.9709	20.015	20.1444	21.5658	21.4645	21.7262	21.8017	21.8132	21.8348	20.7963	21.5648	21.5895	21.7832
P02400	RPP2B	60S acidic ribosomal protein P2-beta	31.0774	31.3773	31.9883	31.1498	30.227	30.0359	30.2294	30.3101	29.565	29.6603	29.6888	29.4119	29.2545	29.5786	29.1163	29.4374	29.2649	29.1674	28.9927	29.0021
P02406	RPL28	60S ribosomal protein L28	29.6353	29.0322	29.4389	29.6925	28.4714	29.2905	28.2472	28.2428	28.3302	28.061	28.0963	29.0751	27.9515	27.0655	28.2051	27.0329	26.895	27.2444	27.8658	27.7883
P02407;P14127			31.879	31.6655	32.1415	31.6828	30.5421	31.1132	30.4863	30.4426	29.9601	29.9133	30.0504	30.4729	29.864	29.303	29.9009	29.3949	28.9886	29.2979	29.3998	29.2102
P02557	TUB2	Tubulin beta chain	29.8634	29.9461	30.2614	29.7212	29.4658	29.2902	29.4447	29.438	29.0805	29.2286	29.2204	28.9978	29.0095	29.1793	28.8476	29.1803	29.3403	29.2784	29.1243	29.1162
P02829	HSP82	ATP-dependent molecular chaperone HSP82	28.1487	27.6987	28.0134	27.9941	28.7918	28.7533	28.7016	28.5409	27.793	27.7443	27.7222	27.7521	27.7119	27.5089	27.8198	27.5685	27.4221	27.4599	27.601	27.7508
P02992	TUF1	Elongation factor Tu, mitochondrial	27.7485	27.7324	27.9923	27.875	27.6649	27.5926	27.527	27.5601	27.7802	27.6893	27.5926	27.5925	27.8753	27.764	27.884	27.8692	27.6085	27.5611	27.5767	27.6866
P02994	TEF1	Elongation factor 1-alpha	33.1991	32.5586	33.336	33.0094	32.8085	32.8663	32.5074	32.5702	32.5029	32.2504	32.0988	32.3265	32.1691	31.7393	32.2901	31.7669	31.9776	31.9757	32.4524	32.4726
P03069	GCN4	General control protein GCN4	21.3042	21.2053	21.7941	21.3141	22.4348	22.2828	22.3463	21.5878	22.5357	22.4056	22.7727	22.6104	22.3331	22.3681	22.2159	22.5802	22.8345	22.9246	22.6561	22.6242
P03871	REP1	Partitioning protein REP1	22.1916	22.4181	21.9303	22.2637	22.061	21.4922	21.0983	21.9007	21.0977	20.9288	20.422	21.5718	19.8931	18.9829	21.2721	19.8748	22.595	22.0559	23.0522	23.1768
P03872	REP2	Partitioning protein REP2	26.2706	26.1846	26.2725	25.9212	25.5277	25.27	25.5949	25.4392	24.9308	25.0266	25.0648	24.8196	24.3465	24.6246	24.345	24.5402	25.1245	25.0374	24.9043	24.9185
P03874	CBP2	Cytochrome B pre-mRNA-processing protein 2	19.6202	17.5354	18.0823	17.5221	18.7376	15.246	17.9165	19.5208	19.0383	17.2724	16.5194	19.0764	18.2617	17.8489	18.8004	18.1975	18.8181	18.0016	19.2752	19.1803
P03965	CPA2	Carbamoyl-phosphate synthase arginine-specific large chain	31.1909	30.723	31.2788	31.1208	32.0072	32.0852	31.9032	31.9089	32.0343	31.8933	31.8244	31.9868	31.7429	31.5473	31.8578	31.57	31.508	31.5125	31.7332	31.8197
P04037	COX4	Cytochrome c oxidase subunit 4, mitochondrial	26.4548	27.1933	27.518	27.0561	26.5835	26.4805	26.6873	26.6601	27.31	27.4467	27.4114	27.2491	27.6864	27.8911	27.4624	27.8157	27.6673	27.5214	27.3096	27.3188
P04039	COX8	Cytochrome c oxidase polypeptide VIII, mitochondrial	22.6886	23.4365	24.0906	23.1514	22.2367	22.6522	22.6705	22.6315	20.3109	21.0994	19.9361	20.5003	22.2408	21.7778	22.3633	22.2343	22.748	22.7439	22.7189	23.0782
P04046	ADE4	Amidophosphoribosyltransferase	29.9538	29.7446	30.1603	29.6515	28.7781	28.7438	28.807	28.9024	28.7968	28.8062	28.8137	28.6827	29.2573	29.394	29.2103	29.3964	28.6979	28.6353	28.5836	28.613
P04050	RPO21	DNA-directed RNA polymerase II subunit RPB1	27.0544	26.7485	26.516	26.9068	27.1909	27.2293	27.0751	27.0522	27.2122	27.2155	27.1188	26.9805	27.4247	27.246	27.4728	27.3273	27.4282	27.4528	27.5607	27.6271
P04051	RPO31	DNA-directed RNA polymerase III subunit RPC1	24.2205	21.4836	21.4398	22.334	23.5137	23.9091	23.6321	23.6813	23.7519	24.1797	23.8944	24.1005	24.2387	24.393	24.7515	24.3831	24.3267	24.9304	24.9091	24.1299
P04076	ARG4	Argininosuccinate lyase	29.7255	29.2416	29.6538	29.402	30.9846	30.9316	30.8897	30.9035	31.3768	31.3592	31.2373	31.2502	31.2649	31.1074	31.351	31.2137	31.4015	31.4085	31.4642	31.5332
P04147	PAB1	Polyadenylate-binding protein, cytoplasmic and nuclear	30.77	30.6699	31.1235	30.6271	30.2423	30.138	30.2075	30.1837	29.7327	29.7435	29.7079	29.5079	29.716	29.8192	29.6224	29.8187	29.864	29.8392	29.7329	29.7209
P04161	ADE8	Phosphoribosylglycinamide formyltransferase	26.0486	26.6499	27.2923	26.604	26.8073	26.685	26.7995	26.8231	26.4011	26.3061	26.1892	26.1377	26.3993	26.3607	26.2292	26.4123	26.2514	26.2172	26.2303	26.2656
P04386	GAL4	Regulatory protein GAL4	20.7307	20.006	18.454	19.536	21.3653	20.978	21.0248	20.7412	20.7491	20.6514	20.5208	20.0683	20.1377	17.8254	20.2774	20.8815	20.3397	20.6962	19.6708	20.186
P04449	RPL24A	60S ribosomal protein L24-A	25.8054	25.5272	25.8661	25.4729	24.6824	24.8999	24.6235	24.7207	24.5441	23.9937	24.115	24.693	23.643	23.7647	23.7009	23.65	23.5831	23.5862	23.5531	23.9829
P04456	RPL25	60S ribosomal protein L25	28.2283	27.9105	28.4194	28.7459	27.5762	28.3667	27.3605	27.3959	27.543	27.049	27.0182	28.1423	26.9171	26.0686	27.4017	26.0911	26.1367	26.3864	27.2801	27.2902
P04650	RPL39	60S ribosomal protein L39	28.2907	28.5857	28.6368	28.3829	27.3042	27.7814	27.1553	27.11	26.741	26.7461	26.8367	27.2792	26.6564	26.1665	26.6825	26.2228	25.8627	26.1219	26.1099	25.9583
P04786	TOP1	DNA topoisomerase 1	22.8876	22.8519	20.9667	23.0566	24.336	23.8267	23.3242	23.5461	24.2252	24.0004	24.1416	24.6658	24.2639	24.0845	24.2319	22.6542	24.2584	24.1392	23.0556	24.5662
P04801	THS1	Threonine--tRNA ligase, cytoplasmic	28.5505	28.5328	28.9175	28.7778	28.9711	29.2125	28.8201	28.9626	28.9826	28.8761	28.7717	28.9943	28.9346	28.6691	29.0556	28.72	28.5229	28.6406	28.983	28.9877
P04802	DPS1	Aspartate--tRNA ligase, cytoplasmic	28.3015	28.0804	28.3914	28.5292	28.742	29.0026	28.6373	28.671	28.8482	28.6009	28.5202	28.81	28.4915	28.3093	28.8359	28.3082	28.3321	28.3405	28.7414	29.0249
P04803	MSW1	Tryptophan--tRNA ligase, mitochondrial	24.9762	24.7783	24.9709	24.203	24.5981	23.92	23.9776	24.007	24.8982	24.6222	24.922	24.3996	24.2192	24.6768	24.1149	24.1919	24.3561	23.8564	24.5746	23.7637
P04806	HXK1	Hexokinase-1	28.661	28.6989	28.9227	28.5567	28.8948	28.9969	28.9078	28.8161	30.6767	30.8234	30.7958	30.565	30.2552	30.3413	30.1159	30.4413	30.1498	30.0898	29.9138	29.9266
P04807	HXK2	Hexokinase-2	31.9448	31.9044	32.2387	31.8136	31.864	31.66	31.7804	31.8456	31.6445	31.7104	31.6383	31.4313	31.4909	31.5423	31.3358	31.5346	31.1233	31.0992	30.9358	30.9278
P04817	CAN1	Arginine permease CAN1	18.2492	19.9526	18.3412	19.2678	18.0736	18.8313	18.6616	19.3794	24.2802	19.8803	23.2585	22.7692	20.7544	20.4084	21.1704	19.9773	24.5978	24.4715	24.4861	24.8831
P04819	CDC9	DNA ligase 1	24.6678	24.792	24.6536	24.518	24.5742	24.5807	24.5051	24.5305	23.6325	24.22	24.1731	24.3745	24.0376	24.1742	24.0028	24.0766	24.307	24.1679	24.3951	24.3471
P04821	CDC25	Cell division control protein 25	22.4906	21.3026	23.0667	22.701	23.513	23.4256	23.5879	23.7972	23.9369	24.0119	23.9957	24.0623	24.2444	24.1219	23.7731	23.9353	24.3627	24.1815	24.1167	24.3966
P04840	POR1	Mitochondrial outer membrane protein porin 1	30.7912	31.3293	31.7589	31.1581	31.9814	31.6955	31.9425	31.7998	31.3267	31.3325	31.3013	31.1756	31.8599	31.9026	31.7668	31.9573	31.4698	31.3773	31.2975	31.3434
P04911;P04912			30.5117	30.2329	30.7401	30.2965	29.6445	29.7727	29.4705	29.4829	29.6714	29.6522	29.6183	29.6992	30.0442	29.7725	30.0196	29.8587	29.8575	29.9503	29.974	29.9986
P05030	PMA1	Plasma membrane ATPase 1	27.789	27.213	27.8547	27.5097	29.0311	29.0533	28.0781	28.0025	29.4379	29.3191	29.2679	29.3853	27.7709	28.4541	28.8174	27.5722	29.4419	29.3882	29.517	29.5995
P05085	ARG81	Arginine metabolism regulation protein II	20.6971	20.9781	20.6703	20.7429	20.0838	19.5326	20.1118	19.983	20.6966	20.984	20.9256	20.7327	17.685	21.0779	20.706	21.0165	20.8296	20.2836	18.7867	20.771
P05150	ARG3	Ornithine carbamoyltransferase	27.3438	27.0075	27.6691	27.4412	28.711	28.6593	28.5836	28.7421	29.1163	28.8945	28.7992	29.0588	27.8962	27.4656	28.0245	27.4858	28.4139	28.4476	28.7869	28.9332
P05317	RPP0	60S acidic ribosomal protein P0	31.7289	31.1324	31.7091	31.6841	31.0455	31.287	30.8822	31.0106	31.0505	30.8618	30.7598	31.0537	30.2724	29.6567	30.4559	29.7416	29.8967	30.0487	30.4584	30.5395
P05318	RPP1A	60S acidic ribosomal protein P1-alpha	24.9579	24.8779	25.5692	24.4562	23.553	23.9374	24.996	25.1164	23.3883	24.0959	23.6503	22.9309	23.0745	23.9595	23.2069	23.9309	23.6601	23.9148	22.7993	22.4611
P05319	RPP2A	60S acidic ribosomal protein P2-alpha	30.3546	30.6893	31.3246	30.3856	29.7116	29.4459	29.8119	29.7654	28.9884	28.9642	28.9834	28.7349	28.5879	28.8351	28.3315	28.7917	28.6099	28.4717	28.3113	28.2485
P05373	HEM2	Delta-aminolevulinic acid dehydratase	28.0836	28.1739	25.4748	28.136	28.1178	28.3181	27.8487	27.5211	27.0786	27.215	27.0244	27.6056	27.498	24.8922	27.342	27.5777	25.2057	27.5072	27.5945	27.6589
P05374	CHO2	Phosphatidylethanolamine N-methyltransferase	23.6101	23.3282	23.3477	23.6761	23.8299	23.8348	23.6398	23.7389	23.4682	23.2787	23.4246	23.2631	23.7679	23.6926	23.7918	23.7281	23.9877	23.954	24.0329	24.0952
P05375	OPI3	Phosphatidyl-N-methylethanolamine N-methyltransferase	22.1542	20.9211	19.736	20.5009	19.9095	21.7436	21.5827	21.6632	23.4842	21.9453	22.112	23.7916	23.5617	21.8952	23.9332	21.6644	21.6754	21.9491	24.1109	24.2896
P05453	SUP35	Eukaryotic peptide chain release factor GTP-binding subunit	26.3867	26.2765	25.8401	26.1931	26.5718	26.4433	26.2354	26.4827	25.9403	25.9634	25.8557	25.8505	26.2593	26.3451	26.3298	26.2461	26.1338	26.1863	26.4553	26.3545
P05626	ATP4	ATP synthase subunit 4, mitochondrial	26.6536	26.562	26.8717	27.0051	26.8418	27.0955	26.7445	26.8382	27.6645	27.4403	27.321	27.6297	27.4605	27.0256	27.668	27.1355	27.2878	27.3272	27.6405	27.7815
P05694	MET6	5-methyltetrahydropteroyltriglutamate--homocysteine methyltransferase	32.288	32.0123	32.4449	32.2129	31.6493	31.8475	31.5736	31.5295	33.0807	33.0368	32.9415	32.9651	33.3103	33.2931	33.3544	33.268	32.8501	32.8225	32.8697	32.929
P05738	RPL9A	60S ribosomal protein L9-A	21.9317	22.3187	24.0194	23.4015	21.97	22.739	21.7912	21.9515	21.9405	21.1675	21.4608	22.5786	21.3409	16.7714	21.4658	16.476	20.4784	20.3637	21.5424	21.7413
P05739	RPL6B	60S ribosomal protein L6-B	26.7879	26.5967	27.134	27.5221	26.5922	27.4029	25.6881	26.4266	26.8665	26.4199	26.2928	26.921	25.6172	24.6023	26.6183	25.3231	25.6314	25.1321	26.6547	26.7871
P05740	RPL17A	60S ribosomal protein L17-A	28.1361	27.6062	28.1585	28.2038	27.311	27.7876	27.1008	27.2054	27.2381	27.0524	27.0406	27.5327	26.7025	26.2773	26.877	26.1928	26.324	26.486	26.813	26.8335
P05743	RPL26A	60S ribosomal protein L26-A	27.7933	27.3222	27.4863	27.2178	27.0453	27.5747	26.9317	26.878	26.871	26.6887	26.7428	27.2063	26.6092	26.0021	26.7903	26.0624	25.9535	26.1501	26.5599	26.5095
P05744	RPL33A	60S ribosomal protein L33-A	23.4014	23.1981	23.7662	24.9245	23.4654	24.8093	23.0521	23.0875	24.3332	23.2195	23.0461	25.1217	23.0459	21.514	23.9289	21.1921	21.5965	22.0338	24.0072	24.1299
P05747	RPL29	60S ribosomal protein L29	29.6915	29.4718	29.5292	29.2581	28.6493	28.3689	28.5043	28.5032	27.7615	27.8319	27.7631	27.573	27.3054	27.2034	27.0857	27.2228	27.2421	27.2079	26.9356	26.9176
P05748	RPL15A	60S ribosomal protein L15-A	27.327	27.1298	27.0401	27.4958	26.7533	27.1909	26.6551	26.6123	26.5938	26.39	26.2984	26.9741	26.1662	25.762	26.5114	25.7633	25.7575	25.9107	26.3665	26.433
P05749	RPL22A	60S ribosomal protein L22-A	28.4356	28.6272	29.8754	28.7697	27.8048	28.0253	27.8587	27.9899	27.6824	27.4826	27.5008	27.6361	27.1213	26.8017	27.0208	26.8125	26.9263	26.7733	27.1206	27.2898
P05750	RPS3	40S ribosomal protein S3	27.3778	27.5498	28.3154	28.6137	27.7814	28.6312	27.4672	27.4608	28.0512	27.3973	27.2398	28.5515	27.3901	26.4057	28.0205	26.3219	26.8224	27.0927	28.2703	28.4201
P05755	RPS9B	40S ribosomal protein S9-B	21.9699	20.9181	19.6785	21.5284	21.0543	21.5085	20.7719	20.4703	20.015	19.764	20.1521	21.0575	20.0121	19.047	20.8739	18.8808	18.9148	19.5412	20.2717	20.0636
P05756	RPS13	40S ribosomal protein S13	28.3971	27.8582	28.7276	29.2206	27.8416	28.6879	27.5126	27.5022	28.0091	27.4115	27.676	28.6932	27.3239	26.5549	27.9577	26.1393	26.6445	27.0078	27.9762	28.4124
P05759	RPS31	Ubiquitin-40S ribosomal protein S31	29.4625	31.6002	31.9817	31.3939	31.0388	30.8396	30.7928	30.9374	30.7426	30.733	30.7147	30.393	30.7931	30.8643	30.7584	30.794	30.682	30.5533	30.4792	30.4314
P05986	TPK3	cAMP-dependent protein kinase type 3	21.4696	18.8446	20.0274	21.4841	21.9682	21.9731	21.6667	21.5772	22.5802	20.5986	20.6345	22.4846	22.7239	20.6151	22.1879	20.3403	20.1984	20.7799	22.6218	22.6466
P06100	CDC36	General negative regulator of transcription subunit 2	24.3748	24.4682	24.7377	24.3194	23.8987	24.0216	23.997	24.1669	23.7767	23.7673	23.72	23.7572	23.4873	23.3585	23.4942	23.377	24.0445	23.8354	24.0427	24.0601
P06101	CDC37	Hsp90 co-chaperone Cdc37	28.0389	27.953	28.3042	27.8804	27.7292	27.6079	27.7667	27.7257	27.5556	27.6254	27.5981	27.4284	27.6336	27.803	27.4903	27.7643	27.5016	27.4442	27.3404	27.3453
P06102	NOT3	General negative regulator of transcription subunit 3	26.4452	25.8862	25.9603	25.7498	25.5065	25.8057	26.0316	25.788	25.8974	26.1313	26.059	25.874	24.9147	25.7639	25.5826	25.3107	25.9014	25.7015	25.784	25.5893
P06103	PRT1	Eukaryotic translation initiation factor 3 subunit B	28.5333	28.4061	28.7523	28.5051	28.36	28.2894	28.2554	28.3056	27.9625	27.8682	27.8239	27.8179	27.8719	27.9866	27.8449	27.9616	27.6671	27.7072	27.7704	27.7774
P06104	RAD6	Ubiquitin-conjugating enzyme E2 2	23.0342	24.7678	25.0931	24.5528	24.73	24.3911	24.7	24.6942	23.6605	23.8738	23.8768	23.4838	24.07	24.3933	23.8871	24.3384	24.0096	23.9024	23.6322	23.5608
P06105	SCP160	Protein SCP160	30.1816	29.9168	30.2864	30.1566	29.7129	29.7098	29.6198	29.6282	29.7753	29.7285	29.6546	29.633	29.4187	29.3793	29.3486	29.3822	29.5481	29.4809	29.4832	29.5515
P06115	CTT1	Catalase T	23.5163	22.003	22.4762	22.5775	23.0115	22.7426	22.4385	22.1884	27.6273	27.758	27.7613	27.679	27.617	27.8178	27.5855	27.893	27.4541	27.3253	27.2276	27.2802
P06168	ILV5	Ketol-acid reductoisomerase, mitochondrial	31.6261	31.72	32.2647	31.5754	31.4701	31.2279	31.4856	31.4813	32.4654	32.5269	32.5162	32.393	32.2882	32.4388	32.1988	32.4429	32.4719	32.3489	32.2373	32.276
P06169	PDC1	Pyruvate decarboxylase isozyme 1	32.8916	32.6386	32.9709	32.7929	32.9249	32.9529	33.0772	33.1276	33.2775	33.2727	33.388	33.1363	32.9437	33.1729	32.9618	32.9714	33.4295	33.353	33.2918	33.375
P06174	HEM4	Uroporphyrinogen-III synthase	24.6545	23.8814	22.8917	24.3011	23.7981	24.0636	23.5981	23.7919	24.8151	24.7992	24.7719	24.8606	24.8935	24.5996	24.9791	24.6686	24.3759	24.4142	24.5354	24.6143
P06182	CYC3	Cytochrome c heme lyase	24.7145	24.9207	24.6942	24.4519	24.1802	23.8478	24.1906	23.9328	24.833	24.9817	24.9673	24.7635	24.8662	25.1355	24.7117	25.0824	24.367	24.3166	23.9723	23.9214
P06208	LEU4	2-isopropylmalate synthase	29.4406	29.2914	29.7627	29.5141	30.699	30.5998	30.6832	30.6531	31.3496	31.3633	31.3077	31.2908	31.5165	31.5417	31.493	31.5494	31.3057	31.2301	31.221	31.269
P06242	KIN28	Serine/threonine-protein kinase KIN28	19.7993	20.1677	20.7283	20.209	21.1408	21.1237	20.8853	20.8976	21.9152	21.8986	21.8127	22.4011	21.9871	21.9122	22.5005	21.9423	22.1127	22.4502	22.6537	22.8215
P06244	TPK1	cAMP-dependent protein kinase type 1	22.0983	18.7729	19.0773	22.0719	21.6451	21.5773	21.3781	21.6252	23.3744	23.2722	23.2202	23.3202	23.4053	23.3801	23.5207	23.4343	23.3402	23.3248	23.6139	23.6456
P06245	TPK2	cAMP-dependent protein kinase type 2	18.794	18.9569	18.0883	18.1346	18.2958	21.1845	18.42	17.8411	22.2436	22.2065	21.8886	22.2818	22.4215	22.3816	22.7109	22.4303	22.9438	22.8512	22.9952	23.0907
P06367;P39516			31.7861	31.2592	31.5648	31.5428	30.7591	31.2098	30.6347	30.7088	30.492	30.226	30.196	30.7003	30.0106	29.5601	30.2436	29.5688	29.5735	29.7582	30.2244	30.2365
P06634	DED1	ATP-dependent RNA helicase DED1	29.6345	29.0289	29.2011	29.1913	29.6776	29.6778	29.7014	29.69	28.6531	28.6983	28.5968	28.4991	28.4836	28.3982	28.5332	28.4646	28.5485	28.6207	28.5939	28.5875
P06700	SIR2	NAD-dependent histone deacetylase SIR2	20.2428	19.0643	17.7906	19.4125	20.0492	19.5848	20.2564	20.6723	19.3784	20.5674	21.0632	20.0132	20.2946	20.6455	20.4698	20.9898	21.245	21.8178	20.7284	20.639
P06701	SIR3	Regulatory protein SIR3	21.8822	16.2071	17.6916	18.7854	20.154	21.0003	18.377	19.5648	22.5106	22.2214	22.2941	22.5957	22.109	22.2061	22.5037	22.0149	22.4748	22.3236	22.4995	22.4139
P06704	CDC31	Cell division control protein 31	22.1819	26.0048	26.3632	25.7065	24.9811	24.864	25.0981	25.1126	25.3589	25.424	25.3951	25.2189	25.3165	25.5698	25.0656	25.5367	25.6451	25.4786	25.301	25.2984
P06738	GPH1	Glycogen phosphorylase	25.6541	25.6453	24.8692	25.775	25.8467	26.5548	25.747	25.8772	28.4192	28.3792	28.337	28.4087	28.3947	28.3164	28.4157	28.3833	28.6918	28.631	28.7283	28.7905
P06774	HAP2	Transcriptional activator HAP2	22.1882	22.1782	21.7846	20.8606	20.5685	20.5182	21.5653	19.6768	21.8456	20.2678	22.1251	22.0522	22.2757	22.4372	22.2524	22.4299	21.9948	21.407	20.7211	21.7765
P06776	PDE2	3',5'-cyclic-nucleotide phosphodiesterase 2	19.4873	19.1814	19.5511	18.2118	21.3572	20.9284	20.8749	20.8521	20.6259	20.786	20.4381	20.626	21.7066	21.9168	21.82	21.2721	21.711	21.4909	21.732	21.7795
P06777	RAD1	DNA repair protein RAD1	18.5435	19.6195	20.7913	17.1216	20.2074	19.5581	20.0589	19.588	21.6235	21.9445	21.7633	21.8039	21.7191	21.8175	21.7557	21.6014	21.914	21.7731	21.7795	21.771
P06778	RAD52	DNA repair and recombination protein RAD52	19.6634	21.4288	20.0123	18.2342	22.436	22.2529	22.4559	22.4222	22.665	22.0277	22.1346	22.15	22.1239	19.7434	21.9658	21.9945	22.3128	22.152	22.3906	22.5595
P06779	RAD7	DNA repair protein RAD7	23.5261	23.1605	20.6692	23.2271	22.9748	23.3408	22.7273	20.8574	22.8842	22.8542	23.1507	23.2046	23.5667	23.2193	23.3939	23.3652	23.1461	22.3421	23.254	23.2532
P06780	RHO1	GTP-binding protein RHO1	28.4637	28.4276	28.9398	28.2421	28.1199	28.0956	28.2438	28.2258	27.8781	27.9653	27.9863	27.8467	27.9831	28.2044	27.9294	28.1324	27.9683	28.0095	27.9052	27.9253
P06781	RHO2	GTP-binding protein RHO2	25.2568	24.6549	26.1609	24.5485	24.7972	24.9214	24.708	24.9365	24.6843	24.3846	24.8213	24.6398	24.5464	24.3939	24.3831	24.8438	24.6453	24.8259	24.7846	24.8462
P06782	SNF1	Carbon catabolite-derepressing protein kinase	25.5312	25.4864	25.2985	25.5525	26.6075	26.6386	26.5463	26.4623	26.2526	26.7777	26.6883	26.673	26.9799	27.0492	27.1153	27.0907	26.7159	26.7595	26.8025	26.7648
P06785	CDC21	Thymidylate synthase	26.8079	26.7542	26.9684	26.6	26.4006	26.3307	26.36	26.3432	25.6737	25.7087	25.6872	25.4499	25.639	25.5616	25.4542	25.6873	25.6299	25.6359	25.5007	25.3856
P06786	TOP2	DNA topoisomerase 2	23.6106	23.3432	22.8333	23.4504	22.1301	22.3971	22.4922	22.4793	22.9501	23.1038	23.0038	23.0776	23.3543	23.5995	23.3776	23.357	23.6846	23.3921	23.6126	23.7126
P06787	CMD1	Calmodulin	23.3117	28.0551	28.5868	27.6682	27.7281	27.8019	28.1253	28.1332	27.4292	27.7553	27.8122	27.5275	27.2923	27.8389	27.281	27.7314	27.3865	27.4583	27.3129	27.3414
P06838	RAD10	DNA repair protein RAD10	18.2106	16.177	20.2869	18.0693	18.5421	17.9704	18.3239	17.9149	17.9506	15.9904	17.2509	18.1692	17.5479	18.3847	18.1041	18.1228	18.3798	18.2881	17.1235	17.3761
P06839	RAD3	General transcription and DNA repair factor IIH helicase subunit XPD	17.7894	18.1134	18.5415	19.2574	17.6432	21.3761	21.0723	20.961	21.1298	20.3129	18.4089	18.8572	21.2061	18.7109	21.8066	20.9245	22.0633	21.9439	22.059	21.7831
P06843	SPT2	Protein SPT2	24.7136	23.7301	23.8288	23.4504	23.9951	24.5766	23.9888	24.442	24.9397	25.2217	24.4397	25.0862	25.3652	25.3722	25.2299	25.3677	25.0736	25.1398	24.9181	24.9058
P06844	SPT3	Protein SPT3	20.8189	20.2394	17.9003	20.1316	21.554	21.557	21.2336	21.2088	21.6411	21.8655	21.8063	21.636	21.3607	21.1768	21.1201	21.2842	21.8291	21.8924	22.0059	21.9806
P07143	CYT1	Cytochrome c1, heme protein, mitochondrial	25.7253	26.391	26.7624	26.406	26.3865	26.3674	26.3215	26.2791	27.3083	27.3019	27.2582	27.2819	27.3525	27.1891	27.2243	27.2724	27.2481	27.2576	27.2621	27.2857
P07149	FAS1	Fatty acid synthase subunit beta	30.1544	29.5825	29.8416	29.921	29.5609	29.9025	29.5421	29.6048	30.1012	29.9998	29.9577	29.9912	30.4951	30.3752	30.5535	30.3964	30.4609	30.4494	30.6386	30.7154
P07170	ADK1	Adenylate kinase	30.5732	31.8501	31.9404	31.6235	31.4829	31.2569	31.5044	31.5209	31.1192	31.2749	31.2083	30.9623	30.6621	30.8757	30.5038	30.8243	30.8305	30.8194	30.5924	30.4766
P07172	HIS5	Histidinol-phosphate aminotransferase	27.6843	27.3237	27.8668	27.4637	27.7349	27.7561	27.618	27.6051	28.5589	28.3868	28.3186	28.251	28.3252	28.1489	28.4097	28.2473	28.5042	28.4349	28.6228	28.7402
P07213	TOM70	Mitochondrial import receptor subunit TOM70	28.7062	28.69	28.919	28.5113	28.4189	28.2169	28.4026	28.4172	28.0597	28.1192	28.1109	27.932	28.0651	28.27	27.9641	28.2548	27.9107	27.8406	27.7446	27.7116
P07236	MST1	Threonine--tRNA ligase, mitochondrial	22.0873	22.134	20.8128	22.2262	21.7951	21.8653	21.1861	21.7915	22.2628	22.1021	21.801	22.0874	21.9892	21.6203	22.4723	21.6648	21.5021	21.6179	22.2054	22.1307
P07244	ADE5,7	Bifunctional purine biosynthetic protein ADE5,7	30.6237	30.3311	30.7972	30.3594	30.2571	30.1057	30.233	30.1988	29.8261	29.874	29.821	29.6313	29.7135	29.854	29.6551	29.8239	29.9079	29.8515	29.7594	29.7371
P07245	ADE3	C-1-tetrahydrofolate synthase, cytoplasmic	30.1607	29.8131	30.3044	29.9562	30.0145	30.0171	29.9162	29.9279	30.4253	30.3561	30.2694	30.2944	30.3548	30.3558	30.3903	30.3411	30.1944	30.1374	30.2354	30.2915
P07246	ADH3	Alcohol dehydrogenase 3, mitochondrial	29.4012	29.3557	29.8449	29.3238	29.539	29.4451	29.4202	29.4831	30.1037	29.9296	29.8292	29.9159	29.8719	29.6323	29.9102	29.7495	29.7536	29.7156	29.8543	29.9664
P07248	ADR1	Regulatory protein ADR1	23.3245	22.5805	22.5596	22.7603	21.6013	21.8639	21.3625	21.8753	23.1773	22.5178	22.4867	22.9562	23.5417	23.1753	23.5085	23.3038	20.8348	21.6114	21.3154	21.4995
P07250	ARG82	Inositol polyphosphate multikinase	21.0034	20.1665	18.5612	20.3955	21.49	21.4564	21.614	21.5077	22.1197	22.0895	22.4033	22.0166	21.655	21.6254	21.5696	21.7851	22.1137	21.8685	21.9638	22.1512
P07251	ATP1	ATP synthase subunit alpha, mitochondrial	29.098	29.1292	29.7106	29.6832	29.2872	29.6851	29.2205	29.4515	29.8316	29.6384	29.3841	29.8855	29.8728	29.4423	30.1246	29.6273	29.6846	29.6673	30.0933	30.2357
P07253	CBP6	Cytochrome B pre-mRNA-processing protein 6	24.4161	25.2428	24.7833	25.1381	24.8507	25.2241	24.8896	24.7181	25.8909	26.0386	25.8674	25.9572	25.8848	25.9217	25.9103	25.8253	25.4554	25.5844	25.3405	25.6436
P07255	COX9	Cytochrome c oxidase subunit 7A	24.4819	24.5518	24.8758	24.7473	24.0969	24.4237	24.1746	24.254	23.3525	23.1726	23.2134	23.4799	24.2333	23.8106	24.4007	24.1516	24.2759	24.1744	24.5531	24.6399
P07256	COR1	Cytochrome b-c1 complex subunit 1, mitochondrial	28.4916	28.6936	29.2545	28.6732	28.8271	28.8418	28.8217	28.8551	29.2082	29.1785	29.1447	29.136	29.492	29.4348	29.4859	29.5208	29.2305	29.1544	29.2041	29.3037
P07257	QCR2	Cytochrome b-c1 complex subunit 2, mitochondrial	29.2056	29.5652	30.0615	29.4865	29.4053	29.2718	29.357	29.3593	29.9328	29.9636	29.9323	29.8403	29.9667	30.0479	29.9281	30.062	29.7621	29.6861	29.6466	29.6985
P07258	CPA1	Carbamoyl-phosphate synthase arginine-specific small chain	28.539	28.2918	28.8103	28.388	30.0665	29.9516	30.0119	30.0512	26.1497	26.0884	25.7016	25.8385	25.9189	25.8389	25.9834	25.8345	27.8369	27.8232	27.9149	27.9749
P07259	URA2	Protein URA2	28.866	28.2792	28.3944	28.5371	28.5684	28.59	28.529	28.4948	29.1221	28.9287	28.9084	29.0687	29.006	28.8527	29.1302	28.8969	29.232	29.1633	29.4352	29.5375
P07260	CDC33	Eukaryotic translation initiation factor 4E	28.9969	29.2937	29.7059	29.0018	28.518	28.4227	28.6996	28.7105	28.0258	28.2366	28.2439	27.989	27.9752	28.3151	27.8899	28.2157	27.8051	27.8268	27.6711	27.6717
P07261	GCR1	Glycolytic genes transcriptional activator GCR1	21.6822	20.8682	19.2542	21.2448	21.6151	21.4189	21.5835	21.7799	22.3199	22.3407	22.4576	22.0953	22.309	22.4167	22.335	22.0595	22.2482	22.3116	21.9191	22.4987
P07262	GDH1	NADP-specific glutamate dehydrogenase 1	30.0697	29.7946	30.3049	29.8839	31.2841	30.9315	31.0728	30.8557	24.9204	21.9409	25.9198	21.8992	31.436	31.2878	31.4368	31.3133	26.7319	26.6686	26.6875	26.6285
P07263	HTS1	Histidine--tRNA ligase, mitochondrial	28.4933	28.1053	28.3668	28.3684	28.6807	28.7167	28.5198	28.5336	28.3757	28.264	28.1993	28.2542	27.9969	27.8212	28.1182	27.7895	27.9362	28.0568	28.1793	28.1918
P07264	LEU1	3-isopropylmalate dehydratase	29.823	29.6909	30.0357	29.7791	29.4964	29.4259	29.4634	29.6226	32.6507	32.6762	32.6677	32.581	32.5717	32.6251	32.4721	32.6659	32.8618	32.7217	32.6627	32.7621
P07266	MRS1	Mitochondrial RNA-splicing protein MRS1	21.8955	21.5979	18.3406	22.1249	22.4591	21.8666	22.7412	22.6115	21.8395	22.3671	22.6294	22.6002	22.5053	22.3751	21.9407	22.2591	22.3332	21.6799	22.2981	22.3138
P07267	PEP4	Saccharopepsin	28.6412	28.8025	29.0704	28.5107	29.2513	28.9979	29.2628	29.2126	29.5032	29.6608	29.6631	29.4488	29.1348	29.3862	28.9998	29.3544	29.5387	29.4543	29.2401	29.1994
P07269	PHO2	Regulatory protein PHO2	22.6324	22.4233	20.7539	22.4182	23.3712	23.1209	23.3424	23.218	23.3112	23.3782	23.1297	22.8625	23.6826	23.4661	23.4745	23.5459	23.2249	23.4836	23.2523	23.365
P07270	PHO4	Phosphate system positive regulatory protein PHO4	23.1621	22.2499	23.0483	21.9318	22.5149	21.4323	21.8676	19.2504	18.7653	21.0289	22.2869	19.2868	22.5059	23.2073	22.3973	23.0468	22.2247	22.2623	18.512	22.7382
P07273	DST1	Transcription elongation factor S-II	27.0154	27.0339	27.3524	26.8248	27.1336	26.9208	27.147	27.1454	26.4356	26.4976	26.4978	26.3095	26.3738	26.6106	26.2231	26.5268	26.4406	26.3385	26.1789	26.1663
P07274	PFY1	Profilin	24.0722	27.995	28.3967	27.6724	27.9868	27.9861	28.2078	28.2052	28.0011	28.1161	28.0926	27.9187	27.7364	27.9397	27.6734	27.9747	27.686	27.6536	27.4923	27.5953
P07275	PUT2	Delta-1-pyrroline-5-carboxylate dehydrogenase, mitochondrial	26.8977	27.1514	27.3479	27.2164	27.2633	27.1281	27.2946	27.1825	29.064	29.1522	29.1072	29.0381	27.9639	28.1968	28.0053	28.1767	28.779	28.8326	28.8098	28.8799
P07276	RAD2	DNA repair protein RAD2	21.3198	20.5606	20.6374	20.7839	20.5912	19.856	20.7454	20.7023	21.8725	21.7741	21.6851	21.9612	21.8718	21.8779	21.9354	22.156	22.5348	22.423	22.0411	22.2162
P07277	ERG12	Mevalonate kinase	24.8938	25.0622	24.8623	24.7792	24.923	24.6884	24.8103	24.9104	24.8637	24.9058	24.9077	24.7492	24.9788	24.9093	24.9283	24.9504	25.084	25.0328	24.9896	25.0607
P07278	BCY1	cAMP-dependent protein kinase regulatory subunit	27.5965	27.6058	28.0109	27.4312	27.4647	27.4522	27.4485	27.4507	27.468	27.5791	27.5047	27.4123	27.608	27.7367	27.553	27.6837	27.6896	27.5957	27.5466	27.5879
P07281	RPS19B	40S ribosomal protein S19-B	31.5614	31.5078	32.0812	31.5408	30.6498	30.7648	30.7184	30.7973	30.2944	30.3163	30.2566	30.2585	29.4941	29.2464	29.5311	29.382	29.4272	29.5362	29.586	29.6191
P07283	SEC53	Phosphomannomutase	30.3926	30.7944	31.0971	30.545	29.5872	29.4937	29.6495	29.7249	29.1562	29.3629	29.3047	29.0374	28.8425	29.1266	28.7431	29.0543	29.2356	29.2218	29.0203	28.9783
P07284	SES1	Serine--tRNA ligase, cytoplasmic	30.3938	30.1536	30.4641	30.1039	29.886	29.7914	29.9249	29.9167	29.3979	29.4973	29.4721	29.2849	29.4734	29.5779	29.4009	29.5574	29.2853	29.3058	29.1732	29.1588
P07285	TRP4	Anthranilate phosphoribosyltransferase	27.5589	27.437	27.7983	27.3125	28.1979	28.1085	28.2626	28.3235	27.5818	27.6837	27.6409	27.4872	27.8156	27.9663	27.7647	27.9418	27.4254	27.4578	27.3603	27.3896
P07342	ILV2	Acetolactate synthase catalytic subunit, mitochondrial	30.3579	30.3458	30.685	30.2316	30.9972	30.7844	31.0559	30.9681	31.3234	31.4083	31.3475	31.2402	31.3995	31.5942	31.3268	31.5897	31.3459	31.2677	31.1366	31.1823
P07347	ARD1	N-terminal acetyltransferase A complex catalytic subunit ARD1	26.2777	26.0627	26.4194	26.0836	25.9553	26.1116	25.9049	25.9661	25.9127	25.6621	25.5137	25.7254	25.572	25.3474	25.6999	25.2915	25.2935	25.2531	25.5244	25.623
P07560	SEC4	Ras-related protein SEC4	26.9259	26.8274	27.0995	26.9572	26.5779	26.7841	26.3951	26.5123	26.8217	26.6838	26.6214	26.7427	26.7864	26.5182	26.8452	26.6266	26.7645	26.7704	27.0366	27.0727
P07702	LYS2	L-2-aminoadipate reductase	28.7294	28.438	28.761	28.5625	29.3139	29.3469	29.3148	29.2648	29.3757	29.3102	29.2208	29.2212	29.4256	29.3403	29.5119	29.357	29.4792	29.4884	29.6468	29.7158
P07703	RPC40	DNA-directed RNA polymerases I and III subunit RPAC1	28.4496	28.3006	28.6959	28.1307	27.9973	27.7321	27.9443	27.931	27.0303	27.1173	27.0572	27.0192	27.0186	27.1828	26.9347	27.1648	26.9953	26.9424	26.7484	26.7671
P07806	VAS1	Valine--tRNA ligase, mitochondrial	29.3622	28.9213	29.2864	29.2697	29.7108	29.869	29.6409	29.6384	29.8088	29.6563	29.5937	29.7813	29.443	29.2283	29.5437	29.2286	29.2025	29.2381	29.4873	29.5736
P07807	DFR1	Dihydrofolate reductase	23.6979	24.0022	22.7436	23.3162	23.8047	23.8933	23.7364	23.4927	23.068	23.4771	23.3016	23.3927	23.4481	23.2656	23.5175	23.4601	23.1011	22.8587	22.9337	22.8813
P07866	LTE1	Guanine nucleotide exchange factor LTE1	20.4162	20.2379	19.0589	21.1507	21.4075	21.3622	21.145	21.3694	20.9275	18.7064	19.741	21.2517	19.4292	20.8899	18.2189	20.7382	21.4851	21.331	21.0811	20.6901
P07884	MOD5	tRNA dimethylallyltransferase	22.3718	19.7979	17.1033	21.983	17.9528	23.3537	22.6538	23.1687	23.5442	22.6498	22.9259	21.9483	22.7404	22.6304	21.6634	22.7979	22.9713	22.9861	23.4171	23.3849
P07991	CAR2	Ornithine aminotransferase	27.8328	27.7345	27.8727	27.7257	28.95	28.8605	28.8526	28.7339	29.4777	29.4803	29.34	29.3327	29.0039	28.9154	28.9734	28.9945	29.2732	29.2328	29.2409	29.2831
P08004	CHS1	Chitin synthase 1	22.2911	21.5558	22.0412	22.3535	21.9774	22.0117	22.1079	21.9594	21.6622	21.749	21.5619	21.7952	21.8783	22	21.9385	21.988	22.1711	22.0407	22.2486	22.1526
P08018	PBS2	MAP kinase kinase PBS2	24.9199	24.5111	23.9522	24.5128	25.1599	25.0055	24.9001	24.9931	24.6668	24.8962	24.898	24.4977	25.1636	25.158	24.8561	25.2635	24.9872	25.0616	24.7004	24.7645
P08067	RIP1	Cytochrome b-c1 complex subunit Rieske, mitochondrial	25.8591	26.2525	26.4283	26.0753	26.0552	25.9671	26.1248	26.2129	24.6699	24.4746	24.6673	24.1237	26.8218	26.8805	26.7825	27.0327	27.0011	26.8272	26.6788	26.6677
P08417	FUM1	Fumarate hydratase, mitochondrial	28.8227	29.0612	29.2515	28.9007	28.5216	28.2795	28.6131	28.6658	28.5961	28.6639	28.6878	28.5045	28.3426	28.5172	28.3053	28.6083	28.2111	28.3374	28.224	28.089
P08425	MSF1	Phenylalanine--tRNA ligase, mitochondrial	23.2158	23.5589	23.8628	21.8313	23.0627	23.3922	23.4909	23.3998	23.1558	23.1891	23.1689	22.938	23.144	23.016	23.2535	23.1473	23.1557	23.0174	22.979	22.7978
P08432	SPE1	Ornithine decarboxylase	25.2614	24.9904	23.6353	24.9519	24.6298	24.8986	23.166	22.9571	16.8923	19.4692	18.8546	17.718	17.9609	25.0631	18.3864	18.9601	17.559	20.5274	18.9314	20.9679
P08456	CHO1	CDP-diacylglycerol--serine O-phosphatidyltransferase	22.9055	23.5953	23.7345	25.4385	22.7842	24.2797	23.4491	23.0032	24.032	23.7066	23.3587	24.4987	24.5827	23.9716	25.1879	23.6754	23.9268	23.9499	25.0453	25.0334
P08465	MET2	Homoserine O-acetyltransferase	24.4965	24.056	20.1308	24.9799	24.9728	24.9845	24.9584	25.0449	26.0728	25.9138	26.0088	26.0666	26.0257	26.0844	26.0888	26.1252	26.2753	26.2257	26.2622	26.3622
P08466	NUC1	Mitochondrial nuclease	24.7428	24.6722	24.7491	24.6225	24.9856	24.8933	24.8974	24.8695	24.3652	24.4392	24.4149	24.411	24.6737	24.6468	24.8307	24.7919	24.5524	24.5653	24.6506	24.5226
P08468	PET111	Protein PET111, mitochondrial	18.8719	17.722	17.5747	17.1218	17.6346	18.0887	17.932	17.7658	20.3109	20.2657	20.4478	20.2108	20.0034	20.3344	19.7847	20.3589	20.1591	20.0338	19.8901	20.0038
P08518	RPB2	DNA-directed RNA polymerase II subunit RPB2	27.4718	26.6849	26.766	27.2876	27.2485	27.4515	27.1333	27.0669	26.7523	26.5552	26.6657	26.8785	27.1344	26.9117	27.2875	26.9149	27.081	27.0973	27.265	27.322
P08524	ERG20	Farnesyl pyrophosphate synthase	27.438	27.0174	27.6008	27.3424	27.0998	27.4564	26.957	27.0339	27.732	27.5285	27.4256	27.6503	27.2323	26.9977	27.3779	26.9557	27.426	27.4696	27.8551	27.973
P08536	MET3	Sulfate adenylyltransferase	20.5221	17.9943	18.8476	17.4518	23.3635	23.2942	23.5855	23.4974	28.9315	29.0172	28.9429	28.9274	29.3113	29.296	29.4165	29.3276	28.9253	28.9726	29.0325	29.0838
P08539	GPA1	Guanine nucleotide-binding protein alpha-1 subunit	23.8628	23.894	23.7087	24.4282	24.3866	24.7511	24.173	24.2968	25.2505	25.1058	24.9158	25.2203	24.7797	24.1947	24.4218	24.5043	24.7908	24.9564	25.2155	25.2876
P08566	ARO1	Pentafunctional AROM polypeptide	28.7292	28.2441	28.1136	28.341	29.2505	29.1376	29.1116	29.1885	29.6439	29.5185	29.4497	29.4539	29.5389	29.45	29.6102	29.5022	29.7631	29.6946	29.8659	29.9504
P08593	MSS18	Protein MSS18	20.7631	20.6673	18.8954	20.393	20.789	20.9142	20.9592	20.8711	20.6303	20.6454	20.4732	20.6744	20.7091	20.8222	20.5097	21.0492	21.0254	20.804	20.8226	20.8796
P08640	FLO11	Flocculation protein FLO11	19.0504	18.7246	19.6459	18.5956	19.3429	17.6161	17.9953	18.2494	16.2655	16.9167	17.812	17.7471	19.6188	19.1994	15.8825	15.5909	18.7376	15.6401	16.6162	16.6677
P08678	CYR1	Adenylate cyclase	24.5784	24.4462	23.8513	24.3168	24.8316	24.4398	24.8021	24.1586	24.5968	24.7751	24.8588	24.6626	24.9839	25.2553	24.9835	25.056	25.1888	25.1855	25.0982	25.184
P08679	CIT2	Citrate synthase, peroxisomal	27.3543	27.6661	27.9263	27.6798	27.46	27.2492	27.4702	27.7555	27.2685	27.2423	27.184	27.0449	27.8477	27.6852	27.7929	27.7679	27.2456	27.2342	27.1511	27.1644
P08964	MYO1	Myosin-1	23.8622	22.4809	22.573	22.6815	24.3144	24.2436	23.6182	24.2638	21.6754	21.559	22.3276	21.4523	21.8243	22.5571	21.5111	21.5265	22.7289	22.6237	22.7265	21.9491
P09032	GCD1	Translation initiation factor eIF-2B subunit gamma	21.934	21.7305	20.0355	21.6146	23.2581	23.2366	23.1779	23.2802	22.6383	22.6356	22.469	22.9669	22.8546	22.8316	23.2022	22.7556	23.0505	23.0236	23.2853	23.1909
P09064	SUI3	Eukaryotic translation initiation factor 2 subunit beta	27.4934	27.5317	27.7055	27.6639	27.1252	27.3658	27.0863	27.0982	26.1954	26.103	25.8764	26.2743	26.4422	25.9475	26.5557	26.0348	25.8667	26.0968	26.2994	26.2422
P09232	PRB1	Cerevisin	26.8211	27.1606	27.5533	26.9484	28.0748	27.957	28.0577	27.9825	28.86	28.9383	28.9274	28.7449	29.1422	29.3971	29.0554	29.3647	29.4723	29.4076	29.2499	29.2824
P09368	PUT1	Proline dehydrogenase, mitochondrial	22.3962	23.0116	23.2407	23.7193	24.17	23.552	24.052	23.5012	27.201	27.2352	27.2519	27.0929	25.3709	25.4301	25.2016	25.3232	27.8308	27.7693	27.8259	27.874
P09435	SSA3	Heat shock protein SSA3	26.0036	25.9234	24.7314	25.9478	25.5728	25.2653	25.7407	24.446	23.4698	24.2747	24.1976	23.1861	25.2111	25.3074	25.2825	25.3621	25.2724	24.9692	24.9224	24.2392
P09436	ILS1	Isoleucine--tRNA ligase, cytoplasmic	30.1946	29.5149	29.9278	29.943	29.2954	29.5286	29.2609	29.3697	29.1115	29.117	29.2344	29.4392	29.1993	29.1218	29.3353	29.0883	28.8309	28.8431	28.9885	29.0212
P09440	MIS1	C-1-tetrahydrofolate synthase, mitochondrial	28.1344	27.9704	28.1722	28.0977	27.9509	27.8537	28.01	28.0053	27.1105	27.4783	27.005	27.1417	27.3739	27.0999	27.2264	27.1408	27.1502	27.0866	27.0646	27.0615
P09457	ATP5	ATP synthase subunit 5, mitochondrial	27.8337	28.2804	28.7021	28.1237	27.9705	27.9337	27.981	27.9877	28.1736	28.1412	28.1321	28.0494	28.2649	28.3242	28.1223	28.3677	28.2513	28.177	28.0796	28.0671
P09547	SWI1	SWI/SNF chromatin-remodeling complex subunit SWI1	23.6871	22.4116	22.6915	22.8088	23.3174	23.2914	23.1562	23.316	23.3862	23.1599	23.1491	23.2878	23.6083	23.5853	23.5807	23.5541	23.8521	23.9377	23.8603	23.9159
P09620	KEX1	Pheromone-processing carboxypeptidase KEX1	24.7114	24.5426	24.6473	25.1192	24.9406	24.6078	24.4413	24.7003	24.5255	24.6499	24.4304	24.4573	24.3354	24.4451	23.6314	24.3918	24.6576	24.1108	24.1664	23.915
P09624	LPD1	Dihydrolipoyl dehydrogenase, mitochondrial	28.289	28.2276	28.7561	28.4052	28.6302	28.6954	28.5208	28.51	28.4255	28.2845	28.1718	28.3426	28.4176	28.0679	28.5348	28.1742	28.4103	28.4445	28.7111	28.8465
P09733	TUB1	Tubulin alpha-1 chain	27.5915	27.4137	27.8282	27.4379	27.2376	27.0676	27.2883	27.2379	27.0527	26.9876	27.0902	26.991	26.9857	27.0254	26.8273	27.108	27.3265	27.2113	27.2085	27.2073
P09734	TUB3	Tubulin alpha-3 chain	26.6916	26.585	26.7807	26.4975	26.7807	26.5956	26.772	26.6598	26.4021	26.4916	26.5518	26.3569	26.1658	26.267	26.0774	26.2553	26.4356	26.3638	26.2851	26.2474
P09798	CDC16	Anaphase-promoting complex subunit CDC16	20.6971	20.1007	18.6864	19.6571	20.3507	20.0514	20.2363	20.1115	19.4952	19.7662	19.4673	19.4501	19.5744	19.7985	19.6227	19.4963	18.7901	19.4887	19.1001	18.4475
P09880	TRL1	tRNA ligase	23.4737	23.0196	23.0813	23.6897	23.28	23.6615	23.1614	22.899	23.8232	23.6477	23.5437	23.9955	23.8189	23.4507	23.6174	23.4746	23.866	23.9048	24.1377	24.0045
P09938	RNR2	Ribonucleoside-diphosphate reductase small chain 1	27.9887	27.6534	28.0587	27.9537	28.632	28.7094	28.4911	28.5053	29.3079	29.1056	28.9725	29.3058	28.949	28.772	29.1929	28.7854	28.9798	29.0065	29.3587	29.5736
P09950	HEM1	5-aminolevulinate synthase, mitochondrial	26.0679	25.9029	25.8406	25.9193	25.8235	25.8543	25.8447	25.8442	25.601	25.7159	25.4877	25.4793	25.7999	25.6767	25.7553	25.7586	25.6125	25.7585	25.7112	25.7635
P09959	SWI6	Regulatory protein SWI6	25.1737	25.3759	25.487	25.1476	24.4773	24.2726	24.5199	24.3823	24.3326	24.452	24.5593	24.3873	24.3321	24.7866	24.3603	24.8253	24.8831	24.837	24.5602	24.4436
P0C074	YSF3	RDS3 complex subunit 10	21.6628	20.3055	22.6622	22.0001	21.7851	21.819	21.7437	21.71	22.0676	21.9002	21.4691	21.914	21.9405	22.2059	21.8411	21.2698	21.8742	21.3444	21.1474	21.7463
P0C0V8	RPS21A	40S ribosomal protein S21-A	29.0322	29.0653	29.4312	28.8068	27.7963	27.6221	27.8407	27.8821	26.8182	27.0439	27.0959	26.8546	26.4204	26.7218	26.3131	26.7289	26.6362	26.5143	26.3433	26.3065
P0C0W1	RPS22A	40S ribosomal protein S22-A	25.036	25.5612	27.2824	25.5026	18.9857	22.2395	22.2847	23.3737	19.9081	23.5545	24.1573	22.9314	19.6317	22.0628	17.185	19.7147	18.9439	18.9769	20.8554	21.905
P0C0W9;Q3E757			30.8668	30.6472	31.2398	31.0642	30.268	30.7031	30.0935	30.2094	29.9843	29.6313	29.5094	30.145	29.223	28.6506	29.5211	28.6654	28.914	29.1173	29.7255	29.8036
P0C0X0;Q3E7X9			29.1204	29.101	29.8725	29.0154	28.258	28.1987	28.2405	28.2147	27.3999	27.5032	27.5149	27.3316	26.9759	26.925	26.7628	26.9074	27.0481	27.046	26.9702	26.9518
P0C2H6;P0C2H7			28.1947	28.1526	28.4718	28.7972	27.8635	28.6396	27.7623	27.7345	28.0492	27.6206	27.4363	28.69	27.3701	26.6953	27.897	26.6524	26.685	26.985	27.7054	27.7703
P0C2H8	RPL31A	60S ribosomal protein L31-A	27.9478	27.4575	27.3135	27.8257	26.8981	27.667	26.7367	26.798	26.8071	26.5769	26.4587	27.1501	26.0763	25.1118	26.5161	25.3294	25.0125	25.6152	26.2425	26.1876
P0C2H9	RPL31B	60S ribosomal protein L31-B	25.7912	25.2083	25.0161	25.674	25.3766	25.4967	24.9792	25.095	24.8016	24.3539	24.7595	25.5519	24.6912	23.319	24.6484	23.3817	23.0803	23.9093	24.5654	24.5658
P0C2I9;P0C2J1;Q03434;Q03612			30.1976	29.6851	28.9433	29.4225	29.8952	29.7565	29.8668	29.8475	28.8337	28.7973	28.6492	28.4909	27.5345	28.3215	27.251	27.4462	28.2599	28.4294	27.9847	27.57
P0C2I9;P0C2J1;Q03434;Q03612;Q12112			29.4379	29.2911	29.3339	29.2218	29.7146	29.6421	29.7649	29.6666	28.5418	28.5359	28.4274	28.4127	28.0275	27.857	27.8705	28.0466	28.3127	28.4771	28.6332	28.4231
P0C2I9;Q03434;Q03612;Q12112			27.1659	26.4568	26.4948	26.4024	27.1379	26.9559	27.0013	26.9611	25.7893	25.789	25.4825	25.3424	25.2716	25.138	25.097	25.1672	25.435	25.596	25.4415	25.0937
P0C2J7;P47024			22.9097	21.8455	22.3133	22.1873	22.363	22.6162	22.6724	22.6373	22.4593	22.4056	22.3755	22.3281	22.0489	21.9066	22.0376	22.0476	21.9331	21.8394	21.7131	21.8009
P0C5N3	YGL041W-A	Uncharacterized protein YGL041W-A, mitochondrial	22.1542	23.9993	23.8236	23.8777	23.651	23.4714	23.5072	23.669	23.4666	23.5736	23.7231	23.6275	23.9251	24.0664	23.961	24.0229	23.731	23.6989	23.7607	23.6287
P0CS90	SSC1	Heat shock protein SSC1, mitochondrial	31.2607	31.3338	31.7586	31.2487	31.1546	30.9759	31.1466	31.1353	30.8825	30.9835	30.959	30.7988	30.5315	30.7165	30.4941	30.6708	30.341	30.3476	30.2697	30.2718
P0CT04	PBI2	Protease B inhibitor 2	23.3537	26.8042	26.9007	26.0414	26.4676	26.3642	26.4359	26.3368	28.5344	28.6989	28.6823	28.4404	28.382	28.6007	28.241	28.6461	28.5092	28.3488	28.1382	28.1384
P0CX08;P0CX09			22.847	22.886	20.3984	23.2617	18.3738	17.8071	18.8613	18.1079	18.0122	19.0357	18.0391	18.0775	21.7986	21.1308	22.1039	20.9111	19.8429	23.2998	19.5655	18.7352
P0CX10;P0CX11;P42222			24.2314	24.3299	24.7255	23.9601	23.271	23.3689	23.6883	23.8381	23.5383	23.4737	23.5324	23.3029	22.9229	23.1857	22.908	23.1919	22.4258	22.4454	22.3251	22.4308
P0CX23;P0CX24			29.3618	28.6158	29.1971	29.9075	29.3135	29.9475	28.9467	28.9678	29.7462	29.2485	29.2201	30.1218	29.2309	28.4245	29.6885	28.4747	28.9427	29.0953	29.9575	29.9965
P0CX25;P0CX26			26.4092	27.0758	27.9599	27.606	26.4067	27.0554	26.1566	26.353	26.224	25.9434	26.0069	26.8465	26.0856	25.6464	26.3873	25.5135	25.7176	25.7557	26.4934	26.4655
P0CX29;P0CX30			28.4382	28.6432	29.1713	28.8483	27.717	28.1972	27.56	27.6036	27.5531	27.327	27.338	28.0141	27.1696	26.8492	27.3634	26.7997	26.6259	26.7629	27.2697	27.312
P0CX31;P0CX32			31.6411	31.451	31.9954	31.4689	30.0648	30.8317	30.1466	30.1682	29.6005	29.4182	29.57	30.4051	29.3644	28.9942	29.631	29.0087	28.7113	28.8923	29.2635	29.1865
P0CX33;P0CX34			24.597	24.3416	23.3111	24.6302	22.365	23.9542	22.8389	22.8826	22.0806	23.0399	22.101	23.9364	21.66	21.5917	23.007	20.9601	19.8805	21.514	21.8745	21.927
P0CX35;P0CX36			31.4903	31.1418	31.4061	31.5156	30.6115	31.4195	30.5718	30.5808	30.6926	30.5408	30.4976	31.1722	30.3453	29.9193	30.6363	29.9169	29.8645	30.0237	30.4786	30.4963
P0CX37;P0CX38			31.4924	31.0536	31.4785	31.0876	29.6221	30.2834	29.5538	29.5397	29.2058	28.9365	28.9365	29.6351	28.6389	28.4967	28.759	28.4253	28.4677	28.4634	28.7862	28.826
P0CX39;P0CX40			28.805	28.7855	29.1802	29.1492	28.5851	28.8946	28.4339	28.5085	28.5599	28.3274	28.1954	28.7949	28.2424	27.8884	28.4243	27.9277	28.1755	28.1019	28.4748	28.5479
P0CX41;P0CX42			32.2014	31.9119	32.0497	31.8583	31.2235	31.3136	31.1006	31.1315	30.4839	30.3445	30.2994	30.4638	29.9364	29.5836	30.0167	29.7548	29.9861	29.994	30.1678	30.2019
P0CX43;P0CX44			29.7775	29.2975	30.0006	30.1086	28.8633	29.726	29.006	28.9546	29.1614	28.873	28.7547	29.6455	28.8097	28.0679	29.225	28.0949	28.2262	28.4078	29.1224	29.0977
P0CX45;P0CX46			31.0548	30.6175	31.0494	31.0808	29.8657	30.7088	29.8948	29.921	29.9337	29.8875	29.9031	30.5197	29.5903	29.1601	29.861	29.1693	29.0632	29.3156	29.7223	29.7095
P0CX47;P0CX48			27.2475	27.4002	27.4834	27.8949	26.8608	27.4833	26.501	26.7508	26.3913	26.2571	25.7418	27.0068	25.9194	25.5553	26.5373	25.4687	25.1949	25.3245	26.4967	26.3848
P0CX49;P0CX50			28.0257	27.2243	27.6126	27.8662	26.8992	27.6461	26.7664	26.7646	27.1186	26.7681	26.8486	27.8858	27.2509	26.5108	27.4112	26.5388	26.649	26.887	27.4513	27.4516
P0CX51;P0CX52			29.4419	29.2199	29.6972	29.9454	28.9387	30.0184	28.6816	28.7747	29.1579	28.6756	28.622	30.0119	28.4803	27.5923	29.0591	27.861	27.6958	28.0717	29.3583	29.1
P0CX53;P0CX54			32.4196	32.3266	32.887	32.2123	31.5296	31.5861	31.5281	31.6038	30.9041	30.7931	30.7586	30.8316	30.3137	30.001	30.3248	30.1865	30.3429	30.2995	30.4224	30.4658
P0CX55;P0CX56			32.353	31.9893	32.4992	32.4229	31.6873	32.0009	31.5208	31.5906	31.5569	31.2868	31.2097	31.6181	30.7776	30.2011	31.0533	30.274	30.3622	30.5602	31.0589	31.0882
P0CX77;P0CX78;P0CX79;P0CZ17			19.4125	19.809	18.0296	18.1156	27.289	26.8641	27.3577	27.6524	33.928	33.8983	33.9013	33.762	32.9655	33.144	32.8811	33.1069	33.9742	33.7866	33.6873	33.761
P0CX80;P0CX81			19.292	24.922	25.0148	25.025	23.343	23.0881	23.8971	23.997	22.5251	23.1432	23.156	23.6068	22.9967	22.9893	22.4029	23.4454	24.0508	24.6294	24.5822	24.4819
P0CX82;P0CX83			29.2838	29.3828	29.7684	29.5028	28.4217	29.022	28.2652	28.3178	28.0924	27.8537	27.8089	28.6455	27.4452	27.1909	27.6519	27.1035	27.0982	27.1128	27.4269	27.6022
P0CX84;P0CX85			30.2783	29.7553	30.1309	30.4867	28.607	30.0981	28.421	28.4793	29.1608	28.4099	28.3888	30.3091	28.6626	27.3675	29.22	27.2781	26.7245	27.4073	28.5044	28.5255
P10080	SBP1	Single-stranded nucleic acid-binding protein	29.2653	29.3957	29.5764	29.1167	28.9521	28.9203	29.1151	29.127	29.1432	29.346	29.3669	29.1292	28.9914	29.3185	28.9367	29.2576	28.9795	29.0147	28.8428	28.8104
P10081	TIF1	ATP-dependent RNA helicase eIF4A	29.5674	29.1105	29.7923	29.5844	29.9847	30.1546	29.8768	29.852	30.1055	29.8611	29.7616	30.0559	29.7402	29.4977	29.8965	29.5114	29.6487	29.6327	29.9802	30.0921
P10127	ADH4	Alcohol dehydrogenase 4	22.2468	22.8469	22.3477	22.0628	21.5923	23.5527	21.8831	21.5575	18.4044	19.5133	20.2343	18.4305	23.1139	23.1689	22.5681	23.2685	23.1863	23.176	23.1746	22.7204
P10174	COX7	Cytochrome c oxidase subunit 7	21.4526	19.7916	18.3868	18.363	16.7111	17.7259	18.4097	19.8118	19.6321	20.0273	18.5561	18.5892	19.0041	18.7888	18.1674	20.5037	20.8578	18.8642	18.4307	18.4124
P10355	PET122	Protein PET122, mitochondrial	20.6262	19.09	19.9776	17.4005	20.9111	20.4732	20.8797	19.7795	22.2531	22.0533	21.7446	21.9786	21.7908	21.3378	21.7843	21.2561	21.8747	22.2398	22.0481	22.0584
P10356	YER152C	Uncharacterized protein YER152C	23.5314	22.9066	24.0103	23.7305	23.31	23.8023	23.3001	23.2615	24.3019	24.1261	23.9681	24.2653	24.5221	24.3226	24.4721	24.3261	24.8837	24.8936	25.0781	24.9932
P10363	PRI1	DNA primase small subunit	23.9988	23.6704	23.4996	23.7411	23.3575	23.4679	23.1775	22.9989	23.6481	23.6217	23.4779	23.588	23.5139	23.174	23.4522	23.5281	23.1176	23.616	23.6135	23.4972
P10507	MAS1	Mitochondrial-processing peptidase subunit beta	26.4026	26.4567	26.8498	26.4553	26.6427	26.3352	26.4944	26.5105	26.5408	26.6237	26.6212	26.4499	26.6543	26.8228	26.5094	26.8162	26.5728	26.4362	26.4052	26.4122
P10566	MRS3	Mitochondrial RNA-splicing protein MRS3	19.2986	17.8927	18.9785	17.4248	19.1799	17.7311	18.9717	17.3718	19.1457	19.9385	19.427	19.1754	19.0866	19.1564	19.0787	19.5215	19.3954	19.4138	19.3143	19.0777
P10591	SSA1	Heat shock protein SSA1	28.8151	28.9644	28.8929	28.7843	29.8198	29.5801	29.8838	29.7792	29.1467	29.2961	29.3095	29.0031	28.9386	29.1604	28.7852	29.1681	29.1518	29.0834	28.8523	28.8126
P10592	SSA2	Heat shock protein SSA2	30.2127	30.0491	30.2102	29.8907	30.0579	29.7969	30.0446	29.9398	28.653	28.698	28.7268	28.4525	28.5104	28.719	28.3004	28.6444	28.702	28.64	28.4927	28.454
P10614	ERG11	Lanosterol 14-alpha demethylase	27.0069	26.8951	27.8001	26.8873	25.4095	25.5039	25.564	25.3952	25.3927	25.4694	25.343	25.6762	25.089	25.1345	25.1895	25.1548	25.282	25.3982	25.398	25.3418
P10622	RPP1B	60S acidic ribosomal protein P1-beta	29.3135	29.5049	30.0364	29.152	28.6265	28.2984	28.604	28.5855	27.6531	27.8009	27.8975	27.6492	27.4809	27.7405	27.3266	27.7079	27.5335	27.4284	27.2376	27.2561
P10659	SAM1	S-adenosylmethionine synthase 1	27.4889	27.8653	28.4573	27.995	28.3058	28.4061	28.3402	28.1993	28.1067	28.0569	27.9662	27.949	28.4756	28.3075	28.5471	28.3686	28.1093	28.1644	28.276	28.3499
P10662	MRP1	37S ribosomal protein MRP1, mitochondrial	25.3622	25.0585	25.4409	25.1586	25.3544	25.323	25.1559	25.3239	25.5144	25.5682	25.5542	25.5418	25.4867	25.347	25.5164	25.419	25.3954	25.261	25.3676	25.3864
P10664	RPL4A	60S ribosomal protein L4-A	28.019	27.6	27.6879	27.8604	27.0807	27.2889	27.0854	27.0892	26.8078	26.7895	26.771	26.8965	26.0618	26.0291	26.1054	25.9611	26.1119	26.0459	26.123	26.1323
P10823	GPA2	Guanine nucleotide-binding protein alpha-2 subunit	23.4924	23.1799	22.3441	22.8915	24.1693	24.1972	23.7383	23.949	25.6074	25.6717	25.4453	25.6469	26.207	26.0842	26.2635	26.149	26.3488	26.2793	26.4624	26.5172
P10834	PET54	Protein PET54	22.4601	18.1787	16.4596	21.0905	21.9971	22.2597	21.5773	22.0311	23.426	23.2344	23.4894	23.9831	22.9595	22.6189	23.4133	22.9683	23.2265	22.9093	23.1135	23.1199
P10849	MTF2	Mitochondrial transcription factor 2	23.0968	22.1954	21.6231	23.2262	23.179	22.9308	22.9983	23.197	23.4965	23.4751	23.5508	23.5374	23.4296	23.3561	23.406	23.5978	23.485	23.4413	23.4236	23.3377
P10862	RAD18	Postreplication repair E3 ubiquitin-protein ligase RAD18	20.898	21.2279	20.4401	20.8138	21.0592	21.4941	21.5432	21.3979	22.0711	22.0154	22.2259	22.0546	21.1494	21.2587	20.6052	21.1435	21.9561	21.9478	21.8627	21.6767
P10869	HOM3	Aspartokinase	27.1918	26.8873	27.4136	27.0319	27.8855	28.0436	27.8415	27.911	28.7146	28.6431	28.5852	28.7538	29.0582	29.0854	29.167	29.0387	28.8931	28.8806	29.0622	29.1679
P10961	HSF1	Heat shock factor protein	23.9062	23.5447	21.908	23.2703	23.9619	23.7019	23.8106	23.7337	23.1085	23.8206	23.4631	23.4206	23.7267	24.1503	23.8493	23.9855	23.6271	23.406	23.3085	23.0196
P10962	MAK16	Protein MAK16	24.8134	24.9383	24.3698	25.0636	25.1185	24.6281	25.0366	24.9871	24.1287	24.0181	24.0021	23.5391	23.6862	22.85	23.4572	22.8819	23.137	22.7084	23.3739	23.0946
P10964	RPA190	DNA-directed RNA polymerase I subunit RPA190	27.2925	26.8459	26.9909	27.2018	27.0952	27.1685	27.0404	27.0306	27.2229	27.1728	27.077	27.1331	26.951	26.8827	27.0328	26.7632	26.8702	26.9487	27.0931	27.1404
P11075	SEC7	Protein transport protein SEC7	26.3275	26.0234	25.7078	26.2564	26.0887	26.1256	25.9832	26.058	26.5497	26.4784	26.4723	26.5866	26.1592	26.0541	26.2903	26.1062	26.2793	26.3632	26.5202	26.5427
P11076	ARF1	ADP-ribosylation factor 1	25.0118	25.1249	25.7151	25.3284	25.2291	25.5406	25.2774	25.2727	26.1924	25.8531	25.8912	26.4572	24.8989	24.6459	25.2125	24.5858	24.9211	24.9692	25.5789	25.594
P11154	PYC1	Pyruvate carboxylase 1	24.6099	24.4141	24.9273	24.5078	25.4701	24.8381	25.3399	25.1091	26.8527	26.8283	26.7034	26.7247	26.6538	26.5454	26.7075	26.6328	26.2583	26.2438	26.4261	26.4066
P11325	NAM2	Leucine--tRNA ligase, mitochondrial	18.1967	19.1363	19.5431	19.462	19.0104	18.5121	18.3484	18.2859	20.5564	20.3452	20.317	18.6958	20.739	19.0009	20.6975	20.6688	20.4528	20.6789	20.6788	20.4078
P11353	HEM13	Oxygen-dependent coproporphyrinogen-III oxidase	27.0564	27.0435	27.1528	26.8742	26.3908	26.1981	26.3365	26.3115	25.4366	25.3738	25.4519	25.2588	25.762	25.6933	25.7129	25.7063	25.4401	25.6108	25.5648	25.4296
P11412	ZWF1	Glucose-6-phosphate 1-dehydrogenase	28.2372	27.953	28.3966	28.1587	28.0526	28.1165	27.9464	28.004	29.3249	29.3045	29.248	29.2843	29.214	29.1576	29.2806	29.1904	28.8237	28.8307	28.8601	28.959
P11433	CDC24	Cell division control protein 24	23.211	22.9373	23.5174	22.3825	23.7397	23.7481	23.769	23.7662	22.7055	23.22	23.1358	23.3816	23.5358	23.8282	23.4606	23.6291	23.6302	23.5953	23.4275	23.1501
P11484	SSB1	Ribosome-associated molecular chaperone SSB1	29.6444	29.5422	30.048	29.5607	28.6973	28.6534	28.6997	28.685	28.5739	28.5829	28.6269	28.5457	27.3171	27.3689	27.2709	27.2727	27.4298	27.396	27.3961	27.403
P11491	PHO8	Repressible alkaline phosphatase	23.993	24.153	24.1483	24.5141	25.0006	25.3677	25.3723	25.0778	26.4199	26.416	26.3112	26.216	26.9295	26.9944	26.8932	27.0193	26.9831	26.9574	26.7077	26.7429
P11632	NHP6A	Non-histone chromosomal protein 6A	28.2138	27.9103	28.1698	27.7885	27.4161	27.2547	27.3252	27.3248	27.232	27.2348	27.2305	27.0616	27.2178	27.3532	27.1057	27.3308	27.4065	27.3546	27.1777	27.1396
P11633	NHP6B	Non-histone chromosomal protein 6B	26.7344	26.8744	27.1509	26.5706	26.7446	26.607	26.8079	26.7877	26.9912	27.1498	27.134	26.8667	27.3674	27.6105	27.244	27.6136	27.5104	27.447	27.1925	27.1792
P11655	SEC12	Guanine nucleotide-exchange factor SEC12	21.3957	22.2661	22.0072	22.2183	22.49	22.771	22.4798	22.6028	22.1896	21.9114	21.8669	21.9661	22.108	22.3262	22.1469	22.0826	21.7239	22.3352	22.1532	22.2807
P11709	BIK1	Nuclear fusion protein BIK1	23.0609	23.4007	23.0238	23.0453	22.8703	22.9121	22.6221	22.8223	22.308	22.9137	22.4641	22.5472	21.9265	22.2536	21.0337	22.3421	22.9988	22.8224	22.8296	22.844
P11745	RNA1	Ran GTPase-activating protein 1	28.2634	28.3212	28.6548	28.3828	28.3186	28.3261	28.3109	28.3486	28.1671	28.169	28.1249	28.1765	27.7422	27.681	27.8101	27.6472	27.6462	27.7545	27.8593	27.9092
P11746	MCM1	Pheromone receptor transcription factor	22.1363	21.9612	18.7854	22.2098	21.7887	22.0152	21.6705	21.9798	22.0572	21.7751	21.4532	21.7198	21.6231	21.0582	21.81	21.2966	21.7875	21.6745	22.0828	22.3988
P11747	TAF13	Transcription initiation factor TFIID subunit 13	20.7634	18.6867	20.0356	19.5314	20.0601	19.2211	20.3942	20.641	19.8709	19.7852	20.4478	20.1984	19.4051	18.9881	19.7719	20.1749	19.7484	19.878	19.5381	19.9043
P11792	SCH9	Serine/threonine-protein kinase SCH9	23.4746	23.4886	23.728	23.3557	25.769	27.0157	23.5246	23.5182	26.629	23.4116	23.37	23.5114	25.8173	27.3422	23.5623	27.7858	27.0183	27.4895	27.1637	26.7157
P11914	MAS2	Mitochondrial-processing peptidase subunit alpha	26.8244	26.8718	27.2466	26.7581	26.6105	26.445	26.6257	26.648	26.5613	26.6612	26.672	26.5668	26.6526	26.8542	26.5871	26.8413	26.527	26.4881	26.4181	26.3765
P11938	RAP1	DNA-binding protein RAP1	27.1291	27.1193	27.4281	26.9719	26.6132	26.5628	26.564	26.5519	26.4953	26.4533	26.4828	26.471	26.805	26.8934	26.74	26.9511	26.891	26.8022	26.5842	26.752
P11978	SIR4	Regulatory protein SIR4	24.716	24.9074	24.6598	24.4718	24.3326	24.0205	24.1156	24.7193	23.5529	23.4469	24.5196	23.7903	24.296	23.4544	24.0612	23.8422	24.0151	23.774	23.5294	24.0095
P11986	INO1	Inositol-3-phosphate synthase	23.4063	23.236	22.4922	21.6892	23.6516	26.8537	24.8041	24.434	26.2464	26.4019	26.3111	26.1432	28.6338	28.6418	28.5059	28.6427	27.7946	27.6742	27.7066	27.8178
P12383	PDR1	Transcription factor PDR1	22.9929	21.7807	18.7553	17.6401	22.4731	22.232	22.306	22.5336	21.9803	22.8164	22.5568	21.9568	22.2721	22.5431	21.4304	21.4792	22.6247	23.2284	23.1973	23.0234
P12385	SUP45	Eukaryotic peptide chain release factor subunit 1	28.6158	28.341	28.9052	28.6385	28.6175	28.6745	28.5008	28.5424	28.3223	28.1569	28.088	28.2104	28.2228	28.0193	28.2724	28.0249	27.9464	27.9738	28.1204	28.2024
P12611	WHI2	Growth regulation protein	25.1378	24.9945	24.5856	24.8287	25.2393	25.0543	25.1913	25.1428	25.7217	25.69	25.6614	25.5397	25.7164	25.8695	25.6848	25.7823	25.9189	25.8472	25.8557	25.7603
P12612	TCP1	T-complex protein 1 subunit alpha	26.9829	26.574	27.0891	26.9211	27.1111	27.2935	27.0687	27.0362	26.9927	26.8765	26.8655	26.9961	27.1244	26.9424	27.1943	26.9486	26.5463	26.7117	26.9408	26.975
P12630	BAR1	Barrierpepsin	26.2015	26.4213	26.853	26.2221	24.9725	24.9231	24.9463	25.4338	24.9432	25.2275	25.1991	25.2051	23.8054	23.9354	23.4854	23.7629	23.3288	23.4264	23.4571	23.2935
P12683	HMG1	3-hydroxy-3-methylglutaryl-coenzyme A reductase 1	18.8348	17.6896	21.594	18.4289	18.3839	20.1549	19.8071	20.7933	19.5538	19.5454	16.9131	19.3359	19.626	20.29	16.6066	19.0266	20.7279	20.6368	20.476	20.9245
P12684	HMG2	3-hydroxy-3-methylglutaryl-coenzyme A reductase 2	23.18	21.5138	22.3349	21.0858	23.656	21.9438	24.1103	21.6699	23.3863	23.2304	23.1946	23.2726	23.3952	23.304	22.7638	23.259	23.5898	23.6599	23.4705	23.8112
P12686	MRP13	37S ribosomal protein MRP13, mitochondrial	24.412	24.9762	24.8713	24.9211	24.6157	24.5603	24.6276	24.6116	24.6241	24.4783	24.6116	24.5985	24.448	24.4599	24.3297	24.2296	24.2522	23.8928	24.2001	24.3226
P12687	MRP7	54S ribosomal protein L2, mitochondrial	22.888	22.1446	18.9784	22.9151	22.8839	23.141	22.7815	22.9724	23.4764	23.1885	23.0621	23.5069	23.2368	22.8551	23.4268	22.928	22.8281	22.9127	23.0799	23.34
P12688	YPK1	Serine/threonine-protein kinase YPK1	24.4112	24.184	24.0872	24.3038	24.2437	24.395	24.1221	24.0996	23.861	23.6426	23.656	23.814	23.941	24.1018	24.4332	24.0362	24.1807	24.157	24.1997	24.142
P12695	LAT1	Dihydrolipoyllysine-residue acetyltransferase component of pyruvate dehydrogenase complex, mitochondrial	29.5858	29.7443	30.2328	29.5639	29.6017	29.5641	29.6171	29.6135	29.4347	29.4434	29.4541	29.346	29.4192	29.4673	29.3329	29.4669	29.3599	29.3013	29.248	29.265
P12709	PGI1	Glucose-6-phosphate isomerase	31.2004	30.8648	31.2956	30.9787	31.1941	31.4082	31.2596	31.3452	31.0343	31.0516	30.985	31.0481	30.8064	30.7525	31.0119	30.8063	30.5027	30.6117	30.7517	30.844
P12753	RAD50	DNA repair protein RAD50	24.1505	24.646	20.4788	23.299	23.1353	23.1669	23.9022	23.0975	24.1529	24.1358	24.3826	23.5306	23.4838	23.5693	23.5179	24.1029	23.3762	23.7449	23.6224	23.6445
P12754	GCD2	Translation initiation factor eIF-2B subunit delta	24.3227	23.813	23.1784	23.8772	24.8848	24.9878	24.8944	24.7966	24.2844	24.6019	24.0812	25.1124	25.2242	24.7596	25.2332	24.751	25.2316	25.1657	25.2743	25.3652
P12868	PEP5	E3 ubiquitin-protein ligase PEP5	23.2332	23.1665	23.227	23.2543	23.7174	23.8726	23.8566	23.757	25.0181	25.0268	25.0404	25.07	24.8943	24.9905	24.8654	24.5729	25.2083	24.9026	25.1073	25.1665
P12887	UNG1	Uracil-DNA glycosylase	25.1382	24.9444	24.6626	24.7264	24.5661	24.4926	24.4571	24.517	23.0128	22.8429	23.2148	22.6012	21.666	22.9562	23.036	23.4789	23.3211	23.3769	22.133	23.616
P12904	SNF4	5'-AMP-activated protein kinase subunit gamma	25.0961	25.4702	25.4683	25.3594	24.7737	25.4587	25.1735	25.0537	25.3093	25.2764	25.0904	25.738	25.6676	25.2272	25.8393	25.8264	25.4326	25.8017	25.8793	25.977
P12945	NAT1	N-terminal acetyltransferase A complex subunit NAT1	25.4512	25.2092	25.3105	25.4674	25.8555	26.1338	25.6092	25.8798	26.2462	26.1232	25.9	26.3074	26.1663	25.6861	26.2027	25.8355	25.9195	25.9535	26.4153	26.4581
P12962	CAF20	Cap-associated protein CAF20	24.2251	24.1368	24.7021	24.0244	23.5196	23.3249	23.6628	23.5558	22.9228	23.088	22.9747	22.6646	22.8875	22.9922	22.6339	23.0116	22.3617	22.5796	22.223	22.3202
P13134	KEX2	Kexin	23.8171	24.2148	23.5509	24.1755	23.6843	23.5387	23.7499	23.842	21.7175	22.2862	21.1007	21.5342	20.439	20.5247	20.8328	20.6468	22.8228	21.0904	22.6596	20.9226
P13185	KIN1	Serine/threonine protein kinase KIN1	22.0493	18.3118	20.1038	19.3724	21.9068	22.4004	22.6564	20.4343	23.5356	23.0939	23.2804	23.6536	24.1089	24.0116	24.0411	24.0271	24.052	23.6764	24.188	24.1803
P13186	KIN2	Serine/threonine-protein kinase KIN2	23.0209	22.1344	22.0431	21.7326	22.7011	22.7037	22.9311	22.6927	22.5285	22.3122	22.7368	22.2997	22.9138	23.0465	22.7784	23.0048	22.646	22.6917	22.6152	22.6478
P13188	GLN4	Glutamine--tRNA ligase	27.7284	27.7345	27.8444	27.6629	27.3489	27.4748	27.5102	27.4748	27.2077	27.0804	27.1556	27.2173	27.2657	27.066	27.3464	27.0797	27.1572	27.1421	27.3974	27.4972
P13259	PCT1	Choline-phosphate cytidylyltransferase	25.4756	25.3676	25.4017	25.288	25.1589	25.0863	24.8306	24.9001	24.9707	25.1589	24.9348	25.2442	25.462	25.0592	25.2171	25.3025	24.7046	24.9461	25.0979	24.9931
P13298	URA5	Orotate phosphoribosyltransferase 1	25.3738	25.3607	25.5457	25.9714	25.5237	25.9883	25.4445	25.5497	25.988	25.6074	25.5205	26.0314	25.4332	24.6111	25.7483	24.8128	25.3924	25.4507	26.1256	26.2421
P13483	DAT1	Oligo(A)/oligo(T)-binding protein	22.5846	22.4676	22.3972	21.3056	18.9211	16.2066	16.6331	17.1163	19.27	18.1206	19.3718	19.7477	19.9357	20.5661	18.9351	19.9692	17.4248	18.5559	18.6092	18.212
P13517	CAP2	F-actin-capping protein subunit beta	25.9809	26.9147	27.5518	26.7892	26.7612	26.5851	26.7726	26.7167	26.8409	26.9496	26.9081	26.6906	26.9973	27.227	26.8518	27.1894	27.0109	26.9081	26.7635	26.7686
P13574	STE12	Protein STE12	22.4647	22.7032	22.4168	22.1428	22.6281	22.6343	22.5433	22.217	22.3971	22.0895	21.9833	22.0798	21.8883	21.9012	22.0786	21.9363	22.4245	22.3211	22.5371	22.5763
P13586	PMR1	Calcium-transporting ATPase 1	20.7056	22.841	23.1908	22.8129	21.6106	23.4057	20.7442	23.1836	24.1206	23.3122	23.7142	24.1875	23.6825	24.1841	24.085	24.1961	24.429	24.2813	24.6094	24.6371
P13587	ENA1	Sodium transport ATPase 1	25.0589	25.0987	25.4599	25.2505	24.793	24.4066	24.813	25.1445	27.1022	26.8456	26.6771	26.8819	26.2476	26.3937	26.3467	26.3047	27.4194	27.3237	27.5432	27.5891
P13663	HOM2	Aspartate-semialdehyde dehydrogenase	30.3998	30.1973	30.5981	30.1921	31.1696	31.1167	31.0407	31.0542	30.7896	30.6843	30.5702	30.6553	30.4878	30.2784	30.6271	30.4092	30.6533	30.6554	30.7784	30.8435
P13711	POX1	Acyl-coenzyme A oxidase	17.3896	19.0706	19.5747	18.0383	18.3483	17.6418	19.201	17.464	18.6208	17.816	19.061	19.6548	20.2592	20.8109	20.8169	21.2278	18.7327	19.5061	19.6504	19.1051
P13712	MSI1	Chromatin assembly factor 1 subunit p50	23.3471	23.5491	23.9651	23.1748	22.6746	22.5693	22.7011	22.8512	22.9567	22.959	22.9333	22.6951	22.7871	23.1102	22.6352	22.7306	22.8409	22.7158	22.5437	22.5865
P13856	RSR1	Ras-related protein RSR1	21.7634	21.4747	21.3613	21.7371	21.4267	22.1063	21.8835	21.6216	22.4583	22.1739	21.0989	21.8176	21.8906	21.995	21.8953	21.5935	22.4171	22.6413	22.7758	22.6762
P13902	INO4	Protein INO4	22.0493	21.6743	21.0845	21.0403	21.4299	21.4996	21.437	21.8031	21.3033	21.2619	21.2874	21.2424	21.1437	21.0757	21.4075	21.4162	21.4	21.7788	21.39	21.2927
P14020	DPM1	Dolichol-phosphate mannosyltransferase	27.3082	27.0074	27.021	27.6023	27.7509	28.1237	27.6772	27.6823	27.9919	27.7406	27.6733	28.2406	27.7599	27.4304	28.0457	27.4013	27.5404	27.61	28.0608	28.1702
P14065	GCY1	Glycerol 2-dehydrogenase (NADP(+))	25.0499	24.8705	25.4912	25.2518	25.7332	25.6294	25.6248	25.847	26.6268	26.7109	26.7455	26.5059	26.8055	26.9429	26.7505	27.0511	26.4718	26.3443	26.2687	26.3195
P14120	RPL30	60S ribosomal protein L30	23.9193	24.2673	24.3577	25.7994	24.5476	25.9964	24.2945	24.1455	25.5656	24.7825	24.5076	26.3132	24.619	22.9637	25.4556	22.9627	23.1599	23.7372	25.488	25.5848
P14126	RPL3	60S ribosomal protein L3	28.4237	27.7355	27.4917	28.1702	27.4711	27.8815	27.3472	27.4568	27.5412	27.4555	27.3487	27.9195	27.3144	26.8454	27.5153	26.8971	26.9823	27.1532	27.5339	27.6057
P14164	ABF1	ARS-binding factor 1	25.8215	25.9706	26.3114	26.0031	25.3246	25.5575	25.2593	25.4462	25.7881	25.6156	25.8945	25.6039	25.75	25.8357	25.7517	25.7824	25.9359	25.7893	25.807	25.9485
P14180	CHS2	Chitin synthase 2	22.3632	21.3763	19.223	22.2309	22.4292	22.3765	22.458	22.2905	20.9113	22.0929	21.6839	21.6764	21.947	21.6909	21.8893	22.0403	21.4121	21.1379	21.0707	21.7669
P14306	TFS1	Carboxypeptidase Y inhibitor	25.0745	25.1122	25.3781	24.9508	25.8409	25.8275	25.7529	25.6534	27.2092	27.3507	27.3926	27.185	27.3929	27.6572	27.2842	27.6964	27.5368	27.4247	27.2872	27.2936
P14540	FBA1	Fructose-bisphosphate aldolase	33.7609	33.836	34.5013	33.6849	33.5429	33.3032	33.5815	33.6277	33.4419	33.5017	33.4767	33.2313	32.8856	33.1358	32.7077	33.0566	33.184	33.0332	32.9423	32.9416
P14680	YAK1	Dual specificity protein kinase YAK1	22.8505	22.8575	22.9786	22.4252	23.8327	23.2917	22.9275	22.9063	24.4646	24.4473	24.4132	24.1968	24.5925	24.0605	24.1252	24.3689	24.8298	24.5959	24.6925	24.9295
P14681	KSS1	Mitogen-activated protein kinase KSS1	20.8441	20.6316	17.7686	18.4813	18.2854	19.2997	19.4881	17.4583	20.1438	22.2184	21.27	21.3945	22.2738	22.136	22.5399	21.838	22.5026	22.3707	22.578	22.4265
P14682	CDC34	Ubiquitin-conjugating enzyme E2-34 kDa	25.137	25.6879	25.3601	25.462	25.5813	25.4493	25.4998	25.4059	24.813	24.9316	24.9251	24.5713	25.0724	25.247	24.9883	25.2828	24.5085	24.623	24.261	24.1827
P14736	RAD4	DNA repair protein RAD4	23.3164	20.6441	19.3229	21.1403	21.3954	22.8001	22.0324	22.4901	23.1726	23.6969	23.5625	23.1817	23.7104	23.687	23.6089	23.9315	24.0432	24.0182	23.9762	23.9729
P14741	GCN3	Translation initiation factor eIF-2B subunit alpha	24.9134	24.3468	23.4547	24.6731	25.0092	25.0756	24.7643	24.8782	25.1988	24.9375	24.8914	25.0725	24.7793	24.3949	24.9814	24.4157	24.2405	24.4911	24.8068	24.7124
P14742	GFA1	Glutamine--fructose-6-phosphate aminotransferase [isomerizing]	26.6928	26.3543	26.2963	26.4696	26.5787	26.6364	26.4623	26.3687	26.9331	26.6636	26.4822	26.4385	26.9703	27.4852	26.9489	26.9463	27.2097	27.2265	27.3386	27.4359
P14743	NMT1	Glycylpeptide N-tetradecanoyltransferase	23.9021	23.4556	22.9829	23.5105	24.3856	24.964	24.2786	24.349	24.5528	24.4401	24.426	24.9234	24.4332	23.9586	24.9162	24.0852	24.0314	24.2929	24.7087	24.8112
P14747	CMP2	Serine/threonine-protein phosphatase 2B catalytic subunit A2	24.82	23.8043	24.0714	23.8418	24.7877	24.6412	24.4982	24.2798	24.3763	24.5812	24.4167	24.5408	24.8609	24.7109	24.8974	24.8912	24.9998	25.0649	24.991	25.0052
P14772	BPT1	Bile pigment transporter 1	20.7069	17.9274	19.1657	17.1023	20.4021	20.5136	19.8673	18.5037	21.9177	21.7394	21.1192	21.0062	20.9899	21.6323	20.4047	21.5848	21.7382	21.508	21.2523	21.8376
P14832	CPR1	Peptidyl-prolyl cis-trans isomerase	27.5555	31.8769	32.3648	31.616	31.5817	31.4341	31.8011	31.7669	30.9952	31.2858	31.2727	31.0127	30.4582	30.8915	30.3807	30.8046	30.5477	30.5352	30.3696	30.3714
P14843	ARO3	Phospho-2-dehydro-3-deoxyheptonate aldolase, phenylalanine-inhibited	28.2508	28.5669	28.7667	28.0864	28.5882	28.4317	28.5991	28.5374	28.7395	29.1826	29.1437	28.6357	28.8539	29.0024	28.7474	28.9945	28.6916	28.6803	28.5218	28.5564
P14904	APE1	Vacuolar aminopeptidase 1	27.0467	26.6631	27.0715	26.7056	28.1928	28.0777	27.9854	27.9564	28.9911	29.037	28.9032	28.8472	28.1659	28.1968	27.9704	28.2146	29.0889	29.0063	28.9305	28.9798
P14905	CBS2	Cytochrome B translational activator protein CBS2	18.5528	19.0194	18.4143	20.2991	18.1195	18.8075	18.6352	18.1615	19.0129	18.9166	19.0534	19.0578	19.1443	19.0881	19.1479	18.9289	19.5	19.1103	19.1252	19.555
P14906	SEC63	Protein translocation protein SEC63	27.1769	26.3909	26.7368	27.2127	27.0077	27.3612	26.9276	26.8806	26.5912	26.6712	26.692	26.9839	26.7315	26.4259	26.8483	26.4332	26.4609	26.6001	26.8403	26.7768
P14907	NSP1	Nucleoporin NSP1	28.5812	28.6225	28.9527	28.265	28.0264	27.9434	28.0805	28.1181	27.7778	27.8236	27.7384	27.6357	27.5745	27.8862	27.3375	27.8131	27.6919	27.5773	27.4443	27.4168
P14908	MTF1	Mitochondrial transcription factor 1	22.8562	22.6431	22.916	23.0574	23.8649	23.5052	23.7783	23.6697	24.2984	24.347	24.3444	23.858	24.285	24.2379	24.3945	24.2173	24.2284	24.12	24.29	24.3647
P14922	CYC8	General transcriptional corepressor CYC8	26.6014	26.174	26.4632	26.227	26.1889	26.1448	26.221	26.2403	26.1624	26.0857	26.0962	26.0362	25.8012	25.7614	25.8354	25.8093	26.4857	26.3894	26.43	26.403
P15019	TAL1	Transaldolase	29.1206	28.4922	29.2873	29.2108	28.8463	29.2481	28.5888	28.6864	29.4813	29.0545	28.8901	29.4672	29.1233	28.5146	29.4529	28.4906	28.6896	28.8274	29.5112	29.6898
P15108	HSC82	ATP-dependent molecular chaperone HSC82	28.8746	28.6127	29.032	28.9039	29.3697	29.4342	29.226	29.1641	28.7781	28.726	28.6085	28.7006	28.6746	28.5506	28.8048	28.5195	28.6299	28.6441	28.7019	28.7863
P15179	MSD1	Aspartate--tRNA ligase, mitochondrial	22.059	21.9053	21.3968	22.0345	21.4515	21.1375	20.8878	21.0175	22.0357	22.6845	22.4466	22.7704	21.9798	21.8972	22.0936	22.2833	21.823	21.625	21.4108	21.9446
P15180	KRS1	Lysine--tRNA ligase, cytoplasmic	30.9353	30.7431	31.1734	30.7848	30.948	30.8363	30.9134	30.9028	30.2094	30.2479	30.2057	30.093	30.1613	30.2715	30.0974	30.2161	29.9467	29.9054	29.8654	29.8795
P15274	AMD1	AMP deaminase	25.0686	24.0965	24.3039	25.5787	25.0121	25.2014	25.6729	24.8308	25.6934	25.8092	25.5609	26.0285	25.965	25.8282	26.0838	25.8017	26.0531	25.8219	25.9706	26.0388
P15303	SEC23	Protein transport protein SEC23	27.1156	26.6848	26.7486	26.7057	26.9694	26.8793	26.9405	26.8988	26.7971	26.6513	26.6607	26.6654	27.111	27.0945	27.1687	27.1505	27.3832	27.3583	27.4115	27.442
P15315	CUP2	Transcriptional activator protein CUP2	20.9316	20.2948	18.9969	19.7219	19.7851	18.8778	19.3761	19.0597	18.3522	19.2167	18.8339	18.5216	19.3946	19.5065	18.6047	19.3571	17.5275	18.7038	19.1487	18.4197
P15365	DAL5	Allantoate permease	18.3368	19.4917	19.3471	18.7797	18.5042	18.807	19.5001	17.3412	20.7364	18.9758	20.4485	15.0163	22.6378	22.6382	22.5111	23.122	24.1953	24.1381	24.2574	24.4212
P15367	SEC11	Signal peptidase complex catalytic subunit SEC11	19.3107	19.7645	18.9481	20.5283	21.1334	21.4318	20.1919	20.3025	21.2223	20.5556	20.9579	21.5911	21.056	20.0449	22.1109	20.2752	21.0817	21.9759	22.4356	22.546
P15424	MSS116	ATP-dependent RNA helicase MSS116, mitochondrial	24.6209	23.777	23.8804	25.1284	24.683	25.0593	24.501	24.6605	24.3489	24.3286	24.2776	24.8103	24.7463	24.3705	24.7819	24.4354	24.0804	23.9527	24.4949	24.5133
P15436	POL3	DNA polymerase delta catalytic subunit	19.1079	20.6703	18.9426	20.3391	20.852	20.6837	20.5344	20.084	20.2235	20.6857	20.1758	20.7898	20.6818	20.3125	20.5576	20.7238	20.1338	20.1432	20.7923	20.7444
P15442	GCN2	eIF-2-alpha kinase GCN2	22.9143	22.0029	19.0418	22.7604	22.9698	23.4602	22.208	23.5423	23.8309	23.72	23.8273	23.865	23.2551	23.0356	23.4524	23.0672	23.7187	23.7202	24.108	24.1502
P15454	GUK1	Guanylate kinase	28.0684	28.9758	29.4553	28.8046	28.471	28.3132	28.486	28.5063	27.882	27.9044	27.9639	27.7062	27.5266	27.7235	27.3865	27.6748	27.8567	27.7536	27.6289	27.6296
P15496	IDI1	Isopentenyl-diphosphate Delta-isomerase	24.1844	28.3285	28.5079	28.1608	28.1578	27.901	28.1537	28.1985	27.9897	28.0391	28.0521	27.7928	27.7396	27.9951	27.6314	27.9371	27.501	27.4128	27.248	27.2636
P15565	TRM1	tRNA (guanine(26)-N(2))-dimethyltransferase, mitochondrial	26.8392	26.7945	26.9472	26.5101	26.577	26.4126	26.5535	26.5544	26.0047	26.0412	26.0674	25.9293	26.235	26.2571	26.1699	26.3333	26.2021	26.1704	26.0494	26.0563
P15624	FRS1	Phenylalanine--tRNA ligase beta subunit	30.0509	29.8185	30.232	29.8822	29.864	29.7837	29.8395	29.8361	29.3098	29.3399	29.3243	29.1857	29.2355	29.3029	29.1886	29.2751	29.1356	29.1167	29.0456	29.0872
P15625	FRS2	Phenylalanine--tRNA ligase alpha subunit	29.6687	29.5001	29.9291	29.4573	29.5842	29.4181	29.5704	29.5612	28.8706	28.9382	28.9224	28.7291	28.7212	28.8509	28.5665	28.8052	28.5082	28.4542	28.342	28.2988
P15646	NOP1	rRNA 2'-O-methyltransferase fibrillarin	29.3658	29.1788	29.3132	28.8908	28.6074	28.5963	28.6374	28.5828	27.7078	27.7099	27.6851	27.79	27.9248	27.8322	27.9529	27.9375	27.6216	27.6778	27.6618	27.5983
P15700	URA6	Uridylate kinase	26.8346	27.6145	27.8806	27.5381	27.1734	27.044	27.1265	27.1516	26.4396	26.4856	26.3948	26.3128	26.3249	26.3843	26.2116	26.3793	26.3972	26.3962	26.3426	26.3231
P15703	BGL2	Glucan 1,3-beta-glucosidase	29.82	29.8416	30.3609	29.662	29.6855	29.5826	29.8355	29.8146	29.4636	29.5608	29.5591	29.3978	29.1685	29.373	29.0772	29.3495	29.502	29.4453	29.3825	29.4083
P15705	STI1	Heat shock protein STI1	30.7711	30.6244	30.8785	30.4418	30.0793	29.9234	30.099	30.0674	29.9277	30.0613	30.0612	29.8487	29.9136	30.0922	29.7903	30.0929	29.9449	29.8969	29.7155	29.718
P15731	UBC4	Ubiquitin-conjugating enzyme E2 4	23.8014	24.2707	24.6588	24.0163	25.072	24.3882	24.9599	25.0771	23.9218	24.1341	23.9342	23.682	23.9481	24.2551	23.5709	24.2698	23.929	24.1326	23.5885	23.4497
P15732	UBC5	Ubiquitin-conjugating enzyme E2-16 kDa	19.6194	20.6393	18.0882	19.8651	18.2064	21.8292	22.7886	20.353	19.966	21.904	21.5658	20.9155	20.4096	20.8214	21.557	20.1633	20.0724	21.205	20.5747	19.158
P15790	CKA1	Casein kinase II subunit alpha	20.1342	19.0903	19.1693	20.3444	19.234	20.1556	21.0805	19.4839	22.2241	20.4068	20.3969	21.6822	23.0227	22.3466	23.5132	22.3012	22.6926	22.9554	24.0636	23.9779
P15807	MET8	Siroheme biosynthesis protein MET8	24.4108	23.5796	22.897	24.0263	24.1035	24.0913	24.1935	24.182	25.9417	26.0184	26.0055	25.7642	26.2519	26.3544	26.2435	26.3586	25.6835	25.5698	25.4347	25.5777
P15873	POL30	Proliferating cell nuclear antigen	26.6837	27.7879	28.2897	27.8364	27.2914	27.1998	27.2584	27.2532	27.2006	27.1445	27.1423	27.0301	27.0973	27.2227	27.0365	27.1591	27.354	27.2375	27.2521	27.2851
P15891	ABP1	Actin-binding protein	30.1352	30.0164	30.2074	29.7699	29.457	29.4713	29.6294	29.6344	29.3139	29.5684	29.5748	29.3097	28.633	29.0043	28.563	28.9586	29.3461	29.4313	29.2274	29.1955
P15938	PRP16	Pre-mRNA-splicing factor ATP-dependent RNA helicase PRP16	17.7194	21.181	21.4273	21.3611	19.2276	20.1442	20.5485	20.0144	19.948	21.8784	21.6695	21.7939	20.3792	22.0968	20.5641	22.1164	22.2548	20.1982	20.6439	22.2801
P15992	HSP26	Heat shock protein 26	28.2176	28.9885	29.4759	28.679	27.4662	27.456	27.531	27.4989	29.5455	29.7482	29.8345	29.7855	30.7833	31.0748	30.6757	31.212	28.5503	28.3432	28.2107	28.3088
P16120	THR4	Threonine synthase	30.1793	30.2748	30.6308	30.2557	30.7878	30.6371	30.7962	30.8023	30.3924	30.5431	30.5051	30.3239	29.4799	29.62	29.4414	29.603	30.0532	30.0828	29.9655	29.966
P16140	VMA2	V-type proton ATPase subunit B	30.9809	30.8995	31.3579	30.9565	30.9802	30.9226	30.9699	30.9801	30.8431	30.8552	30.8459	30.7705	30.5431	30.618	30.5468	30.6142	30.9357	30.8949	30.8807	30.9272
P16370	RPB3	DNA-directed RNA polymerase II subunit RPB3	25.6485	25.4537	24.8968	25.3393	25.3918	25.3053	25.5065	25.4987	24.8922	25.0851	25.0857	24.9785	25.2968	25.2756	25.2882	25.3842	25.3558	25.3636	25.2864	25.2948
P16387	PDA1	Pyruvate dehydrogenase E1 component subunit alpha, mitochondrial	28.855	28.8531	29.4058	28.9342	29.367	29.4285	29.3699	29.3785	29.7336	29.7179	29.6682	29.6684	29.5264	29.5727	29.5908	29.5637	29.5163	29.5628	29.6903	29.7348
P16451	PDX1	Pyruvate dehydrogenase complex protein X component, mitochondrial	27.5605	27.6532	27.713	27.4552	27.3651	27.2166	27.4109	27.443	27.1347	27.3229	27.3101	27.0655	27.2382	27.59	27.1931	27.5718	27.2179	27.2045	26.8868	26.9651
P16467	PDC5	Pyruvate decarboxylase isozyme 2	28.1587	28.0916	28.3853	28.0993	27.7858	27.5343	27.8665	28.0272	27.6288	27.5354	27.481	27.4521	25.5454	29.4892	29.4043	25.6733	27.7396	27.6272	27.6775	27.7946
P16474	KAR2	Endoplasmic reticulum chaperone BiP	30.8006	31.0616	31.4375	30.8517	30.9985	30.767	31.0504	30.9892	29.7241	29.8097	29.8014	29.6104	29.5788	29.7966	29.4184	29.7735	29.6139	29.5797	29.4204	29.3626
P16521	YEF3	Elongation factor 3A	32.1453	32.0845	31.4177	32.1013	31.6516	31.6955	31.6589	31.6124	31.0696	31.1147	31.0166	30.9309	30.7727	30.7717	30.7835	30.709	30.9507	30.9917	31.0708	31.0716
P16547	OM45	Mitochondrial outer membrane protein OM45	25.7723	26.6103	26.75	26.48	25.4548	25.2903	25.3314	25.2225	26.7954	26.9602	26.9156	26.9666	27.0081	27.2539	27.1179	27.3581	27.1929	27.2708	27.1318	27.2247
P16550	APA1	Protein APA1	28.7389	29.0582	29.3929	28.8181	29.3748	29.0242	29.3979	29.353	28.1256	28.2563	28.208	27.9401	27.4794	27.726	27.2546	27.652	28.0998	28.0193	27.8019	27.7492
P16603	NCP1	NADPH--cytochrome P450 reductase	28.8252	28.7313	29.1644	28.7425	28.1248	28.0219	28.1464	28.1333	27.7295	27.8452	27.8488	27.7323	27.592	27.7517	27.4919	27.7095	27.8082	27.7597	27.651	27.6884
P16622	HEM15	Ferrochelatase, mitochondrial	28.2091	29.3888	29.6912	29.2399	27.3783	27.2786	27.2377	27.1538	28.7718	27.908	28.8617	28.6128	28.0234	28.0907	28.495	28.7768	27.6804	27.6657	27.489	27.5317
P16639	ATE1	Arginyl-tRNA--protein transferase 1	18.6638	20.1203	19.7147	19.1028	18.1451	18.2339	17.3483	17.8903	17.9573	19.0989	19.3893	18.8418	17.8476	19.1001	18.8552	18.1782	18.6138	19.1306	18.9741	18.581
P16649	TUP1	General transcriptional corepressor TUP1	27.5412	27.547	27.5961	27.3042	27.4197	27.359	27.3468	27.347	27.6225	27.6694	27.6175	27.4758	27.2215	27.3698	27.109	27.3242	28.0843	28.0869	27.9542	27.9542
P16661	ALG1	Chitobiosyldiphosphodolichol beta-mannosyltransferase	23.9043	23.9612	23.4676	23.3741	23.617	23.8129	23.0109	23.084	22.9285	22.968	23.814	23.6979	23.6251	23.6672	23.4654	23.6541	23.6931	23.736	23.6777	23.5334
P16664	RGP1	Guanine nucleotide exchange factor subunit RGP1	18.3607	19.8104	18.3162	18.84	21.5842	20.8253	18.6537	21.3312	21.7321	21.1516	20.3292	20.9089	21.5501	21.4328	20.9453	21.742	22.4291	20.9643	22.5874	22.1859
P16861	PFK1	ATP-dependent 6-phosphofructokinase subunit alpha	29.9249	29.6327	29.9657	29.7573	30.0247	29.9841	29.9612	29.9784	30.2821	30.2366	30.158	30.0994	30.4612	30.4068	30.4579	30.4155	30.4106	30.3754	30.4312	30.4838
P16862	PFK2	ATP-dependent 6-phosphofructokinase subunit beta	29.3262	29.1501	29.5138	29.1584	29.7646	29.7046	29.8243	29.833	30.1386	30.1444	30.1007	29.9979	30.2978	30.2977	30.2859	30.3171	30.2657	30.2422	30.327	30.3766
P16892	FUS3	Mitogen-activated protein kinase FUS3	21.5548	20.3618	18.5875	20.2914	20.3534	20.3277	20.1878	20.3378	20.5065	20.2657	20.0098	19.9024	20.2661	19.2113	19.3245	20.1791	20.3183	20.23	20.3483	20.3447
P16965	STF2	ATPase-stabilizing factor 15 kDa protein	17.4414	20.549	17.1821	20.2	22.6543	22.329	22.2606	22.3042	24.2716	24.7095	24.6384	24.3123	24.6145	24.7905	24.5851	24.9683	24.4571	24.4048	23.9255	23.7561
P17064	FCY2	Purine-cytosine permease FCY2	21.5908	21.4695	19.2491	22.4207	22.5511	22.0799	21.1449	22.4144	16.7056	21.3382	21.2165	21.0953	22.5232	21.9287	22.3615	22.6279	23.3252	23.6563	23.7616	23.7229
P17065	SEC2	Rab guanine nucleotide exchange factor SEC2	23.2951	24.0985	22.2949	24.2961	23.998	23.5122	22.9354	22.7786	23.4888	23.5722	22.9248	23.0548	23.6217	23.2209	23.1638	24.0061	23.6697	23.6193	23.6582	23.4473
P17076	RPL8A	60S ribosomal protein L8-A	24.0843	24.3534	22.6861	24.848	23.7745	24.3444	23.752	23.7798	24.0615	23.4721	23.2799	24.3554	23.6268	22.1524	23.7293	22.2166	23.7732	23.5106	24.2775	24.354
P17106	CBF1	Centromere-binding protein 1	26.1525	26.1871	26.3057	25.948	25.929	25.7507	25.9735	25.9748	25.7489	25.9591	25.9488	25.5979	26.0903	26.2731	25.9194	26.252	25.9519	25.9374	25.7499	25.668
P17119	KAR3	Kinesin-like protein KAR3	19.1362	22.7937	22.2782	22.4509	20.0649	22.4967	18.9998	22.9554	18.6947	22.4914	22.4558	22.7498	19.0037	22.1939	22.1568	22.3229	21.7991	19.9866	21.8867	22.0107
P17121	SAC7	GTPase-activating protein SAC7	21.6774	20.7371	20.5363	17.9908	20.7851	20.9529	20.6837	20.8323	21.5811	21.3215	21.3007	21.3417	21.8184	22.1628	21.6263	21.8853	21.8274	21.8552	21.8418	21.8325
P17157	PHO85	Cyclin-dependent protein kinase PHO85	23.752	22.7648	19.6012	23.1163	24.7578	24.9204	24.4378	24.5663	24.9842	24.7409	24.5801	24.6736	24.875	24.6438	25.1818	24.7353	25.0475	25.2098	25.3955	25.4986
P17255	VMA1	V-type proton ATPase catalytic subunit A	32.0539	31.9067	32.3043	31.9384	32.1883	32.1374	32.1363	32.1384	32.7349	32.7425	32.6748	32.5873	31.5633	31.6247	31.5649	31.5806	31.7335	31.7179	31.7008	31.7357
P17423	THR1	Homoserine kinase	29.0309	29.1427	29.4697	28.9485	29.6262	29.3547	29.6271	29.6018	28.5426	28.6749	28.6869	28.4276	28.7246	28.805	28.6466	28.8953	28.8834	28.7499	28.5548	28.5351
P17442	PHO81	Phosphate system positive regulatory protein PHO81	23.1546	22.1546	20.4886	22.2097	23.2937	23.2445	22.7015	23.184	25.1458	25.0361	24.9888	25.1716	25.9916	25.8891	26.0733	25.9988	25.4069	25.3136	25.4148	25.4962
P17505	MDH1	Malate dehydrogenase, mitochondrial	28.9684	29.2569	29.6432	29.0246	28.9504	28.8254	29.0114	29.0051	29.4551	29.5668	29.5861	29.4091	29.6657	29.8939	29.5491	29.9166	29.4215	29.3079	29.1699	29.1716
P17536	TPM1	Tropomyosin-1	28.9133	29.5691	29.9983	29.2819	29.4619	29.2304	29.5253	29.4901	29.2018	29.2726	29.2895	28.9899	28.9881	29.2407	28.7877	29.1822	28.9324	28.8712	28.6617	28.6463
P17555	SRV2	Adenylyl cyclase-associated protein	28.3154	28.2273	28.4287	28.2351	28.2672	28.2134	28.1609	28.1271	28.1023	28.1178	28.1497	28.0145	28.0448	28.136	27.947	28.1012	28.2115	28.1584	28.0461	28.0513
P17558	PET123	37S ribosomal protein PET123, mitochondrial	23.8086	23.7701	23.7507	24.0165	23.4293	23.7439	23.2753	23.2226	23.3672	23.8486	23.3948	23.4976	23.8139	23.6106	23.831	23.539	23.4148	23.4613	23.635	23.7796
P17629	HPR1	THO complex subunit HPR1	23.7456	23.4968	24.1048	23.8242	24.0423	23.9294	23.86	23.808	24.105	24.0492	24.0376	24.0676	23.7982	23.8794	23.7725	23.9307	24.101	23.9856	23.9154	24.0778
P17649	UGA1	4-aminobutyrate aminotransferase	26.654	26.7711	26.7968	26.4953	28.3254	28.0537	28.2373	28.0378	29.022	28.9999	28.9336	28.8759	28.2265	28.1567	28.2303	28.2216	28.8776	28.8422	28.8464	28.8994
P17695	GRX2	Glutaredoxin-2, mitochondrial	25.7218	27.0261	27.2267	26.7936	27.0353	27.1404	27.357	27.3265	27.3185	27.6231	27.5835	27.3775	26.9201	27.3157	26.9414	27.3343	27.1323	27.3219	27.1626	27.1954
P17709	GLK1	Glucokinase-1	28.9133	28.6267	28.924	28.6784	29.0963	29.2015	28.9888	28.993	30.1595	30.2747	30.1927	29.9777	29.4372	29.2847	29.3375	29.4343	29.9119	29.9535	29.8654	29.7842
P17883	SKI3	Superkiller protein 3	24.4844	24.2257	24.7082	24.4978	25.2455	25.096	25.2797	25.264	25.3604	25.3371	25.2724	25.5561	25.3866	25.4542	25.4194	25.3475	25.5171	25.3799	25.5126	25.5202
P17890	RPC31	DNA-directed RNA polymerase III subunit RPC7	23.6284	23.4607	23.0602	23.1824	23.0495	22.626	22.8364	22.9213	22.6736	22.9408	17.8258	17.259	17.6395	17.3453	17.6215	17.7711	22.1119	18.0798	22.2446	22.0133
P17891	CLC1	Clathrin light chain	26.183	28.046	28.4774	27.7436	27.7449	27.5599	27.8414	27.8012	27.4155	27.5332	27.5909	27.3425	27.2789	27.5874	27.1203	27.5119	27.4427	27.3591	27.1577	27.1474
P17967	PDI1	Protein disulfide-isomerase	30.4982	30.7708	31.1438	30.5306	30.5183	30.3593	30.6091	30.5504	29.4956	29.6575	29.6214	29.4302	28.7695	29.0338	28.6044	28.9648	29.3578	29.3108	29.1259	29.0997
P18239			27.6546	27.534	27.287	27.4675	27.3059	28.5194	27.8773	27.3269	29.0043	28.9616	28.99	29.5613	28.9682	28.6331	29.356	28.6662	28.7202	28.8102	29.3977	29.4542
P18408	MET16	Phosphoadenosine phosphosulfate reductase	21.8743	22.0216	19.468	19.7889	24.1248	24.0652	23.7706	23.926	25.7302	25.8391	25.7406	25.5251	25.463	25.5312	25.347	25.5233	25.9393	25.8926	25.787	25.6673
P18409	MDM10	Mitochondrial distribution and morphology protein 10	20.6357	21.9442	18.5018	21.5567	21.982	22.2112	22.218	22.4058	22.5508	22.4117	22.2125	22.2028	22.2482	22.3124	21.9129	21.5505	22.4677	22.447	22.4741	22.803
P18410	SPO7	Sporulation-specific protein SPO7	22.7756	23.1217	23.0403	22.9578	23.3323	22.9749	22.9321	22.6076	23.5027	23.3031	23.5447	23.393	22.9542	22.7617	22.8699	22.6079	23.0385	23.0647	23.3645	23.3382
P18480	SNF5	SWI/SNF chromatin-remodeling complex subunit SNF5	24.7725	24.5903	23.9874	24.0857	24.5108	24.3742	24.1947	24.3176	24.0115	24.0329	23.9265	23.7993	24.0444	24.1279	24.0203	24.0588	24.3392	24.2139	24.0938	23.8571
P18494	GLN3	Nitrogen regulatory protein GLN3	23.3251	22.1573	22.6531	21.6752	23.6067	23.6487	23.8157	23.8097	23.5609	23.493	23.4225	23.6914	24.2031	24.4251	24.2423	24.3466	23.3864	23.4184	23.3143	23.1782
P18496	ATP10	Mitochondrial ATPase complex subunit ATP10	21.582	21.0385	19.2478	21.7145	22.9602	22.937	22.7899	22.7936	23.6453	23.802	23.7918	23.9104	23.8747	23.5745	23.8848	23.8837	23.7384	23.8207	24.0608	24.073
P18544	ARG8	Acetylornithine aminotransferase, mitochondrial	27.9211	28.3849	28.9104	28.288	29.668	29.4417	29.7357	29.6489	29.6205	29.6716	29.6438	29.5381	29.4106	29.5328	29.3379	29.542	29.82	29.7138	29.6471	29.6985
P18562	FUR1	Uracil phosphoribosyltransferase	29.4142	29.4702	29.7717	29.321	28.8073	28.6474	28.8027	28.7376	28.4595	28.5037	28.4816	28.2794	28.3745	28.4844	28.2838	28.4751	28.7013	28.6451	28.5396	28.5359
P18759	SEC18	Vesicular-fusion protein SEC18	26.6494	26.115	26.5591	26.3446	26.6725	26.7185	26.6185	26.5891	26.8763	26.8018	26.7503	26.8207	26.7098	26.7302	26.7878	26.6899	26.792	26.7747	26.8987	26.9608
P18851	STE4	Guanine nucleotide-binding protein subunit beta	24.2558	24.2837	24.3093	24.1088	23.9575	23.8829	23.8565	24.0167	23.8091	23.6533	23.7974	23.774	23.6982	23.9073	23.5051	23.603	23.7344	23.6491	23.6136	23.5439
P18852	STE18	Guanine nucleotide-binding protein subunit gamma	21.4775	21.5889	21.8777	21.4939	21.3993	21.3301	21.3356	21.466	21.196	21.5266	21.331	21.1859	21.0034	21.2524	20.8615	20.8744	21.3348	21.2132	21.0151	20.9969
P18888	SNF6	Transcription regulatory protein SNF6	23.0692	23.2746	22.7128	22.7377	22.9923	22.8289	23.1445	22.9576	22.4877	22.9457	22.9315	22.3415	22.8852	23.0575	22.9475	23.1386	23.2199	23.141	22.6547	22.8289
P18899	DDR48	Stress protein DDR48	26.0385	25.8359	25.7436	25.5767	26.7938	26.7106	26.9422	26.9273	26.9584	27.2942	27.3221	26.9937	26.7085	27.1258	26.6633	27.0556	26.3813	26.3861	26.1599	26.1188
P18900	COQ1	Hexaprenyl pyrophosphate synthase, mitochondrial	24.7932	24.2409	24.7195	24.4351	24.4571	24.7306	24.4452	24.2516	25.1481	25.1434	25.0824	25.16	25.153	25.2606	25.3675	25.0982	25.0131	25.1126	25.2267	25.2859
P18961	YPK2	Serine/threonine-protein kinase YPK2/YKR2	21.7715	21.1064	21.9692	21.7662	21.692	21.7436	21.4154	21.4921	21.0006	20.6514	20.2165	19.3937	21.337	20.7163	19.017	20.7405	20.2675	21.4588	21.8089	21.8151
P18962	DAP2	Dipeptidyl aminopeptidase B	24.1484	24.8454	24.4036	24.7197	24.6423	24.5271	24.8695	24.7485	25.7962	25.8811	25.8754	25.6156	25.9099	26.0275	25.929	26.0421	26.4463	26.4067	26.3829	26.4186
P18963	IRA1	Inhibitory regulator protein IRA1	22.5899	20.6107	20.4843	20.0774	21.1027	21.5662	20.991	20.7951	22.3354	22.686	22.4982	23.179	23.0604	23.0591	23.3476	22.7472	22.8298	23.0042	23.2928	23.5194
P19073	CDC42	Cell division control protein 42	26.5676	26.1981	26.3576	26.2156	26.137	26.0579	26.005	26.0756	25.6401	25.8375	25.7453	25.5659	25.4859	25.6012	25.6124	25.5893	25.6278	25.756	25.6483	25.6629
P19097	FAS2	Fatty acid synthase subunit alpha	30.6101	30.4017	30.7363	30.5155	29.869	30.126	29.8389	29.8679	29.9244	29.9269	29.8758	29.8091	30.2315	30.2383	30.242	30.212	30.2732	30.242	30.3481	30.4055
P19145	GAP1	General amino-acid permease GAP1	18.9833	18.469	20.0872	17.3731	22.0016	22.2637	21.4886	21.5828	21.8204	22.6322	22.4997	22.8599	23.9132	23.8388	23.7766	23.8386	24.7176	24.9059	25.0788	25.1374
P19146	ARF2	ADP-ribosylation factor 2	24.0592	24.1141	24.8276	24.3102	24.7106	25.0893	24.7779	24.6891	25.18	24.9253	24.8599	25.3485	24.9553	24.6012	25.3052	24.6025	25.0442	25.0508	25.736	25.797
P19158	IRA2	Inhibitory regulator protein IRA2	20.1401	20.1716	18.3776	19.8686	20.3776	20.4994	20.2005	20.3447	21.4296	21.3719	22.1221	21.5	21.7046	22.2692	21.9689	22.5302	22.5839	22.197	22.1	22.2106
P19211	ANB1	Eukaryotic translation initiation factor 5A-2	22.7646	23.0138	23.169	22.6436	22.4301	22.3051	22.6272	22.5415	21.7653	21.6392	19.655	18.8441	18.8331	20.3012	20.176	20.128	21.3477	21.1607	20.9938	21.0649
P19262	KGD2	Dihydrolipoyllysine-residue succinyltransferase component of 2-oxoglutarate dehydrogenase complex, mitochondrial	27.7674	28.0132	28.3924	28.0138	27.7329	27.6717	27.6815	27.6691	28.0374	28.1325	28.0919	27.9889	28.1558	28.2338	28.0985	28.2956	28.0895	28.0663	27.97	27.9478
P19263	RGR1	Mediator of RNA polymerase II transcription subunit 14	18.3772	18.4946	17.8958	20.44	16.7486	19.8441	15.9261	19.8042	20.1702	18.1793	20.5444	18.8809	20.7178	20.1176	18.5375	20.8565	20.3499	20.1244	21.575	20.2163
P19358	SAM2	S-adenosylmethionine synthase 2	26.9144	26.9963	27.716	27.1111	26.6618	27.3978	26.7263	26.6346	29.1125	29.0472	29.0108	28.9785	29.5403	29.4255	29.542	29.4672	29.2416	29.1963	29.3133	29.4075
P19414	ACO1	Aconitate hydratase, mitochondrial	30.9924	30.9678	31.3628	30.8463	30.2668	30.0617	30.0352	30.4077	30.8689	30.9322	30.8952	30.6638	30.6278	30.768	30.4889	30.7398	30.3866	30.3307	30.2033	30.2157
P19454	CKA2	Casein kinase II subunit alpha'	25.6748	24.4957	27.1845	26.7691	25.9239	26.12	25.5789	25.6441	26.5839	26.3933	26.2602	26.5126	26.3554	25.9352	26.5937	26.2526	26.2033	26.185	26.5491	26.5986
P19516	COX11	Cytochrome c oxidase assembly protein COX11, mitochondrial	21.619	20.6067	19.8762	21.4933	21.3814	21.66	21.2016	21.3073	21.8129	21.8623	21.8311	22.2517	21.9912	21.6145	22.3408	21.6917	21.6621	21.8759	22.1604	22.2087
P19524	MYO2	Myosin-2	25.1715	24.0838	24.1154	24.5973	25.2069	25.2765	24.9452	25.2265	25.7342	25.5501	25.376	25.7152	25.5401	25.0653	25.6077	25.0704	25.3866	25.5168	25.7202	25.6459
P19658	EXO70	Exocyst complex component EXO70	20.1188	19.0755	19.0506	17.6791	22.6106	21.6707	20.4899	20.493	23.236	23.274	23.1529	23.4406	22.9244	22.322	23.2516	22.5252	22.6928	22.8539	23.0953	23.2461
P19659	GAL11	Mediator of RNA polymerase II transcription subunit 15	24.3844	24.5454	24.2334	24.2256	24.0792	23.7755	24.0637	23.9481	24.208	24.1234	24.0384	23.7301	23.9858	23.8248	23.5284	24.0772	24.1211	23.7087	24.0789	24.3188
P19735	PRP6	Pre-mRNA-splicing factor 6	21.2542	21.5904	18.1508	20.4601	20.9805	21.0029	21.5072	21.622	21.8903	22.0636	21.9398	21.716	22.1297	21.4502	21.0626	22.1444	22.0659	21.5087	21.6476	22.0816
P19736	PRP9	Pre-mRNA-splicing factor PRP9	19.1172	18.1533	18.5385	19.1863	18.8651	19.9438	16.9355	18.785	15.8911	17.301	16.207	14.5449	15.7626	16.4713	17.1232	14.1889	16.3548	15.994	17.2015	16.55
P19812	UBR1	E3 ubiquitin-protein ligase UBR1	22.4408	21.7782	22.525	21.5997	23.2187	23.254	23.2046	23.0083	23.5867	23.4075	23.1127	23.2435	23.552	23.6541	23.5449	23.483	23.8183	23.577	23.6929	23.6195
P19880	YAP1	AP-1-like transcription factor YAP1	25.1194	25.166	25.7248	24.9346	24.7067	24.6025	24.8715	24.7244	24.093	24.4344	24.2162	24.0737	24.1768	24.7952	24.0008	24.6058	24.0546	23.9064	23.7786	23.8487
P19881	PHO13	4-nitrophenylphosphatase	26.042	25.7643	25.8881	25.9424	26.3696	26.3769	26.3484	26.3141	26.7737	26.7575	26.7108	26.7605	26.103	25.8857	26.1256	26.0158	26.1403	26.1111	26.2396	26.2368
P19882	HSP60	Heat shock protein 60, mitochondrial	31.9493	32.105	32.4821	32.0286	32.0101	31.7528	31.9447	31.8952	31.5644	31.6325	31.6059	31.4252	31.2604	31.4207	31.1275	31.377	31.0614	30.985	30.884	30.8783
P19955	YMR31	37S ribosomal protein YMR-31, mitochondrial	25.9577	26.1576	26.267	25.9545	25.3569	25.2872	25.3175	25.2844	26.1661	26.3609	26.3816	26.1688	26.2213	26.4311	26.1487	26.4688	26.1291	26.144	25.89	25.9245
P19956	MRPL44	54S ribosomal protein L44, mitochondrial	21.1946	21.7436	18.6465	21.632	21.3261	22.1269	21.2599	20.056	22.2875	22.3521	22.4195	21.9661	22.4272	21.9266	22.4777	22.4759	22.1561	21.9308	22.2175	21.907
P20049	TYR1	Prephenate dehydrogenase [NADP(+)]	23.4958	21.5874	22.2019	23.2827	24.3143	24.19	24.0361	24.0886	24.294	23.9053	23.9987	24.6435	24.7803	24.6941	24.8603	24.8289	24.8755	24.7746	24.8602	24.9535
P20051	URA4	Dihydroorotase	29.0657	29.0544	29.2399	28.9008	29.2443	28.9872	29.1835	29.1226	28.0756	28.1622	28.1263	27.9287	27.8764	27.939	27.7217	27.9716	27.7059	27.6626	27.4988	27.4319
P20053	PRP4	U4/U6 small nuclear ribonucleoprotein PRP4	23.7789	22.2026	22.5258	23.2162	23.6302	23.3141	22.8443	21.9485	23.4886	23.424	23.6105	23.4802	23.7899	23.7285	23.6864	23.7981	23.8705	23.7417	23.7247	23.5593
P20081	FPR1	FK506-binding protein 1	25.5175	30.8304	31.2807	30.6129	30.5673	30.3115	30.6144	30.5329	30.3023	30.3979	30.3622	30.0726	29.8903	30.1655	29.6813	30.1275	30.0332	29.9509	29.7607	29.7079
P20084	MRPL33	54S ribosomal protein L33, mitochondrial	23.9777	24.3274	24.1226	23.6443	23.9765	23.854	23.6787	23.7813	24.0332	24.0301	23.7684	24.082	23.9001	23.1882	23.9986	23.5003	23.2907	23.3894	23.3333	23.584
P20095	PRP2	Pre-mRNA-splicing factor ATP-dependent RNA helicase-like protein PRP2	19.8752	19.6792	19.1864	19.8954	20.7494	20.5226	20.8286	20.1671	21.05	21.0875	21.2919	21.0795	21.1442	21.4254	21.1436	21.2053	21.4536	21.2393	21.4117	21.035
P20107	ZRC1	Zinc/cadmium resistance protein	21.7999	20.5923	20.5318	22.1313	21.9558	22.4576	21.563	21.4973	22.2289	21.2888	21.3878	22.4463	22.1445	20.6909	22.6613	20.5556	20.9387	21.7069	22.861	22.9815
P20133	BET2	Geranylgeranyl transferase type-2 subunit beta	19.1016	18.6477	18.4693	19.1868	19.9802	20.1255	18.1499	19.8629	19.5157	18.4927	18.2673	19.0237	20.5979	18.6857	20.792	19.8624	20.1602	20.1262	20.6027	20.444
P20134	SFL1	Flocculation suppression protein	22.8783	22.8091	20.0484	22.4769	19.6629	20.9365	20.6739	20.4986	19.5491	21.5575	21.6411	20.0221	21.1152	21.2653	21.3908	21.3527	21.4971	21.0424	21.0753	20.8277
P20424	SRP54	Signal recognition particle subunit SRP54	25.1868	24.7496	25.3905	25.1578	25.5113	25.6248	25.32	25.3776	25.3701	25.1281	25.1207	25.1976	25.22	25.0193	25.3569	25.0472	25.1495	25.1223	25.3231	25.3533
P20433	RPB4	DNA-directed RNA polymerase II subunit RPB4	26.107	26.3268	26.6996	26.0792	25.5784	25.5146	25.7864	25.7076	25.4007	25.5041	25.6181	25.6021	25.317	25.6079	25.2182	25.7679	25.378	25.5585	25.2937	25.4987
P20434	RPB5	DNA-directed RNA polymerases I, II, and III subunit RPABC1	23.8538	23.2814	23.592	23.9796	23.3597	23.5562	23.3764	23.1501	23.8647	23.5259	23.4896	23.8642	23.2772	22.8578	23.856	22.8166	23.6325	23.8094	24.3433	24.4334
P20435	RPO26	DNA-directed RNA polymerases I, II, and III subunit RPABC2	26.8937	27.1093	27.3755	26.8299	26.3582	26.152	26.4649	26.4579	26.1173	26.2791	26.2582	26.0269	25.9064	26.1912	25.8022	26.164	25.8733	25.9062	25.7405	25.7096
P20436	RPB8	DNA-directed RNA polymerases I, II, and III subunit RPABC3	26.1949	26.1205	26.287	26.0206	26.2521	26.1217	26.2171	26.2535	25.7694	25.7562	25.7104	25.5566	25.7249	25.5563	25.7721	25.7733	25.638	25.6858	25.63	25.6042
P20447	DBP3	ATP-dependent RNA helicase DBP3	27.2776	27.4182	27.7958	27.3381	27.2485	27.0816	27.2378	27.2885	25.5725	25.5951	25.5443	25.3138	25.7431	25.5007	25.7143	25.5933	25.2128	25.1887	25.0332	25.0652
P20448	HCA4	ATP-dependent RNA helicase HCA4	22.4981	21.3784	22.0347	21.68	22.7948	22.9639	23.2138	23.116	20.5961	22.0879	20.9156	21.5349	21.1392	21.1463	21.3414	21.6573	20.6237	21.8964	21.2731	21.5823
P20449	DBP5	ATP-dependent RNA helicase DBP5	27.3563	26.9073	27.4332	27.1031	27.5855	27.7784	27.4895	27.474	27.6766	27.4989	27.4686	27.6286	27.4298	27.2939	27.5259	27.3456	27.2974	27.2532	27.4644	27.5274
P20459	SUI2	Eukaryotic translation initiation factor 2 subunit alpha	26.6095	26.0554	26.0929	26.4874	26.5593	26.9015	26.2489	26.2489	27.1104	26.7517	26.5053	27.115	27.0041	26.3699	27.282	26.4127	26.3881	26.6251	27.1263	27.2083
P20485	CKI1	Choline kinase	27.1586	26.9846	26.7027	26.9079	27.115	27.0448	27.032	27.0324	27.6163	27.7108	27.6409	27.5024	27.6722	27.7903	27.6471	27.7838	27.6361	27.6248	27.0758	27.1586
P20486	CKS1	Cyclin-dependent kinases regulatory subunit	22.0989	25.8013	26.1519	25.4957	24.93	24.8132	24.9711	24.8632	24.3326	24.6036	24.3894	24.262	24.3335	24.6224	24.0957	24.4442	24.6632	24.5263	24.4485	24.3291
P20604	SIT4	Serine/threonine-protein phosphatase PP1-1	24.922	24.5092	25.1337	24.8662	24.7231	24.7859	24.6816	24.6588	25.091	24.9193	24.7012	25.0203	25.1648	25.0075	25.3332	25.0646	24.9997	24.9177	25.1254	25.239
P20606	SAR1	Small COPII coat GTPase SAR1	29.5749	29.679	30.1895	29.483	29.587	29.4192	29.5946	29.5507	28.8875	28.9437	28.9321	28.7378	28.9008	29.0515	28.7389	29.0155	29.14	29.0399	28.9199	28.9348
P20676	NUP1	Nucleoporin NUP1	26.0026	26.1492	26.2321	25.8175	25.6766	25.4915	25.6872	25.655	24.9899	25.1619	24.9799	24.9762	25.0325	25.1517	24.8517	25.1322	24.7778	24.7626	24.6873	24.6394
P20795	VPS33	Vacuolar protein sorting-associated protein 33	23.059	22.4342	22.5803	21.6206	23.2821	23.0304	23.4763	23.3966	24.0555	23.8271	23.9726	22.8944	24.1563	24.1339	24.1568	24.3787	24.4339	24.2218	24.2844	24.1312
P20967	KGD1	2-oxoglutarate dehydrogenase, mitochondrial	27.8113	27.5506	28.0158	28.0131	27.6229	27.6924	27.5349	27.5635	28.7251	28.6177	28.598	28.6346	28.81	28.6395	28.8758	28.7598	28.8124	28.7864	28.8343	28.9301
P21182	SPE2	S-adenosylmethionine decarboxylase proenzyme	24.0271	23.7058	24.3144	23.4547	24.9391	24.7012	24.7895	24.8113	23.6514	24.0803	23.9047	23.5541	23.9964	23.8347	24.0667	24.2877	24.0152	23.9068	23.8846	23.6542
P21192	ACE2	Metallothionein expression activator	22.4009	21.6603	21.6308	21.7454	21.7408	21.1659	20.9023	21.7253	18.3718	18.7289	17.8183	19.5216	18.9024	18.4184	18.1242	19.7487	18.2658	19.2607	18.9226	21.1482
P21242	PRE10	Probable proteasome subunit alpha type-7	27.9697	27.7491	28.2165	27.5995	28.0647	27.8434	28.0127	27.9514	27.3369	27.3723	27.2918	27.1254	27.417	27.5488	27.3104	27.5338	27.3544	27.2844	27.1482	27.1616
P21243	SCL1	Proteasome subunit alpha type-1	27.5166	27.5949	27.9521	27.4723	27.8954	27.8282	27.8216	27.8283	27.5095	27.4608	27.4104	27.3976	27.4842	27.3858	27.525	27.458	27.4386	27.4137	27.4111	27.5202
P21264	ADE2	Phosphoribosylaminoimidazole carboxylase	28.5558	28.361	28.6009	28.3574	28.0157	28.0558	27.9791	28.0075	27.9222	27.8911	27.774	27.8232	28.1792	28.1671	28.2388	28.2094	28.1915	28.1438	28.1888	28.2573
P21269	CCA1	CCA tRNA nucleotidyltransferase, mitochondrial	25.8099	25.3799	25.2297	25.6464	25.258	25.3462	25.1049	25.1318	25.1047	25.0839	25.0587	25.0473	25.3325	25.2068	25.2577	25.2415	25.4002	25.4234	25.4209	25.3934
P21304	PWP1	Periodic tryptophan protein 1	28.1888	28.1064	28.3181	28.1438	27.9649	27.8787	27.9752	27.8944	27.2231	27.2789	27.1131	27.1107	27.2306	27.2501	27.1039	27.2218	26.7575	26.8769	26.7402	26.8333
P21306	ATP15	ATP synthase subunit epsilon, mitochondrial	26.1854	26.5361	27.1869	26.3243	26.5496	26.5374	26.613	26.3859	26.6648	26.687	26.6254	26.5088	26.6465	26.6486	26.5752	26.7279	26.5788	26.4956	26.4778	26.5619
P21339	MSB1	Morphogenesis-related protein MSB1	23.3665	23.3559	22.6099	22.8328	21.4281	21.69	21.7528	21.9446	19.7968	20.055	19.8639	18.5432	19.4826	19.9327	16.8853	20.4468	19.8769	19.1369	17.6755	15.4597
P21372	PRP5	Pre-mRNA-processing ATP-dependent RNA helicase PRP5	20.714	21.7934	16.906	21.4298	20.7606	21.0274	21.0988	20.5635	21.5053	21.2064	21.1415	21.1466	21.2483	21.1971	21.2779	21.244	21.06	21.0539	20.7756	21.1667
P21373	UTR1	NAD(+) kinase	24.4164	23.7137	23.5427	24.209	23.5576	22.8419	23.8569	24.0006	23.1765	24.3	24.2518	24.0461	24.1008	24.4758	24.0635	24.4317	23.7097	23.5022	23.688	23.8506
P21374	ISY1	Pre-mRNA-splicing factor ISY1	21.5773	21.6558	20.2186	21.2186	21.6299	21.0332	21.0183	21.0652	21.454	21.3549	21.1866	21.3011	21.3752	20.965	20.9417	21.2717	21.1217	21.2749	20.927	21.297
P21375	OSM1	Fumarate reductase 2	24.9334	24.919	24.9061	25.3525	24.99	25.2969	25.0711	25.2169	25.6053	25.3971	25.4296	25.4553	24.8607	24.8919	24.9289	24.8613	25.065	25.2435	25.317	25.3148
P21524	RNR1	Ribonucleoside-diphosphate reductase large chain 1	26.4995	26.1332	25.9304	26.0419	25.7789	25.8832	25.6403	25.6937	22.9359	23.4475	21.2878	23.5141	24.8518	25.0696	24.8804	25.0466	24.8536	24.4729	24.8171	24.7431
P21538	REB1	DNA-binding protein REB1	27.1938	27.2285	27.0646	27.1137	26.6662	26.589	26.594	26.5986	26.2436	26.787	26.5276	26.4706	26.6695	26.9451	26.7443	26.9528	26.6932	26.9549	26.7748	26.7741
P21560	CBP3	Protein CBP3, mitochondrial	23.925	23.7986	24.0251	24.1694	23.5223	24.0826	23.421	23.9622	25.3376	24.9372	24.7272	25.2926	24.6197	24.6978	24.9564	23.7896	24.1528	24.4079	25.2988	25.3705
P21576	VPS1	Vacuolar protein sorting-associated protein 1	29.5552	29.4623	29.6285	29.5226	29.3249	29.4139	29.312	29.2716	29.2509	29.3367	29.3399	29.2833	29.1909	29.2572	29.143	29.2577	29.1285	29.1462	29.0703	29.0519
P21657	DAL81	Transcriptional activator protein DAL81	20.2286	19.6235	18.042	19.0773	21.4266	21.1721	21.8825	21.557	21.6769	21.9846	21.9955	21.9108	21.6926	22.0879	21.9029	22.1211	22.2179	22.2789	22.0625	22.0505
P21672	RNR3	Ribonucleoside-diphosphate reductase large chain 2	19.3217	20.3143	18.9919	20.5147	20.3797	20.3899	20.2832	20.417	19.6731	16.3385	16.34	16.9343	18.4617	18.2783	19.311	19.1454	18.8411	19.3266	19.2796	19.3861
P21734	UBC1	Ubiquitin-conjugating enzyme E2 1	26.9878	27.5354	28.0996	27.2821	27.2583	27.0602	27.1778	27.1815	27.2831	27.3879	27.3969	27.0961	27.3174	27.531	27.1092	27.4961	27.2459	26.9991	26.9399	26.9454
P21771	MRPS28	37S ribosomal protein S28, mitochondrial	24.3765	24.2454	21.5631	24.1313	23.7739	23.8568	23.5166	23.0538	23.1533	22.8247	22.8961	23.3794	23.9818	23.49	24.0927	23.569	23.418	23.651	23.4748	23.6805
P21801	SDH2	Succinate dehydrogenase [ubiquinone] iron-sulfur subunit, mitochondrial	26.1455	26.6006	26.8665	26.4413	25.9589	25.8177	25.9415	26.0307	26.7491	26.7897	26.7594	26.6209	27.0798	27.2309	26.9653	27.2522	26.9643	26.8637	26.7903	26.8161
P21825	SEC62	Translocation protein SEC62	19.8012	19.6652	19.4134	19.9954	19.8591	19.9551	19.9357	19.9595	20.2433	20.1954	20.2005	20.2677	20.2847	20.0818	20.252	20.0695	20.2737	20.2222	20.4112	20.5081
P21826	DAL7	Malate synthase 2, glyoxysomal	18.0201	20.7868	19.524	20.6206	26.9206	26.3322	26.912	26.5453	28.3343	28.2701	28.2503	28.1562	27.7761	27.836	27.7842	27.744	28.5912	28.5397	28.5495	28.5461
P21827	SRM1	Guanine nucleotide exchange factor SRM1	27.2393	27.2451	27.6381	27.0613	27.1411	26.8995	27.1273	27.0955	26.5898	26.5607	26.5499	26.4166	26.774	26.9136	26.712	26.8821	26.7753	26.7095	26.6156	26.6501
P21951	POL2	DNA polymerase epsilon catalytic subunit A	20.0098	23.4924	24.4943	18.5491	19.5432	19.848	19.9898	19.8312	18.4357	18.1183	19.6238	15.3742	16.2804	18.1402	19.5921	18.2008	19.9171	15.4506	20.4984	19.3446
P21954	IDP1	Isocitrate dehydrogenase [NADP], mitochondrial	30.7352	29.3997	29.7903	30.6803	30.8288	30.9931	30.7224	30.9024	32.1153	31.9831	31.9358	32.0338	31.5587	31.4032	31.609	31.3973	31.6284	31.6262	31.741	31.7693
P21957	OPI1	Transcriptional repressor OPI1	23.7287	23.6044	23.6627	23.439	23.5412	23.9095	23.5674	23.1513	22.814	23.4551	23.1608	23.0359	22.877	22.6782	23.071	22.8524	23.2324	23.461	23.1081	22.9693
P21965	MCK1	Protein kinase MCK1	26.44	25.6725	25.8551	25.8457	26.0475	26.2844	25.851	26.0668	26.7146	26.5296	26.4543	26.6852	26.7378	26.4656	26.8749	26.4864	26.8176	26.8519	27.0695	27.1725
P22007	RAM1	Protein farnesyltransferase subunit beta	22.8932	24.6032	24.322	24.7069	23.2268	22.893	22.7645	23.0499	23.2971	22.917	23.1613	23.0795	22.8642	22.9711	23.1973	23.4565	23.4932	23.3727	23.4791	23.4036
P22023	KRE5	Killer toxin-resistance protein 5	23.2502	22.753	22.7008	23.455	23.7689	23.8439	23.5385	23.7707	24.2401	24.2681	24.0557	24.0926	23.1455	23.2759	23.2147	22.7996	23.8571	23.9031	23.9981	24.0023
P22035	BAS1	Myb-like DNA-binding protein BAS1	22.9423	22.4995	22.514	21.0033	23.3058	23.447	23.699	23.7667	23.803	23.5494	23.9012	23.1476	23.8124	24.2764	24.1059	24.0461	23.924	23.8389	23.6686	23.9139
P22082	SNF2	Transcription regulatory protein SNF2	24.2689	24.3588	22.4103	23.8234	23.7126	23.6904	23.8251	23.9872	23.7492	23.9544	23.7926	23.8532	23.8129	24.0804	23.8081	24.1095	23.9147	24.0958	23.949	23.831
P22108	APA2	Diadenosine 5',5'''-P1,P4-tetraphosphate phosphorylase 2	21.4868	21.0264	19.5489	20.028	23.5611	23.3761	23.3885	23.1896	22.6485	23.0054	22.8461	22.8633	23.0739	23.3144	22.9558	23.4404	22.9083	22.7898	22.6618	22.5719
P22133	MDH2	Malate dehydrogenase, cytoplasmic	25.2103	24.9138	25.6293	24.6241	25.1453	24.7495	24.5016	24.9836	24.6654	24.6189	24.769	24.5397	23.6093	24.4801	23.9594	24.4673	24.3624	23.8929	24.1786	24.52
P22134	MAG1	DNA-3-methyladenine glycosylase	23.1308	22.3785	21.1981	23.1121	23.7393	24.3977	23.9063	23.7556	24.3726	24.6192	24.6109	24.4418	24.9492	24.7232	24.754	24.66	24.8985	24.6921	24.8643	24.8965
P22135	ATP12	Protein ATP12, mitochondrial	23.6922	23.8706	23.0713	23.7546	24.1281	24.2213	24.3896	24.3143	24.2879	24.1649	24.1888	23.9734	24.0849	24.346	24.0897	24.497	24.5133	23.8457	24.5993	24.6793
P22136	AEP2	ATPase expression protein 2, mitochondrial	19.7485	19.1721	19.7094	18.4291	16.931	18.0209	14.8236	18.2446	17.9009	17.9934	17.5273	18.844	18.0112	17.3534	18.3778	17.549	17.8544	17.6094	18.2783	18.3638
P22137	CHC1	Clathrin heavy chain	27.3725	26.3802	26.5835	26.6982	27.7716	27.7541	27.7403	27.818	28.7408	28.6267	28.588	28.6397	28.6142	28.4938	28.5806	28.441	28.8959	28.8455	29.0236	29.1531
P22138	RPA135	DNA-directed RNA polymerase I subunit RPA135	25.8131	25.7625	25.809	25.7125	25.6604	25.5809	25.6158	25.5654	25.643	25.5694	25.2753	25.5491	25.4874	25.3965	25.5799	25.5221	25.5547	25.2463	25.5784	25.5694
P22139	RPB10	DNA-directed RNA polymerases I, II, and III subunit RPABC5	25.8276	25.775	25.28	25.8975	25.4699	25.3787	25.4363	25.4826	25.4262	25.1718	25.4041	25.4282	24.8618	25.1233	24.7198	24.6164	24.5324	25.193	25.2186	24.0707
P22141	PRE1	Proteasome subunit beta type-4	26.8968	26.7054	27.0658	26.6895	27.1556	27.1103	27.144	27.1831	26.8959	26.8215	26.7482	26.7067	27.2531	26.92	27.2264	27.0867	26.7824	26.78	26.8674	26.9602
P22146	GAS1	1,3-beta-glucanosyltransferase GAS1	28.7656	28.9075	29.2198	28.6214	28.0838	27.9629	28.1458	28.1298	27.3442	27.4516	27.4514	27.2012	27.3472	27.5766	27.1994	27.5805	27.7415	27.7138	27.5137	27.5067
P22147	XRN1	5'-3' exoribonuclease 1	26.1549	25.5605	25.2446	25.6215	25.6812	25.5911	25.3712	25.5427	26.4786	26.5868	26.432	26.5924	25.8092	25.8165	25.9816	25.6785	26.4271	26.4838	26.6076	26.5706
P22202	SSA4	Heat shock protein SSA4	28.0095	27.992	28.2571	27.8215	26.9637	26.8367	26.9926	26.9056	26.2697	26.4156	26.4909	26.2895	26.0475	26.1434	25.7065	26.0357	26.2258	26.1557	26.1163	26.2241
P22203	VMA4	V-type proton ATPase subunit E	30.2344	30.3111	30.7481	30.0741	30.1076	29.892	30.1256	30.1141	29.8569	29.9656	29.9712	29.7265	29.5408	29.7644	29.3687	29.7039	29.6943	29.6549	29.4991	29.4232
P22204	DBF2	Cell cycle protein kinase DBF2	19.6924	19.5133	18.8358	17.0079	20.2626	20.4256	20.3298	20.486	19.6729	19.4296	19.7769	19.9263	19.8304	19.2783	19.1911	19.7122	19.7624	20.1199	19.8517	19.7032
P22211	NPR1	Nitrogen permease reactivator protein	23.6483	23.5557	21.8061	23.8339	25.0742	24.7894	25.0733	25.0581	25.0876	25.0384	25.1272	25.0274	25.7312	25.7226	25.7188	25.7925	25.7059	25.7128	25.5448	25.6194
P22213	SLY1	Protein SLY1	26.0413	26.0499	26.088	25.9021	25.9874	25.9874	25.8423	26.0051	25.8836	25.6219	25.6609	25.7614	26.0135	25.8153	26.0031	25.996	26.1694	25.9895	26.1489	26.1339
P22214	SEC22	Protein transport protein SEC22	21.4348	20.3069	20.8522	22.5064	22.4476	22.1369	20.6458	21.6849	22.6225	21.9425	21.9621	22.6235	22.4511	21.5088	22.6992	20.7922	22.2746	22.5962	23.1037	23.1876
P22216	RAD53	Serine/threonine-protein kinase RAD53	19.2258	17.7698	19.4699	18.5774	16.6349	18.8053	18.8699	17.7015	18.3502	16.579	16.8031	19.2675	18.5941	17.8864	20.4074	18.5751	20.86	20.3644	19.9983	20.7334
P22217	TRX1	Thioredoxin-1	25.06	28.5071	29.0263	28.2722	27.8804	27.7001	27.878	27.7941	27.4668	27.5536	27.5442	27.3684	27.2535	27.4725	27.0731	27.3995	27.3616	27.2437	27.0748	27.084
P22224	SEC15	Exocyst complex component SEC15	23.3598	22.0659	19.4951	23.0341	23.3352	23.6226	23.4165	23.3796	23.71	24.1707	23.9489	24.2553	23.6866	23.3287	23.8962	23.3271	23.5654	23.6067	23.5254	24.2299
P22276	RET1	DNA-directed RNA polymerase III subunit RPC2	23.7657	23.2009	23.1248	23.2493	23.5815	23.7932	23.5459	23.3679	23.2912	23.0666	23.7146	23.0825	23.4997	23.5194	23.5923	23.5199	23.6432	23.8397	23.8597	23.9321
P22336	RFA1	Replication factor A protein 1	25.8724	25.6192	25.712	25.8699	25.8798	25.9697	25.806	25.9002	25.9988	25.9601	25.8578	25.9407	26.0387	25.874	26.0963	25.956	26.1407	26.2168	26.3058	26.353
P22353	MRPL8	54S ribosomal protein L8, mitochondrial	23.1856	22.5757	22.9293	23.5063	22.4197	23.268	22.633	22.3848	23.156	23.0613	22.7526	23.431	23.3868	22.9094	23.5544	22.9567	23.089	23.2781	23.571	23.5273
P22354	MRPL20	54S ribosomal protein L20, mitochondrial	24.7658	24.3593	23.2858	24.4425	24.573	24.5381	24.4993	24.4644	24.433	24.5338	24.4553	24.3278	24.5572	24.4476	24.3486	24.5424	24.295	24.2934	24.1386	24.2827
P22434	PDE1	3',5'-cyclic-nucleotide phosphodiesterase 1	24.3618	24.494	21.8065	23.9988	24.5501	24.7273	24.6405	24.6118	25.1754	25.1817	25.1222	25.1384	25.0634	24.9226	24.9663	24.9576	25.2715	25.2657	25.2026	25.2966
P22438	MSM1	Methionine--tRNA ligase, mitochondrial	22.5007	19.0744	20.5549	19.0605	18.984	21.1868	20.363	21.2544	22.8715	23.5148	22.5322	23.3417	21.9525	22.5003	21.3751	18.6711	21.9946	21.949	23.848	22.2505
P22470	SAN1	Protein SAN1	25.2924	24.838	24.1166	24.609	24.9475	24.9165	24.9599	24.7095	24.074	24.4568	23.7788	24.0945	24.1327	24.0072	24.0121	23.5173	24.0996	24.5102	23.9552	22.7186
P22515	UBA1	Ubiquitin-activating enzyme E1 1	28.8086	28.5234	28.8974	28.6048	29.1943	29.1222	29.206	29.1782	28.9695	28.9947	28.9333	28.8557	29.0951	29.0871	29.0498	29.1094	28.9865	28.8942	28.9642	29.0273
P22517	CMK2	Calcium/calmodulin-dependent protein kinase II	25.861	25.5452	25.9235	25.6372	26.263	26.1684	26.1291	26.1322	26.6345	26.6097	26.5576	26.5267	26.8409	26.6473	26.8588	26.7602	26.4157	26.4874	26.5046	26.5797
P22543	VPS34	Phosphatidylinositol 3-kinase VPS34	19.714	21.2239	20.1773	21.1939	21.4054	21.6195	21.4012	21.4227	22.3061	21.6337	21.8038	22.3964	23.5824	21.9917	21.9257	21.6296	23.3739	23.2235	23.648	23.6123
P22579	SIN3	Transcriptional regulatory protein SIN3	25.4457	26.0523	26.1433	25.6609	25.295	25.4411	25.5989	25.2116	25.9642	25.8584	25.8894	25.8922	25.6185	25.8912	25.6583	25.8421	25.8175	25.6776	25.6552	25.7337
P22580	AMD2	Probable amidase	23.7461	19.0358	18.3959	18.9206	25.7023	25.2724	25.6605	25.5125	26.5908	26.4311	26.4611	26.3526	26.5268	26.5647	26.4309	26.5307	26.6564	26.6315	26.5406	26.4926
P22696	ESS1	Peptidyl-prolyl cis-trans isomerase ESS1	27.1048	27.2356	27.6356	26.8597	26.7106	26.5392	26.6863	26.6561	26.6577	26.8089	26.8317	26.5975	26.5891	26.8204	26.4758	26.7754	26.6776	26.6417	26.5224	26.457
P22803	TRX2	Thioredoxin-2	23.7822	28.659	29.2792	28.3987	29.1147	28.8936	29.2261	29.0891	29.4443	29.5845	29.6141	29.352	29.1747	29.4815	29.0451	29.3856	29.2324	29.1508	28.9539	28.9814
P22804	BET1	Protein transport protein BET1	22.9061	22.5138	22.3137	22.7429	21.7923	22.6022	22.5606	22.4198	21.7274	22.1444	22.2321	22.0234	22.0093	21.923	22.4116	22.0452	21.442	21.4202	21.5768	22.0749
P22855	AMS1	Alpha-mannosidase	23.7625	23.7408	26.978	23.9925	24.8143	24.841	24.8922	25.0373	26.9415	26.8894	26.8097	26.8755	26.8272	26.9149	26.6959	26.9326	27.2093	27.0091	27.2308	27.2955
P22936	APN1	DNA-(apurinic or apyrimidinic site) lyase 1	25.905	25.8997	26.009	25.8873	26.0057	25.9287	25.9099	26.0452	25.8145	25.8037	25.8042	25.784	25.5235	25.5358	25.4888	25.4173	25.6542	25.6142	25.5018	25.5965
P22943	HSP12	12 kDa heat shock protein	27.6805	28.1767	28.3302	27.9066	27.0539	26.9648	26.9557	26.8626	29.802	30.0566	30.1669	30.0642	30.4442	30.6618	30.4037	30.889	30.7979	30.7254	30.4354	30.3476
P23059	MAK31	N-alpha-acetyltransferase 38, NatC auxiliary subunit	21.2877	21.8738	20.5383	21.8503	21.5507	21.4226	21.4823	21.4711	21.0221	21.0797	21.0921	20.9477	20.782	20.7078	21.0467	20.7483	21.0531	21.2151	20.9241	21.1614
P23060	MAK32	Protein MAK32	17.7813	18.9467	19.2098	19.2493	18.427	17.8432	17.5482	15.3737	16.9159	18.6527	17.6087	17.8112	19.5116	18.0537	17.5761	17.2586	19.1442	18.8549	17.167	19.1029
P23180	AIM17	Probable oxidoreductase AIM17	25.7943	26.1182	26.3454	25.8074	27.0683	26.7923	27.0315	26.8539	28.2004	28.3073	28.3236	28.1971	29.027	29.1405	28.9182	29.1664	28.4639	28.348	28.2462	28.2781
P23201	SPA2	Protein SPA2	27.4909	27.3187	27.2875	27.1126	26.4888	26.2903	26.6179	26.5299	25.7777	25.8215	25.9143	25.5812	25.9485	25.9883	25.7296	25.9892	25.9185	25.7991	25.7404	25.7176
P23202	URE2	Transcriptional regulator URE2	25.0357	24.5906	25.4858	24.979	25.1027	24.9869	24.823	25.0191	25.0399	24.8847	24.6694	24.8409	24.8703	24.4823	25.0163	24.6209	24.5925	24.7089	24.9006	25.0641
P23248	RPS1B	40S ribosomal protein S1-B	28.0634	27.6041	28.1787	28.2025	26.9304	27.5685	26.7621	26.8365	26.8233	26.4038	26.4401	27.3343	26.2043	25.613	26.4715	25.6113	25.3684	25.847	26.4624	26.5059
P23250	RPI1	Negative RAS protein regulator protein	19.8959	19.3239	19.2644	20.0175	18.0527	19.2143	17.3523	17.5452	17.6756	18.1378	18.1409	19.2025	17.6853	19.1209	17.5165	19.4901	19.3517	19.594	18.6873	19.4081
P23254	TKL1	Transketolase 1	30.7829	30.599	30.9831	30.6559	30.3518	30.3346	30.2702	30.3006	30.2002	30.1209	30.0525	30.0617	30.1425	30.0806	30.1674	30.0965	30.248	30.2058	30.2991	30.3658
P23255	TAF2	Transcription initiation factor TFIID subunit 2	21.3099	22.0368	23.4624	22.5387	19.5013	19.1762	20.1629	21.2354	21.1446	21.3339	21.7362	22.0615	21.3643	21.4581	21.2126	21.384	21.7892	21.703	21.8808	21.3115
P23285	CPR2	Peptidyl-prolyl cis-trans isomerase B	18.9478	21.558	20.6623	21.3797	19.6003	19.5584	19.4794	20.3239	20.5537	20.6355	20.5775	20.3296	18.9033	20.061	18.8679	19.2223	19.5235	19.5495	20.1637	19.9456
P23287	CNA1	Serine/threonine-protein phosphatase 2B catalytic subunit A1	24.2072	23.8828	23.2391	23.2638	24.7986	24.6398	24.6494	24.7119	24.7743	24.8844	24.8064	24.8879	24.9041	24.876	24.7771	24.7812	25.0852	24.8596	24.7123	24.865
P23291	YCK1	Casein kinase I homolog 1	25.7936	25.5448	25.4933	25.4658	25.4256	25.3499	25.3016	25.2623	25.5045	25.4618	25.392	25.3505	25.662	25.6672	25.6219	25.6846	25.7115	25.6141	25.6183	25.6868
P23292	YCK2	Casein kinase I homolog 2	25.8813	25.5056	25.2331	25.5414	25.6919	25.6509	25.5593	25.6327	25.8441	25.7531	25.5999	25.7524	25.7351	25.6797	25.9097	25.7192	25.7012	25.7202	25.8054	25.835
P23293	SGV1	Serine/threonine-protein kinase BUR1	23.5461	23.1326	21.5862	22.728	23.3185	23.0525	23.2995	23.3135	23.5676	23.7285	23.6651	23.5307	23.71	23.7543	23.538	23.6066	23.612	23.3727	23.3736	23.2504
P23301	HYP2	Eukaryotic translation initiation factor 5A-1	30.0113	30.5257	31.093	30.2134	29.6302	29.4958	29.7336	29.5894	28.8683	29.0242	28.957	28.5824	29.34	29.4466	29.0297	29.5166	29.3464	29.2284	28.9355	28.8947
P23394	PRP28	Pre-mRNA-splicing ATP-dependent RNA helicase PRP28	21.6376	20.1688	17.3606	21.3078	20.9705	21.5507	20.3358	21.4661	22.2842	22.1574	22.7824	22.0412	23.0135	22.8533	23.099	23.0252	22.7571	22.9829	23.1598	22.9518
P23493	MBR1	Mitochondrial biogenesis regulation protein 1	18.8879	18.5671	19.3698	18.6458	20.0989	19.196	17.378	17.9456	19.2842	19.8488	19.4604	19.3841	20.3372	20.5138	20.2697	21.1148	19.5463	19.4419	19.7657	19.6277
P23500	MRS4	Mitochondrial RNA-splicing protein MRS4	19.3554	21.8857	18.9938	21.7916	20.162	20.9406	20.5955	19.9637	22.2047	22.0963	21.7452	22.8255	22.4937	22.1818	22.5459	22.37	23.1181	22.7883	23.3848	23.4701
P23503	NAR1	Cytosolic Fe-S cluster assembly factor NAR1	20.524	20.4071	20.0623	19.6845	20.562	20.4841	20.0372	20.6351	20.0313	20.284	20.1795	19.9019	19.9249	19.724	20.3041	20.208	19.3956	20.6732	20.6368	20.6419
P23542	AAT2	Aspartate aminotransferase, cytoplasmic	29.7491	29.3997	29.8677	29.5631	30.2234	30.1892	30.0825	30.2293	29.7274	29.6164	29.5432	29.4999	29.6317	29.4183	29.6814	29.4774	29.6003	29.6105	29.7418	29.8062
P23594	PPH21	Serine/threonine-protein phosphatase PP2A-1 catalytic subunit	22.4165	22.7347	23.2094	22.5996	22.7724	22.812	22.8311	22.8643	22.4886	22.4279	22.2899	22.1724	22.6552	22.2529	22.7622	22.7307	22.7816	22.8331	22.8377	22.7852
P23595	PPH22	Serine/threonine-protein phosphatase PP2A-2 catalytic subunit	23.8624	23.3573	23.6955	23.5222	23.7761	23.692	23.6848	23.6324	24.3082	24.3709	24.1425	24.2695	23.8179	23.6195	23.6883	23.6961	23.4053	23.5513	23.4854	23.4358
P23615	SPT6	Transcription elongation factor SPT6	25.4029	24.6164	23.9282	24.931	25.3496	25.6073	25.3121	25.1629	25.5441	25.3545	25.4003	25.6237	25.6717	25.4524	25.9385	25.5343	25.9304	25.9014	26.2821	26.3643
P23638	PRE9	Proteasome subunit alpha type-3	27.5935	27.4531	28.0146	27.4329	27.6332	27.6833	27.7091	27.7316	27.5036	27.4577	27.4025	27.3951	27.3812	27.3637	27.4796	27.4004	27.3187	27.2938	27.3389	27.4374
P23639	PRE8	Proteasome subunit alpha type-2	27.3754	27.8327	28.4009	27.7871	28.2923	28.0191	28.2812	28.1109	27.7571	27.9239	27.9159	27.9042	27.877	27.9422	27.8854	27.9105	27.3517	27.3956	27.5706	27.6056
P23641	MIR1	Mitochondrial phosphate carrier protein	25.2631	25.136	25.6329	25.891	25.3909	26.0774	25.5124	25.551	25.9676	25.891	25.9409	26.4976	26.6341	26.1477	27.0033	26.2476	26.2922	26.423	26.9925	27.0446
P23642	VAN1	Mannan polymerase I complex VAN1 subunit	25.6537	25.3505	25.5268	25.201	25.1661	25.2273	25.1715	25.2042	24.7206	24.7963	24.8451	24.8548	24.5499	24.6753	24.5907	24.6184	24.5963	24.6568	24.6112	24.5441
P23643	VPS3	Vacuolar protein sorting-associated protein 3	17.627	18.0803	20.7446	18.3419	15.3266	19.0793	18.7905	17.0388	17.8529	16.1871	15.0804	19.5644	17.7088	15.638	20.2037	18.2143	17.8509	19.0673	17.7686	18.0142
P23644	TOM40	Mitochondrial import receptor subunit TOM40	27.7519	27.9074	28.2927	27.872	27.852	27.6442	27.7972	27.823	27.4299	27.3993	27.3338	27.2302	27.5031	27.4979	27.4339	27.5355	27.3554	27.2566	27.2194	27.2441
P23724	PRE7	Proteasome subunit beta type-6	27.7962	27.6596	28.01	27.458	27.5247	27.352	27.6516	27.6492	27.3671	27.6098	27.5991	27.3846	27.3977	27.5162	27.3843	27.5101	27.1302	27.1822	27.0265	27.0391
P23776	EXG1	Glucan 1,3-beta-glucosidase I/II	25.7024	26.5499	26.9683	26.5617	25.4002	25.4102	25.4692	25.5328	25.78	25.7675	25.771	25.6782	25.355	25.4267	25.3307	25.4781	24.9786	24.9158	24.9068	24.9908
P23796	RIT1	tRNA A64-2'-O-ribosylphosphate transferase	19.3051	18.1306	20.984	18.1103	19.4171	19.1191	19.5074	19.4707	19.6115	19.627	19.6216	20.1367	20.0452	19.4551	19.8551	19.5087	19.878	19.9759	20.1679	20.0456
P23833	SCO1	Protein SCO1, mitochondrial	23.5137	23.9289	23.096	23.8319	23.8692	24.0037	24.0368	24.0209	23.9007	24.3733	24.2601	24.0394	23.8969	24.0086	24.0103	24.164	23.5987	24.043	23.9082	23.8261
P23900	FPS1	Glycerol uptake/efflux facilitator protein	20.8662	20.1415	19.809	19.5736	21.2683	21.2724	21.4659	20.7997	21.4077	21.8377	21.2884	21.8541	21.4745	21.9992	21.4227	21.4851	21.7091	21.6151	21.6815	21.396
P24000	RPL24B	60S ribosomal protein L24-B	25.6094	25.3847	25.5206	25.2998	24.4446	24.8278	24.6189	24.619	24.3476	24.1253	24.072	24.6365	23.6875	23.6085	23.7253	23.5534	23.7595	23.6785	23.7381	23.93
P24004	PEX1	Peroxisomal ATPase PEX1	17.9749	18.5195	19.5622	17.6553	21.2753	22.8226	22.6365	22.1632	21.9304	21.0344	22.1131	19.4199	22.1284	22.2124	21.8832	22.1327	22.6091	22.4124	21.8389	22.4649
P24031			28.6106	28.5758	28.5939	28.3957	27.9747	27.8053	28.0402	28.0938	25.4467	24.8463	24.7209	24.7241	24.4327	24.8359	24.3547	24.1964	17.1594	19.3189	18.9174	19.1304
P24276	SSD1	Protein SSD1	27.3904	27.1849	27.2883	27.1737	27.35	27.2626	27.3024	27.3499	27.4334	27.406	27.4527	27.3457	27.5641	27.6556	27.5235	27.6734	26.7604	26.7688	26.7281	26.6024
P24279	MCM3	DNA replication licensing factor MCM3	26.6825	26.3868	26.5807	26.5726	26.3909	26.491	26.2883	26.145	23.5557	23.785	24.1332	23.3916	25.4642	25.5079	25.2987	25.5619	25.7389	25.7171	25.6633	25.5974
P24280	SEC14	SEC14 cytosolic factor	28.7413	28.5363	29.0065	28.5913	28.4514	28.4716	28.3162	28.3832	27.9649	27.8764	27.7827	27.8055	27.8827	27.713	27.946	27.786	27.8776	27.8996	27.9972	28.0448
P24384	PRP22	Pre-mRNA-splicing factor ATP-dependent RNA helicase PRP22	20.9672	20.8738	21.0445	21.1403	18.1271	19.3911	19.0884	18.2986	18.4994	17.6948	18.8175	19.8212	19.1105	18.1132	19.381	17.735	21.374	21.2555	21.2945	20.9091
P24482	DPB2	DNA polymerase epsilon subunit B	23.6589	23.0239	22.4516	22.8647	23.4034	23.2255	23.1843	23.6583	22.3691	22.4505	22.4454	21.7464	22.6	22.6337	22.1221	21.9685	22.4807	22.5667	22.8094	22.4888
P24521	ERG8	Phosphomevalonate kinase	25.911	24.8397	24.5683	26.1415	26.4781	26.6363	26.3066	26.3143	26.7901	26.6745	26.6476	26.3313	26.4021	25.9837	26.0909	26.0844	26.104	26.2027	26.1605	26.386
P24583	PKC1	Protein kinase C-like 1	24.0775	23.0287	20.4562	21.7184	23.5992	23.2188	23.6582	23.7839	24.256	24.129	24.2057	24.3994	24.1303	24.1414	24.3281	24.1155	24.3095	24.1474	24.374	24.4206
P24783	DBP2	ATP-dependent RNA helicase DBP2	29.479	29.131	29.3735	29.1712	28.7755	28.6294	28.6613	28.6309	27.3245	27.1721	27.1328	27.088	27.1506	27.1724	27.1634	27.0296	27.0292	27.0614	27.0388	26.9755
P24784	DBP1	ATP-dependent RNA helicase DBP1	21.6359	19.0805	17.2867	19.3495	21.1258	21.6858	19.5597	21.5227	24.8267	24.9618	25.2696	25.3813	25.3154	25.4534	25.2479	23.8611	25.2411	25.1421	23.7754	24.5689
P24813	CAD1	AP-1-like transcription factor YAP2	22.0368	21.7752	21.9094	22.1062	22.1661	21.9877	22.2691	22.147	20.2828	20.2424	20.2997	20.8628	20.2001	21.0706	19.8125	21.0835	21.0612	20.9744	20.7106	21.0833
P25036	YSP3	Subtilisin-like protease 3	17.3589	20.0483	18.1011	18.3827	21.5728	17.9444	17.6536	18.7132	23.4886	24.2214	23.9121	23.7698	23.8423	23.9668	23.6771	23.8366	25.0286	24.9066	24.8368	24.774
P25037	UBP1	Ubiquitin carboxyl-terminal hydrolase 1	26.1239	25.9821	26.3008	25.7114	25.4717	25.3505	25.4883	25.3561	25.4196	25.4448	25.4919	25.2344	25.2868	25.3021	25.1318	25.4965	25.184	25.249	25.1197	25.1674
P25038	IFM1	Translation initiation factor IF-2, mitochondrial	23.1441	23.2144	22.013	23.5243	21.1472	21.1665	16.6718	21.7618	22.4055	18.8395	22.1053	21.2718	20.1121	21.1266	21.8455	21.2005	20.4236	17.5955	20.9643	22.5267
P25039	MEF1	Elongation factor G, mitochondrial	24.0998	24.025	24.1393	24.464	24.51	24.4226	24.5487	24.4732	24.9287	24.9248	24.8403	24.9401	25.4256	25.3239	25.3785	25.4005	25.0522	25.1348	25.0697	25.1511
P25040	TSR4	20S rRNA accumulation protein 4	26.6803	26.7102	26.9293	26.4573	25.9209	25.7158	25.9312	25.9342	24.9696	25.2798	25.1088	24.8832	25.1054	25.2417	25.0193	25.0611	25.0271	24.7992	24.5706	24.5613
P25042	ROX1	Repressor ROX1	21.1058	20.4267	18.9	20.2863	19.3493	19.0607	19.3948	18.8314	18.7891	18.6163	18.1628	19.089	18.8134	18.6366	18.6855	16.9029	18.9303	18.3876	16.648	19.1705
P25043	PUP1	Proteasome subunit beta type-2	25.6718	25.2389	25.5948	25.2894	25.8436	25.8141	25.7792	25.8285	25.4137	25.2154	25.1205	25.2611	25.4013	25.0578	25.5685	25.3057	25.188	25.2098	25.3475	25.5097
P25044	PTP1	Tyrosine-protein phosphatase 1	22.71	21.712	20.5694	21.3477	22.8538	22.5411	22.1448	22.663	24.1881	24.1525	24.2929	23.8744	23.1171	23.0884	23.0933	23.1313	23.001	22.99	22.8691	23.0422
P25045	LCB1	Serine palmitoyltransferase 1	24.411	23.3382	23.0948	23.7794	24.4229	24.5558	24.3884	24.4541	23.622	23.3461	23.0288	23.3387	24.0285	23.533	24.1762	23.3252	23.7999	24.0072	24.3624	24.2298
P25046	ROX3	Mediator of RNA polymerase II transcription subunit 19	21.7951	21.667	17.7538	21.7152	21.0889	21.0925	20.4717	20.5601	21.1418	16.9067	21.0219	21.404	21.7616	21.9479	20.8359	21.8007	21.5223	17.544	20.3767	18.407
P25087	ERG6	Sterol 24-C-methyltransferase	29.3083	29.1131	29.468	29.2554	28.5226	28.427	28.4437	28.4897	28.1786	28.13	28.1116	28.0684	28.2554	28.2066	28.2679	28.2779	28.6927	28.6993	28.619	28.7578
P25270	MRM1	rRNA methyltransferase 1, mitochondrial	21.9052	21.6867	21.6478	22.2151	23.5863	23.6843	22.1535	23.0806	22.5783	22.2974	22.0688	23.1299	22.6136	22.8973	23.3569	22.7828	22.5898	23.2138	23.0662	23.3048
P25293	NAP1	Nucleosome assembly protein	27.9844	27.9883	28.36	27.7664	27.4197	27.1849	27.3574	27.3076	27.23	27.3327	27.2903	27.0634	27.0964	27.2666	26.8816	27.2537	27.1758	27.1055	26.9225	26.8742
P25294	SIS1	Protein SIS1	29.6356	29.8264	30.1572	29.5011	29.9738	29.8005	30.0889	30.0331	29.5202	29.6514	29.6675	29.4867	29.6504	29.9386	29.5152	29.89	29.5232	29.4445	29.3094	29.3144
P25296	CNB1	Calcineurin subunit B	25.3953	26.6253	27.0468	26.392	26.2462	26.0499	26.4039	26.3742	25.9606	26.0511	26.0749	25.9415	25.8771	26.2196	25.7037	26.063	26.0425	25.9995	25.8093	25.7631
P25298	RNA14	mRNA 3'-end-processing protein RNA14	21.7298	20.8612	19.4305	20.2194	21.0832	21.7076	21.3288	21.6727	21.109	22.0164	21.788	21.1096	21.6178	22.2114	21.9623	21.2398	21.2309	22.0126	21.4865	22.4837
P25299	RNA15	mRNA 3'-end-processing protein RNA15	24.3686	24.5552	23.8911	24.123	24.1107	23.892	24.3446	24.1821	23.4362	23.5854	23.6825	23.4094	23.6534	23.8852	22.8025	23.144	23.6532	22.8867	22.6884	23.2346
P25302	SWI4	Regulatory protein SWI4	22.3575	21.9975	21.6571	22.0275	21.0752	20.9743	21.0914	20.9602	21.0755	20.8761	20.9148	20.6833	21.4483	21.3502	21.4474	21.4916	21.7574	21.847	21.8425	21.722
P25303	SCJ1	DnaJ-related protein SCJ1	26.4657	26.2654	26.5718	26.442	26.3643	26.3541	26.2071	26.1582	25.0798	25.0659	25.0341	25.1636	24.8949	24.7064	25.0266	24.8692	24.9438	24.9196	24.77	24.9975
P25332	RBK1	Ribokinase	25.1989	25.1645	25.3853	25.3787	25.4771	25.3716	25.4511	25.3516	25.2738	25.413	25.4241	25.3037	24.965	25.2152	24.9404	24.8589	25.1557	25.296	25.3352	25.3924
P25334	CPR4	Peptidyl-prolyl cis-trans isomerase CPR4	25.8713	23.015	24.3087	25.5616	25.1525	25.435	25.4499	25.3464	21.3283	20.5404	21.4154	24.7727	21.839	24.6108	21.3782	24.757	21.5237	24.6474	21.2038	21.332
P25335	DAL2	Allantoicase	21.4335	18.0251	18.6545	21.7546	24.559	25.2562	25.3217	23.3391	26.4052	26.3243	26.3447	26.4109	25.762	25.6308	26.0045	25.3045	26.3197	26.461	26.77	26.8372
P25336	MSH3	DNA mismatch repair protein MSH3	21.2329	20.3801	19.5114	19.4583	20.0415	20.0221	20.0568	19.8455	21.368	21.168	21.4031	21.4012	20.8272	18.3279	19.8515	20.4525	21.7346	21.8431	21.9038	22.0634
P25337	BUD31	Pre-mRNA-splicing factor BUD31	15.0771	17.761	20.1287	19.3845	16.7681	18.4274	16.8107	17.2795	18.2339	16.2527	16.8129	18.0806	19.0278	19.9539	17.1202	20.3681	16.6441	17.3847	17.4938	18.5245
P25339	PUF4	Pumilio homology domain family member 4	26.3867	26.2286	26.2673	26.206	25.7821	25.6972	25.7774	25.5191	26.3453	26.669	24.8829	26.2308	25.9133	26.2327	26.107	25.7085	25.8603	26.3926	25.7555	24.6173
P25342	CDC10	Cell division control protein 10	25.3627	23.9156	25.089	25.6115	25.9027	25.8866	25.2503	25.1132	25.2702	25.1272	24.9775	25.2388	25.5591	25.3653	25.6534	25.1599	25.752	25.633	25.3612	25.8206
P25343	RVS161	Reduced viability upon starvation protein 161	28.0138	27.9705	28.2877	27.8722	27.7367	27.5936	27.6791	27.6773	27.6031	27.6578	27.7056	27.5596	27.1991	27.33	27.0236	27.3283	27.6123	27.6102	27.5039	27.5068
P25344	STE50	Protein STE50	24.2534	24.3059	23.7584	23.8702	23.3668	23.0593	23.3857	23.2832	22.9409	23.1903	23.3941	23.2384	22.1343	22.389	21.5188	22.2802	23.1931	22.971	22.883	22.7295
P25345	SLM5	Asparagine--tRNA ligase, mitochondrial	21.2515	21.7646	21.2125	21.7413	20.4267	19.9905	20.1754	20.3621	21.2299	20.8584	21.0077	21.3103	20.8353	20.6571	20.2313	20.3176	21.3268	20.8717	21.5058	21.6252
P25348	MRPL32	54S ribosomal protein L32, mitochondrial	22.8307	23.0052	23.0549	22.7688	22.6239	22.7269	22.5649	22.6746	22.6206	22.4771	22.4516	22.5664	22.2419	21.9759	22.2373	22.1391	22.0399	22.273	22.3054	22.2401
P25349	YCP4	Flavoprotein-like protein YCP4	26.4885	26.2972	26.568	26.2324	26.7496	26.7362	26.59	26.6289	26.7102	26.5803	26.4867	26.648	25.5634	25.3272	25.7495	25.5027	26.9465	26.9333	27.1263	27.2315
P25353	NPP1	Ectonucleotide pyrophosphatase/phosphodiesterase 1	24.1052	24.2912	24.5468	24.1502	24.1382	24.0754	24.1948	24.0908	24.1448	24.2471	24.1234	24.1753	23.4621	23.3957	23.2745	23.1507	24.2627	24.2669	23.9089	23.8315
P25355	CTR86	Copper transport protein 86	21.4059	19.3535	17.2639	20.8555	22.5306	23.0841	22.2523	22.6929	23.2075	22.8835	22.8921	23.3525	21.8993	20.5618	22.0714	21.6999	22.8269	22.7089	23.3687	23.3107
P25356	BPH1	Beige protein homolog 1	20.7951	21.9371	20.8671	21.6248	21.2859	20.9905	20.7686	20.9305	20.7771	21.3549	20.8388	21.0713	20.2606	20.8366	20.3157	21.0165	21.163	21.3221	20.6672	20.6725
P25357	SNT1	Probable DNA-binding protein SNT1	23.4235	23.2219	24.5056	24.6117	22.9499	22.7575	23.3955	22.7827	23.2979	23.184	23.2069	23.0616	22.6898	22.3474	23.6867	22.6547	23.1144	23.159	24.1292	22.9044
P25359	RRP43	Exosome complex component RRP43	24.6617	24.5164	23.8343	24.4776	24.7957	24.5822	24.6927	24.5567	24.7352	24.5459	24.7827	24.319	24.3265	24.2725	24.346	24.3535	24.7875	24.5359	24.758	24.8093
P25361	YCR043C	Uncharacterized protein YCR043C	24.3267	24.31	24.0885	24.1546	24.0132	23.8839	23.9099	23.9072	22.6584	22.8242	22.7452	22.7359	22.4362	22.7923	22.493	22.608	23.1651	22.9383	22.9995	22.7725
P25366	OCA4	Protein OCA4	21.3006	21.1043	21.4232	21.347	23.1829	23.1814	22.0858	22.4932	23.5397	24.0437	23.9412	23.9371	23.4363	22.168	23.3174	23.3558	23.6342	23.4375	23.6617	23.5795
P25367	RNQ1	[PIN+] prion protein RNQ1	26.7539	26.7822	26.8525	26.477	26.6434	26.3362	26.6291	26.543	25.9084	26.0496	26.1066	25.8365	25.5135	25.7441	25.2647	25.7679	26.0512	25.9969	25.8538	25.7071
P25368	RRP7	Ribosomal RNA-processing protein 7	24.8722	24.8836	24.8903	24.8505	24.5225	23.8027	24.3345	24.4261	23.3155	22.972	22.5598	23.5521	23.02	23.4233	23.3832	23.3545	23.4286	23.1406	22.8101	22.6525
P25369	LSB5	LAS seventeen-binding protein 5	24.0405	22.7246	23.1844	23.0799	23.8852	24.2878	23.8982	23.9556	24.9881	24.7992	24.757	24.9834	23.9234	23.4613	24.1556	23.6234	24.4703	24.6689	24.9285	24.8523
P25371	ADP1	Probable ATP-dependent permease	24.4973	22.7525	21.6834	22.9856	24.9064	24.7472	24.8281	24.8923	25.43	25.1044	25.2079	25.3515	25.0674	25.0289	24.4915	24.7191	25.519	25.6331	25.7169	25.8018
P25372	TRX3	Thioredoxin-3, mitochondrial	23.0768	25.8575	26.3868	25.5602	25.8104	25.5739	25.8083	25.833	26.8743	26.981	27.0505	26.8863	26.1772	26.4072	26.0576	26.4337	26.7893	26.6793	26.5301	26.5599
P25373	GRX1	Glutaredoxin-1	25.1166	27.2156	27.5793	27.0168	27.449	27.2713	27.551	27.4417	27.6703	27.7851	27.8137	27.5962	26.7639	27.0944	26.575	27.0173	27.4998	27.4201	27.2179	27.1728
P25374	NFS1	Cysteine desulfurase, mitochondrial	26.0762	26.163	26.5592	26.2918	26.0986	26.1634	26.0557	25.9593	26.4819	26.4091	26.2236	26.3862	26.0158	25.8606	26.1169	25.9076	26.7313	26.7422	26.8936	26.9883
P25375	PRD1	Saccharolysin	26.5373	26.5372	26.761	26.5282	26.7171	26.6252	26.6909	26.7118	26.2736	26.3238	26.3947	26.1466	25.4647	25.5479	25.2716	25.6056	26.2747	26.1809	26.0905	26.1136
P25376	AGP1	General amino acid permease AGP1	16.9632	19.053	19.1816	17.8245	19.8832	19.7252	18.8916	18.4193	17.7923	19.6084	19.2629	18.2739	18.824	19.4758	20.2903	19.0971	19.7701	20.592	19.9323	20.0583
P25378	RHB1	Rheb-like protein RHB1	16.859	18.7148	18.7487	18.0741	21.0886	20.5645	21.0352	20.7823	21.1856	21.0623	20.645	21.8592	20.8857	18.0068	19.286	20.2307	20.9868	21.0269	21.8414	21.9958
P25379	CHA1	Catabolic L-serine/threonine dehydratase	19.9459	19.2011	18.588	18.7107	20.0239	19.5151	20.5044	19.9982	19.2995	20.4851	19.9303	19.3241	20.5483	19.111	17.8076	17.8343	20.7472	20.753	20.9667	20.6149
P25382	RSA4	Ribosome assembly protein 4	22.2564	22.714	22.71	22.2356	21.9161	21.71	22.3032	22.2133	22.0519	21.4601	22.0656	21.4746	21.552	21.6377	20.6564	21.1091	21.5682	20.6948	21.657	21.2289
P25385	BOS1	Protein transport protein BOS1	25.1855	25.0351	25.6666	25.1578	24.4706	24.4437	24.5018	24.5046	24.3517	24.356	24.2618	24.1923	24.0421	24.3455	24.2193	24.3343	24.1808	24.0187	24.1907	24.1345
P25386	USO1	Intracellular protein transport protein USO1	26.2169	25.9402	26.1133	25.7587	25.5408	25.5415	25.4863	25.4201	25.6678	25.6001	25.5374	25.4795	25.5497	25.4486	25.4278	25.5193	25.6704	25.5407	25.595	25.5858
P25441	RPC53	DNA-directed RNA polymerase III subunit RPC4	25.4814	25.4925	25.4972	25.2402	24.1372	24.2006	24.5516	24.1987	23.9355	23.8438	23.8752	23.9011	23.925	23.9294	23.846	24.0028	23.9581	23.7791	23.8656	23.6864
P25443	RPS2	40S ribosomal protein S2	27.9347	27.3431	27.8473	28.1246	26.818	27.6734	26.9096	26.9734	26.3107	26.4407	26.5151	27.204	26.1852	25.9772	26.7749	25.9885	25.8242	26.1646	26.5798	26.5134
P25451	PUP3	Proteasome subunit beta type-3	25.8844	25.7018	25.8906	25.6993	26.3298	26.3473	26.3363	26.3228	26.1098	25.9999	25.905	25.9596	26.1907	25.9133	26.2482	26.0533	25.9646	25.9483	26.1326	26.2166
P25454	RAD51	DNA repair protein RAD51	23.821	24.1015	24.2854	23.8057	23.1073	23.3393	23.1906	22.8861	19.2277	20.7535	19.9793	20.3932	20.78	20.7048	21.0897	21.1963	21.6787	22.1462	21.5424	22.6664
P25491	YDJ1	Mitochondrial protein import protein MAS5	30.6791	30.6901	30.9536	30.4449	30.322	30.0634	30.3187	30.2903	29.0699	29.2593	29.2505	28.9684	29.3055	29.4837	29.1203	29.4512	29.2425	29.1779	28.9158	28.8906
P25502	PUT3	Proline utilization trans-activator	20.417	20.2576	20.6485	19.1449	21.6048	21.3852	21.4973	21.4443	21.8203	21.6779	21.5658	21.5003	21.3692	21.3561	21.3221	21.2806	21.6402	21.463	21.5853	19.8137
P25515	VMA3	V-type proton ATPase subunit c	21.8802	21.2243	21.5375	22.5078	22.2367	22.8639	21.872	22.0418	22.3397	21.7586	21.0505	22.7327	21.9946	21.1165	22.7622	21.116	21.7914	22.1405	23.1359	23.259
P25554	SGF29	SAGA-associated factor 29	24.6626	24.9591	24.4205	24.6816	24.0092	23.9917	24.0802	23.9838	23.5843	23.6755	23.8015	23.7026	22.8411	23.7695	23.2516	23.8101	23.9127	24.012	23.7229	23.7927
P25555	GBP2	Single-strand telomeric DNA-binding protein GBP2	27.2161	27.1238	27.1963	26.9056	26.2108	26.0299	26.1743	26.1473	26.0093	26.0793	26.1096	25.8456	25.1652	25.3923	25.0578	25.3655	25.9835	25.9381	25.7673	25.7721
P25558	BUD3	Bud site selection protein 3	24.4492	24.1806	23.3214	23.0659	24.3151	24.1418	24.1514	24.0741	23.6163	21.5287	21.7729	23.312	21.9189	22.7174	21.1716	22.8765	23.7828	24.0021	23.6605	22.2354
P25559	DCC1	Sister chromatid cohesion protein DCC1	20.6705	18.6149	18.9466	21.2038	21.4085	21.464	21.3901	22.1466	21.612	21.9557	21.7078	22.1028	21.5321	21.6539	21.2489	21.9706	22.1816	22.4539	21.5444	21.2973
P25566	MXR2	Peptide methionine sulfoxide reductase 2	20.9324	23.3876	22.6283	23.0763	23.6891	23.5713	23.5962	23.8521	23.0304	24.1645	24.0936	23.7353	22.7419	23.291	21.8936	23.0372	23.2183	23.9968	23.3325	23.2823
P25567	SRO9	RNA-binding protein SRO9	28.9561	28.9407	29.2325	28.679	28.2091	28.079	28.2924	28.2867	26.359	26.4236	26.4583	26.3297	25.6972	25.8742	25.6572	25.806	25.7635	25.754	25.6266	25.5813
P25569	GID7	Glucose-induced degradation protein 7	17.7431	18.2873	19.2937	20.488	17.543	17.3758	19.254	18.4087	19.1406	19.2704	20.4431	20.4728	17.1595	17.1671	17.101	17.1718	20.5987	20.6469	21.7841	21.8517
P25572	YCL042W	Putative uncharacterized protein YCL042W	19.4498	19.465	19.7355	18.7851	20.9226	29.9589	30.0138	29.9427	29.4552	29.4284	20.9024	29.3227	20.4446	20.9194	21.1395	20.756	19.9801	19.9993	20.0948	19.5033
P25573	MGR1	Mitochondrial inner membrane i-AAA protease supercomplex subunit MGR1	23.2401	22.9025	23.0161	23.1994	22.664	22.8045	22.7282	22.6522	23.1579	23.0474	22.9485	23.2496	23.1187	22.7704	23.1673	23.0316	23.2097	23.2017	23.3443	23.2755
P25574	EMC1	ER membrane protein complex subunit 1	25.6316	25.7046	26.0413	26.1391	26.0251	25.9847	25.933	26.0336	25.9965	25.9216	25.8177	25.7526	25.0833	25.1319	25.1153	25.0238	26.0033	25.8584	25.9326	26.0905
P25576	POF1	Nicotinamide mononucleotide adenylyltransferase	24.2669	24.4487	22.776	23.8716	24.7601	24.4892	24.6235	24.6508	24.8297	24.8451	25.3176	24.2623	24.4129	24.3283	24.6816	24.0678	24.6742	24.534	25.0207	24.4917
P25580	PBN1	Protein PBN1	23.2863	23.3849	23.7775	22.8981	23.2885	23.2333	23.4233	23.7867	23.1219	23.6119	23.5275	23.6117	22.6401	22.7884	22.8414	22.7328	23.5063	23.9476	23.5262	23.6641
P25582	SPB1	27S pre-rRNA (guanosine(2922)-2'-O)-methyltransferase	23.3879	22.4303	20.8412	22.7641	22.4207	22.7672	22.4646	22.3587	22.2348	22.2605	21.9798	22.4045	20.1156	21.086	22.0225	21.3864	21.6383	21.8823	21.3981	21.3471
P25586	KRR1	KRR1 small subunit processome component	27.1476	26.9458	27.3744	26.9362	26.1655	26.3808	25.9876	25.9934	25.011	24.8002	24.7977	25.2597	24.6388	24.1642	24.8927	24.0402	23.8504	24.2216	24.3461	24.2856
P25588	MRC1	Mediator of replication checkpoint protein 1	25.4304	25.3131	25.1787	25.0961	24.4694	24.3862	24.586	24.5489	21.9992	21.8844	22.8782	22.8073	21.8589	21.7907	21.5611	21.7086	23.6752	23.169	23.4526	22.076
P25604	STP22	Suppressor protein STP22 of temperature-sensitive alpha-factor receptor and arginine permease	23.8851	23.8804	23.7061	23.8036	24.1452	24.0512	24.1313	24.0689	23.8322	23.9335	23.9486	23.6103	23.3497	23.4644	23.3469	23.5967	23.9705	23.9396	23.8192	23.6544
P25605	ILV6	Acetolactate synthase small subunit, mitochondrial	29.3213	29.297	29.6809	29.1419	30.0784	29.815	30.0564	29.9984	29.4202	29.4693	29.4519	29.285	28.4347	28.5006	28.3409	28.5423	29.4857	29.4329	29.3174	29.3248
P25616	YCR015C	UPF0655 protein YCR015C	21.694	21.6302	21.7548	19.8238	22.24	22.2453	21.7892	22.41	22.6674	23.0655	23.191	22.6837	22.2392	21.7724	21.6202	21.534	23.0984	22.9084	22.8823	22.9734
P25617	YCR016W	Uncharacterized protein YCR016W	24.6979	24.9096	24.8185	24.4949	24.1632	23.8745	24.2888	23.9945	23.089	23.2285	23.2771	23.2335	22.0615	22.5101	22.2099	22.3717	23.4622	22.9034	23.2461	23.1842
P25618	CWH43	Protein CWH43	21.832	20.8857	21.1401	20.9603	21.923	20.8163	22.0471	21.2369	22.2613	23.239	23.5155	23.0582	22.0077	22.3545	22.0112	22.1875	23.435	23.6781	23.3611	23.4088
P25619	HSP30	30 kDa heat shock protein	21.1143	17.3323	20.7611	22.4694	21.3311	21.6083	21.4667	22.1189	18.141	21.9064	17.8841	20.8752	21.3783	19.661	21.6856	21.7474	21.3636	21.385	21.8694	22.1739
P25623	SYP1	Suppressor of yeast profilin deletion	27.3705	27.3867	27.8329	27.2313	27.4939	27.3929	27.5248	27.5563	27.7424	27.722	27.7689	27.6153	26.9191	27.0773	26.9302	27.0996	27.7025	27.6792	27.6909	27.6892
P25626	IMG1	54S ribosomal protein IMG1, mitochondrial	21.0213	19.7949	21.1009	21.4625	20.6032	21.1691	19.8883	20.603	20.9445	20.2264	20.7004	21.4831	21.324	20.3834	21.5646	20.2593	20.9777	20.886	21.9171	21.7411
P25627	BUD23	18S rRNA (guanine(1575)-N(7))-methyltransferase	24.2117	24.3737	22.6108	23.3966	21.4512	21.7923	21.755	21.5274	16.0433	16.3286	20.3026	18.1631	17.5441	15.8957	16.6763	18.8863	19.4188	20.4936	18.7789	19.3467
P25628	ARE1	Sterol O-acyltransferase 1	16.6637	21.8826	18.9478	21.4849	22.2488	21.927	21.8071	22.2517	22.5136	22.3457	22.1871	22.1827	22.4934	22.25	22.4095	22.4618	21.8546	21.7413	22.0227	22.1224
P25631	YCR051W	Ankyrin repeat-containing protein YCR051W	19.5423	26.2526	26.6897	25.9954	25.2131	24.9526	25.415	25.2978	24.7645	24.9814	25.1095	24.7538	24.0578	24.3118	23.8015	24.1336	24.6163	24.5259	24.347	24.2793
P25632	RSC6	Chromatin structure-remodeling complex protein RSC6	25.9047	26.0072	25.9133	25.7371	25.2978	25.0485	25.2669	25.4998	25.1631	25.1614	25.2644	25.1883	24.7645	25.0637	24.626	25.0554	25.3558	25.133	25.184	25.0586
P25635	PWP2	Periodic tryptophan protein 2	20.0726	19.4845	19.2462	18.9204	21.4526	21.6422	21.0777	19.9376	20.8801	21.3845	19.4094	21.6686	20.1939	11.8183	21.018	17.7412	19.6192	20.711	21.7772	21.6638
P25637	YIH1	Protein IMPACT homolog	22.2796	22.1315	21.9231	21.3983	22.8857	22.8617	22.5301	22.9159	23.1225	22.9878	22.862	22.966	22.0214	21.7299	22.3877	22.1381	22.6486	22.5165	22.0594	22.5219
P25638	TAH1	TPR repeat-containing protein associated with Hsp90	23.0457	23.2797	23.3133	23.3418	23.0464	23.0295	22.9167	22.9559	22.8607	22.8998	22.7877	22.6271	22.3351	22.4732	22.423	22.2009	22.6445	22.8632	22.4528	22.6144
P25639	YCR061W	Uncharacterized membrane protein YCR061W	22.5708	21.7016	21.3266	21.4799	21.1966	21.0394	20.872	20.961	21.5065	21.5877	21.2839	21.4952	20.9916	20.5188	20.9418	20.6685	20.8595	21.0786	20.8832	20.8656
P25641	ATG15	Putative lipase ATG15	20.2989	21.9805	21.9262	20.9501	21.9436	21.78	22.2938	21.9497	22.9879	22.8938	22.8479	22.9051	21.8186	21.7383	22.4475	21.4475	23.3016	23.1161	23.1787	23.4333
P25642	IMG2	54S ribosomal protein IMG2, mitochondrial	21.8093	21.6383	22.6048	21.5055	21.4601	21.6833	21.4657	21.3518	22.1576	21.6608	21.3011	22.3376	21.9857	21.4132	22.2499	21.8053	21.592	21.4027	22.2634	21.9107
P25644	PAT1	DNA topoisomerase 2-associated protein PAT1	24.73	24.8426	24.2984	24.6822	24.7626	24.9019	24.5606	24.5299	25.2043	25.2517	25.2422	25.1088	24.0525	24.0881	24.7962	24.1606	24.8299	24.7399	25.2145	25.2846
P25646	PTC6	[Pyruvate dehydrogenase [acetyl-transferring]]-phosphatase 2, mitochondrial	21.5787	21.9219	18.9187	21.8	21.7317	20.9376	20.4658	20.6248	19.0815	21.0038	19.3811	19.6771	20.6488	21.3074	21.6872	21.2864	23.3502	23.8453	23.4487	23.0658
P25651	CSM1	Monopolin complex subunit CSM1	21.7675	22.9211	22.7105	21.1042	21.9614	21.6678	22.079	21.9228	20.8606	21.3098	21.267	21.1073	18.715	17.3405	18.965	18.4537	21.6316	21.7832	21.4474	21.4932
P25654	YCR090C	UPF0587 protein YCR090C	20.3334	25.2488	25.5409	25.2199	24.403	24.3272	24.606	24.6755	24.7935	24.8055	24.8176	24.481	23.909	24.0301	23.987	23.9225	24.728	24.6226	24.6808	24.754
P25655	CDC39	General negative regulator of transcription subunit 1	21.8715	20.0365	19.7723	21.2075	23.7649	23.6417	23.7593	23.5905	25.0182	24.6185	24.8568	25.1166	24.6264	23.8123	24.4769	23.9203	25.1104	25.2945	25.5218	25.5999
P25656	CDC50	Cell division control protein 50	20.7041	20.6534	18.4733	20.0489	20.7693	20.7132	20.2526	20.3473	20.2756	19.9275	20.0292	20.3819	18.3572	20.4084	19.0911	18.2327	20.1711	20.123	20.1021	20.1507
P25659	FUB1	Silencing boundary-establishment protein FUB1	22.3988	22.1714	22.1621	22.0266	22.6939	22.6222	22.6173	22.5515	23.1442	23.0763	23.1486	23.1144	21.6155	21.5348	21.6855	21.868	22.5571	22.8701	22.7861	22.8136
P25694	CDC48	Cell division control protein 48	30.1715	30.2315	30.49	30.0868	30.4031	30.3597	30.4092	30.3488	30.3462	30.4436	30.4116	30.2739	30.4179	30.5415	30.3608	30.514	30.3115	30.2728	30.2178	30.219
P25719	CPR3	Peptidyl-prolyl cis-trans isomerase C, mitochondrial	25.4689	28.1417	28.5689	27.8906	27.9498	27.7743	27.8997	28.0062	27.7646	27.9368	27.9264	27.6731	27.4698	27.7525	27.3774	27.7256	27.4824	27.5034	27.2751	27.2802
P25808	SPB4	ATP-dependent rRNA helicase SPB4	20.216	17.7067	18.0184	18.5759	19.7629	19.6586	19.6877	19.3281	19.0114	19.5269	19.2889	19.1585	19.9027	19.2577	19.907	19.7692	20.1438	19.6783	19.0185	19.0439
P25847	MSH2	DNA mismatch repair protein MSH2	23.0268	22.9413	23.1781	23.2262	23.2807	23.7482	23.6744	23.8266	23.5827	23.8967	23.9567	23.689	23.0749	23.5256	23.167	23.6841	23.5044	24.0211	23.7805	23.8917
P26263	PDC6	Pyruvate decarboxylase isozyme 3	25.0935	24.3447	24.5832	24.2876	24.4131	24.6285	24.9016	24.9081	25.6326	25.5645	25.5831	25.7088	25.5333	25.5215	25.6065	25.5661	25.8861	25.8366	25.8323	26.046
P26321	RPL5	60S ribosomal protein L5	29.9798	29.5978	30.0653	29.9089	29.228	29.6445	29.1772	29.2124	28.7722	28.8071	28.8353	29.1026	28.4169	28.209	28.6725	28.2176	28.3506	28.4974	28.8254	28.8071
P26343	DAL80	Nitrogen regulatory protein DAL80	18.8515	17.6334	19.6911	18.536	20.5915	20.3357	16.6441	16.6767	20.2271	20.5404	19.5864	18.2388	20.1694	18.018	18.1064	19.7671	21.695	21.7582	21.8322	21.6133
P26370	UGA3	Transcriptional activator protein UGA3	17.9845	20.4527	18.0144	18.3532	17.8631	18.6099	17.896	18.7483	21.5201	21.3735	20.986	20.95	19.8582	20.1147	20.0608	19.7604	20.5878	21.1003	21.7214	21.4225
P26449	BUB3	Cell cycle arrest protein BUB3	19.6138	17.7904	19.9309	19.0066	19.0982	19.3797	19.4	18.169	17.3672	17.2298	18.6803	16.5302	19.7175	18.7783	19.7654	19.4947	20.1946	19.9983	19.5701	20.0071
P26570	PPZ1	Serine/threonine-protein phosphatase PP-Z1	23.7343	24.7623	23.7789	24.1263	25.0903	24.9832	25.0086	24.9503	24.3127	24.5654	24.4744	24.285	24.4741	24.4601	24.4846	24.5286	24.4985	24.6014	24.5219	24.3987
P26637	CDC60	Leucine--tRNA ligase, cytoplasmic	30.049	29.7675	30.2474	29.9861	30.0749	30.0615	30.0117	30.0214	29.8063	29.8363	29.7667	29.6884	29.3811	29.4252	29.3105	29.3717	29.6342	29.5899	29.5689	29.6092
P26754	RFA2	Replication factor A protein 2	24.6618	24.322	24.6979	24.3684	23.9343	24.183	24.4208	23.9656	23.6888	23.8662	23.8237	23.5831	23.7596	23.9784	23.7066	23.9567	23.8798	23.5811	23.6739	23.6845
P26755	RFA3	Replication factor A protein 3	24.5207	24.9982	25.572	24.581	24.2783	24.078	24.2789	24.2377	23.8496	23.9152	23.8897	23.6924	23.8977	23.9056	23.4281	24.0011	23.9166	23.743	23.7381	23.6978
P26783	RPS5	40S ribosomal protein S5	32.6313	32.5208	32.9618	32.5335	31.2403	31.5235	31.2745	31.2703	30.2956	30.3802	30.5515	30.828	30.185	29.9719	30.2303	29.9551	29.7544	29.8792	29.9926	29.8815
P26784	RPL16A	60S ribosomal protein L16-A	24.808	23.0096	23.8643	24.7658	24.6753	25.04	22.2834	24.6752	24.8597	24.0211	23.8346	25.8758	23.5205	21.0179	24.5125	20.971	23.1825	21.6683	24.3848	24.6308
P26785	RPL16B	60S ribosomal protein L16-B	26.2214	25.3149	25.9308	26.0698	25.1634	25.8438	25.0535	25.136	25.9703	25.1257	24.9135	26.8406	24.4802	23.4756	25.2915	23.6438	24.0883	24.1655	25.1162	25.4039
P26786	RPS7A	40S ribosomal protein S7-A	29.5721	29.1178	29.5218	29.7988	29.0561	29.7132	28.7669	28.8408	28.9899	28.5744	28.5431	29.4877	28.2111	27.2674	28.6913	27.3225	27.4814	27.8009	28.6702	28.7016
P26793	RAD27	Flap endonuclease 1	24.734	24.2242	22.9577	24.7647	24.5436	24.5155	24.2764	24.0698	24.3429	24.3525	24.7315	24.2602	24.3062	24.2813	24.6093	24.1366	24.0967	24.3611	24.5913	24.0547
P26798	INO2	Protein INO2	22.9189	22.7954	22.8514	22.5283	21.9805	21.6189	22.1615	22.1813	22.1865	22.0491	22.3144	22.2553	22.0058	22.2009	21.8614	22.1108	22.0013	22.0449	21.557	21.9283
P27344	DPB3	DNA polymerase epsilon subunit C	21.9985	22.1013	22.3502	21.6951	21.003	20.2306	21.1732	20.8161	20.9758	19.998	19.3761	19.3891	18.6205	19.3439	19.3612	18.983	20.6615	20.5679	19.2242	19.9928
P27351	APL1	AP-2 complex subunit beta	19.7407	18.58	18.5275	19.7975	20.092	20.6893	18.9524	15.9333	21.732	21.8105	20.5218	21.7174	21.8864	21.3561	22.2722	21.4165	21.8306	22.0618	22.5014	22.5601
P27466	CMK1	Calcium/calmodulin-dependent protein kinase I	25.3148	24.6622	23.1331	23.5324	25.1063	25.1404	24.9666	24.9844	25.8945	26.1181	25.9185	25.8227	25.7609	25.7595	25.9258	25.7466	25.6626	25.6736	25.6632	25.8184
P27472	GSY2	Glycogen [starch] synthase isoform 2	24.5789	23.9518	23.1912	24.5106	24.0152	24.3836	24.5013	24.1076	25.0382	25.0304	25.0819	25.1962	25.8536	25.6448	25.76	25.7684	25.9283	25.6983	26.0563	26.1103
P27476	NSR1	Nuclear localization sequence-binding protein	30.2571	30.0924	30.3318	29.8779	28.6653	28.5109	28.8125	28.793	28.1388	28.3187	28.2125	28.0759	27.636	27.6332	27.6603	27.6282	27.3685	27.4374	27.2667	27.2155
P27514	PHO91	Low-affinity phosphate transporter PHO91	24.5756	25.8975	26.2257	24.4022	26.04	26.296	26.0948	26.2059	24.739	25.7843	25.1871	25.982	25.374	25.4966	25.6763	25.5359	25.6472	25.6518	25.7275	25.1537
P27515	URK1	Uridine kinase	18.7459	18.1261	18.9802	18.3499	17.5464	16.8426	18.7581	17.3686	15.7607	17.1011	18.4637	18.8589	17.4737	17.5357	17.9669	15.8051	16.5139	18.1275	18.7977	18.1348
P27614	CPS1	Carboxypeptidase S	28.4817	28.2762	28.3797	28.3314	30.2339	30.0003	30.3423	30.4098	32.3373	32.4354	32.4355	32.211	32.0882	32.2767	31.9909	32.2495	32.3298	32.3107	32.1501	32.1196
P27616	ADE1	Phosphoribosylaminoimidazole-succinocarboxamide synthase	30.4893	30.5481	31.0279	30.5352	30.0968	29.9316	30.09	30.1086	30.0632	30.0693	29.9683	29.8603	29.7409	29.7458	29.6734	29.7327	29.6214	29.5713	29.6138	29.6308
P27637	BUD14	Bud site selection protein 14	25.0769	25.1378	25.0049	24.7165	24.7939	24.567	24.8527	24.6754	23.7151	24.0096	24.2154	23.794	23.9737	24.0379	23.8189	24.2791	24.1842	24.2555	24.0158	23.5747
P27680	COQ3	Ubiquinone biosynthesis O-methyltransferase, mitochondrial	22.352	21.0333	19.3235	21.3227	23.9638	23.7601	23.9854	23.9835	24.0389	24.2094	24.3354	24.4397	24.4814	24.6271	24.2814	24.3934	24.2808	24.2442	24.1235	24.3525
P27692	SPT5	Transcription elongation factor SPT5	25.5579	25.7992	25.4241	25.5578	25.5311	25.6003	25.3909	25.3462	25.3225	25.2943	25.2633	25.4461	25.6642	25.5367	25.6749	25.601	25.6882	25.759	25.8549	25.8309
P27697	COQ8	Atypical kinase COQ8, mitochondrial	23.3221	23.6655	23.2733	22.6934	24.9471	24.8184	24.6951	24.8034	24.9701	24.9551	25.1551	24.9531	24.7415	24.7528	24.7999	24.879	24.8282	24.9618	24.8513	25.0406
P27705	MIG1	Regulatory protein MIG1	25.1572	24.9847	24.1928	24.7097	23.8246	23.9307	23.9129	23.8043	24.5465	25.0347	24.942	24.9052	24.8204	24.8235	24.7687	24.9498	24.638	24.2933	24.2738	24.5641
P27809	KRE2	Glycolipid 2-alpha-mannosyltransferase	24.8295	24.762	24.6658	25.0787	25.1397	25.3434	24.9345	25.1532	24.8827	24.339	24.637	24.7387	24.1133	23.7041	24.3455	23.5913	24.1194	24.2928	24.2537	24.4294
P27810	KTR1	Alpha-1,2 mannosyltransferase KTR1	25.6421	25.7996	26.1112	26.0324	24.6041	25.3043	24.727	24.7325	24.292	24.5875	23.7536	24.792	23.8151	23.5248	24.2271	23.6001	24.0827	24.2494	24.8561	24.9493
P27882	ERV1	Mitochondrial FAD-linked sulfhydryl oxidase ERV1	26.124	26.1147	26.0529	25.7939	26.6356	26.3705	26.7413	26.6948	27.0018	27.1363	27.1561	26.9394	26.7327	27.0823	26.6282	27.0048	26.9021	26.8668	26.6605	26.6085
P27929	NAM9	37S ribosomal protein NAM9, mitochondrial	20.882	17.8996	19.0475	20.4534	20.2222	20.2661	21.1342	20.4674	21.637	20.4846	19.5578	21.0154	21.8375	21.381	21.7894	20.2036	20.762	21.7311	22.1007	20.1468
P27999	RPB9	DNA-directed RNA polymerase II subunit RPB9	24.3115	24.0072	24.5871	23.8665	24.5443	24.5162	24.0135	24.6142	24.5844	24.5038	23.7286	24.3984	23.7931	23.7215	23.6771	24.7065	23.6229	24.7096	23.6557	23.5298
P28000	RPC19	DNA-directed RNA polymerases I and III subunit RPAC2	27.2931	27.286	27.3996	26.9702	26.9056	26.6333	26.9918	26.9274	25.8715	26.1978	26.1297	25.8703	25.8602	26.1244	25.7723	26.1295	25.8061	25.8422	25.4901	25.4465
P28003	FUN19	SWIRM domain-containing protein FUN19	17.0039	19.3369	18.4168	18.4589	21.291	18.8658	17.4608	17.098	23.5812	23.857	24.1899	24.07	25.0231	25.0111	24.8533	24.7521	22.2019	22.0641	22.7696	22.5842
P28004	PRP45	Pre-mRNA-processing protein 45	22.497	22.0165	16.9304	22.2034	21.5123	21.2558	21.0911	21.635	21.5926	21.8406	21.7329	21.8599	21.3015	21.5688	20.4843	21.7537	21.5248	21.6395	21.4318	21.4944
P28006	GAC1	Serine/threonine-protein phosphatase 1 regulatory subunit GAC1	18.8951	19.1153	18.8456	18.6213	18.6367	15.4122	18.4098	18.8149	18.6468	19.2213	18.2967	18.8161	19.6278	20.063	19.1656	19.9695	18.5263	19.0484	18.7108	18.5649
P28007	GAR1	H/ACA ribonucleoprotein complex subunit 1	27.4903	27.57	27.4375	27.2037	26.3651	26.4897	26.4765	26.3976	25.483	25.6913	25.5985	25.836	25.6778	25.7213	25.8305	25.8372	25.385	25.4046	25.1901	25.0372
P28239	PPA2	Inorganic pyrophosphatase, mitochondrial	24.799	24.8029	25.3328	24.58	24.4699	24.4352	24.5624	24.4875	24.4944	24.6996	24.7291	24.6095	24.3578	24.4761	24.2095	24.6084	24.5837	24.4855	24.2547	24.0574
P28240	ICL1	Isocitrate lyase	22.1548	22.6702	21.8619	22.0568	22.0024	21.8561	21.5618	21.2251	19.7478	20.4071	17.1093	21.2427	21.4908	21.34	21.6083	21.7109	22.2443	21.9446	21.8403	21.6717
P28241	IDH2	Isocitrate dehydrogenase [NAD] subunit 2, mitochondrial	27.783	27.5155	28.1202	27.793	27.3376	27.549	27.0774	27.5368	28.6647	28.3734	28.2697	28.5905	28.683	28.2406	28.8372	28.3364	28.1262	28.1619	28.5619	28.6638
P28263	UBC8	Ubiquitin-conjugating enzyme E2-24 kDa	18.4303	23.3557	22.4597	22.9156	23.6464	23.494	23.7761	23.6986	24.1422	23.9037	24.3045	23.9956	24.8677	25.0256	24.6508	25.0215	24.8135	24.691	24.5878	24.4174
P28272	URA1	Dihydroorotate dehydrogenase (fumarate)	28.7766	29.5078	29.963	29.2806	29.7035	29.5636	29.9139	29.845	27.756	28.0333	28.0238	27.7132	27.4703	27.8866	27.4525	27.8146	26.8985	26.9594	26.8074	26.7679
P28273	OXP1	5-oxoprolinase	25.3506	24.7887	25.0848	24.8533	24.8009	24.6491	24.4868	24.7051	26.666	26.3016	26.3459	26.5038	26.3902	26.2894	26.2927	26.3559	26.6492	26.6524	26.8387	26.9069
P28274	URA7	CTP synthase 1	27.3102	26.7731	26.7452	26.8715	26.9794	26.9698	27.0173	27.0037	26.3014	26.1557	26.1556	26.1892	26.4939	26.3557	26.5205	26.4066	26.206	26.1889	26.3233	26.2139
P28319	CWP1	Cell wall protein CWP1	26.5726	26.4785	26.865	26.162	24.9972	24.82	25.1036	25.1815	21.6817	23.3738	22.5151	21.5217	24.0283	24.2834	24.0354	24.1385	23.7355	23.93	23.0817	23.703
P28320	YJU2	Protein CWC16	23.1024	23.638	23.0146	22.8267	23.6496	23.3698	23.5467	23.531	23.2767	22.8413	22.7997	22.4879	22.8849	22.1781	21.4456	21.5812	22.8742	22.9228	21.8387	22.5623
P28321	YJU3	Monoglyceride lipase	25.0995	25.2122	25.0503	25.1922	25.3851	25.1746	24.9934	25.2997	24.8404	25.0725	24.9795	25.0328	25.196	25.1782	24.7049	25.2727	25.3435	25.3087	25.0765	25.3052
P28495	CAP1	F-actin-capping protein subunit alpha	27.4446	27.6545	28.2018	27.435	27.4241	27.26	27.4486	27.384	27.4559	27.5271	27.5209	27.3334	27.5565	27.7721	27.3516	27.7049	27.554	27.4465	27.2973	27.3127
P28496	LAC1	Sphingosine N-acyltransferase LAC1	20.6971	21.6107	20.0595	18.5648	21.2706	21.3614	21.3004	21.3494	21.3109	21.4613	20.9409	21.4748	21.2945	20.8899	21.2819	21.2315	21.67	21.5046	21.6677	21.6828
P28519	RAD14	DNA repair protein RAD14	21.5302	20.7472	18.6691	20.4265	20.8155	20.5533	20.536	20.6605	20.6302	20.5086	20.5038	19.9266	20.3959	19.7809	20.2677	20.3269	19.3778	19.7827	19.6437	19.2966
P28625	YIM1	Protein YIM1	22.937	23.1044	22.8062	22.5689	23.5221	23.7364	23.3313	23.174	24.1503	23.8702	24.0914	24.4472	23.8373	23.966	24.0637	23.7253	24.1314	24.243	24.5417	24.6288
P28707	SBA1	Co-chaperone protein SBA1	24.6063	28.3885	28.9993	28.2673	27.9018	27.6219	28.2028	27.9746	27.7336	27.9133	27.8622	27.5668	27.5756	27.9124	27.3375	27.8613	27.6558	27.4827	27.3306	27.3403
P28708	PRR1	Serine/threonine-protein kinase PRR1	22.107	21.5941	21.2918	21.6503	21.0695	21.1913	20.6064	21.1559	21.0441	20.8421	20.7804	21.0885	20.6415	20.6209	20.9816	20.7998	20.6396	20.7845	20.9277	20.9363
P28737	MSP1	Protein MSP1	24.0868	22.9656	24.3717	23.3052	23.5915	23.6417	23.1282	23.4324	24.4102	24.4974	24.5989	24.3897	24.4486	24.3195	24.3953	24.3529	24.5606	24.4219	24.4659	24.4189
P28777	ARO2	Chorismate synthase	29.4702	29.2616	29.6115	29.1931	29.684	29.5433	29.6511	29.7063	28.9094	28.9555	28.97	28.8094	28.8017	28.8718	28.7356	28.8667	28.6451	28.6884	28.6195	28.5709
P28778	MRP17	37S ribosomal protein MRP17, mitochondrial	22.4551	22.6179	22.0915	22.8004	22.4564	22.6184	22.3727	22.2354	22.2934	22.2423	22.2779	22.4172	22.7351	22.4499	22.9245	22.703	22.2606	22.4418	22.4262	22.3908
P28789	HEM3	Porphobilinogen deaminase	25.8369	25.7356	25.5574	25.7336	26.2564	26.1181	26.0692	26.0331	26.7437	26.8004	26.7085	26.6242	26.0209	25.9787	26.0738	26.0495	25.5905	25.7756	25.8023	25.7208
P28795	PEX3	Peroxisomal biogenesis factor 3	18.6789	19.0974	18.1596	19.283	20.7851	20.819	20.1248	21.5734	20.9788	20.1695	20.2414	21.0408	21.3783	21.1542	21.6334	21.2091	21.9561	21.23	21.452	21.9364
P28817	EHD3	3-hydroxyisobutyryl-CoA hydrolase, mitochondrial	24.148	23.2372	23.1519	23.4581	23.6829	23.5916	23.9294	23.5431	22.8258	23.325	23.2513	22.4817	24.1146	24.1635	24.0919	24.1704	23.9593	23.8268	23.709	23.6861
P28834	IDH1	Isocitrate dehydrogenase [NAD] subunit 1, mitochondrial	28.2781	28.4888	29.1269	28.5632	28.3644	28.4069	28.225	28.6219	29.5055	29.4272	29.3781	29.3907	29.384	29.242	29.3743	29.2902	28.8973	28.8826	29.0027	29.0823
P29029	CTS1	Endochitinase	25.5171	26.1924	26.6832	25.9236	24.786	24.8613	24.9071	25.0591	24.9204	25.0159	24.9802	24.8737	24.4185	24.9571	24.4698	24.7381	25.0478	25.1106	24.9523	24.9956
P29055	SUA7	Transcription initiation factor IIB	23.5868	23.2859	21.741	23.0055	23.5568	23.4829	23.3839	23.4851	23.0845	23.1209	22.9994	22.9985	22.5718	22.5102	22.7801	23.0352	22.9137	23.0867	22.9286	23.0032
P29056	BRF1	Transcription factor IIIB 70 kDa subunit	22.4865	20.1206	18.208	22.4483	22.1844	22.431	22.3106	20.7987	21.2433	22.2988	22.6956	22.6784	22.3642	22.6992	22.4577	22.9024	22.6451	22.6073	22.7037	22.7422
P29295	HRR25	Casein kinase I homolog HRR25	23.1481	22.3809	21.7203	22.8884	22.9524	23.4624	22.7178	22.9625	22.8429	22.6417	22.98	23.7144	22.9681	22.56	23.3779	22.6657	22.3854	22.7001	23.216	23.3225
P29311	BMH1	Protein BMH1	28.4475	28.5338	28.9405	28.6326	28.8464	28.836	28.7687	28.738	28.8745	28.7558	28.751	28.6994	29.4026	29.1841	29.3273	29.2817	29.3183	29.3289	29.334	29.3942
P29340	PEX4	Ubiquitin-conjugating enzyme E2-21 kDa	23.8005	22.6311	22.9367	22.9464	23.3904	22.6698	23.4646	22.9909	22.4138	23.0033	22.7264	22.4172	22.3637	22.6033	22.5268	23.0149	22.7659	22.9847	22.2974	22.3532
P29366	BEM1	Bud emergence protein 1	22.5919	23.5805	22.4825	23.6892	23.2601	23.2476	23.071	23.686	23.7842	23.8549	23.7253	23.5618	23.2909	23.7859	23.9078	23.8917	24.0915	23.5918	23.6333	24.186
P29453	RPL8B	60S ribosomal protein L8-B	25.8482	25.9272	25.9867	26.6516	25.937	26.7537	25.7102	25.636	25.6782	25.3596	25.1988	26.0697	25.3118	24.4105	25.6216	24.6452	24.4836	24.7862	25.5334	25.4727
P29468	PAP1	Poly(A) polymerase	21.5534	21.455	19.4652	21.3381	22.1658	22.6178	22.6716	23.2646	22.5144	23.189	22.9367	23.0067	23.1344	22.9214	23.3424	23.3159	23.3784	23.4915	23.5158	23.3603
P29469	MCM2	DNA replication licensing factor MCM2	25.1724	24.5499	24.0361	25.2994	25.4972	25.4164	25.2877	25.2264	25.5994	25.5279	25.5258	25.5146	25.7086	25.4794	25.7283	25.3089	25.5557	25.5803	25.6968	25.7809
P29478	SEC65	Signal recognition particle subunit SEC65	27.3572	27.3055	27.5206	26.9874	26.7318	26.6119	26.8453	26.8308	26.3822	26.5815	26.5042	26.2678	26.2203	26.4039	26.1298	26.4082	26.2194	26.1384	26.0397	25.9847
P29496	MCM5	Minichromosome maintenance protein 5	25.1544	24.8254	23.5474	24.8172	25.4165	25.3722	25.3318	25.4064	24.5603	24.7103	24.7192	24.4732	25.0723	25.0679	25.1583	24.9822	25.38	25.3278	25.5406	25.5034
P29509	TRR1	Thioredoxin reductase 1	29.3633	29.3255	29.9548	29.2561	29.4257	29.3106	29.4312	29.4201	28.9446	28.9131	28.8753	28.7815	28.8619	28.8108	28.7601	28.8258	28.7488	28.6664	28.6939	28.7269
P29539	RIF1	Telomere length regulator protein RIF1	21.2722	21.332	21.2643	20.6815	21.237	21.2009	21.2999	21.1108	20.9356	20.919	20.6758	20.2718	20.1928	20.6363	20.2914	20.4312	20.6403	20.8706	20.5541	20.3184
P29547	CAM1	Elongation factor 1-gamma 1	27.3261	26.7456	27.2963	27.0719	27.3288	27.6251	27.1695	27.2307	27.8224	27.6211	27.597	27.8967	27.5783	27.2084	27.7704	27.3328	27.569	27.5822	27.9141	27.9817
P29703	RAM2	Protein farnesyltransferase/geranylgeranyltransferase type-1 subunit alpha	24.233	23.432	23.5232	23.8786	24.3998	24.4989	24.1859	24.3045	24.3756	24.4964	24.4173	24.3964	24.3041	23.9135	24.5429	24.0877	24.3929	24.605	24.6036	24.5718
P29704	ERG9	Squalene synthase	25.7793	24.4953	24.6399	25.9065	25.7009	26.2658	26.0954	25.4875	25.9293	25.3966	25.3708	26.0478	25.3861	24.8661	25.461	24.3804	25.887	25.9115	26.6733	26.6294
P29952	PMI40	Mannose-6-phosphate isomerase	29.5956	30.0549	30.4375	29.8499	29.0564	29.0203	29.0734	29.1276	28.7405	28.5979	28.7048	27.9903	28.8991	29.0615	28.8122	29.0551	29.1963	29.1456	29.0584	29.0699
P30402	URA10	Orotate phosphoribosyltransferase 2	19.5111	19.1443	19.4173	18.6163	19.5122	22.8131	16.9437	18.2483	24.5346	23.4836	23.8005	24.8459	25.0687	24.9323	25.3567	24.9888	23.9514	23.0288	24.6457	24.749
P30605	ITR1	Myo-inositol transporter 1	21.1731	20.0449	20.109	20.8983	22.4647	23.5193	22.8056	21.9007	23.8946	23.9511	23.8199	23.8855	24.4478	24.4289	24.3096	24.4332	24.8367	24.8368	24.887	24.9424
P30619	SEC1	Protein transport protein SEC1	24.2321	23.6178	22.3498	23.5152	24.0754	24.1934	24.0347	24.3637	24.9688	24.738	24.8833	24.839	24.4504	24.5211	24.5791	24.3259	24.8165	24.803	24.7271	24.8167
P30624	FAA1	Long-chain-fatty-acid--CoA ligase 1	26.9093	26.6852	26.8876	26.8559	27.1526	27.3082	27.1732	27.1492	28.18	28.1538	28.1468	28.1244	28.9564	28.9871	28.9515	28.949	29.0497	29.0044	29.1137	29.1323
P30656	PRE2	Proteasome subunit beta type-5	25.4457	24.9845	25.6548	25.4183	25.5064	25.9166	25.9234	25.9284	26.2225	25.9824	26.1512	25.9292	26.0385	25.8357	26.1231	25.9625	25.6146	25.7155	26.0006	26.3004
P30657	PRE4	Proteasome subunit beta type-7	26.2786	25.7873	26.2507	25.8179	26.2186	26.3674	26.1093	26.3034	26.2822	26.2562	26.159	26.2066	26.2787	26.0522	26.4081	26.1733	26.0612	25.9989	26.2863	26.3329
P30665	MCM4	DNA replication licensing factor MCM4	26.2002	25.9588	26.3398	26.0195	26.3047	26.1455	25.8848	25.8848	25.7614	26.3299	26.0564	26.0799	26.2582	26.3602	26.3376	26.3893	25.6197	25.7451	26.1601	25.6803
P30771	NAM7	ATP-dependent helicase NAM7	22.475	24.5965	18.0968	22.0556	23.4501	23.2566	22.2887	22.6946	23.1051	24.3667	23.2043	24.9304	23.9862	23.5413	23.5866	23.8697	23.5738	23.6055	23.8305	24.6794
P30775	MRF1	Peptide chain release factor 1, mitochondrial	18.777	19.0518	18.8606	18.0377	19.6931	18.3691	19.2664	18.2879	20.0444	20.2002	19.8545	19.8246	19.9068	19.3237	19.4182	19.9525	19.9711	19.9169	20.0289	19.566
P30822	CRM1	Exportin-1	26.3311	25.7226	25.781	26.1788	27.0271	27.1182	26.9567	26.9105	27.4048	27.2212	27.1572	27.2647	27.216	26.9881	27.2687	27.0858	27.0196	27.0093	27.2753	27.3836
P30902	ATP7	ATP synthase subunit d, mitochondrial	27.4096	27.8885	28.3299	27.7136	27.4485	27.3563	27.4863	27.4062	27.6307	27.69	27.6651	27.4914	27.6894	27.9133	27.5793	27.8933	27.7443	27.6338	27.5114	27.5457
P30952	MLS1	Malate synthase 1, glyoxysomal	23.6117	23.3959	23.389	23.3447	19.6061	18.1225	16.2342	18.7329	19.9687	20.4577	19.3059	20.6356	23.5194	23.83	23.6431	23.8396	23.1539	22.8858	22.9283	23.1675
P31109	SNC1	Synaptobrevin homolog 1	24.091	24.3056	24.6415	24.1547	24.1271	24.198	23.8022	23.551	24.7121	24.7055	24.8114	24.7149	23.982	24.1984	23.8886	24.1153	24.4924	24.3744	24.378	24.4777
P31115	DEG1	tRNA pseudouridine(38/39) synthase	17.4198	17.3809	19.476	20.0721	19.5176	19.5323	17.0595	18.4269	19.0694	18.817	18.5974	18.9338	20.3819	18.9272	21.3091	20.296	20.1792	19.9977	21.4719	21.3232
P31116	HOM6	Homoserine dehydrogenase	28.9174	28.7342	29.1828	28.881	29.1993	29.417	29.1202	29.317	29.7921	29.5682	29.5322	29.6714	29.6695	29.3793	29.8579	29.5065	29.3846	29.4488	29.7222	29.7564
P31373	CYS3	Cystathionine gamma-lyase	29.8476	29.8397	30.1892	29.7191	30.2775	30.0939	30.3411	30.2371	30.0572	30.1308	30.0907	29.9262	30.0522	30.1414	30.001	30.1336	29.5958	29.5775	29.5227	29.5362
P31374	PSK1	Serine/threonine-protein kinase PSK1	22.2289	21.9292	18.892	21.174	22.54	22.7877	21.9862	21.9283	23.6515	23.3542	23.5431	23.0588	23.468	23.7024	23.5698	23.705	23.859	23.9202	23.7597	23.5808
P31377	SYN8	Syntaxin-8	23.5509	23.6073	23.394	23.262	23.1909	23.0472	23.1621	23.3021	23.2991	23.5173	23.3499	23.3675	23.212	23.2231	23.1079	23.3116	23.5133	23.2925	23.2592	23.1782
P31378	NTG1	Endonuclease III homolog 1	19.475	18.1348	18.9184	19.8166	17.5461	17.7944	19.0954	19.1956	18.9427	19.2168	18.5756	19.7416	17.8635	19.3348	18.7712	19.4415	18.187	20.0308	19.6837	19.5589
P31380	FUN30	ATP-dependent helicase FUN30	24.3888	24.2545	24.3819	24.3492	24.7779	24.4253	24.4426	24.5298	23.6434	23.716	23.6545	23.5388	23.7641	23.2572	23.6426	23.528	23.8025	23.7109	23.7686	23.7217
P31382	PMT2	Dolichyl-phosphate-mannose--protein mannosyltransferase 2	23.9106	23.7642	22.4607	25.6557	24.0503	24.2909	24.0052	23.7908	23.9865	24.196	23.9964	24.2668	24.1382	24.2078	24.1079	24.099	23.9546	24.2748	24.3682	24.4515
P31383	TPD3	Protein phosphatase PP2A regulatory subunit A	26.5339	26.0569	26.3322	26.3919	26.4256	26.7788	26.4388	26.4275	26.8128	26.6963	26.7169	27.1033	26.7615	26.4859	27.0153	26.4958	26.2593	26.425	26.7032	26.7417
P31384	CCR4	Glucose-repressible alcohol dehydrogenase transcriptional effector	24.5679	24.6681	24.3807	24.4837	25.0528	25.0942	24.9734	24.9153	24.6336	24.893	25.1871	24.8859	24.9888	24.8951	25.2131	24.9181	25.2626	25.3008	25.5212	25.5828
P31385	DEP1	Transcriptional regulatory protein DEP1	23.3601	23.6419	22.4892	24.0881	23.6362	23.4909	23.4604	23.6711	23.9442	24.1221	23.8851	23.8998	23.6531	23.7466	23.6415	23.923	23.9217	23.8911	23.7869	23.7497
P31386	ATS1	Protein ATS1	22.5165	19.5852	21.2731	20.7193	21.9583	22.4791	22.8133	22.9091	22.9622	22.8074	22.6862	22.6258	22.712	22.9194	22.4664	22.582	22.8144	22.756	22.7665	22.6499
P31412	VMA5	V-type proton ATPase subunit C	27.6075	27.2765	27.6814	27.5356	28.0452	28.1082	27.99	28.0154	28.0023	27.9412	27.8985	28.0256	27.8013	27.692	27.8931	27.659	27.905	27.9416	28.1825	28.254
P31539	HSP104	Heat shock protein 104	29.9118	29.5602	29.929	29.8316	30.4243	30.4223	30.3107	30.2681	30.9743	30.9019	30.8551	30.9479	30.9206	30.7032	30.9609	30.7889	30.7809	30.7425	30.8819	30.9755
P31688	TPS2	Trehalose-phosphatase	26.8031	26.3279	26.5123	26.6169	26.8382	27.0768	26.8568	26.8103	28.1046	28.0582	27.9139	28.09	28.3258	28.266	28.3964	28.2997	28.4463	28.4077	28.5193	28.6421
P31755	OCH1	Initiation-specific alpha-1,6-mannosyltransferase	22.7796	22.4615	21.6005	22.6044	22.6231	23.045	22.5072	22.4389	22.5439	22.4096	22.2383	22.4593	22.1668	21.2946	22.3699	21.9472	21.255	21.385	21.9126	21.4354
P31787	ACB1	Acyl-CoA-binding protein	23.408	28.7368	28.9872	28.3989	28.49	28.2254	28.5448	28.3767	27.8261	28.037	28.0512	27.6838	27.912	28.2438	27.7645	28.2266	27.6532	27.7206	27.4315	27.364
P32047	MLF3	Protein MLF3	25.1688	25.4822	25.2925	25.206	25.2316	25.2266	25.1362	25.0543	24.659	24.8157	24.8233	24.5952	23.3833	24.6734	22.241	24.6336	24.5795	24.4287	23.1355	23.6013
P32074	SEC21	Coatomer subunit gamma	28.3432	27.9279	28.4147	28.2454	28.2176	28.4406	28.3138	28.344	28.1395	28.1834	28.2407	28.3212	28.0794	28.059	28.1375	28.0724	27.9964	27.9994	28.1118	28.0937
P32178	ARO7	Chorismate mutase	27.5529	27.5599	27.7621	27.4278	27.393	27.2015	27.3969	27.3761	27.1421	27.1815	27.1897	26.9722	27.18	27.2919	27.0241	27.2598	27.1792	27.0964	26.9914	26.9673
P32179	MET22	3'(2'),5'-bisphosphate nucleotidase	25.8964	26.7609	26.8566	26.6888	27.8388	27.6414	27.8715	27.8122	28.0062	27.9527	27.9831	27.8564	28.0892	28.0978	28.0856	28.1312	27.7919	27.7107	27.7708	27.8635
P32191	GUT2	Glycerol-3-phosphate dehydrogenase, mitochondrial	25.1669	26.0718	26.3515	26.1669	25.421	25.3265	24.985	25.1656	27.0825	26.9107	26.8053	27.0369	26.8858	26.5924	27.061	26.8114	27.3488	27.3206	27.5106	27.6252
P32259	SIN4	Mediator of RNA polymerase II transcription subunit 16	20.3962	21.8249	19.0393	21.7458	20.7727	20.7582	20.6795	20.9302	21.0432	20.7462	20.9333	21.0886	20.6304	21.0606	20.7943	20.9605	21.0778	21.0839	20.8699	20.6575
P32263	PRO3	Pyrroline-5-carboxylate reductase	28.8232	28.6907	29.2201	28.6091	28.4486	28.3841	28.4678	28.4661	28.0369	28.0426	28.0203	27.8551	28.4083	28.4977	28.2448	28.4804	28.7881	28.6685	28.6395	28.6285
P32264	PRO1	Glutamate 5-kinase	25.7401	25.4371	25.9149	25.7099	25.7429	25.8546	25.9354	25.8085	25.4035	25.18	25.1762	25.5182	25.4122	25.207	25.2999	25.2981	25.0776	25.0731	25.1783	25.2193
P32266	MGM1	Dynamin-like GTPase MGM1, mitochondrial	24.2072	22.8609	23.4988	23.6216	24.2784	24.1985	23.6212	24.3989	25.7035	25.6021	25.562	25.7392	25.5109	25.2067	25.5631	25.2584	25.3816	25.4027	25.4236	25.5846
P32288	GLN1	Glutamine synthetase	30.1595	29.8013	30.1128	29.95	30.7013	30.5292	30.6189	30.665	29.6288	29.5637	29.5331	29.3908	30.5446	30.4464	30.5079	30.4755	29.5411	29.6098	29.6251	29.5715
P32316	ACH1	Acetyl-CoA hydrolase	27.0138	27.5169	27.4176	27.1437	26.6255	26.5148	26.5162	26.6883	27.0266	27.2016	27.1926	27.0027	27.5652	27.837	27.5044	27.8148	27.0489	27.0271	26.8627	26.8523
P32317	AFG1	Protein AFG1	23.8147	23.2533	23.3955	24.2044	23.5067	23.8031	23.3435	23.4084	24.6977	24.9866	24.7543	24.9016	25.6562	25.4094	25.6792	25.5607	25.847	25.8723	25.9144	26.0626
P32319			28.841	28.9499	28.1344	28.9128	28.9183	28.7763	28.9246	28.8898	28.8181	28.8797	28.8464	28.8328	28.7541	28.8674	28.6955	28.9393	28.8312	28.9185	28.7207	28.7111
P32324	EFT1	Elongation factor 2	32.6148	32.0294	32.4518	32.3035	32.0517	32.1303	31.9428	31.9594	31.7001	31.5987	31.535	31.6009	31.2878	31.1725	31.3241	31.1499	31.3326	31.3326	31.4375	31.4362
P32327	PYC2	Pyruvate carboxylase 2	25.0677	24.7974	24.9597	24.9228	26.49	26.5821	26.468	26.4043	26.8231	26.6782	26.6249	26.5905	26.5836	26.2959	26.6626	26.4064	26.4295	26.3992	26.5198	26.6628
P32328	DBF20	Serine/threonine-protein kinase DBF20	18.406	18.3767	18.5489	19.2554	17.5913	22.3322	20.6333	22.622	22.817	22.6289	22.6092	22.6445	22.6101	22.3854	22.5139	22.3808	22.7326	22.7782	22.7988	22.9312
P32329	YPS1	Aspartic proteinase 3	21.3484	21.6629	21.843	21.3581	20.6793	20.7847	20.7922	20.7756	19.8155	19.8023	20.2845	19.8383	20.4221	20.6552	20.2182	20.7198	20.5661	20.4498	20.3639	19.9639
P32330	DGR2	2-deoxy-glucose resistant protein 2	18.0465	19.6706	19.0105	18.8334	17.8174	18.5184	17.5115	17.4468	17.3399	18.3792	18.4149	19.6342	17.3701	18.8304	18.3278	18.8062	18.4141	18.6722	18.446	19.4393
P32331	YMC1	Mitochondrial glycine transporter YMC1	25.1056	24.6349	24.7741	24.5789	25.4208	25.9833	25.5601	25.5143	25.1412	25.0593	25.378	25.7299	25.7591	25.6149	26.0206	25.759	25.8417	25.9461	26.1435	26.1047
P32332	OAC1	Mitochondrial oxaloacetate transport protein	17.7855	19.7539	19.8277	20.0941	21.3617	24.1097	21.634	21.362	26.0099	25.6798	25.6864	26.4664	27.0393	26.3723	27.4596	26.5264	26.7125	26.7478	27.5349	27.6846
P32333	MOT1	TATA-binding protein-associated factor MOT1	24.5614	22.6917	24.1502	25.3997	24.7683	24.8772	23.8896	25.0769	25.6873	25.5885	25.6203	25.4339	25.5376	25.3918	25.3962	25.3003	26.0159	25.6555	25.8887	25.9159
P32335	MSS51	Protein MSS51, mitochondrial	23.0653	23.7778	22.6472	22.9485	23.7061	23.9547	23.9079	23.8162	23.8153	23.8986	23.6829	24.1087	23.8611	23.7295	24.3889	24.2987	24.1589	23.8858	24.5046	24.6434
P32336	NUD1	Protein NUD1	22.1513	22.16	18.9541	21.8433	20.9017	20.5672	20.3713	20.7578	19.9672	20.7373	15.6928	15.2474	19.4224	17.4038	19.2528	21.3538	20.2194	20.0607	20.6811	20.4055
P32337	PSE1	Importin subunit beta-3	26.8838	25.8986	25.6623	26.2211	27.0677	27.1325	27.0439	26.9496	26.6527	26.7438	26.641	26.5495	26.6016	26.457	26.6854	26.5063	26.4416	26.3714	26.4964	26.4452
P32340	NDI1	Rotenone-insensitive NADH-ubiquinone oxidoreductase, mitochondrial	23.36	24.112	22.9851	24.569	24.2903	24.637	25.64	24.1748	26.3849	26.6191	26.4936	26.5097	26.8335	26.9697	27.2329	26.7157	26.8618	26.6532	26.87	26.9425
P32341	VPH2	Vacuolar ATPase assembly integral membrane protein VPH2	22.3403	22.7966	18.2756	21.7469	21.202	21.2513	21.6298	21.7121	17.5707	18.2275	17.9231	19.8895	21.3268	21.3105	21.1505	19.2524	18.4036	21.0072	21.135	21.4294
P32342	SRP21	Signal recognition particle subunit SRP21	25.2545	25.3677	25.6408	25.1528	24.7289	24.8257	24.8991	24.9253	24.2938	24.2697	24.4367	24.3327	24.4432	24.3745	24.5027	24.4091	24.274	24.1577	24.0496	24.0811
P32345	PPH3	Serine/threonine-protein phosphatase 4 catalytic subunit	22.6628	23.4582	23.2124	23.2207	22.3419	21.8246	22.5677	22.2393	22.5692	22.1032	21.8877	21.1586	21.9667	21.7288	21.8248	21.1927	22.1348	22.4519	21.9377	21.1004
P32347	HEM12	Uroporphyrinogen decarboxylase	23.5995	23.1104	21.0838	23.5527	23.4512	24.1531	23.7286	23.3171	24.5548	24.116	23.9343	24.6935	24.0988	23.3166	24.5762	23.402	23.4682	23.7757	24.5485	24.4889
P32349	RPC82	DNA-directed RNA polymerase III subunit RPC3	19.9984	18.9327	18.5988	19.0106	20.4622	20.793	19.9737	19.4209	19.6494	20.0264	19.0707	19.9397	20.3431	17.7837	20.8468	17.4627	20.0337	20.4731	20.9258	20.8714
P32350	KNS1	Dual specificity protein kinase KNS1	17.8636	19.4068	18.7921	20.8954	19.1553	18.356	18.1119	18.1525	21.0186	20.7185	21.6018	21.2217	22.5746	22.3291	22.0943	22.6586	20.8544	20.1965	20.4963	20.4549
P32351	IMP2'	Sugar utilization regulatory protein IMP2	22.4513	23.2725	18.4312	22.6627	23.4097	23.1672	23.4082	23.3313	23.4657	23.6698	23.2848	23.5907	23.7289	23.618	23.3633	23.4876	23.5466	23.5117	23.3469	23.4112
P32352	ERG2	C-8 sterol isomerase	25.0538	24.0123	24.074	25.2085	24.4022	24.7782	23.9703	24.4434	23.929	24.092	23.3856	24.6315	22.9763	22.9641	23.9189	23.0338	23.4199	24.0893	24.7348	24.7098
P32353	ERG3	Delta(7)-sterol 5(6)-desaturase	24.834	24.9283	25.2847	24.6118	22.6115	22.2515	22.2452	22.541	22.1198	22.1157	22.1226	21.9878	19.3959	18.5215	19.0401	20.3888	20.7144	21.1004	21.2844	21.2282
P32356	NTH1	Neutral trehalase	24.9186	24.0716	22.3998	24.1058	25.1552	24.9292	24.8021	24.6407	25.688	25.8564	25.5654	25.6857	26.1039	26.1102	26.001	25.8394	26.0726	25.8641	26.2288	26.3146
P32357	AAR2	A1 cistron-splicing factor AAR2	18.1013	18.5939	19.2656	18.2796	19.8763	19.7944	20.0373	20.268	21.462	21.551	21.4683	21.2915	20.3927	20.6027	20.5474	21.0298	21.4352	21.3515	21.0727	21.0568
P32364	SMY1	Kinesin-related protein SMY1	23.7682	23.1344	20.9458	22.8451	23.6398	23.3058	23.3031	23.4464	23.3018	23.3551	23.4235	23.5699	23.45	23.7381	23.8199	23.7759	23.8908	23.833	23.8398	23.844
P32366	VMA6	V-type proton ATPase subunit d	27.2613	27.089	27.7138	27.3917	27.6769	27.552	27.6016	27.5672	27.6791	27.6096	27.5588	27.5104	27.323	27.2413	27.3276	27.2943	27.677	27.572	27.6521	27.701
P32367	TFC1	Transcription factor tau 95 kDa subunit	21.2295	21.2888	20.8884	21.3371	21.9026	21.3367	21.5816	21.3047	22.3971	22.6478	22.2322	22.0581	22.4917	22.3586	22.2701	22.1925	22.7214	22.2071	22.7418	22.5886
P32368	SAC1	Phosphoinositide phosphatase SAC1	23.8763	24.0912	23.6593	24.9238	24.524	24.9004	24.5928	24.5495	24.8956	24.6553	24.6366	25.1615	24.9158	24.5075	25.3979	24.5434	25.0013	25.0541	25.6964	25.7487
P32375	DAL1	Allantoinase	16.4764	17.9823	19.4463	16.9069	22.2606	21.7437	22.1556	22.3232	24.2155	24.2665	24.2749	24.0911	23.0957	23.6771	23.658	23.6587	24.6858	24.5564	24.5373	24.6343
P32377	MVD1	Diphosphomevalonate decarboxylase	27.4028	27.3946	27.9086	27.5673	27.2398	27.2051	27.1177	27.1651	26.9755	26.8367	26.6831	26.8652	26.7326	26.621	26.8488	26.6036	26.8916	26.9025	27.1042	27.2331
P32379	PUP2	Proteasome subunit alpha type-5	27.8985	28.1174	28.5972	27.9386	28.3314	28.1211	28.3425	28.3027	27.862	27.9181	27.9023	27.6615	27.9354	28.0362	27.7856	28.0212	27.811	27.7103	27.6142	27.6666
P32380	SPC110	Spindle pole body component 110	24.047	24.1702	22.7747	24.291	23.8699	23.9569	23.876	23.961	23.4943	23.7527	23.8429	23.3958	23.5156	23.776	23.4729	23.6105	24.0064	24.0713	23.8789	24.0066
P32381	ARP2	Actin-related protein 2	27.5607	27.2839	27.55	27.4484	27.6831	27.7398	27.5249	27.5951	27.6513	27.5771	27.5157	27.6018	27.7965	27.6118	27.9531	27.6971	27.764	27.786	27.9387	27.9928
P32386	YBT1	ATP-dependent bile acid permease	25.7923	25.4474	25.1577	25.8741	26.7277	26.6378	26.7319	26.7259	27.2346	27.2352	27.3279	27.319	27.1864	27.305	27.1995	27.2788	27.4894	27.4217	27.486	27.5433
P32387	MRP20	54S ribosomal protein L41, mitochondrial	22.8626	22.7009	22.2135	22.8185	23.139	22.9292	23.492	23.9298	22.5262	23.0164	22.7659	22.9255	22.9933	22.9519	22.9945	22.9666	22.327	22.2348	22.7224	22.3979
P32388	MRP49	54S ribosomal protein MRP49, mitochondrial	22.0054	21.713	22.0507	21.4499	21.6664	21.4575	21.4473	21.3766	21.3791	21.7773	21.2102	21.2711	21.8293	21.7099	21.7212	21.8524	21.2522	21.371	21.0585	21.0313
P32389	MET4	Transcriptional activator of sulfur metabolism MET4	22.9412	23.3703	23.2044	23.1673	22.3382	22.1297	23.1931	23.1206	21.3752	21.5843	22.0571	21.8403	21.8517	22.5672	21.6098	22.3502	22.2496	22.4821	21.9832	21.9618
P32419	MDH3	Malate dehydrogenase, peroxisomal	28.1923	28.1635	28.453	28.0307	28.1342	28.1551	28.1366	28.1176	27.6119	27.6758	27.6399	27.6181	27.8354	27.8152	27.8741	27.9034	27.6172	27.6188	27.5668	27.6206
P32432	SFP1	Transcription factor SFP1	24.2578	23.9901	22.9963	23.6478	23.128	23.3033	23.4417	23.4272	23.0504	23.3405	23.1944	23.2414	23.2526	23.4889	23.3567	23.6137	22.6615	23.2127	22.6112	22.5945
P32445	RIM1	Single-stranded DNA-binding protein RIM1, mitochondrial	28.6995	28.636	28.7773	28.3621	28.4447	28.2533	28.5063	28.4976	28.5888	28.7009	28.6879	28.4859	27.6382	27.8261	27.5691	27.892	28.4387	28.466	28.2354	28.1112
P32447	ASF1	Histone chaperone ASF1	19.7411	25.6818	26.0879	25.7506	25.1883	25.3939	25.4641	25.5081	25.5543	25.8118	25.8009	25.7041	25.1206	25.3639	25.0499	25.4174	25.1413	25.3419	25.2018	25.2574
P32449	ARO4	Phospho-2-dehydro-3-deoxyheptonate aldolase, tyrosine-inhibited	29.617	29.6416	30.1189	29.4766	30.1429	29.9287	30.1543	30.1453	29.7714	29.8161	29.8098	29.6427	29.6209	29.7889	29.4738	29.7521	29.5176	29.4205	29.3163	29.3293
P32451	BIO2	Biotin synthase, mitochondrial	24.3937	24.4073	24.8209	24.3303	23.5375	23.3559	23.9607	23.2958	23.2348	22.3788	21.9684	22.9791	24.0297	23.8964	23.3922	23.7572	22.7959	22.8544	22.8992	22.8089
P32452	PHA2	Putative prephenate dehydratase	24.7886	24.7516	24.814	24.5859	24.3054	24.1407	24.254	23.9966	24.4458	24.4237	24.2606	24.0319	24.6259	24.8034	24.4308	24.7324	24.7918	24.7023	24.5205	24.4607
P32453	ATP11	Protein ATP11, mitochondrial	25.8625	26.0422	26.3557	25.5189	26.0474	25.8012	25.4765	25.614	25.9669	26.1446	25.8051	25.4126	25.6789	26.2586	25.8956	26.3063	25.6247	26.0197	25.7514	25.7544
P32454	APE2	Aminopeptidase 2, mitochondrial	27.3443	26.6918	26.4405	27.0086	27.7739	27.8157	27.6926	27.5693	29.2013	29.1246	29.0122	29.1621	28.7231	28.6227	28.8242	28.6457	29.0809	29.1101	29.2369	29.3169
P32457	CDC3	Cell division control protein 3	28.1856	28.1602	28.499	28.0361	27.7248	27.539	27.6937	27.6938	27.1132	27.0769	27.0878	26.9417	26.9556	27.1215	26.8132	27.079	27.2209	27.1467	27.0255	26.9969
P32458	CDC11	Cell division control protein 11	26.7842	26.6094	26.9539	26.5362	26.1101	25.968	25.8954	26.055	25.8799	25.9224	25.9576	25.9018	25.8253	26.0121	25.7357	26.0472	26.1423	26.1571	26.0729	26.0725
P32459	DAL3	Ureidoglycolate lyase	19.886	19.3068	19.2995	21.8985	25.6079	25.4018	25.8882	25.5938	26.1912	26.1775	26.1926	25.9627	25.6071	25.7332	25.432	25.7327	25.8958	25.9097	25.8354	25.8326
P32460	DCG1	Protein DCG1	17.6661	18.9622	19.6267	19.122	23.3188	21.4515	22.8068	22.4429	24.5961	24.4865	24.4073	24.3971	24.1357	24.0247	24.2643	24.0063	24.5043	24.7123	24.9068	24.8618
P32461	DPH2	2-(3-amino-3-carboxypropyl)histidine synthase subunit 2	23.5213	23.0766	22.9115	23.074	23.5007	23.294	23.391	23.1641	22.7319	22.9486	22.4379	22.6671	22.2606	22.4853	22.7028	22.3636	22.4269	22.6559	22.9373	22.8695
P32463	ACP1	Acyl carrier protein, mitochondrial	23.0065	26.3096	26.7467	25.9882	26.2108	25.9742	26.3579	26.3496	26.2287	26.33	26.3426	26.113	26.2671	26.6493	26.0763	26.5534	26.0453	25.9354	25.7588	25.714
P32466	HXT3	Low-affinity glucose transporter HXT3	22.2209	23.0502	23.1514	23.1201	25.0235	23.8554	24.7962	24.6568	26.055	26.0274	24.8057	26.0603	24.6174	24.3788	25.5049	24.4922	24.1187	24.316	24.3981	25.5707
P32468	CDC12	Cell division control protein 12	26.6578	26.3913	26.661	26.6722	26.1929	26.3211	26.0633	26.0579	26.1794	26.2974	26.0359	26.2394	26.023	25.9515	26.2713	26.0545	26.3761	26.4756	26.5564	26.6101
P32469	DPH5	Diphthine methyl ester synthase	24.3211	24.0057	24.1146	24.1547	25.0944	25.0662	24.8896	24.6834	24.9356	24.4427	24.3647	24.6047	24.7652	24.1886	25.0424	24.6121	24.461	24.3323	24.8002	25.0215
P32471	EFB1	Elongation factor 1-beta	30.9615	31.1876	31.6507	30.9505	30.1683	29.916	30.2421	30.2068	29.4596	29.6146	29.5693	29.3053	29.1495	29.4381	28.9744	29.3737	29.341	29.2668	29.065	29.034
P32472	FPR2	Peptidyl-prolyl cis-trans isomerase FPR2	23.178	27.94	28.4751	27.7053	27.2335	27.0297	27.3008	27.3281	27.1869	27.2607	27.2675	27.0754	26.6613	26.9135	26.4733	26.8505	27.0626	26.9058	26.7994	26.7695
P32473	PDB1	Pyruvate dehydrogenase E1 component subunit beta, mitochondrial	29.114	29.2144	29.7333	29.2101	29.4968	29.3428	29.434	29.4381	29.6138	29.5627	29.5295	29.5161	29.3942	29.3691	29.3388	29.417	29.4	29.272	29.3197	29.3832
P32474	EUG1	Protein disulfide-isomerase EUG1	27.0066	27.1305	27.3069	27.0888	26.7099	26.5144	26.75	26.7354	25.9331	26.151	26.0669	25.9772	25.7476	26.0171	25.615	25.8991	26.0719	26.0712	25.9402	25.878
P32476	ERG1	Squalene monooxygenase	28.1358	27.9454	27.9251	27.8578	26.473	26.3852	26.4893	26.4957	24.2104	24.4271	24.2626	24.8844	23.8593	24.0531	23.2021	23.3332	25.1907	24.9614	25.2266	24.9906
P32477	GSH1	Glutamate--cysteine ligase	23.7532	22.884	23.0222	23.3659	24.9294	24.8969	24.6053	24.2557	25.6842	25.7145	25.5982	25.6197	25.7563	25.6371	25.766	25.6807	25.5589	25.4616	25.5049	25.6463
P32478	HSP150	Cell wall mannoprotein HSP150	27.0892	27.1159	27.6101	26.8311	26.7626	26.4979	26.8123	26.8325	26.328	26.3988	26.4342	26.2283	25.9846	26.2126	25.8019	26.2398	25.4445	25.2864	25.1632	25.1606
P32479	HIR1	Protein HIR1	16.1949	18.8911	20.1109	19.8075	18.5052	17.9757	18.5713	18.1649	20.4056	19.1087	19.2226	19.9925	17.8705	20.4532	20.4181	20.5923	19.9508	20.6689	20.7826	20.8161
P32480	HIR2	Protein HIR2	21.9132	22.6358	22.3323	22.4443	18.3452	16.572	18.7856	18.7081	16.4345	16.6296	17.7541	18.0101	19.4314	18.7916	17.9811	16.2349	18.5562	18.4132	18.6649	18.4691
P32481	GCD11	Eukaryotic translation initiation factor 2 subunit gamma	25.662	25.6136	25.8467	25.7367	25.3248	25.7885	25.3983	25.3489	25.153	24.8539	24.8108	25.2942	25.2453	24.9298	25.5362	24.9818	25.0655	25.1592	25.6604	25.8461
P32485	HOG1	Mitogen-activated protein kinase HOG1	26.8149	26.8827	25.6617	26.7122	26.7898	26.5477	26.5694	26.8235	26.6635	26.6708	26.4553	26.3392	26.6533	26.5074	26.6376	26.4031	26.3978	26.3898	26.6102	26.6785
P32486	KRE6	Beta-glucan synthesis-associated protein KRE6	26.4274	26.3644	26.7965	26.2687	25.9924	25.8293	25.9473	25.908	23.2926	23.8621	23.9478	23.7574	23.6934	23.9657	23.8802	24.0284	24.0368	24.0264	23.6698	23.7741
P32487	LYP1	Lysine-specific permease	20.8128	21.2798	22.7219	21.0099	20.9161	20.812	20.9321	21.518	23.5468	23.4769	23.3105	23.3134	23.5403	23.9554	24.7378	23.6283	23.9032	25.0817	24.9112	25.0394
P32492	MYO4	Myosin-4	20.3857	20.1716	19.2726	19.4298	21.4094	21.4522	21.7677	20.7424	21.9735	21.7652	21.763	21.6862	21.5901	21.304	22.0218	21.0383	21.5467	21.2689	21.9439	21.7529
P32494	NGG1	Chromatin-remodeling complexes subunit NGG1	25.3525	25.4166	25.3701	25.2097	24.9489	24.6917	24.8881	24.8674	24.8359	24.7567	24.932	24.7062	24.3962	24.6873	24.3558	24.7148	24.9381	24.8485	24.7054	24.6173
P32495	NHP2	H/ACA ribonucleoprotein complex subunit 2	24.3489	25.3481	24.5221	24.7747	24.2686	24.8798	24.2675	24.0327	24.2239	24.3126	24.3246	24.8473	24.5504	24.181	24.5451	24.2834	23.8102	23.7505	23.8605	23.9782
P32496	RPN12	26S proteasome regulatory subunit RPN12	27.2479	27.3612	27.8124	27.1518	27.3086	27.0265	27.353	27.3342	26.5966	26.7774	26.7067	26.516	26.8086	26.9942	26.6517	26.9879	26.7478	26.6278	26.4899	26.4297
P32497	NIP1	Eukaryotic translation initiation factor 3 subunit C	26.8978	26.3804	26.8218	27.0848	27.1301	27.3483	27.0487	26.9439	27.4011	27.1103	27.0015	27.4734	27.0261	26.6205	27.3833	26.6961	26.5828	26.6554	27.1785	27.2203
P32499	NUP2	Nucleoporin NUP2	27.9767	27.9488	28.3232	27.6757	27.4159	27.2277	27.4668	27.4133	26.9152	27.0497	27.0638	26.9445	27.188	27.3776	26.9919	27.3547	27.069	26.9077	26.7332	26.781
P32500	NDC1	Nucleoporin NDC1	19.011	18.9656	20.5295	19.5593	20.7486	20.7836	20.4154	20.056	21.1641	20.7294	20.6378	21.0339	21.0439	21.0714	21.1294	21.1516	20.9032	21.0731	21.3657	21.4582
P32501	GCD6	Translation initiation factor eIF-2B subunit epsilon	27.005	26.6327	26.6417	26.626	27.1088	26.988	26.9641	26.9201	26.5115	26.7384	26.5846	26.5566	26.9107	26.8353	26.8725	26.8358	26.6543	26.7254	26.5851	26.657
P32502	GCD7	Translation initiation factor eIF-2B subunit beta	25.2373	24.9319	25.0986	25.1067	25.4842	25.3884	25.3006	25.2759	25.3246	25.0665	25.1868	25.2567	25.2891	25.1656	25.35	25.1965	25.3874	25.344	25.287	25.4236
P32504	CBF2	Centromere DNA-binding protein complex CBF3 subunit A	24.1686	25.1274	24.3152	24.7701	24.6364	24.709	25.2233	25.198	24.2798	24.9697	24.87	24.1759	24.3972	24.6536	24.3061	24.7453	24.831	24.764	24.3346	24.2978
P32505	NAB2	Nuclear polyadenylated RNA-binding protein NAB2	26.5351	26.4573	26.3473	26.0852	26.0783	25.9031	26.0787	26.0747	25.346	25.4885	25.4751	25.229	25.521	25.4734	25.2231	25.5292	25.3392	25.342	25.0957	25.0996
P32521	PAN1	Actin cytoskeleton-regulatory complex protein PAN1	27.7522	27.7597	28.1731	27.5723	27.0367	26.9505	27.0776	27.0199	26.8329	27.0029	27.0149	26.8216	26.8549	27.0626	26.6808	27.0804	27.016	27.0102	26.7291	26.7626
P32523	PRP19	Pre-mRNA-processing factor 19	24.8258	24.7424	25.3113	24.9284	24.8808	24.772	24.8971	24.8461	24.704	24.8033	24.6774	24.7547	24.5911	24.8001	24.7082	24.8402	25.0641	25.0194	24.8951	25.1451
P32524	PRP21	Pre-mRNA-splicing factor PRP21	22.1349	21.0577	17.9084	22.464	22.154	22.3	21.9912	22.0571	22.5557	22.4398	22.8931	22.5157	22.463	22.4051	22.5006	22.4457	22.3593	22.5204	22.381	22.3496
P32525	ECM25	Protein ECM25	22.5513	22.4904	22.9886	22.7163	23.1785	22.9334	23.1945	23.1283	22.7474	22.715	23.3054	22.5779	22.2221	23.0098	22.401	22.5037	22.7963	22.6738	22.6834	22.5714
P32527	ZUO1	Zuotin	29.8869	29.6698	30.0018	29.6683	29.5649	29.4663	29.471	29.4707	28.7805	28.7405	28.6659	28.6686	28.4039	28.2115	28.3754	28.2024	28.3565	28.3847	28.3537	28.3804
P32528	DUR1,2	Urea amidolyase	23.8777	22.0745	22.4711	22.5162	27.9626	27.8488	27.9653	27.7495	28.3829	28.3672	28.2574	28.2719	27.7094	27.68	27.7466	27.5951	27.9386	27.9325	28.1241	28.1625
P32529	RPA12	DNA-directed RNA polymerase I subunit RPA12	25.5135	25.5308	25.9534	25.3233	24.695	24.4695	24.6488	24.7284	23.7783	23.899	23.9101	23.6921	23.394	23.6327	23.1684	23.6389	23.4312	23.3612	23.0562	23.0694
P32558	SPT16	FACT complex subunit SPT16	27.5719	27.2858	27.3817	27.2893	27.3773	27.2046	27.2274	27.1294	27.4852	27.4256	27.3996	27.3497	27.5413	27.4645	27.5571	27.5548	27.6024	27.5364	27.589	27.6594
P32559	MSS1	tRNA modification GTPase MSS1, mitochondrial	19.1164	18.8358	19.9328	19.4646	19.9479	19.3448	15.9962	17.7541	20.5042	20.3339	19.8842	20.7445	19.6986	20.2196	19.838	20.0667	19.6974	19.9161	20.0535	20.6478
P32561	RPD3	Histone deacetylase RPD3	25.7774	25.778	25.5317	25.52	25.6811	25.402	25.6022	25.6123	25.511	25.617	25.5293	25.3768	25.6681	25.7683	25.5635	25.8349	25.7497	25.7231	25.5994	25.59
P32563	VPH1	V-type proton ATPase subunit a, vacuolar isoform	26.02	26.0982	26.5039	26.5417	27.3488	27.2778	27.2919	27.3014	27.8097	27.806	27.77	27.8126	27.4127	27.3982	27.5024	27.3895	27.8291	27.7832	27.9143	27.9752
P32565	RPN2	26S proteasome regulatory subunit RPN2	27.7977	27.66	27.0955	27.8707	28.155	28.1161	28.1071	28.1366	28.0348	28.0092	27.8857	28.0216	27.9476	27.8317	27.955	27.9536	27.807	27.8093	27.9228	28.0403
P32566	SMI1	Cell wall assembly regulator SMI1	26.6538	26.6188	26.8366	26.2962	26.0334	26.0353	26.1801	26.1362	25.4458	25.6426	25.65	25.4124	25.4621	25.7681	25.4659	25.6384	25.3824	25.4487	25.2711	25.1224
P32567	PAH1	Phosphatidic acid phosphohydrolase 1	23.6977	23.7527	23.5666	23.6399	23.6704	23.3669	23.4061	23.4355	23.7842	23.8889	23.1651	23.3017	23.7772	24.0855	23.5417	23.6957	23.9131	23.4002	23.2283	23.4939
P32568	SNQ2	Protein SNQ2	23.4567	23.2202	23.4574	23.1161	25.1141	24.8137	24.0474	25.0142	25.8887	25.9329	26.0661	25.9406	25.8059	25.9205	25.849	26.0595	26.027	26.0185	25.978	25.992
P32569	SRB4	Mediator of RNA polymerase II transcription subunit 17	21.7866	15.8181	18.2451	19.3487	22.1482	21.7465	22.1178	20.8846	22.4432	22.2267	22.435	22.9366	22.4663	21.5852	22.8007	22.5461	22.5599	22.3375	22.9113	22.4489
P32570	SRB6	Mediator of RNA polymerase II transcription subunit 22	23.3321	23.5705	24.1155	23.3181	22.9773	22.8485	22.714	23.0202	22.5131	22.4764	22.578	22.4065	22.4381	22.6802	22.4321	22.6767	22.887	22.7951	22.6496	22.6253
P32578	SIP1	SNF1 protein kinase subunit beta-1	24.165	23.7882	23.9599	23.3608	23.5333	23.1651	23.2642	23.0985	23.0339	23.1626	23.5214	22.9562	22.9886	22.8154	22.7311	23.582	22.3237	22.8592	23.133	23.4126
P32579	SUA5	Threonylcarbamoyl-AMP synthase	25.251	25.1243	25.6155	25.2794	25.1194	24.987	25.0731	25.2319	24.776	24.6904	24.5276	24.7061	24.6734	24.5843	24.4113	24.4805	24.4097	24.5649	24.2618	24.0401
P32582	CYS4	Cystathionine beta-synthase	31.2223	31.1567	31.5237	30.9873	31.2846	31.1593	31.2438	31.1851	31.2988	31.3441	31.3404	31.1793	31.573	31.7101	31.4766	31.6764	30.6793	30.6361	30.5347	30.5336
P32583	SRP40	Suppressor protein SRP40	26.4941	26.461	27.0804	26.5849	26.2211	26.0196	26.1713	26.1721	25.3222	25.3301	25.2544	25.2269	25.603	25.1867	25.4901	25.2088	24.8315	24.8388	24.8274	24.9522
P32585	SRB5	Mediator of RNA polymerase II transcription subunit 18	21.067	18.3202	20.1354	19.733	19.6394	19.4602	18.7253	20.1216	18.5458	20.0122	19.01	20.1086	17.1499	19.3571	20.347	19.9758	18.3341	20.7167	20.2049	20.2459
P32588	PUB1	Nuclear and cytoplasmic polyadenylated RNA-binding protein PUB1	28.1669	28.194	28.7995	27.9751	27.7649	27.5067	27.7622	27.7674	27.33	27.4481	27.4072	27.1464	27.5725	27.8173	27.4075	27.7388	27.6705	27.5177	27.354	27.3567
P32589	SSE1	Heat shock protein homolog SSE1	31.2947	31.1419	31.5961	31.1162	31.5178	31.4154	31.5394	31.4557	30.7151	30.8409	30.7636	30.6202	30.5332	30.6303	30.4807	30.621	30.5212	30.5499	30.4975	30.4824
P32590	SSE2	Heat shock protein homolog SSE2	26.9561	26.8978	27.6523	26.987	27.4675	27.3529	27.3428	27.291	27.4596	27.3672	27.3806	27.462	27.306	27.2121	27.3433	27.2875	27.3332	27.31	27.425	27.533
P32591	SWI3	SWI/SNF complex subunit SWI3	26.411	26.3952	26.4102	26.2865	26.0743	25.9251	26.1334	26.0458	25.9689	26.0238	26.0519	25.9861	25.9238	26.1637	25.9353	26.1618	26.1413	26.1123	26.0201	25.9555
P32597	STH1	Nuclear protein STH1/NPS1	25.0374	24.7646	24.8186	24.8641	24.8577	24.9341	24.822	24.7972	25.0168	25.008	25.0226	25.0525	24.9234	25.0507	24.8187	25.0385	25.3227	25.2345	25.242	25.2398
P32598	GLC7	Serine/threonine-protein phosphatase PP1-2	27.9592	27.8162	28.1228	27.7429	27.9447	27.8595	27.8972	27.8823	27.6309	27.6882	27.6366	27.5016	28.3435	28.3696	28.2691	28.4076	28.3637	28.3302	28.2602	28.2739
P32599	SAC6	Fimbrin	28.852	28.6505	28.9748	28.6727	28.8105	28.8129	28.75	28.7545	28.9953	29.0976	29.03	28.9137	29.434	29.5005	29.3671	29.4787	29.2475	29.1755	29.1741	29.2059
P32600	TOR2	Serine/threonine-protein kinase TOR2	20.6128	23.7306	18.2089	19.8431	20.9062	20.7499	20.6634	20.0163	21.4644	21.6902	21.2411	21.573	22.0461	21.5733	22.0435	21.4533	21.7826	21.6907	22.3483	22.2707
P32601	DSS4	Protein DSS4	20.7192	22.2039	21.2456	22.082	22.4867	22.3916	22.7146	22.4903	21.8584	22.1139	21.9436	21.949	21.5682	21.7168	21.5572	21.5106	21.9424	21.9903	21.8992	22.0012
P32602	SEC17	Alpha-soluble NSF attachment protein	27.534	27.3771	27.7208	27.2498	27.5193	27.4132	27.3869	27.4088	27.2776	27.3498	27.3755	26.9481	27.5127	27.6702	27.3847	27.6365	27.3111	27.3045	27.1956	27.2497
P32604	FBP26	Fructose-2,6-bisphosphatase	20.2584	20.2964	20.2207	19.1058	21.3314	22.4159	21.3141	21.4145	23.8915	23.8455	23.5701	24.0028	23.9596	23.7024	24.1306	23.8987	23.7018	23.8461	24.0868	24.2196
P32607	RTG1	Retrograde regulation protein 1	20.8802	21.5546	21.9027	20.8772	21.3262	20.8369	21.1626	21.1047	21.0915	21.157	21.1598	21.255	21.7581	21.7022	21.3726	21.8946	21.8742	21.5606	21.2272	21.5049
P32608	RTG2	Retrograde regulation protein 2	22.9601	22.5905	22.4753	23.8612	24.877	24.5396	24.0284	24.167	25.1496	24.9968	24.2439	24.9494	25.2172	25.3712	25.601	25.4897	25.7894	25.6708	25.8826	25.9504
P32610	VMA8	V-type proton ATPase subunit D	26.2904	25.6101	25.7428	26.3028	26.6048	27.0271	26.4225	26.3959	27.1526	26.9126	26.9024	27.3533	26.7136	26.2353	26.9644	26.2158	26.3054	26.4913	26.9508	26.9319
P32613	TCA17	TRAPP-associated protein TCA17	20.654	20.9442	18.2467	21.6584	21.692	21.71	21.6166	21.6124	21.7143	21.3339	21.2352	21.4748	21.0496	20.4994	20.9589	20.549	20.7198	20.9155	21.3756	21.5513
P32614	FRD1	Fumarate reductase 1	28.6901	29.3477	29.6427	29.181	29.6076	29.5461	29.6375	29.6342	29.2306	29.2928	29.2699	29.1173	29.682	29.7676	29.6333	29.7749	29.4234	29.3703	29.3065	29.3359
P32617	IES6	Chromatin-remodeling complex subunit IES6	24.1738	23.2762	24.8366	23.0053	23.968	23.9169	23.9864	23.9656	24.2235	24.3718	24.299	24.0898	24.2325	24.3893	24.0875	24.3021	24.1515	24.093	23.9055	23.9785
P32618	YEL043W	Uncharacterized protein YEL043W	21.4154	22.1847	20.5812	20.5299	22.7677	22.2978	22.5106	22.5078	20.324	20.015	19.7859	19.7596	21.7501	21.4675	20.7144	21.3851	21.5642	21.6771	20.7116	21.7709
P32621	GDA1	Guanosine-diphosphatase	25.993	25.6513	25.7789	25.6896	24.5388	24.6744	24.6039	24.3987	22.7925	22.9051	22.6949	22.6737	22.3517	22.8647	22.6759	23.0831	23.3117	23.4204	23.2902	23.4555
P32623	UTR2	Probable glycosidase CRH2	26.2513	26.3592	26.3688	26.1793	26.0655	25.9944	26.0891	26.0394	25.2436	25.3027	25.2087	25.242	26.1891	26.2757	26.1764	26.3259	26.3464	26.2843	26.1238	26.1685
P32626	UTR4	Enolase-phosphatase E1	25.1016	25.9627	26.0209	25.9022	25.8868	25.8306	25.8156	25.9613	25.7086	25.7716	25.8139	25.7051	26.4786	26.4642	26.4487	26.5006	26.5571	26.4588	26.3812	26.3388
P32628	RAD23	UV excision repair protein RAD23	26.8026	27.8493	28.0433	27.6179	27.4741	27.3827	27.5842	27.518	26.5824	26.6429	26.7537	26.4433	26.9735	27.2036	26.7527	27.0947	26.9574	26.885	26.7343	26.7743
P32629	ANP1	Mannan polymerase II complex ANP1 subunit	24.4078	24.1754	24.7772	24.2341	24.064	24.174	24.2068	24.0771	23.0732	23.1813	23.1519	23.0461	23.5814	23.5104	23.5119	23.434	22.9297	22.9999	23.0913	23.1969
P32634	PMD1	Negative regulator of sporulation PMD1	22.162	22.9423	21.1234	22.1029	22.4814	22.3239	22.6056	22.3406	21.533	22.5517	22.704	22.4697	22.9723	23.2486	22.7944	22.9812	22.7813	22.7944	22.7387	22.784
P32639	BRR2	Pre-mRNA-splicing helicase BRR2	24.0076	23.4391	23.5041	23.6265	23.2749	23.3394	22.8158	22.7154	24.1534	24.2575	24.0961	24.1803	24.3102	24.365	24.3207	24.494	24.8986	24.8158	24.7643	25.0098
P32642	GRX4	Monothiol glutaredoxin-4	23.7025	24.391	23.7643	24.2496	16.963	20.6909	20.5241	18.7896	18.4642	20.1084	19.7733	18.6377	22.3259	22.1757	22.1607	22.5912	22.6715	22.8422	21.9106	22.2252
P32643	TMT1	Trans-aconitate 3-methyltransferase	23.9013	25.3212	25.3979	25.3436	27.6726	27.6208	27.6242	27.5932	28.6337	28.6504	28.6159	28.6109	29.3662	29.1862	29.4589	29.2918	29.2771	29.3114	29.3596	29.4414
P32644	ECM32	Putative ATP-dependent RNA helicase ECM32	18.5521	20.1778	17.3768	18.527	16.2036	18.9831	19.5912	17.6083	17.5506	16.8658	20.3741	14.6604	15.1283	18.3235	17.6355	17.5845	18.57	19.0574	19.5851	19.5969
P32656	GCG1	Glutathione-specific gamma-glutamylcyclotransferase	22.8139	25.3678	25.5113	25.0993	24.521	24.3936	24.4898	24.4913	23.9468	24.1252	24.0353	23.8482	23.2228	23.4035	23.0026	23.2631	23.6102	23.6325	23.2768	23.1572
P32657	CHD1	Chromo domain-containing protein 1	24.3182	23.5239	22.5251	23.4805	23.8532	24.3862	21.8144	23.0094	24.4335	24.3854	23.9904	24.5816	24.6769	24.5933	24.8495	24.2239	24.9649	24.9701	25.2756	25.1644
P32660	DNF1	Phospholipid-transporting ATPase DNF1	19.847	19.2882	20.0729	19.2002	20.1867	19.7722	18.5945	18.5153	19.7895	20.8458	20.069	19.8542	21.6749	21.3115	21.9195	21.2125	22.724	22.6478	22.7444	22.99
P32767	KAP122	Importin beta-like protein KAP122	18.3416	20.2376	19.0876	17.3038	19.4203	17.6155	17.7754	16.9477	16.7114	17.9976	19.7733	19.5355	19.5767	19.8198	20.4912	18.057	20.3505	20.3715	20.8142	20.6006
P32769	HBS1	Elongation factor 1 alpha-like protein	24.5576	24.6689	24.0625	24.6693	25.0216	24.948	24.8862	24.9447	24.972	24.9608	24.9332	24.7337	25.0373	25.0095	24.8123	24.9901	24.8487	24.8103	24.8387	24.9
P32770	NRP1	Asparagine-rich protein	25.156	25.0227	25.2454	24.6726	24.6137	24.4778	24.8155	24.6821	20.026	21.6323	20.7065	21.3849	21.9268	21.855	21.7798	21.7226	22.3628	22.016	21.2083	21.6135
P32771	SFA1	S-(hydroxymethyl)glutathione dehydrogenase	24.5227	24.3165	24.568	24.2587	24.7485	24.6181	24.8357	24.719	24.2858	24.4883	24.139	24.2569	24.0466	24.0889	24.3412	23.9644	24.439	24.4495	24.4565	24.511
P32773	TOA1	Transcription initiation factor IIA large subunit	18.6372	21.0113	20.114	20.9704	20.2393	20.2823	20.2599	20.2165	20.015	20.0395	20.5805	20.6623	20.4359	20.4897	20.424	20.6014	20.1591	20.529	19.7957	20.1107
P32774	TOA2	Transcription initiation factor IIA subunit 2	25.2188	25.6064	25.806	25.4905	25.1209	25.3118	25.5485	25.4607	25.3945	25.4887	25.4457	25.2938	25.4133	25.6666	25.3261	25.6373	25.4575	25.3718	25.1779	25.1766
P32775	GLC3	1,4-alpha-glucan-branching enzyme	21.862	22.0116	19.0069	21.748	22.8428	24.0941	23.1524	23.7107	26.1082	26.0683	26.0705	25.9476	26.8523	26.7157	27.0056	26.8367	27.3432	27.247	27.4195	27.446
P32776	TFB1	General transcription and DNA repair factor IIH subunit TFB1	25.5982	24.7815	24.6647	24.3835	24.6465	25.5033	25.7747	24.4443	24.474	25.6942	25.321	24.1321	25.0173	24.2331	24.6731	24.2794	24.4973	24.9481	24.1851	23.9971
P32781	AGA2	A-agglutinin-binding subunit	22.7286	22.8617	23.8094	22.6206	21.4359	21.4813	21.4973	21.7412	18.9352	20.6062	20.7804	20.6623	20.2308	20.5846	20.3396	20.6848	20.9664	20.8906	20.8269	20.5795
P32783	ABD1	mRNA cap guanine-N7 methyltransferase	23.9479	23.0351	23.5461	23.5944	24.0626	23.7823	23.7158	23.8192	23.9528	23.7489	23.6106	23.8804	23.8548	23.6463	23.9623	23.6776	23.618	23.7206	23.9835	24.0817
P32784	SCT1	Glycerol-3-phosphate O-acyltransferase 1	19.0057	18.9808	19.766	18.2817	18.0125	18.5682	19.1134	18.138	18.3442	19.0485	18.9096	18.5293	18.3147	19.2487	18.8062	18.9625	18.1798	18.6426	18.4035	18.4981
P32785	FMT1	Methionyl-tRNA formyltransferase, mitochondrial	18.5645	18.0359	19.6018	17.5612	18.9457	19.8144	19.5821	20.0193	21.5028	20.4657	21.0579	21.9597	21.7163	21.4712	21.0168	21.7269	21.5549	20.5994	20.5758	21.4691
P32787	MGM101	Mitochondrial genome maintenance protein MGM101	24.8472	25.2261	25.5327	25.0864	24.8941	25.0816	24.9502	24.854	24.8208	24.7438	24.8998	25.0321	25.1295	25.0099	25.1285	25.1107	25.4583	25.4664	25.518	25.5605
P32788	YBL010C	Uncharacterized protein YBL010C	21.0256	21.8251	21.8636	21.677	21.7837	21.5102	21.3212	21.5787	21.1939	21.6176	21.1453	21.2264	21.1495	21.489	21.1282	21.5408	21.3804	21.2161	20.926	21.2175
P32790	SLA1	Actin cytoskeleton-regulatory complex protein SLA1	27.2733	27.5293	27.7769	27.3705	26.9788	26.9626	26.9666	26.9866	26.7756	26.8609	26.7806	26.8194	26.7364	26.8103	26.585	26.7983	26.8872	26.8834	26.7913	26.6894
P32792	YSC83	UPF0744 protein YSC83	19.0607	17.7848	18.7124	18.9007	17.8908	18.9196	18.0252	18.2888	20.1548	19.4548	18.77	21.1449	20.9705	21.3019	21.6602	21.1985	21.5464	21.5036	21.754	21.6785
P32793	YSC84	Protein YSC84	19.0487	19.026	19.5311	20.1437	21.6991	21.6301	22.0036	21.971	22.8102	22.861	23.15	22.6876	23.0516	23.1491	23.0505	23.0598	23.3297	22.724	22.841	22.9905
P32794	AFG2	ATPase family gene 2 protein	25.8011	25.5508	24.9317	25.8835	25.598	25.4419	25.1094	25.6258	25.0023	25.0052	24.8137	25.2845	25.3948	25.3386	25.2589	25.268	25.0462	25.1433	25.2125	25.2055
P32795	YME1	Mitochondrial inner membrane i-AAA protease supercomplex subunit YME1	25.1622	25.0658	25.4886	24.922	25.6579	25.5881	25.6365	25.5366	24.9444	25.1689	24.9307	25.0236	25.2385	25.3667	25.3765	25.3531	25.2107	25.399	25.3664	25.3399
P32796	CAT2	Carnitine O-acetyltransferase, mitochondrial	20.9303	22.6767	20.9716	21.8778	23.2787	22.0444	21.9968	23.2736	24.3715	24.1543	23.7668	23.9671	25.0909	25.0883	25.089	25.0791	23.6507	23.2159	23.8207	23.7277
P32798	COT1	Cobalt uptake protein COT1	18.611	19.6446	19.9726	20.1699	22.1284	22.536	22.1708	21.9575	22.9798	22.7646	22.8433	23.3498	23.4421	23.0751	23.6912	23.1487	23.0562	23.1873	23.64	23.6565
P32799	COX13	Cytochrome c oxidase subunit 6A, mitochondrial	25.5211	25.974	25.9541	25.902	25.592	25.5994	25.7513	25.7884	22.4622	23.0844	19.2885	22.808	24.7426	24.7214	24.5027	24.8108	25.3644	25.3477	25.2012	25.2739
P32802	EMP70	Transmembrane 9 superfamily member 1	25.7997	25.6962	26.0401	25.2778	24.9886	24.7984	25.1178	25.092	23.8433	23.8484	23.569	23.5312	23.4072	23.742	23.2815	23.7505	23.5672	23.8428	23.3372	23.3768
P32803	EMP24	Endosomal protein P24B	26.7909	26.6269	27.3481	26.7151	26.5598	26.7056	26.5366	26.7082	26.155	26.1234	25.7798	25.8571	25.7841	25.5721	25.8409	25.6957	25.9812	25.8617	26.2187	26.2771
P32804	ZRT1	Zinc-regulated transporter 1	17.9793	18.131	18.7991	19.1083	20.7625	22.7782	18.5747	20.5931	20.7222	20.3503	20.0412	20.1539	22.2101	20.6119	22.1804	21.1293	21.6578	21.8812	22.4728	22.4847
P32805	FZF1	Zinc finger protein FZF1	24.1402	24.2989	24.5019	23.9096	24.0459	23.6423	23.9693	24.0225	24.0898	24.0814	24.2031	23.9514	23.8811	24.0877	24.1206	24.2119	23.6732	24.0661	23.7343	23.6784
P32806	GYP6	GTPase-activating protein GYP6	20.265	18.7591	18.8353	22.553	21.2815	22.6384	17.6646	22.2509	22.2864	20.9116	19.7772	21.7676	20.7079	20.2557	21.5938	20.1633	20.2098	18.4707	22.133	21.8883
P32829	MRE11	Double-strand break repair protein MRE11	23.38	22.6384	22.7794	21.7941	22.8235	22.4908	22.8629	22.74	22.9934	23.3443	23.2486	23.0071	22.9406	22.6817	22.7545	23.0531	23.1333	23.0298	22.9186	22.6488
P32830	TIM12	Mitochondrial import inner membrane translocase subunit TIM12	23.4738	23.9697	24.2381	23.627	23.5717	23.2937	23.4936	23.5573	23.4574	23.5547	23.6782	23.4476	23.9745	24.1253	23.5866	24.0019	23.9492	23.8133	23.7053	23.6871
P32831	NGR1	Negative growth regulatory protein NGR1	21.85	22.8066	21.9825	22.9304	23.4658	23.1654	23.2437	23.2039	23.4062	23.1709	23.1826	23.037	23.7254	23.7102	23.7161	23.7582	23.6174	23.6529	23.6506	23.676
P32832	NPL6	Chromatin structure-remodeling complex subunit RSC7	26.0518	26.0181	26.0794	26.1095	25.974	25.8911	25.9753	25.9758	25.6304	25.797	25.6526	25.5469	25.6048	25.6901	25.5989	25.6137	25.8745	26.0272	25.7831	25.8371
P32833	ORC2	Origin recognition complex subunit 2	17.9575	20.297	18.3498	17.8185	19.2458	19.245	19.3676	19.9299	19.4247	20.106	20.0149	19.3322	19.7613	19.5755	20.0938	19.3737	19.728	19.5433	19.3544	19.499
P32835;P32836			28.5005	28.6267	29.2114	28.7707	29.0725	29.3063	28.9383	28.9512	28.9434	28.6515	28.5095	28.8612	28.6002	28.0818	28.823	28.2241	28.413	28.4524	28.8547	28.9712
P32838	PPG1	Serine/threonine-protein phosphatase PP2A-like PPG1	19.5328	20.4869	18.5603	17.9335	19.9103	19.4836	19.6481	20.2056	20.2297	20.2154	19.269	18.4481	19.8779	19.5463	18.2783	20.1696	20.6992	20.0841	19.5946	20.2962
P32839	BCS1	Mitochondrial chaperone BCS1	19.5789	20.1355	17.7742	18.9543	20.7923	20.5838	20.8488	20.5535	20.808	20.7294	20.693	20.4065	20.5923	20.7738	20.4723	20.756	20.4714	20.463	20.4333	20.3587
P32842	VMA11	V-type proton ATPase subunit c'	22.0122	21.1368	18.9119	22.1224	21.9899	22.4363	21.3962	21.0701	21.071	20.7209	20.814	21.4384	20.712	20.1355	21.4424	20.0293	20.6009	21.5648	21.7481	21.7804
P32843	YME2	Mitochondrial escape protein 2	24.8122	25.6926	23.4488	24.9528	26.2472	25.3417	26.23	26.191	26.3727	26.2602	26.5975	26.5244	26.2139	26.365	26.2093	26.2983	26.2483	26.1725	26.2264	26.1988
P32844	SEC6	Exocyst complex component SEC6	18.0365	20.0261	18.2003	17.8481	21.2451	22.4413	20.9121	21.9687	23.3673	23.2643	22.7771	23.5833	23.2037	22.9214	23.4998	22.3972	22.9853	23.0481	23.3252	23.6381
P32854	PEP12	Syntaxin PEP12	21.5731	22.6534	23.067	22.6739	20.4811	22.204	20.0589	23.3479	23.946	23.5535	24.0395	23.5603	23.135	23.7371	23.8502	23.7745	23.6347	23.6094	23.8701	23.3425
P32855	SEC8	Exocyst complex component SEC8	22.8609	22.6091	21.7085	22.8234	23.1561	23.286	23.1106	23.2052	23.516	23.1166	23.3393	23.5888	23.5003	23.2626	23.3662	23.299	23.5039	23.4546	23.652	23.6409
P32857	PTM1	Membrane protein PTM1	22.4079	21.9027	21.4495	21.8938	23.2528	23.0905	23.1105	23.0409	23.644	23.6033	23.7793	23.6097	23.4564	23.8019	23.3664	23.7248	23.7419	23.5563	23.4716	23.5774
P32860	NFU1	NifU-like protein, mitochondrial	26.6169	27.1027	27.4651	26.8481	27.2009	26.9514	27.3729	27.2693	26.6813	26.9002	26.8252	26.5262	26.7105	27.0557	26.5719	26.9746	26.6399	26.5095	26.4259	26.4037
P32861	UGP1	UTP--glucose-1-phosphate uridylyltransferase	28.7221	28.5388	28.9941	28.7237	28.7049	28.6714	28.6199	28.6381	28.8725	28.8621	28.7797	28.7657	28.8205	28.8335	28.833	28.8406	29.0558	28.985	29.0197	29.0584
P32862	RGT1	Glucose transport transcription regulator RGT1	20.7012	19.869	16.5982	19.371	19.7316	20.7129	20.8564	19.9431	19.4397	19.9442	20.8652	20.7954	20.7944	21.3004	21.021	21.1996	21.3807	20.3213	20.9017	20.6968
P32863	RAD54	DNA repair and recombination protein RAD54	20.2419	19.3488	19.3564	20.8448	20.756	18.864	18.6342	19.2217	21.6966	21.7252	21.9141	21.635	21.7155	21.8369	21.612	21.913	21.9937	21.9993	21.6147	21.0107
P32864	MRS6	Rab proteins geranylgeranyltransferase component A	24.958	24.3667	25.1403	25.1225	25.2903	25.2758	25.1598	25.2248	25.3845	25.2366	25.1779	25.244	25.1368	24.9472	25.1115	24.8724	25.1581	25.229	25.4759	25.5945
P32867	SSO1	Protein SSO1	24.6524	24.5943	24.9243	24.5185	24.1255	24.3553	24.2048	24.136	23.9454	24.0619	24.0448	24.0413	24.3173	24.5078	24.2288	24.4856	24.3819	24.3121	24.3637	24.1394
P32873	BEM3	GTPase-activating protein BEM3	22.8104	22.9989	23.0263	23.0621	22.9255	22.4034	22.3408	23.1889	23.2447	22.6861	22.8703	22.6301	23.0336	22.9786	22.4174	22.9545	23.0533	22.696	22.9634	23.1497
P32874	HFA1	Acetyl-CoA carboxylase, mitochondrial	22.502	17.5494	21.3159	17.0771	23.1497	18.6838	19.2324	18.4134	21.6643	22.9021	18.5805	22.7903	20.3613	22.5403	19.8864	19.8361	22.8347	23.1252	20.9626	20.762
P32875	LIP5	Lipoyl synthase, mitochondrial	25.8355	25.8692	25.8808	25.7775	25.7968	25.6995	25.6434	25.7074	25.4638	25.3164	25.4359	25.2944	25.4088	25.35	25.3679	25.4392	25.2914	25.3145	25.3239	25.232
P32891	DLD1	D-lactate dehydrogenase [cytochrome] 1, mitochondrial	28.1625	28.2873	28.4892	28.1008	26.5412	26.5334	26.6645	26.752	28.4473	28.5539	28.5386	28.4241	27.092	27.2181	27.0211	27.2857	27.8992	27.8189	27.755	27.6959
P32892	DRS1	ATP-dependent RNA helicase DRS1	23.1426	22.2681	17.1847	21.9105	22.4449	22.5092	22.2576	22.0177	21.5248	21.5597	21.9953	22.4525	22.3339	22.3594	22.4478	22.5151	20.8828	21.5857	21.3977	21.0274
P32895	PRS1	Ribose-phosphate pyrophosphokinase 1	26.5949	26.5004	26.7971	26.5856	26.2529	26.1811	26.1328	26.1081	25.8657	25.6785	25.7664	25.7284	25.7828	25.5733	25.5847	25.6595	25.7039	25.6476	25.6837	25.7348
P32896	PDC2	Protein PDC2	22.4785	21.2544	19.5571	20.9192	22.2059	22.3435	22.2742	22.3651	21.6517	21.9649	21.8635	21.7187	21.9941	21.8474	21.748	21.8689	21.4672	21.6221	21.3157	21.4155
P32897	TIM23	Mitochondrial import inner membrane translocase subunit TIM23	25.7857	26.0896	26.2378	26.0077	25.9392	25.8457	25.8603	25.8528	25.573	25.521	25.5378	25.1425	25.7254	25.6625	25.5998	25.6753	25.5698	25.5432	25.453	25.4817
P32898	CYM1	Mitochondrial presequence protease	26.354	26.4332	25.7665	26.1106	25.9745	25.8078	26.0855	26.0405	26.5139	26.6408	26.622	26.4727	26.1475	26.3432	26.1706	26.3788	26.3813	26.2383	26.1438	26.2997
P32899	IMP3	U3 small nucleolar ribonucleoprotein protein IMP3	25.231	25.1373	25.4923	25.4119	24.8751	24.9893	24.7612	24.8946	24.6753	24.6782	24.6244	24.7888	24.0094	23.9385	23.9195	23.8359	23.8041	23.9945	24.3301	24.2855
P32900	SKG6	Protein SKG6	24.4088	24.4803	24.3729	24.2216	22.9438	21.5782	22.3942	22.8985	19.1585	16.7304	19.7237	18.9917	18.3218	19.1328	19.7992	18.4328	16.9848	18.7181	17.4906	20.409
P32901	PTR2	Peptide transporter PTR2	26.6998	24.7482	19.7177	26.1749	25.6361	25.9524	24.6393	24.6385	25.9525	25.9998	25.9097	25.7551	23.7163	23.846	24.0198	23.9421	25.1851	25.4224	25.094	25.0894
P32902	MRP4	37S ribosomal protein MRP4, mitochondrial	23.7481	23.6613	23.7788	23.8105	23.8187	23.7737	23.3696	23.5444	23.3286	23.0327	22.824	22.9451	23.5871	23.1608	23.7951	23.5902	23.7002	23.5456	23.7427	23.821
P32904	MRPL6	54S ribosomal protein L6, mitochondrial	21.08	21.1394	19.1911	21.5135	21.874	22.0085	21.7755	21.2371	21.7619	21.0586	21.3074	21.3639	22.2689	21.8502	22.2781	22.1832	22.4903	22.5232	22.2857	22.1983
P32905	RPS0A	40S ribosomal protein S0-A	25.4225	25.7263	26.1364	25.6514	25.0557	24.7555	24.8777	24.9854	24.2297	24.1634	24.1436	23.9551	23.5523	23.4832	23.4316	23.5878	23.8979	23.8209	23.5993	23.7104
P32906	MNS1	Endoplasmic reticulum mannosyl-oligosaccharide 1,2-alpha-mannosidase	21.7419	20.2306	19.1988	20.9979	21.7069	21.2474	20.8897	21.2476	22.0671	21.8312	21.4099	21.2548	20.4507	20.1094	21.2112	20.005	21.4613	21.653	22.0635	22.5065
P32908	SMC1	Structural maintenance of chromosomes protein 1	23.9333	23.9079	22.6806	23.9996	23.945	24.1543	23.8627	23.6726	23.4748	23.6001	23.291	23.62	23.6435	23.3068	23.4664	23.6709	23.6315	23.7792	23.61	23.5518
P32909	SMY2	Protein SMY2	25.7175	25.5691	25.5134	25.46	25.2993	25.1491	25.3449	25.4096	23.3034	24.1453	23.9279	23.8556	23.2332	22.6127	23.7522	22.4056	23.8164	23.5718	23.5206	23.716
P32910	RPC34	DNA-directed RNA polymerase III subunit RPC6	24.3829	23.7336	24.2144	23.9843	23.7383	23.8325	23.4622	23.2949	23.619	23.5911	22.8229	23.5504	23.0434	23.7364	23.4364	23.77	23.0013	23.3642	23.1891	23.4223
P32911	SUI1	Eukaryotic translation initiation factor eIF-1	27.9343	28.1595	28.5937	27.8732	28.0054	27.7256	28.0917	27.9771	27.0806	27.1881	27.1878	26.8997	27.1492	27.3883	27.0016	27.3595	27.3478	27.2718	27.0588	27.0472
P32912	VAM7	Vacuolar morphogenesis protein 7	25.4696	24.868	25.1399	24.981	24.9852	24.9168	25.2805	25.261	25.4904	25.547	25.4211	25.4111	25.3999	25.4143	25.3022	25.38	25.3993	25.3148	25.2621	25.2787
P32913	VPS17	Vacuolar protein sorting-associated protein 17	21.9916	18.161	21.6004	21.9485	22.1406	22.4217	21.7859	21.8897	23.4864	22.9198	22.752	23.4249	23.0653	22.8669	23.2344	22.5558	22.9193	22.9465	23.2824	23.4667
P32914	SPT4	Transcription elongation factor SPT4	24.5597	25.1424	25.081	24.7532	24.4621	24.1803	24.5607	24.5767	23.918	24.0335	24.1032	23.6832	24.1061	24.2354	23.8616	24.3495	24.1725	24.0744	23.7736	23.8308
P32916	SRP101	Signal recognition particle receptor subunit alpha homolog	24.2929	24.1624	24.1946	24.2687	24.9579	25.0071	24.8956	25.1619	25.2784	25.1889	25.1558	25.0246	25.1232	24.994	25.0994	25.1658	25.4931	25.3905	25.4232	25.459
P32939	YPT7	GTP-binding protein YPT7	27.8893	28.0345	28.5693	27.9612	28.0882	27.9635	28.0692	28.0533	28.0216	28.0455	28.0609	27.9515	27.9426	28.0757	27.8345	28.0022	28.2482	28.1612	28.1173	28.1266
P33201	MRT4	Ribosome assembly factor MRT4	27.2361	26.7398	27.0153	27.1699	26.8341	27.0741	26.7295	26.7636	26.8136	26.6599	26.5274	26.803	26.6036	26.1052	26.7858	26.2258	26.0303	26.2083	26.3885	26.5117
P33202	UFD4	Ubiquitin fusion degradation protein 4	23.1049	21.8019	22.1337	21.4875	23.661	23.7265	23.4462	23.8565	25.1331	24.8317	24.794	25.1942	24.8727	24.478	25.0269	24.2778	24.6564	24.5702	24.9731	25.0959
P33203	PRP40	Pre-mRNA-processing protein PRP40	23.8093	23.762	18.6453	23.1061	23.7544	23.6961	23.6119	23.8554	24.2784	24.4036	24.2911	24.1954	24.1513	24.0459	24.1393	24.0113	24.0471	24.0007	23.6241	24.1452
P33204	ARC19	Actin-related protein 2/3 complex subunit 4	25.0737	24.1895	24.2021	24.8623	25.607	25.8123	25.3545	25.4504	25.9357	25.8076	25.5491	25.9424	25.6776	24.9265	25.9892	25.2295	25.3908	25.5071	25.9576	26.0553
P33296	UBC6	Ubiquitin-conjugating enzyme E2 6	24.3239	24.2238	24.2441	24.0003	24.0994	24.0148	24.0788	23.884	21.0151	21.9584	20.3135	20.5385	21.9253	22.3082	22.1863	22.1671	22.3529	22.6159	22.6779	22.0724
P33297	RPT5	26S proteasome regulatory subunit 6A	28.9821	29.0038	29.2903	28.8056	28.9035	28.7028	28.9218	28.8813	28.5043	28.599	28.5711	28.3803	28.5979	28.7812	28.4233	28.7395	28.4467	28.3435	28.1948	28.207
P33298	RPT3	26S proteasome regulatory subunit 6B homolog	27.431	27.3057	27.6911	27.4272	27.4976	27.5129	27.4191	27.493	27.3855	27.3598	27.3496	27.3545	27.4829	27.439	27.5549	27.48	27.2771	27.2729	27.2866	27.365
P33299	RPT1	26S proteasome regulatory subunit 7 homolog	28.0439	27.6656	27.8713	27.9247	27.9965	28.095	27.9423	27.8657	28.2083	28.0701	27.994	28.1545	28.1294	28.0392	28.1692	28.022	27.7737	27.7427	27.9469	27.9458
P33302			28.9935	28.9075	29.1018	28.7193	28.4973	28.2276	28.4013	28.4221	28.3342	28.2164	28.3613	28.0675	28.4457	28.6635	28.3942	28.4122	28.8919	28.7659	28.7988	28.7754
P33306	BCK2	Protein BCK2	20.7966	20.2518	19.0166	20.353	19.0638	18.8957	17.7192	16.9792	20.8425	20.9511	20.9738	19.932	21.1295	21.2429	20.9526	15.7268	21.5143	21.1675	20.897	20.9066
P33307	CSE1	Importin alpha re-exporter	24.0116	23.313	24.0344	24.3402	24.4569	25.0788	24.4743	24.3892	24.4882	24.3004	24.3537	25.1818	24.426	23.7912	24.9268	23.9476	23.6776	24.0345	24.7172	24.7306
P33308	CSE2	Mediator of RNA polymerase II transcription subunit 9	24.3115	24.0201	23.2688	23.7041	23.5384	23.7536	23.997	22.1158	21.9941	22.2027	22.1124	21.0583	22.0496	22.1212	23.0356	23.3999	22.3534	21.9704	23.3319	20.8195
P33309	DOM34	Protein DOM34	23.7446	22.8084	22.218	23.2523	24.0315	24.3413	23.7914	23.7632	23.531	23.6947	23.741	23.9381	23.9007	23.435	24.0243	23.4602	23.2711	23.6084	23.9481	23.928
P33311	MDL2	ATP-dependent permease MDL2, mitochondrial	20.8423	22.1753	20.9863	22.0147	22.6459	22.1153	22.3618	22.2723	22.892	22.8514	22.7569	22.9626	22.5487	22.8703	22.5454	22.4525	22.8278	22.9218	23.1446	22.9169
P33312	RIB7	2,5-diamino-6-ribosylamino-4(3H)-pyrimidinone 5'-phosphate reductase	21.48	19.1232	21.2299	21.6596	21.8827	20.1212	22.1847	22.1485	22.1049	21.9372	22.0004	20.6891	21.2993	19.2321	21.4998	21.4759	22.1287	21.9062	22.0493	22.0381
P33313	CNS1	Hsp70/Hsp90 co-chaperone CNS1	26.3371	26.2985	25.7585	26.336	25.6466	25.2069	25.5249	25.0838	24.8376	24.7875	24.4004	24.4512	24.9628	24.9161	24.7516	24.8702	24.2192	24.3523	24.356	24.2443
P33314	BUD2	Inhibitory regulator protein BUD2/CLA2	22.0456	20.1854	20.3212	21.529	22.4159	22.1097	22.2171	22.4119	22.0947	21.7935	22.3343	21.9653	21.8032	22.0506	22.2538	22.2574	21.7237	22.0159	22.5099	22.3526
P33315	TKL2	Transketolase 2	17.5447	20.1669	19.5893	19.3299	17.9969	19.7373	18.8906	18.5083	22.6538	22.748	22.8139	23.3023	24.365	24.3105	24.6293	24.7254	23.0052	22.6604	22.8414	22.6472
P33317	DUT1	Deoxyuridine 5'-triphosphate nucleotidohydrolase	26.077	26.1131	26.6478	25.8962	25.7185	25.5781	25.7632	25.7223	25.2015	25.3179	25.4411	25.2223	25.1401	25.3227	25.0668	25.2826	25.3953	25.2365	25.1286	25.1111
P33322	CBF5	H/ACA ribonucleoprotein complex subunit 4	26	26.1382	25.5406	26.6027	25.7594	26.3268	25.7715	25.5526	25.9386	25.1173	24.9883	25.5764	25.213	25.0171	26.1409	24.9679	25.6817	25.8424	26.1691	26.2075
P33324	YKL091C	CRAL-TRIO domain-containing protein YKL091C	23.7968	23.1966	20.287	20.7541	24.9979	24.8382	24.9199	24.8532	24.7214	24.714	24.6022	24.6055	24.7145	24.2814	24.748	24.3186	24.8448	24.7747	25.0736	25.1475
P33327	GDH2	NAD-specific glutamate dehydrogenase	25.0073	24.5724	24.5852	24.4649	28.5451	28.2961	28.7035	27.9281	27.527	27.4698	27.411	27.3679	27.4704	27.4352	27.2969	27.4618	27.2881	27.1514	27.1693	27.2014
P33328	SNC2	Synaptobrevin homolog 2	25.3094	25.033	25.2358	25.025	24.6007	24.7426	24.6097	24.6392	24.2971	24.2401	24.2344	24.3055	24.2728	24.3721	24.3027	24.2759	24.2173	24.1045	24.0124	24.2178
P33329	PPZ2	Serine/threonine-protein phosphatase PP-Z2	21.94	22.2927	22.2789	22.448	21.6955	21.7488	22.3205	22.222	23.3396	22.9039	23.0898	23.0853	23.5614	23.6481	23.6073	23.5741	23.6466	23.6782	23.5628	23.6301
P33330	SER1	Phosphoserine aminotransferase	30.0569	29.9789	30.4516	29.9425	29.881	29.7772	29.8776	29.9313	29.9895	30.0321	30.0052	29.8793	30.0535	30.1187	29.9696	30.1072	29.6548	29.5988	29.5365	29.5345
P33331	NTF2	Nuclear transport factor 2	25.4829	29.5533	29.9606	29.2672	29.4326	29.2542	29.488	29.4465	28.7977	28.8506	28.8476	28.5819	28.9646	29.2145	28.7553	29.1563	29.2732	29.1812	28.9937	28.9581
P33332	SEC3	Exocyst complex component SEC3	22.6573	20.1809	20.0524	22.4873	23.136	23.1332	22.9487	22.9492	23.4342	23.5151	23.2678	23.8407	23.7829	23.332	23.6775	23.2349	23.4588	23.449	23.826	23.7008
P33333	SLC1	Probable 1-acyl-sn-glycerol-3-phosphate acyltransferase	24.2636	23.8994	22.3956	23.6557	23.8041	24.0726	23.6181	23.538	24.0386	24.5182	23.9975	24.8242	24.4332	24.537	24.4705	24.5382	24.6367	24.7216	24.5701	24.82
P33334	PRP8	Pre-mRNA-splicing factor 8	17.9688	18.3573	19.2215	18.1576	21.0138	20.7619	20.4049	18.2664	21.2773	20.5896	20.5217	20.9382	22.3145	22.12	22.2684	21.4673	22.3832	21.998	22.2809	22.6189
P33336	SKN1	Beta-glucan synthesis-associated protein SKN1	23.3466	23.0827	23.2283	22.6116	23.8502	23.4467	23.0488	23.3637	23.9116	23.6802	24.1456	23.7782	23.721	23.4152	23.7211	23.8056	23.2325	23.37	23.2136	23.2151
P33338	SLA2	Protein SLA2	26.1962	25.4495	25.4163	25.4723	26.0577	26.1152	26.0371	26.016	26.5658	26.5485	26.4791	26.5428	26.4243	26.4433	26.5063	26.4298	26.3886	26.4476	26.554	26.5829
P33339	TFC4	Transcription factor tau 131 kDa subunit	21.77	22.599	22.0098	21.0662	21.882	21.6221	22.1684	21.7767	23.1445	22.8298	22.8714	23.0495	23.1863	22.555	22.8045	22.7993	22.8449	22.7847	23.3273	23.3338
P33399	LHP1	La protein homolog	27.73	28.1165	28.4426	27.8128	26.8289	26.6474	26.8845	26.8822	26.1226	26.2668	26.2777	26.1201	26.4484	26.6687	26.3111	26.5949	26.2306	26.314	26.0524	25.949
P33401	PGM1	Phosphoglucomutase 1	26.6804	26.7437	26.3939	26.3805	26.1843	26.0369	25.8776	25.8563	25.7682	25.674	25.5891	25.497	25.6758	25.5461	25.5696	25.5388	25.6861	25.6371	25.5204	25.6931
P33411	PRP18	Pre-mRNA-splicing factor 18	22.5757	21.8722	18.4058	22.4527	23.1247	22.8762	23.1636	22.9584	23.1096	23.3575	23.2675	23.3856	23.1679	23.1482	22.8323	23.3174	23.2922	23.5104	23.3992	23.3094
P33412	ECT1	Ethanolamine-phosphate cytidylyltransferase	17.5498	19.8205	19.2728	19.0454	22.1076	22.6619	21.7701	22.2774	22.5361	22.0289	22.0875	22.5614	22.2934	21.6096	22.2515	20.9943	21.8684	21.5339	22.4533	22.1336
P33416	HSP78	Heat shock protein 78, mitochondrial	28.7664	29.0064	29.3393	29.0492	29.9585	29.8424	29.9246	29.8687	30.4997	30.5043	30.4527	30.4489	30.5116	30.4917	30.4802	30.5163	30.469	30.4193	30.3793	30.4568
P33417	IXR1	Intrastrand cross-link recognition protein	24.7563	24.8798	24.9028	24.4604	23.7365	23.9415	23.9218	23.9222	22.9843	23.3538	23.5883	23.3691	23.834	24.1627	23.9282	23.9345	24.1523	24.1146	23.9753	23.975
P33418	LOS1	Exportin-T	21.6389	21.0308	20.2786	21.0044	23.0465	22.7646	22.4762	22.623	22.4487	22.5438	22.4958	22.4699	22.5113	22.7107	22.5766	22.7428	22.7799	22.8377	22.6132	22.8483
P33419	SPC29	Spindle pole component 29	21.0559	21.0754	21.1962	20.9502	20.2287	20.1066	20.2475	19.761	19.7598	20.1078	20.2355	20.7443	18.9292	19.7189	19.8632	18.9879	20.4233	20.3967	20.5208	20.4086
P33441	MFT1	THO complex subunit MFT1	24.8866	25.3359	25.6749	25.216	25.1124	24.9769	25.2297	25.2498	25.1082	25.3224	25.0412	25.0977	25.003	25.3259	24.9509	25.1619	25.1394	25.0962	25.014	24.9189
P33442	RPS1A	40S ribosomal protein S1-A	27.3148	27.1027	27.3881	27.888	26.7078	27.3659	26.5488	26.5635	26.8659	26.4095	26.388	27.4538	26.2966	25.7464	26.6639	25.6456	25.6541	25.7702	26.5103	26.6506
P33734	HIS7	Imidazole glycerol phosphate synthase hisHF	29.4523	29.4721	29.8156	29.3237	29.9031	29.7059	29.8706	29.8828	29.8712	29.9398	29.9397	29.7389	29.9455	30.0946	29.8095	30.0611	29.8845	29.7837	29.6476	29.6507
P33748	MSN2	Zinc finger protein MSN2	23.8881	23.9462	22.9174	23.3122	23.6629	22.8791	24.0627	22.9957	22.4746	23.7946	23.2673	22.5473	22.8637	22.7576	23.4955	23.0751	23.3401	22.8395	23.2405	22.3465
P33749	MSN4	Zinc finger protein MSN4	22.8509	23.0365	22.693	22.1751	23.1947	23.1563	23.0457	23.0876	20.7763	21.1052	20.9213	20.7949	20.5887	21.1945	21.1716	21.3928	20.6444	20.3368	20.2019	20.0515
P33750	SOF1	Protein SOF1	23.1138	23.5895	23.5736	23.4108	23.1005	23.0993	22.8874	23.0755	22.7969	22.3707	22.1975	22.534	22.2966	21.3683	22.333	21.7506	22.6015	22.1012	22.615	22.1241
P33753	TRM2	tRNA (uracil(54)-C(5))-methyltransferase	24.4432	24.2688	24.6794	24.1708	23.7633	23.5156	23.752	23.8652	23.2056	23.2611	23.3526	23.4424	23.5891	23.7446	23.6441	23.9342	23.7127	23.8284	23.5804	23.8104
P33754	SEC66	Translocation protein SEC66	23.3651	22.6214	23.4065	23.5423	23.78	24.2592	23.4668	23.5982	23.5784	23.5389	23.0442	23.8545	23.3336	22.2172	23.8736	22.3835	22.5436	22.9226	23.7275	23.6396
P33755	NPL4	Nuclear protein localization protein 4	25.6268	25.2723	25.5693	25.4356	25.7813	26.1342	25.5478	25.7076	25.5326	25.6037	25.3921	25.1761	25.5045	25.7926	25.5293	25.4041	26.0652	25.4316	25.9005	25.4147
P33759	MRPS5	37S ribosomal protein S5, mitochondrial	23.6391	24.2569	23.3287	24.1325	23.1727	23.3738	23.2496	23.6331	24.074	23.488	23.0523	23.8227	24.073	24.0931	24.3602	23.4254	24.0657	23.7743	24.1287	23.8514
P33760	PEX6	Peroxisomal ATPase PEX6	22.7536	22.7188	22.2903	21.6472	22.6473	22.317	22.6792	21.6901	22.2455	22.5068	22.3503	21.7738	22.9467	22.766	22.9997	22.9169	23.1112	22.6985	22.8695	22.9647
P33767	WBP1	Dolichyl-diphosphooligosaccharide--protein glycosyltransferase subunit WBP1	26.373	26.2397	26.4	26.4257	26.2081	26.3875	26.1415	26.2314	26.1999	26.1807	26.0821	26.2116	25.9341	25.9494	26.0267	25.9346	26.3321	26.2576	26.3441	26.4388
P33775	PMT1	Dolichyl-phosphate-mannose--protein mannosyltransferase 1	24.0658	23.7105	23.1072	23.5954	23.8408	23.5462	23.9554	23.6611	23.8724	23.5783	23.9616	24.1094	23.5372	23.6279	23.651	23.9182	24.3383	23.8706	24.0925	24.4446
P33891	TIP20	Protein transport protein TIP20	23.0005	23.2969	23.3044	23.2965	23.3926	23.3749	23.4461	23.4957	23.468	23.2182	23.2562	23.6234	22.8448	22.6109	22.6858	22.8389	23.1177	23.0672	23.2643	23.1793
P33892	GCN1	eIF-2-alpha kinase activator GCN1	28.3938	27.7513	28.1035	28.1105	28.2711	28.5117	28.3609	28.3284	28.3887	28.3816	28.422	28.6488	28.1834	28.055	28.2723	28.0172	28.0901	28.1461	28.3722	28.401
P33893	PET112	Glutamyl-tRNA(Gln) amidotransferase subunit B, mitochondrial	20.4972	19.3875	20.1005	20.3356	20.6383	21.0274	21.2669	21.0355	21.8954	22.0142	21.9598	21.6604	21.321	21.7026	21.4085	21.3199	21.6236	20.9184	21.85	21.7603
P33895	NUF2	Kinetochore protein NUF2	22.48	21.6422	21.2836	22.8852	22.4398	22.4094	22.5878	22.4649	22.5882	22.9202	22.8982	22.6596	22.4549	22.4221	22.2392	22.426	22.9264	22.5743	23.0747	22.87
P34072	MKS1	Negative regulator of RAS-cAMP pathway	23.5599	23.0812	23.6349	23.0997	22.5646	22.6265	23.0381	22.7569	23.3153	23.4193	23.2478	23.2963	23.5323	23.7655	23.6222	23.5098	23.4212	23.3939	23.5917	23.2133
P34077	NIC96	Nucleoporin NIC96	24.0921	24.1885	21.4156	23.493	23.2864	24.3439	24.1981	23.6791	24.6924	24.2561	24.6562	24.7597	24.695	24.2486	24.7649	24.554	24.8221	24.7858	24.9471	25.043
P34078	LTV1	Protein LTV1	26.2861	26.5136	26.4178	26.0762	24.9704	25.5593	25.6829	25.1065	23.7876	24.2212	24.9807	23.8392	23.8299	24.1219	23.6299	23.7978	23.5797	22.9124	23.716	23.1903
P34087	RPB7	DNA-directed RNA polymerase II subunit RPB7	23.9203	23.7324	24.065	23.5994	23.579	23.6409	23.4313	23.575	23.7678	23.5288	23.5341	23.5893	23.4637	23.3255	23.6147	23.2938	23.5042	23.3819	23.6491	23.7217
P34110	VPS35	Vacuolar protein sorting-associated protein 35	21.6324	21.2854	19.5435	21.3011	22.9052	23.257	22.1728	22.4667	23.9707	22.9661	23.1326	23.464	23.3751	23.0805	23.8517	23.2904	24.4822	24.2783	24.5102	24.6262
P34111	TFC3	Transcription factor tau 138 kDa subunit	20.4676	21.125	20.6533	19.5416	21.0896	21.7149	20.9685	20.964	21.3436	21.9917	21.4532	22.3389	21.9364	22.0315	21.9662	22.0082	22.0627	22.1892	22.3493	22.1519
P34160	STO1	Nuclear cap-binding protein complex subunit 1	26.0211	24.8986	25.3191	25.4809	25.7928	26.0099	25.8783	25.5943	26.4827	26.3793	26.2167	26.5204	26.2626	26.3078	26.4621	26.0213	26.5314	26.4543	26.8108	26.8099
P34162	SRB2	Mediator of RNA polymerase II transcription subunit 20	24.7873	23.9872	25.1669	24.7569	24.5099	23.1838	24.4517	24.4818	24.0393	24.2231	24.5779	24.309	24.2597	24.2789	23.8843	24.0583	24.5327	24.301	24.2819	24.2657
P34163	TGL1	Sterol esterase TGL1	17.8868	18.6657	22.3059	20.8448	18.875	19.74	19.5931	21.961	23.199	23.2594	23.2734	22.8682	23.5507	23.5217	23.3364	23.636	23.5843	22.9265	23.2232	23.2544
P34164	SIP2	SNF1 protein kinase subunit beta-2	19.567	18.9099	18.5238	17.3791	17.6731	17.924	17.3011	16.3562	23.2478	20.6838	23.3829	21.2511	23.133	23.2966	23.2522	23.526	23.1204	23.1611	23.1302	23.1964
P34167	TIF3	Eukaryotic translation initiation factor 4B	30.3152	30.3365	30.76	30.1179	29.5572	29.31	29.5443	29.4885	28.8555	28.909	28.8603	28.5814	28.9695	29.134	28.7854	29.0838	28.7771	28.7846	28.6199	28.5978
P34215	YBR144C	Uncharacterized protein YBR144C	22.7013	21.9152	22.9431	22.5785	22.3483	22.5098	22.4544	22.5308	22.486	22.446	21.9784	22.4145	21.8225	21.5332	21.9475	21.384	22.2352	22.1924	22.4728	22.5911
P34216	EDE1	EH domain-containing and endocytosis protein 1	28.2326	28.213	28.4094	27.9978	27.8524	27.7309	27.8765	27.8677	27.5411	27.6644	27.6952	27.4921	27.649	27.8664	27.4905	27.8605	27.923	27.8746	27.714	27.7213
P34217	PIN4	RNA-binding protein PIN4	24.9086	25.2237	25.654	25.0641	24.9622	24.8798	25.2167	25.2107	24.5527	24.8269	24.7365	24.1123	24.5256	25.0122	24.727	25.0266	24.3424	24.4617	24.2886	24.4351
P34219	TOD6	Transcriptional regulatory protein TOD6	22.7909	22.4043	21.7412	22.227	20.0241	19.8847	19.9473	21.5504	17.2059	17.6614	18.0767	17.6336	14.5958	16.889	16.9994	16.089	16.3559	16.5527	15.9993	16.2467
P34220	YBL055C	Deoxyribonuclease Tat-D	25.5164	25.4372	25.8783	25.6318	25.5992	25.5434	25.4067	25.5054	25.0858	24.9994	24.8981	24.8874	25.0297	25.0706	25.0012	24.945	25.0451	25.1387	24.946	25.2772
P34221	PTC3	Protein phosphatase 2C homolog 3	25.4213	25.3406	25.4467	25.1633	25.1271	24.979	25.1948	25.1051	24.9408	25.0402	25.073	24.8715	25.2081	25.3679	24.8956	25.3058	25.2061	25.0732	24.9861	24.9965
P34222	PTH2	Peptidyl-tRNA hydrolase 2	23.8829	24.0582	24.2373	24.1029	24.4712	24.4499	24.1488	24.4007	24.0508	23.927	23.9336	24.0338	24.5416	24.5837	24.6002	24.555	24.6856	24.622	24.7623	24.7985
P34223	SHP1	UBX domain-containing protein 1	27.86	27.704	27.9599	27.5227	27.3393	27.2224	27.4379	27.4155	26.7277	26.947	26.9502	26.6958	27.0339	27.3455	26.8901	27.2754	26.8021	26.8217	26.6525	26.6526
P34226	SKT5	Protein SKT5	23.5562	22.688	23.2649	23.4198	22.7671	23.0394	22.7423	22.9374	21.8781	22.1637	21.9057	21.7836	22.3647	22.2871	22.4411	21.5723	22.3541	22.4721	22.5958	22.4932
P34227	PRX1	Peroxiredoxin PRX1, mitochondrial	27.9511	28.345	28.7734	28.0043	28.6517	28.3917	28.6263	28.5503	29.6031	29.74	29.7516	29.5457	29.2276	29.5119	29.0881	29.4862	29.3192	29.1719	28.9997	29.0263
P34232	MTR2	mRNA transport regulator MTR2	22.3822	21.6811	20.8312	21.6941	22.6931	22.1927	22.7934	22.5245	21.0915	21.0994	21.3645	20.9986	21.895	21.8793	21.8965	21.8273	21.7002	22.0649	21.6772	21.5159
P34234	LOT5	Protein LOT5	23.4849	24.0397	24.586	24.1383	23.5644	23.3817	23.9339	24.1821	23.9701	23.9998	22.3295	21.9097	23.5346	23.5007	22.8768	23.5035	23.7577	23.5531	22.3214	22.3874
P34237	COY1	Protein CASP	25.5505	25.3706	26.1351	25.1113	25.8756	25.6681	25.9123	25.8945	25.883	25.8283	26.0692	25.7194	25.8153	26.0346	25.6156	25.8732	25.8739	25.7378	25.5029	25.5109
P34240	ZRT3	Zinc-regulated transporter 3	21.0088	21.1545	19.7698	21.2597	21.9874	22.3576	22.0735	21.7979	21.4845	21.8265	21.7982	21.6687	22.424	22.3591	22.3579	22.441	22.4285	22.5011	22.2368	22.223
P34241	URB1	Nucleolar pre-ribosomal-associated protein 1	24.6188	25.0195	25.5789	24.8546	18.5185	20.435	19.8792	20.526	19.8787	20.5764	20.9325	21.31	20.4869	19.7433	20.9124	19.5586	19.8618	20.6085	20.8088	20.4642
P34243	HCS1	DNA polymerase alpha-associated DNA helicase A	16.3615	21.8819	21.4791	16.2404	18.6487	18.5363	18.4934	18.7394	20.5406	19.4082	19.1905	20.39	20.2626	19.0494	19.3985	19.1677	19.5956	20.1036	19.5177	19.7293
P34247	UTP11	U3 small nucleolar RNA-associated protein 11	22.7077	23.0858	21.2348	23.6444	20.852	22.6505	22.9252	23.4407	24.3583	24.1934	24.1492	24.9797	23.451	20.2499	23.7686	22.758	23.1976	19.9896	20.255	23.8348
P34250	SEG2	Eisosome protein SEG2	22.4759	21.7201	21.3265	21.3668	20.8767	21.1025	20.0338	20.381	20.6095	21.0777	21.1702	20.6439	21.0512	20.9108	20.9703	20.7118	20.5062	21.1344	20.7816	20.3019
P34251	YKL107W	Uncharacterized oxidoreductase YKL107W	21.1704	21.5215	20.1441	21.6831	20.9357	21.1769	20.3727	21.1845	20.919	20.7039	20.7286	20.9624	20.5608	21.29	20.5866	20.4665	20.592	20.2931	20.7906	20.8425
P34253	KTI12	Protein KTI12	24.1617	23.7179	24.4443	22.9227	23.8491	24.534	24.2898	24.6346	24.2776	23.4582	24.1341	24.3463	24.8445	24.7115	24.8575	24.6617	24.4469	24.5365	24.5727	24.5963
P34730	BMH2	Protein BMH2	27.6743	27.6028	27.9054	27.6535	27.9516	28.0303	27.9644	27.9606	28.5396	28.5577	28.4818	28.4229	28.4983	28.2881	28.5878	28.4321	28.3645	28.4692	28.4543	28.5292
P34760	TSA1	Peroxiredoxin TSA1	31.7079	31.7532	32.3344	31.5662	31.9642	31.6412	32.0108	31.925	31.646	31.7341	31.7587	31.5381	31.4206	31.5916	31.265	31.5579	31.5966	31.4882	31.4099	31.4023
P34761	WHI3	Protein WHI3	24.6752	24.9234	24.806	24.1802	24.2859	24.0835	24.315	24.2555	23.2309	22.7564	22.9871	23.24	23.2601	23.541	23.19	23.5445	23.8215	23.934	23.6636	23.6992
P34909	MOT2	General negative regulator of transcription subunit 4	25.1436	25.5122	25.5721	25.0121	24.6577	24.5886	24.6812	24.6688	24.4112	24.5145	24.5104	24.2998	23.9925	24.2711	24.0248	24.2299	24.6131	24.5658	24.5105	24.3688
P35056	PEX5	Peroxisomal targeting signal receptor	24.9299	25.1424	24.6102	24.9975	24.0159	23.9738	24.0652	24.0134	23.9058	24.013	23.7041	23.5921	23.773	24.0341	23.5623	24.0514	23.6847	23.6353	23.7907	23.433
P35127	YUH1	Ubiquitin carboxyl-terminal hydrolase YUH1	21.1607	24.5853	25.0596	24.4188	24.4519	24.2391	24.501	24.4436	24.3805	24.4733	24.4782	24.3467	23.8634	24.0901	23.6967	24.0428	24.3203	24.2282	24.0992	24.0205
P35169	TOR1	Serine/threonine-protein kinase TOR1	19.6213	21.2307	22.7536	20.4091	21.707	20.4578	22.1712	20.1846	22.9561	23.7501	22.5448	23.6908	23.0066	22.3557	22.7405	23.4626	22.8376	23.7759	23.4362	23.9501
P35172	NTH2	Probable trehalase	17.9357	18.4141	18.4393	18.0248	17.1603	18.3473	17.6124	19.1148	19.3137	20.1002	18.1818	19.0473	19.9262	19.1762	19.706	20.1183	20.9072	20.5956	20.2948	20.3695
P35176	CPR5	Peptidyl-prolyl cis-trans isomerase D	26.6382	27.6671	27.9163	27.4739	27.5355	27.3204	27.6398	27.6474	27.2544	27.4855	27.4293	27.1349	26.8611	27.115	26.7191	27.1372	27.1562	27.0065	26.826	26.7621
P35177	SPT7	Transcriptional activator SPT7	23.9811	23.2548	21.2635	23.1032	23.8071	23.7961	23.7768	24.0978	24.2177	24.2589	24.2303	24.2843	23.9364	23.7802	24.0037	24.0353	24.1644	24.1096	23.9868	24.0519
P35178	RRP1	Ribosomal RNA-processing protein 1	25.3799	24.7203	24.9425	25.248	25.3842	25.698	25.3354	25.5472	25.0574	25.1739	24.8678	25.4107	24.897	24.5502	24.9254	24.4625	24.6737	24.705	24.9243	24.8849
P35179	SSS1	Protein transport protein SSS1	26.2405	25.8876	26.6273	26.5265	26.0597	26.5506	25.9475	25.8724	26.137	25.826	25.774	26.337	25.8646	25.4117	26.1911	25.3141	25.4417	25.606	26.2443	26.2384
P35180	TOM20	Mitochondrial import receptor subunit TOM20	25.4021	24.9556	25.4146	25.2628	25.0892	25.1191	25.0673	25.2066	25.0813	24.9193	24.9779	24.9533	25.2162	25.0123	25.216	25.15	24.4413	24.819	24.5808	24.6471
P35181	APS1	AP-1 complex subunit sigma-1	18.0446	18.2453	18.8081	19.0844	18.4368	19.7138	17.1352	18.7067	19.2455	18.911	17.2942	19.9986	19.0606	18.0253	19.8472	17.9726	18.5184	18.7669	20.1066	20.2807
P35182	PTC1	Protein phosphatase 2C homolog 1	22.3785	21.6385	21.8563	21.5047	23.6412	23.6574	23.4904	23.5069	23.0988	22.7667	22.913	22.547	23.1356	23.0537	23.2073	22.9992	23.0639	23.1424	22.9332	23.0456
P35183	AST1	Protein AST1	22.2802	22.6793	21.9051	22.4541	23.1321	23.2658	23.1135	22.1783	19.5114	21.9424	18.3031	19.7106	20.3411	20.6931	20.5053	19.7782	20.4869	20.9746	20.5085	19.6017
P35184	SQT1	Ribosome assembly protein SQT1	24.3525	25.007	25.9176	25.267	25.6906	25.5472	25.6595	25.4939	24.7705	24.6165	24.5352	24.6007	24.8007	24.6621	24.8229	24.6934	24.5769	24.5464	24.6627	24.7868
P35189	TAF14	Transcription initiation factor TFIID subunit 14	27.6077	27.8432	28.2926	27.5873	27.1883	27.0801	27.1934	27.2365	27.2235	27.3292	27.2917	27.1492	27.1055	27.3694	26.9893	27.3284	27.2519	27.1479	27.0097	26.9936
P35190	CLG1	PHO85 cyclin CLG1	21.0493	21.7417	19.0162	18.2039	21.2498	20.6639	21.2363	21.091	20.5662	20.7124	20.7461	20.6072	21.0439	20.9765	20.9758	21.369	21.027	20.7176	21.5553	20.7628
P35191	MDJ1	DnaJ homolog 1, mitochondrial	26.2244	26.7116	26.5431	26.4036	26.7159	26.392	26.6422	26.5744	25.9977	26.1575	26.076	25.9159	26.3826	26.3775	26.1958	26.4417	26.3175	26.2413	26.1471	26.1641
P35193	ATG19	Autophagy-related protein 19	20.9672	21.8061	22.27	20.7193	20.445	18.7388	20.7603	20.0185	19.2739	19.3288	18.2153	19.3601	18.4927	19.9088	18.8209	19.5935	17.981	18.4939	18.8054	18.4901
P35194	UTP20	U3 small nucleolar RNA-associated protein 20	22.9097	22.6719	23.878	23.6456	22.6186	22.8086	23.4124	22.987	22.7062	22.7583	22.6138	23.7497	22.3806	22.0819	22.5436	22.2995	22.384	22.2418	22.742	22.8901
P35195	ECM15	UPF0045 protein ECM15	23.9187	23.9511	23.6521	23.7562	24.2491	24.1148	24.3747	24.2601	24.5988	24.7267	24.6877	24.3986	24.2732	24.4527	24.1258	24.4637	24.2269	24.1855	23.9296	23.8839
P35196	RER2	Dehydrodolichyl diphosphate synthase complex subunit RER2	18.845	18.835	18.3072	19.1354	20.7273	21.0606	19.3265	19.4371	20.5753	19.1659	19.2553	20.2409	20.8803	19.3196	21.8499	19.6347	20.903	20.6661	22.0162	22.0232
P35197	GCS1	ADP-ribosylation factor GTPase-activating protein GCS1	28.0464	28.1069	28.4766	27.8334	27.4818	27.4912	27.5616	27.5918	27.9351	27.9831	27.987	27.7763	26.9533	27.0825	26.8542	27.1034	27.0292	26.9963	26.8798	26.9048
P35201	MIF2	Inner kinetochore subunit MIF2	21.5119	16.8214	22.276	22.1652	22.221	22.0046	22.1596	22.1904	22.0467	22.0258	22.1192	21.9514	21.772	21.5548	20.8624	21.5156	15.7686	21.8531	21.7943	21.8618
P35202	THI80	Thiamine pyrophosphokinase	23.7683	21.7895	22.3527	21.7161	23.7732	25.3971	23.3712	24.9561	24.9691	24.8111	25.2633	25.0993	23.6743	25.166	23.7457	25.2207	25.2353	25.2343	25.2569	25.2238
P35207	SKI2	Antiviral helicase SKI2	25.2066	24.9506	24.2769	24.5451	24.8738	24.9212	25.0044	25.0986	24.7845	24.8594	24.8745	24.9709	25.0838	25.104	25.0392	25.0857	25.0285	25.0078	25.1567	25.1842
P35208	SPT10	Protein SPT10	22.6757	23.1064	23.7787	23.1425	18.0049	18.7144	18.5407	19.1046	18.421	18.8429	19.9789	19.8302	20.0132	18.9826	19.6177	17.8125	19.5614	19.6183	19.8076	17.591
P35688	LRG1	Rho-GTPase-activating protein LRG1	20.5699	18.1768	18.6532	19.3349	21.0752	21.099	21.2979	21.2872	22.2293	22.2504	22.4089	22.4309	20.7467	19.8887	20.5521	20.8008	21.5885	21.1912	21.6932	21.6888
P35691	TMA19	Translationally-controlled tumor protein homolog	27.9134	31.2284	31.7683	30.9737	30.6846	30.4567	30.7597	30.7435	29.7922	29.9253	29.9225	29.6287	29.5227	29.7729	29.3168	29.72	29.6398	29.5439	29.4031	29.3687
P35718	RPC25	DNA-directed RNA polymerase III subunit RPC8	23.4607	21.7632	22.4165	22.3678	22.5862	22.5496	22.5136	22.7158	21.7418	21.359	21.9958	21.2458	21.9369	20.8796	21.4337	21.7448	21.694	21.7083	21.6037	21.4198
P35719	MRP8	Uncharacterized protein MRP8	27.6733	28.0767	28.7143	27.7813	28.119	28.0093	28.1433	28.1149	28.4508	28.526	28.5007	28.3134	28.6773	29.0113	28.4591	28.9483	28.7061	28.5973	28.3738	28.4227
P35723	YET1	Endoplasmic reticulum transmembrane protein 1	23.2804	23.7855	24.0248	23.6861	23.0764	23.267	23.2318	23.1485	23.1881	23.4174	23.5093	23.5895	22.7227	23.297	23.2977	22.9723	22.9664	23.1018	23.3282	23.3654
P35724	MNR2	Manganese resistance protein MNR2	23.4903	23.6732	23.0539	23.2698	23.6256	23.4488	23.5643	23.4576	23.8037	24.1728	24.2129	23.9894	24.0323	24.0724	23.939	24.2549	24.1529	24.2198	23.9267	23.8256
P35727	BLI1	Biogenesis of lysosome-related organelles complex 1 subunit BLI1	18.3101	21.8602	20.94	20.9448	18.4604	20.7616	21.0354	18.7688	20.8565	21.1549	21.2558	21.1729	21.6308	21.6431	21.3824	21.5445	21.2251	21.6301	20.9653	21.0466
P35728	MPE1	Protein MPE1	22.4068	23.2835	23.9707	22.2483	22.7257	23.5015	23.598	23.8483	23.2145	23.6403	23.6715	23.6142	23.1512	23.2446	23.408	23.3337	23.3371	23.3587	23.4862	23.6348
P35729	NUP120	Nucleoporin NUP120	18.6749	18.8861	19.6963	19.2321	20.9476	20.9104	18.5574	20.2048	21.1446	21.7422	21.6454	22.9306	22.9822	21.8872	23.1492	22.663	23.1774	23.2134	23.8439	23.7964
P35731	OAR1	3-oxoacyl-[acyl-carrier-protein] reductase	21.5093	18.0457	18.2446	19.7474	21.159	21.751	20.8628	21.5584	22.6768	22.1261	22.2177	22.5128	22.4326	22.4151	22.7621	22.4789	21.5652	22.3569	22.179	22.5235
P35732	DEF1	RNA polymerase II degradation factor 1	27.8512	27.7595	27.79	27.5197	27.144	26.9111	27.2007	27.1714	26.5079	26.7168	26.5789	26.3528	26.4475	26.6473	26.3033	26.5849	26.3099	26.2042	26.0013	25.9865
P35734	ASK1	DASH complex subunit ASK1	22.1066	22.0234	22.3665	21.7184	21.1583	20.7584	21.105	20.9733	20.0982	20.9005	21.3888	20.9171	21.4063	21.4848	20.6975	21.4665	21.7105	21.5429	21.3533	21.3794
P35735	SFK1	Protein SFK1	19.74	20.4791	20.4316	20.8974	20.3869	20.8767	19.1026	20.3654	19.255	18.6668	20.5609	19.6472	19.6945	19.7706	19.6925	20.389	20.9279	20.2861	20.8348	20.5702
P35817	BDF1	Bromodomain-containing factor 1	26.2562	26.2887	26.0968	26.0399	25.9023	25.8882	26.1025	26.1127	25.4846	25.7424	25.802	25.5741	25.481	25.5775	25.5078	25.52	25.5552	25.6616	25.4294	25.4489
P35842;P38693			22.6993	22.5598	21.5985	22.5836	21.8946	21.7074	19.2243	22.3968	17.9227	23.454	22.3134	21.9093	24.0127	24.2183	24.0908	24.0268	18.3041	19.1439	19.774	20.7737
P35844	KES1	Oxysterol-binding protein homolog 4	27.5077	27.3694	27.4152	27.5749	27.7552	27.8798	27.5425	27.5947	27.2569	27.2098	27.0785	27.1325	27.3522	27.1783	27.4961	27.2268	27.2158	27.1651	27.382	27.4824
P35845	SWH1	Oxysterol-binding protein homolog 1	25.2325	25.0541	24.6127	24.8539	25.4048	25.3636	25.4308	24.763	25.5563	25.5709	25.5448	25.2918	25.7183	25.7823	25.6766	25.391	25.6391	25.789	25.6468	25.7108
P35996	MRPL38	54S ribosomal protein L38, mitochondrial	23.6419	21.4623	21.2666	22.9313	23.0766	23.179	22.9754	21.7822	22.7794	22.5154	22.5594	23.0393	23.337	22.6725	23.3318	23.0591	22.9203	23.2776	23.3451	23.1782
P35997;P38711			32.46	32.3241	32.7218	32.1654	31.452	31.427	31.5249	31.5754	30.6345	30.755	30.6712	30.5022	30.2002	30.2829	30.1502	30.3414	30.253	30.3342	30.2014	30.1945
P35999	45200	Mitochondrial intermediate peptidase	21.7779	25.542	21.4378	24.6555	22.9806	22.4342	22.0839	22.1315	22.871	21.9176	22.8555	23.3727	22.7163	22.555	22.3135	22.2405	22.9995	22.5958	22.582	23.2784
P36000	APL2	AP-1 complex subunit beta-1	20.5159	19.0369	18.2106	21.1148	22.5765	22.9747	21.6025	21.5621	23.7165	23.4648	23.0433	23.8829	23.4944	23.1053	23.8222	23.0767	23.3689	23.4176	24.0594	24.0889
P36004	KKQ8	Probable serine/threonine-protein kinase KKQ8	21.0044	20.3823	19.6422	20.6829	20.6378	20.6163	20.2372	20.126	21.8647	21.8508	21.4926	21.7625	21.4988	21.7502	21.8406	21.6012	21.8413	21.7562	21.7018	21.888
P36006	MYO3	Myosin-3	23.6317	24.0374	22.8912	22.5756	22.627	23.1888	23.3621	23.7964	24.8268	24.812	24.8652	25.0723	24.9317	25.0139	25.0253	24.9375	25.059	25.1022	25.25	25.2429
P36007	SRY1	L-threo-3-hydroxyaspartate ammonia-lyase	25.2962	25.2446	24.8873	25.2737	26.9105	26.8827	26.8695	26.8781	28.2463	28.2425	28.1897	28.2459	28.4531	28.3392	28.5303	28.3995	28.7635	28.7492	28.8694	28.9557
P36008	TEF4	Elongation factor 1-gamma 2	28.6412	28.2178	28.6655	28.5261	28.0781	28.2772	28.0138	28.1257	28.0026	27.7362	27.7024	27.8617	27.5112	27.3403	27.9731	27.4658	27.5445	27.464	27.962	28.0431
P36010	YNK1	Nucleoside diphosphate kinase	28.0325	27.6075	28.1893	27.6678	27.8964	28.0345	27.767	27.8006	28.6975	28.5518	28.4453	28.6389	28.5387	28.0749	28.6823	28.265	28.0608	28.0962	28.3865	28.4981
P36013	MAE1	NAD-dependent malic enzyme, mitochondrial	29.0907	28.9964	29.1377	28.9107	28.8998	28.8096	28.8908	28.9137	29.5503	29.5926	29.5875	29.5192	29.8491	29.8998	29.7976	29.9367	29.3436	29.3032	29.1997	29.1946
P36015	YKT6	Synaptobrevin homolog YKT6	27.6471	27.4948	27.6523	27.5939	27.6974	27.6174	27.5716	27.5124	27.1179	26.8767	26.8127	26.8339	26.9481	26.5942	26.9093	26.6552	26.6259	26.7605	26.7907	26.8245
P36016	LHS1	Heat shock protein 70 homolog LHS1	26.9899	27.0083	27.3977	27.0961	26.7938	26.705	26.7648	26.8189	25.8251	25.9883	25.8712	25.7052	25.4521	25.511	25.0161	25.5214	25.9629	25.7815	25.7532	25.7215
P36017	VPS21	Vacuolar protein sorting-associated protein 21	24.7421	24.8598	25.1662	25.2285	25.2866	25.6263	25.3313	25.2354	25.4034	25.4405	25.0465	25.4426	25.6348	25.2348	25.8343	25.1276	25.2925	25.4789	25.8406	25.9443
P36018	YPT52	GTP-binding protein YPT52	27.3194	27.4949	27.9194	27.3546	27.5431	27.3755	27.5597	27.5347	27.4144	27.4158	27.44	27.2438	27.3081	27.5169	27.1932	27.4383	27.2946	27.1792	27.1077	27.1668
P36023	OAF3	Oleate activated transcription factor 3	21.1395	18.8274	17.4977	18.0443	20.4988	20.4363	17.2169	20.8755	20.6706	20.8833	21.3279	20.9141	21.0707	21.665	21.1793	21.7752	21.752	21.2248	21.1608	21.2451
P36024	SIS2	Phosphopantothenoylcysteine decarboxylase subunit SIS2	25.4101	24.4949	24.4323	24.8432	25.4385	25.2318	25.461	25.1752	25.1927	25.3228	25.2066	24.9112	25.2399	25.6269	25.3392	25.3762	25.0291	24.8204	24.6384	24.4858
P36027	MID2	Cell wall integrity sensor MID2	21.2361	21.9627	22.0507	21.7846	22.1386	21.9127	22.0383	22.063	21.7576	21.9145	21.9323	21.8824	22.1266	22.2838	21.9061	22.1903	21.9793	21.8432	21.8134	21.8248
P36036	YRA2	RNA annealing protein YRA2	26.1817	26.2146	26.666	26.13	25.6256	25.5152	25.734	25.7683	25.8106	25.9857	25.8335	25.8335	25.7103	25.8455	25.6299	25.8123	25.8258	25.8282	25.7057	25.6996
P36037	DOA1	Protein DOA1	24.9777	24.1458	24.5445	24.0238	25.0936	25.1254	24.8734	24.961	25.4036	25.2755	25.2007	25.382	25.3799	25.0905	25.4356	25.3032	25.4942	25.5076	25.691	25.7457
P36040	ADD66	Proteasome assembly chaperone 2	24.887	24.9031	25.085	24.7092	25.4979	25.328	25.5398	25.5479	25.0258	25.199	25.1203	24.9538	25.0223	25.3571	24.911	25.3111	24.9968	24.9984	24.8132	24.8615
P36041	EAP1	Protein EAP1	26.3664	26.3269	26.3323	26.0208	25.992	25.6819	25.9686	25.9476	25.5493	25.6561	25.636	25.4818	25.6165	25.8973	25.4267	25.8836	25.5644	25.4615	25.2836	25.2615
P36044	MNN4	Protein MNN4	20.8436	16.9644	18.7281	18.6947	14.3069	19.1265	19.1413	20.5282	23.7933	23.621	23.8196	24.0123	23.5316	23.9639	23.7573	22.6728	22.9171	23.4551	23.0569	23.0574
P36046	MIA40	Mitochondrial intermembrane space import and assembly protein 40	25.0543	25.3585	25.2206	25.1418	25.0642	24.8891	25.1582	24.9766	24.9681	25.174	25.2009	25.0254	25.2615	25.5216	25.1719	25.5257	25.0397	25.0168	24.8257	24.7802
P36047	SDS22	Protein phosphatase 1 regulatory subunit SDS22	26.4938	26.32	27.0958	26.5269	26.8129	26.7981	26.7912	26.8028	27.0817	27.1685	27.1584	27.0937	26.8286	26.9534	26.8243	26.903	27.0201	27.0025	27.0389	27.0803
P36048	SNU114	Pre-mRNA-splicing factor SNU114	23.5303	23.2503	23.5631	23.3961	23.0757	22.4968	22.8893	23.1335	23.3043	23.3477	23.3195	23.3068	23.2046	23.2311	23.178	23.3637	23.3685	23.1926	23.2353	23.109
P36049	EBP2	rRNA-processing protein EBP2	27.1144	27.0597	27.2892	26.6916	26.2664	26.0489	26.3011	26.2431	24.8891	24.9476	24.9913	24.9834	24.7513	24.7798	24.66	24.782	24.7	24.7215	24.5081	24.3353
P36051	MCD4	GPI ethanolamine phosphate transferase 1	22.7615	22.5523	21.7369	22.0797	22.2444	22.4615	22.0261	22.3464	22.2933	22.3448	22.2969	22.3126	22.5315	22.2383	22.6461	22.3103	22.3176	22.402	22.6492	22.7521
P36053	ELF1	Transcription elongation factor 1	23.5638	25.2768	25.3511	25.0184	25.4108	25.2353	25.4724	25.3717	25.0598	25.178	25.1978	24.9675	24.9156	25.1317	24.7055	25.1561	25.0121	24.8573	24.77	24.7623
P36054	RCN1	Calcipressin-like protein	22.2747	22.1973	22.9541	22.2799	22.5289	20.8352	21.0365	20.5025	21.0145	23.0216	21.2899	21.2024	22.7415	21.1184	22.8101	21.5971	21.5876	22.8969	21.4216	21.3477
P36056	RSM22	Probable S-adenosyl-L-methionine-dependent RNA methyltransferase RSM22, mitochondrial	21.4717	20.4561	19.0011	20.8941	21.4419	21.6018	21.4958	21.4093	21.6046	21.5225	21.6697	21.0774	21.8172	21.5984	21.5626	21.4407	21.4419	20.7414	21.8535	21.6548
P36057	SRP102	Signal recognition particle receptor subunit beta	23.4401	23.4885	23.554	24.0319	24.189	24.1767	23.9677	23.8489	24.053	23.7299	23.791	24.3638	24.0022	23.846	23.9554	23.8859	23.9861	24.0484	24.1371	24.2177
P36059	YKL151C	ATP-dependent (S)-NAD(P)H-hydrate dehydratase	26.9777	26.2655	26.2998	26.3976	27.2728	26.7696	26.9739	26.433	27.4411	27.9115	27.4025	27.4072	27.2525	27.3246	27.2345	27.4539	27.2123	27.1769	27.1097	27.1057
P36060	MCR1	NADH-cytochrome b5 reductase 2	27.0761	27.4127	27.72	27.2422	26.8808	26.8939	26.9181	26.8411	28.1924	28.2413	28.2737	28.1776	28.1419	28.2363	28.1696	28.3362	28.0633	28.0533	27.9626	28.0148
P36062	AVT3	Vacuolar amino acid transporter 3	16.505	21.5889	21.1085	20.8879	17.403	18.0988	20.675	19.3111	19.5944	18.4614	20.1784	20.2108	20.1484	20.7494	19.9645	20.756	20.4519	19.6551	20.4143	20.738
P36064	CMC1	COX assembly mitochondrial protein	22.9743	23.4438	23.5514	23.1345	20.9678	21.9527	22.102	22.1217	20.2516	20.4096	20.4478	19.6618	22.3512	22.8404	21.5143	21.83	22.4278	20.7815	20.6188	20.6957
P36068	SHE2	SWI5-dependent HO expression protein 2	24.7065	24.7014	23.6985	24.7544	24.3187	24.6028	24.4026	24.3751	24.1984	24.1409	24.2125	24.3798	24.1877	24.0797	24.2315	24.151	24.045	24.0827	24.1747	24.166
P36069	PMU1	Probable phosphoglycerate mutase PMU1	26.2156	26.138	25.9467	25.9575	26.2835	26.1141	26.2018	26.2751	25.0713	25.1909	25.0793	24.7642	25.5914	25.5305	25.4513	25.5617	24.9376	24.9451	24.7923	24.7688
P36075	CUE2	Ubiquitin-binding protein CUE2	21.8291	16.5715	17.1024	19.5139	21.971	21.6657	21.4739	21.7435	21.3812	21.55	21.1111	21.6945	21.4637	20.9915	21.5841	21.086	21.1341	21.0835	21.3676	21.2827
P36076	CAB3	Coenzyme A biosynthesis protein 3	24.8018	24.7075	24.4757	24.4327	24.3703	24.2109	24.1947	24.2343	24.4135	24.6409	24.6431	24.4127	24.9363	24.9054	24.8484	25.0459	24.4168	24.5544	24.4233	24.505
P36077	SRX1	Sulfiredoxin	21.138	21.1453	20.772	21.6078	23.0287	22.8848	23.0155	22.8684	24.5406	24.8083	24.9288	24.6392	24.637	24.7776	24.766	25.0503	23.8918	24.2524	23.7536	23.7532
P36080	RRP14	Ribosomal RNA-processing protein 14	26.0965	25.2211	25.2431	24.7834	24.7098	24.2487	24.6959	24.9167	22.8197	22.6196	22.9853	23.2929	23.0357	22.5582	23.0548	23.1103	22.8613	22.7715	22.2025	21.9952
P36081	YKL077W	Uncharacterized protein YKL077W	26.5358	26.7616	27.3614	26.4529	26.4792	26.565	26.8512	26.6395	25.7684	25.7869	25.8632	25.7587	25.3754	25.3308	25.0694	25.4541	25.5697	25.5378	25.7114	25.7244
P36083	YKL075C	Uncharacterized protein YKL075C	22.7159	22.81	22.3732	22.7876	22.8605	22.8184	22.8166	22.8365	22.0046	22.1667	21.5434	21.5955	21.8573	21.6228	22.0583	21.838	22.1918	22.1647	22.3763	22.127
P36084	MUD2	Splicing factor MUD2	22.6518	22.4145	20.905	20.8244	23.0735	23.0853	22.9136	23.244	22.7514	22.7252	22.054	22.3073	22.8902	22.6315	22.3891	22.9613	22.4928	22.4332	22.2671	22.1462
P36088	YKL069W	Free methionine-R-sulfoxide reductase	19.5958	25.0523	24.9375	25.1019	23.8278	24.8588	24.8825	25.0002	24.8012	25.1558	24.8124	24.6858	24.7674	24.7047	24.9684	24.7273	24.6413	24.1911	24.2107	24.4633
P36090	ANR2	Uncharacterized protein ANR2	22.8443	19.8444	23.2967	20.7719	21.718	22.562	22.8668	22.9475	23.1543	23.238	22.8371	22.7757	23.2087	22.9222	23.1284	23.3245	23.5071	22.8738	23.2883	23.3761
P36091	DCW1	Mannan endo-1,6-alpha-mannosidase DCW1	23.7441	23.6393	24.1639	23.5997	23.7328	23.8364	23.8614	23.8151	23.4295	23.3843	23.4822	23.0057	23.5059	23.6164	23.5811	23.6521	23.6305	23.5549	23.5455	23.5394
P36094	SPC42	Spindle pole body component SPC42	24.9981	25.0795	24.9107	24.669	23.8324	23.7221	23.6396	24.1105	23.4747	23.5368	23.047	23.0872	22.832	23.3147	23.2225	23.2704	23.5035	23.7034	23.4566	23.1503
P36095	VPS24	Vacuolar protein-sorting-associated protein 24	22.3378	22.3288	20.7044	23.5078	23.1249	22.8653	22.5319	23.182	22.6147	23.2629	23.1996	23.3014	22.3806	22.5085	22.5437	22.455	22.5475	22.5825	22.603	22.9894
P36096	TUL1	Transmembrane E3 ubiquitin-protein ligase 1	18.0757	20.392	19.6358	20.2386	20.3797	20.5838	19.8334	20.8993	21.8645	20.3339	21.2719	20.808	21.0093	20.9765	20.7393	21.0546	20.2409	20.2836	20.3853	20.8808
P36100	TFA1	Transcription initiation factor IIE subunit alpha	24.5616	24.6286	24.6659	24.6897	24.6166	24.5516	24.6756	24.5212	24.0482	24.3121	24.1803	24.219	24.058	23.7984	23.8861	24.1145	24.1474	24.1079	24.0165	24.0971
P36101	TCD2	tRNA threonylcarbamoyladenosine dehydratase 2	24.667	24.9281	23.9463	24.6451	24.3545	24.842	24.3136	24.5297	25.3816	25.2161	25.3627	25.6219	25.4205	25.1474	25.5706	25.0898	25.2189	25.1972	25.6333	25.7128
P36102	PAN3	PAN2-PAN3 deadenylation complex subunit PAN3	25.0443	24.6766	24.3768	24.7917	24.7684	24.9143	24.7477	24.8266	24.3915	24.5111	24.1376	24.6679	24.1335	23.6669	24.4543	24.073	23.3317	23.6684	23.7462	23.3944
P36103	YKL023W	Uncharacterized protein YKL023W	22.7681	23.1386	22.9834	22.4731	22.6143	22.6638	22.6994	22.7651	23.0309	22.8769	23.063	22.7968	22.9824	23.0127	22.6448	23.0632	23.1309	22.9072	22.229	22.8494
P36104	SWD2	COMPASS component SWD2	23.3471	21.3916	20.9663	20.5761	22.8928	22.459	22.4722	22.6268	21.9916	22.4558	20.1478	21.1374	22.4575	22.4157	22.5287	22.831	22.9937	22.9595	22.6633	23.2892
P36105	RPL14A	60S ribosomal protein L14-A	21.6299	19.7166	18.5622	23.25	18.7001	23.6032	20.9685	18.9773	22.2993	21.3614	21.2537	23.2093	21.7084	18.4153	22.5416	19.3694	19.461	20.446	22.3469	23.1275
P36106	BYE1	Transcription factor BYE1	23.2396	23.1997	23.3661	23.2592	22.8862	22.7457	23.0506	22.9438	23.2773	23.4966	23.4085	23.2114	23.3232	23.5244	23.2448	23.4816	23.5818	23.4573	23.3458	23.1257
P36108	DID4	DOA4-independent degradation protein 4	25.2181	25.3463	25.5608	25.1938	24.986	24.9225	24.9168	24.9539	25.1516	25.1784	25.1695	25.046	25.0049	24.9478	24.9796	25.0064	25.0624	25.008	24.9207	24.9486
P36112	MIC60	MICOS complex subunit MIC60	25.8598	26.2248	26.5772	25.893	25.9275	25.9043	25.9406	25.9831	26.2099	26.3475	26.2468	26.2537	26.3462	26.3174	26.1361	26.4345	26.4163	26.4209	26.2134	26.3077
P36114	YKR018C	IML2-like protein YKR018C	25.2081	24.1864	23.9214	24.6574	24.6128	24.7173	24.4844	24.5189	26.2018	26.0596	25.9739	26.1374	26.0185	25.6913	26.0471	25.9475	25.9988	25.9982	26.3028	26.3199
P36116	VPS51	Vacuolar protein sorting-associated protein 51	21.1642	20.9781	20.6716	20.8557	20.7995	20.3614	20.3398	20.5334	20.6877	20.7294	20.5902	20.3738	20.7333	20.6994	20.4644	20.7169	20.6097	20.592	20.2844	20.2222
P36117	ALY1	Arrestin-related trafficking adapter 6	24.9682	21.1208	24.2502	21.1424	23.2631	24.3252	24.3433	24.446	24.1686	24.2823	24.0962	23.0267	24.1093	23.8799	23.86	24.1373	23.898	23.9248	23.1751	23.1355
P36119	YKR023W	Uncharacterized protein YKR023W	24.4957	24.5221	24.7856	23.5374	24.0298	23.9026	24.009	23.9056	24.1985	23.7673	24.0702	23.6288	23.523	23.637	23.3074	23.5706	23.5746	23.2881	23.6175	23.5472
P36120	DBP7	ATP-dependent RNA helicase DBP7	21.7654	21.7853	19.6586	21.7218	18.2788	21.1432	20.6694	20.2202	20.2699	19.3314	21.5055	21.2927	18.1058	18.9404	18.2387	19.5244	19.2015	16.9203	20.2849	17.7285
P36121	RPC37	DNA-directed RNA polymerase III subunit RPC5	26.3832	26.415	26.5525	26.2215	25.6413	25.4261	25.7339	25.6718	25.0853	25.2388	25.3596	25.0408	25.2042	25.3829	25.1189	25.4441	25.2039	25.0864	24.9046	24.9524
P36122	BCH2	Protein BCH2	19.1838	19.4528	18.7603	19.9964	18.9827	19.6212	20.1318	19.288	16.7512	16.5706	15.5723	18.8605	16.7653	20.7167	18.0012	16.1893	18.9995	17.8253	19.053	20.1693
P36123	SAP190	SIT4-associating protein SAP190	25.7345	25.461	25.6377	25.2894	25.2443	25.1848	25.4043	25.3955	24.8176	25.2246	25.1975	24.7782	24.9077	25.0399	24.7833	25.089	24.911	24.755	24.3589	24.4665
P36124	SET3	SET domain-containing protein 3	23.3179	23.324	21.6991	22.6958	23.0375	23.0401	22.7336	22.7755	22.3084	22.5519	22.456	22.5973	22.2583	22.1933	22.0212	22.2792	22.7766	22.7839	22.5678	22.6001
P36126	SPO14	Phospholipase D1	23.3982	23.6458	19.8455	23.6059	23.3676	22.7865	23.2269	22.891	20.9722	21.3559	24.4079	21.3167	24.0362	24.5053	23.4577	21.125	21.2846	21.555	21.4439	24.194
P36130	CAF4	CCR4-associated factor 4	24.0472	24.7238	24.2307	24.5579	25.1483	24.9133	25.0399	24.9681	24.7657	24.7327	24.8571	24.6947	24.9327	25.0424	24.6826	25.0265	25.1295	24.9835	24.4643	24.9381
P36131	SPC34	DASH complex subunit SPC34	24.1142	23.9717	23.9873	23.411	23.2562	23.2918	23.2564	23.7688	23.1139	24.0055	23.3528	23.1099	23.8487	23.6493	23.2598	23.9282	23.9853	23.8936	23.6849	23.2333
P36132	KAE1	tRNA N6-adenosine threonylcarbamoyltransferase	21.8962	22.2888	20.3001	22.2167	22.2703	22.5699	22.2178	22.2866	22.2723	22.1495	22.1264	22.4415	22.4368	22.5486	22.5176	22.4701	22.8063	22.9173	23.0594	23.0469
P36134	YKR041W	Uncharacterized protein YKR041W	18.3317	18.4709	18.7221	18.2643	18.5958	18.3502	18.5465	18.3011	18.4232	18.7388	18.6926	18.3488	18.5173	18.8912	18.4257	19.0057	19.0659	19.1163	18.8253	18.8666
P36135	UTH1	Probable secreted beta-glucosidase UTH1	24.8494	26.2658	26.5264	25.9869	26.1053	25.7748	26.0484	25.9521	25.2985	25.2518	25.2874	24.855	24.64	24.8479	24.4553	24.715	27.6802	27.557	27.3664	27.4209
P36136	SHB17	Sedoheptulose 1,7-bisphosphatase	25.9823	27.098	27.524	27.0771	27.2707	27.1815	27.274	27.2894	26.5268	26.3599	26.3338	26.2774	26.44	26.3102	26.4792	26.3804	26.358	26.4005	26.547	26.6247
P36139	PET10	Protein PET10	26.1213	26.5044	26.7866	26.337	28.0657	27.9689	28.1124	28.0689	29.4512	29.4676	29.4747	29.4524	28.8891	28.8469	28.895	28.9529	29.3232	29.2546	29.2668	29.3749
P36141	FMP46	Putative redox protein FMP46, mitochondrial	23.4497	24.1027	23.9834	23.8775	24.7035	24.5219	24.8365	24.6341	25.6818	25.694	25.7304	25.5117	25.0667	25.3458	25.0581	25.3454	25.207	25.0377	24.9935	24.9093
P36144	UTP30	Ribosome biogenesis protein UTP30	22.0158	22.0855	20.8978	21.4618	21.5913	22.6708	20.9169	21.2072	23.3138	20.5781	20.6651	22.5418	20.3536	22.6837	22.3886	22.7896	19.4784	19.8828	21.9245	21.9207
P36145	TFA2	Transcription initiation factor IIE subunit beta	25.0938	25.3064	24.9067	25.0406	25.3935	25.3773	25.2149	25.5255	24.66	24.7026	24.8649	24.3695	24.7234	24.8127	24.7274	24.6539	24.2962	24.6885	24.3774	24.5557
P36146	LAS1	Protein LAS1	21.6471	19.5863	19.566	22.0053	21.8879	21.848	21.7843	21.7998	21.8277	21.9985	21.9912	21.9895	21.8194	21.7426	21.479	21.8804	21.9447	21.9303	21.672	21.7033
P36147	PAM17	Presequence translocated-associated motor subunit PAM17, mitochondrial	21.3098	21.3661	20.5154	21.1945	21.0186	21.478	20.9881	21.1007	21.2019	21.384	20.9657	21.0212	21.4052	20.892	21.4075	21.1004	20.7233	20.9538	20.9665	21.1165
P36148	GPT2	Glycerol-3-phosphate O-acyltransferase 2	24.7346	23.5031	25.077	23.657	23.1245	23.1469	23.5461	22.7529	23.2377	23.7588	23.6254	24.0133	24.093	25.3825	24.2514	24.1955	23.5998	24.1585	23.9788	24.1112
P36149	BET3	Trafficking protein particle complex subunit BET3	24.9842	25.18	25.5583	25.0608	25.1114	24.9229	24.9738	25.0418	24.9483	24.9239	24.8548	24.7688	24.7048	24.8017	24.6693	24.7913	24.7938	24.7645	24.6521	24.7064
P36150	MET1	Uroporphyrinogen-III C-methyltransferase	19.8443	19.7056	19.9645	19.0011	24.1131	25.368	24.4516	25.5857	27.1286	27.3542	27.3247	27.2403	27.0571	26.8624	27.0054	27.2058	26.7446	26.9807	26.6377	26.7775
P36151	YKR070W	Uncharacterized protein YKR070W	25.6687	25.7756	26.1351	25.5221	25.3099	25.2322	25.0766	25.3104	25.3262	25.6446	25.3383	25.5503	25.1595	24.9683	24.8724	25.004	25.1812	25.4421	25.0912	25.297
P36152	DRE2	Fe-S cluster assembly protein DRE2	26.0331	26.3085	26.7235	26.1449	25.9839	25.3841	25.8436	25.694	25.0639	25.1104	25.0184	24.8491	24.3714	24.7784	24.2409	24.6238	25.1553	25.026	25.0574	24.8301
P36154	AIM29	Altered inheritance rate of mitochondria protein 29	25.8826	26.6012	27.1617	26.5572	26.1912	26.199	26.1265	26.3753	26.2882	26.242	26.3092	25.9982	26.1614	26.2415	26.1596	26.2181	26.1314	26.0415	26.0636	26.1429
P36156	ECM4	Glutathione S-transferase omega-like 2	19.6229	20.7952	21.0993	18.6211	21.8998	21.7313	21.0217	21.5199	23.5174	23.5245	23.5034	23.656	22.5508	22.8741	22.9265	23.0501	23.2322	23.1246	23.6103	23.6054
P36158	YKR078W	Uncharacterized protein YKR078W	24.5273	21.2102	19.1143	21.9742	23.3532	22.9876	21.0024	21.3261	25.8172	26.1409	21.3194	26.115	20.8953	27.3434	21.0089	27.4328	20.0977	20.0675	19.9703	21.0873
P36159	TRZ1	Ribonuclease Z	23.736	23.0452	22.2722	23.1989	23.5911	23.3516	23.2084	22.8665	22.6625	22.3508	22.0865	22.7193	23.107	23.4599	23.3254	23.7226	23.2304	23.2423	23.1502	22.6833
P36160	RPF2	Ribosome biogenesis protein RPF2	24.828	23.7054	24.0349	24.0397	24.0703	24.2847	23.7203	24.1359	23.9781	23.2545	23.8098	24.0851	23.3931	23.4379	23.4881	23.625	23.4138	23.4123	22.6069	23.3753
P36161	NUP133	Nucleoporin NUP133	24.7834	24.3363	25.6033	24.7987	25.0882	25.1982	25.1488	24.7289	25.5189	25.6833	25.3534	25.4462	25.3105	25.5825	25.3982	25.3211	25.6376	25.4728	25.5815	25.6019
P36162	DAD2	DASH complex subunit DAD2	20.5915	22.049	22.167	21.7777	21.4267	20.9967	21.0856	21.0631	20.6966	21.839	21.1458	21.3291	20.9916	21.678	21.1934	21.2806	21.3129	21.2546	20.9768	21.0176
P36163	OMA1	Mitochondrial metalloendopeptidase OMA1	22.0949	21.1761	21.1332	21.6471	22.7523	22.6022	22.3469	22.335	22.4222	22.3383	22.0328	22.1226	22.5805	22.407	22.8819	22.3731	22.5459	22.5656	22.7243	22.7338
P36165	TGL4	Lipase 4	22.044	22.7235	17.2542	22.5558	23.1277	23.6857	23.1539	23.2511	24.3412	24.1495	24.172	24.1535	24.15	23.9622	24.1738	24.1222	24.2251	24.3349	24.4	24.5708
P36166	PXL1	Paxillin-like protein 1	23.4239	23.1933	22.7536	23.2507	21.8781	21.5105	21.8797	22.2778	20.5166	20.6288	20.6996	20.4901	21.0025	20.875	20.431	20.7865	21.1019	20.6909	20.5068	20.7296
P36168	ESL2	EST/SMG-like protein 2	17.2142	16.9196	17.397	18.0947	17.1262	17.4251	17.1682	17.1234	19.6388	19.8465	19.7659	20.3561	21.1286	20.6931	21.3313	20.6559	21.0911	21.1064	21.1673	21.4512
P36169	SKG1	Suppressor of lethality of KEX2 GAS1 double null mutant protein 1	23.8846	23.5198	23.8253	23.3549	23.2607	23.1846	23.1711	23.0542	22.773	22.9296	22.8562	22.3467	22.8898	23.072	22.8692	23.1934	22.9259	23.0353	22.6222	22.4585
P36224	JNM1	Nuclear migration protein JNM1	22.9459	22.8951	22.3019	22.7238	21.7132	22.4614	22.6441	22.6806	23.1327	23.1136	23.16	23.003	22.8444	22.9735	22.4827	22.9682	22.8773	22.7845	22.5394	22.1775
P36421	TYS1	Tyrosine--tRNA ligase, cytoplasmic	29.3722	29.0864	29.4534	29.0236	29.8527	29.78	29.7776	29.7779	29.0457	29.0698	28.9449	28.895	29.0527	28.8745	29.0596	28.94	28.9169	28.9191	28.9575	29.0077
P36516	MRPL3	54S ribosomal protein L3, mitochondrial	25.8992	25.3558	25.1155	25.7797	26.1897	26.3589	26.1902	26.2453	26.3987	26.2594	26.2452	26.4553	26.2152	26.0168	26.3603	25.8854	25.6936	25.9044	26.1283	26.1425
P36517	MRPL4	54S ribosomal protein L4, mitochondrial	25.1019	25.1882	25.0468	25.2228	24.6795	24.6326	24.8404	25.2703	25.4986	25.3904	25.4752	25.3053	24.888	25.673	25.0921	25.2884	25.4712	25.4739	25.4017	25.3959
P36519	MRPL7	54S ribosomal protein L7, mitochondrial	23.8365	23.9225	23.1246	23.9474	22.6801	22.924	22.9131	22.5697	22.5086	22.6478	22.3562	22.6508	22.7549	21.6599	22.8342	22.7131	22.716	22.6613	22.7218	22.7909
P36521	MRPL11	54S ribosomal protein L11, mitochondrial	22.6154	22.9564	22.9182	22.8422	22.7863	22.9496	23.0401	22.8587	23.2955	23.267	23.2003	23.3493	23.0256	22.7712	22.9043	22.6153	23.0299	22.9042	23.2262	23.0743
P36523	MRPL15	54S ribosomal protein L15, mitochondrial	23.8423	24.1355	24.6422	23.9194	24.0631	24.7352	24.1134	24.0257	24.0256	24.5422	24.0301	24.4225	24.0115	24.141	23.8548	24.1885	23.9059	23.79	23.758	23.5934
P36525	MRPL24	54S ribosomal protein L24, mitochondrial	18.993	20.646	19.0185	20.4403	19.8798	20.9463	18.7881	19.4302	20.8233	20.4475	20.7107	21.0304	21.4316	20.9725	21.5191	20.9467	21.0184	20.9278	20.6917	21.0585
P36526	MRPL27	54S ribosomal protein L27, mitochondrial	20.7217	20.2503	19.976	20.7441	20.2819	21.219	20.3725	20.8747	21.2515	21.0275	20.65	21.1722	21.2499	21.1389	21.3106	20.7922	20.7035	20.7025	21.1869	21.1655
P36527	MRPL28	54S ribosomal protein L28, mitochondrial	22.3645	22.2418	21.7914	23.7312	22.947	23.7325	23.2511	23.0939	23.9007	23.8757	23.7535	24.0203	24.0339	23.4718	24.2366	23.2275	22.9152	23.1192	23.8841	23.9899
P36528	MRPL17	54S ribosomal protein L17, mitochondrial	24.0435	24.0775	24.0344	23.7579	23.6935	23.8667	23.911	23.5832	23.9694	24.1985	24.1104	24.0103	24.3105	24.2599	24.338	24.4683	23.9426	24.0296	24.0386	24.053
P36531	MRPL36	54S ribosomal protein L36, mitochondrial	20.8802	21.0925	18.8291	20.7772	20.9997	20.2457	21.0259	20.7126	20.8546	21.003	20.1424	20.219	20.9571	20.6438	20.7889	21.0241	20.5867	20.385	20.3951	20.3815
P36533	MRPL39	54S ribosomal protein L39, mitochondrial	21.2125	20.9211	21.5495	21.4371	20.3212	21.2618	20.7011	19.8594	20.486	20.4511	20.4263	21.3291	21.4141	20.4897	20.2683	20.6014	19.6538	19.604	20.7533	20.5888
P36534	MRPL40	54S ribosomal protein L40, mitochondrial	24.9687	24.9649	25.0513	24.8991	24.6248	24.5131	24.5747	24.5874	24.4153	24.6087	24.3726	24.468	24.9201	24.8654	24.5648	24.7088	24.5382	24.6139	24.4513	24.4769
P36775	PIM1	Lon protease homolog, mitochondrial	27.3191	26.9068	27.3431	27.3018	27.1305	27.23	27.1739	27.0931	27.6881	27.6497	27.5918	27.5971	27.4526	27.3889	27.4294	27.326	27.2635	27.292	27.2861	27.3427
P36973	APT2	Adenine phosphoribosyltransferase 2	21.1024	22.0168	19.5707	22.158	21.2098	21.2799	21.5665	22.1881	20.7929	20.9866	21.4691	21.3902	20.9857	19.9005	19.81	20.8136	20.744	20.8955	20.3558	20.743
P37012	PGM2	Phosphoglucomutase 2	26.3733	26.0867	26.5281	26.2627	25.6294	25.8265	25.429	25.5051	28.2003	28.2266	28.1451	28.133	28.7176	28.6711	28.6403	28.7656	28.3097	28.1791	28.2302	28.2394
P37020	GEF1	Anion/proton exchange transporter GEF1	18.8348	18.1313	19.3702	19.2132	19.405	19.833	18.5483	19.4824	20.2421	19.2461	19.8803	20.5735	19.2517	18.1446	20.0832	17.8863	20.1519	19.6559	20.8359	20.7105
P37254	ABZ1	Aminodeoxychorismate synthase	20.8113	23.2152	19.6981	18.182	21.9104	21.7597	21.6485	21.4026	23.202	22.1837	22.1861	22.8764	23.5957	22.4951	23.5002	22.6293	23.6486	23.3656	23.5063	23.5868
P37262	SOL2	6-phosphogluconolactonase-like protein 2	25.0762	24.953	25.3775	24.7923	24.5617	24.3764	24.5012	24.5139	25.0388	24.6455	25.1101	24.8964	24.4515	24.7764	24.3511	24.6637	25.3611	25.2485	25.1354	25.1355
P37263	YCR087C-A	UPF0743 protein YCR087C-A	25.0149	25.1614	25.7238	24.8681	24.5332	24.3703	24.6211	24.4622	23.0775	22.9788	23.0619	22.8387	21.683	22.2606	21.8873	22.2415	22.066	22.1319	22.1836	22.0223
P37267	CBP4	Assembly factor CBP4	22.5451	22.0714	22.3896	22.2597	22.169	22.672	22.538	22.5249	23.782	23.9363	23.9278	24.0248	23.831	23.5178	23.9627	23.5889	23.63	23.7939	23.9302	23.93
P37291	SHM2	Serine hydroxymethyltransferase, cytosolic	32.7474	32.4016	32.6509	32.3336	32.1342	32.0782	32.1142	32.0887	32.2987	32.3009	32.2252	32.1266	32.3502	32.3133	32.3308	32.3528	31.9644	31.9936	31.9683	32.0051
P37292	SHM1	Serine hydroxymethyltransferase, mitochondrial	29.6054	29.5683	30.0086	29.56	29.1159	28.9901	29.0607	29.0755	28.8686	28.7493	28.7096	28.7562	28.2803	28.2159	28.29	28.1899	28.3687	28.3486	28.4605	28.4646
P37296	STV1	V-type proton ATPase subunit a, Golgi isoform	22.7097	21.6606	19.935	22.2772	22.6853	22.9385	23.3838	22.7456	23.8613	24.5214	24.2007	24.2586	23.5954	23.7925	24.2698	24.1009	24.6314	24.5687	24.4658	24.4771
P37297	STT4	Phosphatidylinositol 4-kinase STT4	18.4155	17.5616	18.1088	18.2549	19.309	19.5143	19.4317	21.3698	21.4088	21.6456	21.2788	20.6834	21.9258	21.8885	21.5167	21.8003	22.0909	22.1618	22.3142	22.2534
P37298	SDH4	Succinate dehydrogenase [ubiquinone] cytochrome b small subunit, mitochondrial	18.2292	20.0736	20.2338	20.7025	19.6546	19.7836	20.4926	18.3878	21.5159	20.1897	21.4004	21.3327	21.8281	21.4636	22.1135	21.7089	21.8799	21.6586	22.0145	22.3148
P37299	QCR10	Cytochrome b-c1 complex subunit 10	24.6783	25.2459	25.4324	24.7411	24.7435	24.7606	24.6416	24.8717	23.1853	23.3674	23.0798	23.3236	25.5261	25.5397	25.4551	25.6443	25.6006	25.4492	25.5746	25.6404
P37302	APE3	Aminopeptidase Y	28.5619	28.5141	28.8758	28.3903	28.5935	28.514	28.5947	28.5576	28.6057	28.6148	28.5599	28.4993	28.0743	28.1062	28.1178	28.1686	28.7474	28.6883	28.6825	28.752
P37303	GLY1	Low specificity L-threonine aldolase	26.9987	26.7223	26.9258	26.8868	27.1526	27.3292	26.9684	26.9442	25.3779	24.9976	25.1244	25.2121	25.8957	25.4352	26.0959	25.5043	25.1112	25.1687	25.4435	25.3896
P37304	PAM1	Protein PAM1	24.9982	25.0558	24.0406	24.5245	24.4547	24.5173	24.6861	24.7102	24.3474	24.51	24.4694	24.2851	24.4065	24.8458	24.5314	24.8289	24.4477	24.4095	24.3308	24.5906
P37366	CCL1	Cyclin CCL1	21.5853	18.3469	20.7889	18.8303	21.4746	21.166	24.5888	20.9702	24.2614	24.2884	24.3915	24.5423	24.2904	24.6201	24.4101	24.2645	24.8329	24.7974	24.6646	24.6043
P37370	VRP1	Verprolin	25.9506	26.1596	25.3142	25.9474	25.3694	26.1956	25.6605	25.9032	25.7963	26.7645	26.2113	25.5681	25.5501	26.0632	25.4849	25.8668	26.6566	26.6083	25.5971	25.3632
P37838	NOP4	Nucleolar protein 4	25.487	25.6373	26.2213	25.3849	25.107	25.2607	24.7527	24.9056	21.95	22.1365	22.6422	22.9085	21.8025	21.4582	22.0488	22.2429	22.8197	22.9564	22.4404	23.1828
P37898	AAP1	Alanine/arginine aminopeptidase	27.0466	26.1903	26.028	26.5982	28.0275	27.9837	27.8918	27.8619	27.7705	27.7014	27.5672	27.661	27.6282	27.4323	27.7677	27.4774	27.1614	27.1973	27.3961	27.4708
P38009	ADE17	Bifunctional purine biosynthesis protein ADE17	30.6228	30.6399	30.8903	30.5003	29.7999	29.7865	29.7272	29.7568	29.6529	29.6435	29.5414	29.5109	29.7121	29.7156	29.6853	29.7412	29.7277	29.6509	29.6258	29.6647
P38011	ASC1	Guanine nucleotide-binding protein subunit beta-like protein	31.78	31.5315	31.7343	31.5227	30.9594	30.957	30.8923	30.9369	30.0798	30.0307	29.9555	29.9449	29.8075	29.6624	29.9337	29.8147	29.8885	29.935	29.9608	30.0252
P38013	AHP1	Peroxiredoxin AHP1	29.8921	31.934	32.3816	31.7892	31.7378	31.5681	31.857	31.8461	31.944	32.0273	32.0367	31.8261	31.5219	31.7983	31.4573	31.7296	31.4262	31.3988	31.2742	31.3119
P38041	BOI1	Protein BOB1	23.3802	23.2977	24.2699	23.5552	23.6146	23.4816	23.6309	22.9803	22.1675	22.8866	21.4982	21.8227	23.1155	23.1022	22.8223	22.3818	22.0362	22.4601	22.5137	22.793
P38061	RPL32	60S ribosomal protein L32	27.0985	26.9252	27.3189	27.4545	26.0189	26.9506	25.8813	25.9957	26.642	25.6044	25.9051	27.5463	25.6005	23.8776	26.3031	24.6479	24.0067	24.9935	26.1272	26.3297
P38063	PRS4	Ribose-phosphate pyrophosphokinase 4	25.099	25.2301	25.6537	25.0964	25.6143	25.4675	25.6427	25.4447	24.9091	24.8687	24.5712	24.6548	24.7617	24.5979	24.6448	24.5412	24.5636	24.5276	24.3255	24.2811
P38064	MRPL16	54S ribosomal protein L16, mitochondrial	20.4549	20.356	19.0243	20.1513	19.2944	20.098	19.9253	19.9966	18.8215	19.4071	19.8318	19.9911	20.691	20.1924	20.8393	20.3435	20.0059	20.253	20.3596	20.3361
P38065	APL3	AP-2 complex subunit alpha	22.659	23.3441	24.069	22.7806	23.2605	23.1194	23.3697	23.34	23.186	22.9006	22.7018	22.6247	22.9427	22.9931	22.9686	22.6474	22.7308	22.1405	22.7837	22.9785
P38066	RIB1	GTP cyclohydrolase-2	25.061	25.2685	25.1063	24.9662	24.5775	24.3611	25.0389	24.6996	23.5487	23.6865	23.7499	23.247	23.9524	24.0907	23.7801	24.0117	23.5543	23.3001	23.1158	23.1225
P38067	UGA2	Succinate-semialdehyde dehydrogenase [NADP(+)]	22.9464	23.8639	22.5769	23.4712	25.2008	25.1433	25.1663	24.974	25.6234	25.7254	25.5717	25.6141	25.6432	25.4841	25.6413	25.7494	25.5825	25.6136	25.6812	25.594
P38068	GRX7	Monothiol glutaredoxin-7	24.5117	24.8133	24.3285	24.6621	24.2923	24.3893	24.1305	24.3745	23.6925	24.4329	23.9264	23.5071	22.5716	22.752	21.9278	22.455	22.4193	23.0288	22.581	22.9093
P38069	MNN2	Alpha-1,2-mannosyltransferase MNN2	25.3772	24.8605	24.7563	25.7823	25.5948	25.6655	25.7211	25.7464	25.5947	25.6362	25.4636	25.4085	25.2727	25.3203	24.9303	25.2062	25.5313	25.5787	25.5992	25.5822
P38070	YPK3	Serine/threonine-protein kinase YPK3	21.296	20.8537	17.6442	19.9169	21.1647	21.6458	20.935	20.7012	17.2653	17.3482	17.2935	16.3144	19.6498	17.851	17.7946	17.433	20.0179	20.1377	20.0783	20.8378
P38071	ETR1	Enoyl-[acyl-carrier-protein] reductase, mitochondrial	26.8977	26.9896	27.3524	26.9856	27.0134	26.979	26.9339	26.9411	27.5843	27.6923	27.6967	27.6516	27.5226	27.6111	27.429	27.5754	27.7143	27.6829	27.5998	27.6634
P38072	SCO2	Protein SCO2, mitochondrial	23.7801	26.9806	24.041	26.9204	25.1608	25.1702	25.061	25.2636	25.8583	25.7848	25.8773	25.8006	25.5828	25.5859	25.6191	25.5248	25.4606	25.5979	25.3918	25.5785
P38074	HMT1	Protein arginine N-methyltransferase 1	25.0084	24.7319	25.3892	25.0051	24.7035	24.4723	24.5847	24.549	23.839	23.9605	23.7987	23.8989	24.0144	23.6307	24.0789	24.038	23.6777	23.5038	23.8678	23.8176
P38075	PDX3	Pyridoxamine 5'-phosphate oxidase	27.6331	27.554	27.8091	27.4221	28.6145	28.6203	28.5576	28.6033	28.512	28.4666	28.3321	28.4047	28.7373	28.4764	28.8383	28.6316	28.4583	28.4866	28.6059	28.6675
P38077	ATP3	ATP synthase subunit gamma, mitochondrial	27.5953	27.7734	28.2515	27.7821	27.6031	27.6249	27.5789	27.6	28.07	28.0391	28.0299	27.9897	28.0947	28.0884	28.056	28.1203	27.9053	27.8472	27.852	27.8998
P38080	AKL1	Serine/threonine-protein kinase AKL1	25.354	24.7645	24.2442	24.8898	25.1251	25.1494	25.0485	24.7418	24.9965	25.0657	25.0995	24.7824	25.0649	24.9877	25.219	25.2363	24.9733	25.1224	24.897	24.8479
P38081	YBR056W	Uncharacterized glycosyl hydrolase YBR056W	24.7901	24.636	24.9353	24.5945	25.3098	25.3451	25.3047	25.1009	26.2347	26.3159	26.1828	26.1597	26.2386	26.2837	26.2824	26.252	26.0825	26.0703	26.1245	26.2204
P38084	BAP2	Leu/Val/Ile amino-acid permease	18.789	18.2315	17.8169	18.7821	20.2194	18.1519	18.8706	18.6641	19.6981	19.9557	20.8273	19.6046	21.2669	20.9396	20.9104	21.3024	20.4797	19.6316	17.9114	20.6217
P38085	TAT1	Valine/tyrosine/tryptophan amino-acid permease 1	23.4758	23.2097	21.9197	23.2239	17.5427	21.9555	19.665	22.7687	19.1612	18.8041	19.2452	17.5051	18.6206	18.1831	17.646	18.4325	18.3848	19.9347	18.2754	18.1957
P38086	RDH54	DNA repair and recombination protein RDH54	21.1089	20.9078	20.5937	21.0301	21.119	20.7904	21.0746	21.2775	18.947	18.6351	19.4721	19.1689	18.4435	20.8179	17.5894	17.9773	17.4241	17.7187	16.7242	17.6638
P38087	YMC2	Carrier protein YMC2, mitochondrial	22.9703	20.1274	21.8965	22.2314	23.2104	23.6938	23.0265	23.0166	23.2576	23.1253	22.9709	23.4345	24.3492	23.445	24.3226	23.6593	23.6931	24.1236	23.8884	24.141
P38088	GRS1	Glycine--tRNA ligase 1, mitochondrial	31.2575	31.1627	31.562	31.1233	30.7668	30.6522	30.6864	30.7276	30.5505	30.594	30.5514	30.4412	30.2076	30.3266	30.0982	30.2701	30.0789	30.0227	29.9435	29.9362
P38089	PTC4	Protein phosphatase 2C homolog 4	23.1543	22.9194	23.5815	23.0026	22.987	22.906	23.0547	22.8585	23.0585	22.9878	23.0363	22.8033	23.3196	23.2069	23.3345	23.4188	23.627	23.445	23.2153	23.517
P38109	YBR139W	Putative serine carboxypeptidase YBR139W	25.9026	25.8219	26.113	25.6341	26.3696	26.3182	26.5399	26.5143	26.8434	26.8814	26.9013	26.6618	26.784	27.2675	26.8828	27.1884	26.7716	26.6943	26.528	26.5215
P38111	MEC1	Serine/threonine-protein kinase MEC1	21.3427	21.7743	20.038	21.7326	21.9804	21.4016	21.535	21.8029	21.6109	21.5149	21.4243	21.144	21.3459	21.4864	21.2995	21.2407	21.7123	20.9158	20.9946	21.0435
P38112	MAK5	ATP-dependent RNA helicase MAK5	25.3417	24.4846	23.7124	24.7984	24.4296	24.7479	24.569	24.4806	23.3395	23.3499	23.4994	23.8388	23.9355	23.5667	23.9555	23.6169	23.3847	23.64	23.5278	23.4887
P38113	ADH5	Alcohol dehydrogenase 5	26.6854	26.6016	27.1223	26.5615	27.4331	27.6217	27.4853	27.5094	28.2061	28.2329	28.176	28.1061	28.388	28.5739	28.3356	28.4849	28.0683	27.9961	27.9736	28.0824
P38115	ARA1	D-arabinose dehydrogenase [NAD(P)+] heavy chain	28.3299	28.3433	28.7122	28.237	28.4902	28.3974	28.461	28.3994	28.7772	28.8473	28.8459	28.7199	28.7429	28.8656	28.6598	28.8478	29.0021	28.9216	28.8487	28.8714
P38116	ARL1	ADP-ribosylation factor-like protein 1	25.3294	24.9732	25.2015	25.3146	25.5437	25.7325	25.5204	25.5406	25.3447	25.1819	25.1458	25.2745	25.1707	24.9379	25.3041	24.9268	25.015	25.0748	25.3421	25.4298
P38120	MRPS9	37S ribosomal protein S9, mitochondrial	20.4285	20.093	20.2718	20.2233	20.2099	20.2151	19.9295	20.1518	19.3533	19.1953	20.2502	20.0622	20.7147	20.4333	20.8742	20.5075	19.5238	20.2784	20.6103	20.4743
P38121	POL12	DNA polymerase alpha subunit B	24.6412	24.1693	24.2837	24.2996	23.9837	24.1906	23.9482	24.2005	23.5163	23.6959	23.4189	23.479	23.281	23.1367	23.267	23.2847	23.2574	23.34	23.357	23.0501
P38122	ECM31	3-methyl-2-oxobutanoate hydroxymethyltransferase	22.2361	22.2177	20.2928	22.3866	23.6123	23.6505	23.7676	23.5133	24.0668	23.9763	24.0287	24.0236	24.0994	23.8829	24.2791	23.9745	24.2087	24.1495	24.118	24.2339
P38123	SWD3	COMPASS component SWD3	18.46	17.6984	18.3291	18.764	18.9366	19.03	19.8985	20.056	20.1249	19.9405	19.9992	19.7293	19.9678	19.9043	19.759	19.2778	19.4604	19.5332	19.5429	20.0847
P38129	TAF5	Transcription initiation factor TFIID subunit 5	25.705	25.7397	25.9786	25.6219	26.1685	26.0579	26.1307	26.1508	25.6473	25.6397	25.6842	25.5508	26.0496	26.0696	25.7604	26.1208	26.2241	26.1564	26.0892	25.916
P38130	KTR3	Probable mannosyltransferase KTR3	22.2244	21.3244	21.7771	22.8542	21.9441	22.9447	22.1802	21.8261	22.4109	22.0517	21.7318	23.0126	22.4103	21.036	22.4809	20.4078	20.9656	21.7767	22.9111	22.741
P38131	KTR4	Probable mannosyltransferase KTR4	25.034	24.8772	24.7309	24.7988	24.2501	24.5631	24.1283	24.1499	24.3275	24.3875	24.2451	24.2696	24.0901	24.11	24.1644	24.065	23.664	23.9369	24.2164	23.8816
P38132	MCM7	DNA replication licensing factor MCM7	23.6545	22.2835	23.4832	23.1669	25.0674	25.0843	25.2445	25.1082	24.1329	23.3986	23.7125	23.585	25.0567	24.7089	24.9568	24.826	24.9744	25.036	24.911	25.0374
P38137	PCS60	Peroxisomal-coenzyme A synthetase	22.6371	22.4142	22.3566	22.4002	22.3786	22.0566	22.2723	22.0521	21.4904	20.9221	21.5393	21.7575	21.6021	21.8303	21.6347	21.8715	21.9187	21.7915	22.0127	22.1407
P38138	ROT2	Glucosidase 2 subunit alpha	24.2397	24.6334	24.2971	24.4902	24.3543	24.0899	24.0988	24.0189	24.1044	24.1804	23.6936	23.8853	23.7153	23.8846	23.7574	23.8045	23.9548	23.9709	23.7813	24.0897
P38139	LDH1	Lipid droplet hydrolase 1	18.7638	19.7646	18.8551	19.8587	20.8348	20.2507	21.0419	20.8645	21.7328	21.6234	21.8714	22.4587	22.1439	22.0952	22.2394	22.1269	22.3484	22.4226	22.676	22.5156
P38143	GPX2	Glutathione peroxidase-like peroxiredoxin 2	25.975	26.3094	26.5264	26.0848	26.6315	26.2494	26.6777	26.5972	26.2919	26.2135	26.1465	25.9768	25.5489	25.6064	25.3364	25.4657	25.5636	25.6643	25.397	25.3962
P38144	ISW1	ISWI chromatin-remodeling complex ATPase ISW1	25.4649	25.4242	25.3097	25.4622	24.2405	24.7022	24.0317	24.1759	25.0395	24.8251	24.9556	25.088	24.9353	24.7806	24.9391	24.9027	25.1896	25.229	25.3902	25.3015
P38145	RIB5	Riboflavin synthase	29.6848	30.0298	32.0434	29.6752	30.0065	29.7863	29.9586	30.0091	29.7505	29.6578	29.636	29.6388	29.5827	29.6158	29.4981	29.597	29.751	29.6101	29.6887	29.7683
P38146	YPT10	GTP-binding protein YPT10	23.5205	23.4098	23.6572	23.5288	24.1307	23.7236	24.2027	23.6278	24.3671	24.1658	24.3176	24.5549	24.3673	24.195	24.2103	24.3591	24.1134	24.0397	24.0784	24.3748
P38148	PPS1	Dual specificity protein phosphatase PPS1	19.766	19.906	18.7505	19.896	19.1862	18.0608	19.6813	19.7348	19.665	18.9224	19.8484	19.7762	19.9803	19.595	19.9356	20.1773	20.0857	19.6358	20.188	19.7517
P38149	DUG2	Probable di- and tripeptidase DUG2	23.7246	24.1408	19.5042	23.6399	24.2786	23.9789	23.8807	24.03	23.5537	23.3616	23.1052	22.623	23.7294	24.2272	24.0765	24.1872	24.3762	24.3257	24.0468	24.4343
P38152	CTP1	Tricarboxylate transport protein	23.2237	23.0355	22.7495	23.2567	22.7103	24.0444	23.0535	23.2705	23.8214	23.5762	23.5761	24.2657	23.8386	23.3717	24.114	23.6258	23.5699	23.9173	24.2959	24.4076
P38153	APM3	AP-3 complex subunit mu	22.1943	20.6515	20.6874	21.2812	22.9314	23.0179	22.7659	22.8196	23.1846	23.2403	22.9846	23.0282	22.9716	23.1785	23.5549	23.3928	23.6777	23.706	23.5029	23.8989
P38162	MIX23	Mitochondrial intermembrane space cysteine motif-containing protein MIX23	23.3115	23.8829	23.6946	23.4879	23.6138	23.6093	23.7727	23.7257	24.2394	24.4259	24.3368	24.26	24.151	24.3841	24.0867	24.315	23.9326	23.8509	23.8755	23.93
P38164	SEA4	SEH-associated protein 4	23.845	22.6072	21.4697	22.8688	23.5221	23.3258	23.3651	23.57	23.9247	24.0964	23.8392	23.8702	24.3077	24.0849	24.2642	24.4322	24.4195	24.5518	24.386	24.4778
P38165	RTG3	Retrograde regulation protein 3	24.8097	24.7035	24.8215	24.5344	24.41	23.4243	24.103	24.3152	24.1244	24.0727	24.1547	24.113	24.1633	24.162	24.1116	24.2811	23.8007	23.9905	24.0291	23.9625
P38166	SFT2	Protein transport protein SFT2	19.4224	19.1902	19.6413	19.4618	18.4509	19.6598	18.5629	16.9696	18.7674	18.6995	18.6216	19.4233	18.9464	18.5574	19.5863	17.4455	19.307	19.5896	20.3853	20.5128
P38167	ECM21	Protein ECM21	22.7605	22.2745	22.4838	22.1802	22.794	22.6121	22.8692	22.4487	19.7084	17.068	19.6177	18.8632	19.1138	18.6473	18.1919	19.1539	15.4697	16.8428	15.8203	17.9594
P38169	BNA4	Kynurenine 3-monooxygenase	22.3672	21.9035	23.1953	22.8339	22.445	22.6749	22.7541	22.828	22.7675	22.0886	22.1816	22.4672	22.7439	22.1939	22.5688	22.3948	22.5605	22.2308	22.6394	22.7872
P38170	BRN1	Condensin complex subunit 2	22.4527	22.4238	22.7931	22.2486	21.947	21.1698	21.9754	21.3671	20.5192	20.6769	20.145	19.8122	18.7782	19.3371	19.1226	19.6091	19.0181	19.8612	19.7649	19.805
P38172	MRX3	MIOREX complex component 3	21.7882	22.6521	22.9449	22.773	23.0371	22.9427	22.9261	22.9426	23.3185	23.5487	23.3619	23.045	23.104	22.9923	23.5083	23.447	23.6838	23.8948	23.7005	23.8676
P38174	MAP2	Methionine aminopeptidase 2	27.6883	27.6098	27.7478	27.4618	27.4011	27.2372	27.4028	27.3934	27.0318	27.0797	27.1192	26.8816	27.0349	27.2162	26.8982	27.127	26.9299	26.8562	26.7205	26.6985
P38177	YBL086C	Uncharacterized protein YBL086C	20.3572	17.8068	21.565	20.6193	20.6918	19.9189	20.608	20.7163	19.1958	21.3017	17.7278	18.682	21.5981	21.027	21.4466	21.4339	21.9418	21.1019	21.7485	21.6796
P38180	YBL081W	Uncharacterized protein YBL081W	20.9742	20.9781	20.6768	20.4586	19.3901	19.185	19.1771	19.2729	17.5222	18.7799	18.7731	19.0097	18.8136	19.3352	18.9824	17.3444	18.6759	17.2283	17.7381	18.8778
P38181	NUP170	Nucleoporin NUP170	21.8836	17.8448	19.5509	17.6347	23.0342	22.9526	22.871	23.0476	23.9686	22.8446	22.9974	24.0245	23.8004	23.4645	23.5883	23.4648	23.8385	23.8693	24.1092	24.2154
P38182	ATG8	Autophagy-related protein 8	23.1832	23.4068	22.6598	22.8949	24.759	24.4169	24.7082	24.4269	24.8394	24.659	24.6831	24.4712	24.7209	24.8763	24.5707	24.6372	24.8589	24.4891	24.5092	24.5119
P38187	UBP13	Ubiquitin carboxyl-terminal hydrolase 13	20.2831	20.7498	20.3373	19.7752	19.6835	19.6543	19.1473	19.3414	18.7315	18.4196	18.1508	17.8328	18.7087	19.4524	18.8121	19.5583	19.1378	19.1338	18.2266	18.6813
P38193	PSY4	Serine/threonine-protein phosphatase 4 regulatory subunit 2	24.7799	24.8874	25.0781	24.6492	24.0736	23.8432	24.026	23.8608	22.7498	23.4447	23.5126	23.2977	23.4882	23.834	23.3696	23.7457	23.3658	23.1563	23.3429	23.3135
P38197	YBL036C	Pyridoxal phosphate homeostasis protein	27.0601	28.0849	27.509	27.9832	26.8569	27.5073	27.3867	27.2592	27.2358	27.2468	27.2467	27.2498	27.211	27.1699	27.1047	27.1029	27.0196	27.0915	26.9755	26.9578
P38198	STU1	Protein STU1	18.6423	17.512	20.0536	18.009	21.3809	21.3829	20.5156	20.3851	20.7931	20.4135	21.5577	20.8517	20.7492	19.8825	21.0886	20.2911	20.83	21.4038	21.4745	21.2937
P38199	HEK2	Heterogeneous nuclear rnp K-like protein 2	26.8115	26.3894	26.5797	26.6061	25.8965	26.1279	25.9224	25.995	26.1329	26.0192	25.982	26.144	25.8565	25.7227	26.0423	25.7456	25.5371	25.6462	25.9229	25.9331
P38202	YBL028C	UPF0642 protein YBL028C	25.0474	25.058	25.3255	24.9158	24.1225	24.2788	23.7439	24.2267	23.4402	23.7075	22.8771	23.6803	22.8151	22.8369	23.0215	23.1288	21.5283	22.044	18.867	22.1799
P38203	LSM2	U6 snRNA-associated Sm-like protein LSm2	24.9972	23.953	24.7012	24.5499	24.512	24.6736	23.872	24.883	25.0358	24.9101	24.6372	24.9519	24.7747	24.6401	24.9716	24.7908	24.7239	24.8375	25.0319	25.1355
P38204	RRN10	RNA polymerase I-specific transcription initiation factor RRN10	18.757	20.3328	19.8381	19.7136	18.714	18.7405	18.6072	18.4972	17.8468	18.1767	19.5674	18.7518	18.529	17.6701	19.3042	18.5397	19.2605	17.7063	18.8097	19.9758
P38205	NCL1	Multisite-specific tRNA:(cytosine-C(5))-methyltransferase	28.5859	28.3263	28.5402	28.3517	28.0935	28.0002	28.0972	28.1521	27.8114	27.773	27.7499	27.7286	27.7577	27.7857	27.6913	27.7696	27.5736	27.5004	27.4891	27.5704
P38208	POP8	Ribonucleases P/MRP protein subunit POP8	22.396	22.9948	22.0131	22.5314	22.1759	21.8829	22.0418	22.1068	21.8882	22.4665	22.0116	21.3307	21.2801	21.722	22.0089	22.0717	22.1315	22.234	21.5487	21.8141
P38210	LDB7	Chromatin structure-remodeling complex protein RSC14	22.1848	22.6434	21.5521	22.4781	22.0789	22.212	22.2394	22.1875	21.9573	22.4457	22.4374	21.668	21.8195	22.0285	22.0546	21.905	22.4675	22.3548	22.537	22.418
P38212	RCR1	Protein RCR1	22.4301	23.0706	21.2316	22.6531	21.604	21.5037	21.1955	20.5135	21.7464	22.1336	21.7773	22.4191	22.1979	22.1615	22.4343	21.9896	21.1758	21.0593	21.6141	21.1224
P38213	DSF2	Protein DSF2	22.6957	21.78	20.9535	22.3869	22.9616	22.7482	22.932	22.6897	21.4666	22.1405	22.0715	20.3868	21.7284	20.5033	20.2547	20.7413	23.0258	22.9985	22.5077	22.751
P38216	YBR016W	Uncharacterized protein YBR016W	20.19	22.075	22.0357	21.9476	22.082	22.6934	22.8137	22.8082	22.6721	23.1537	23.3559	23.1765	22.8534	23.6087	23.1437	23.4806	22.3251	23.0775	22.9221	22.9448
P38217	KAP104	Importin subunit beta-2	24.0915	20.6021	21.5201	22.6068	24.8239	24.9587	24.777	24.7486	25.1117	24.8789	24.8084	25.096	24.9284	24.4403	25.1519	24.7233	24.9403	24.9832	25.2299	25.273
P38218	POA1	ADP-ribose 1''-phosphate phosphatase	22.6639	22.4592	23.3216	22.7486	23.298	22.7454	23.1259	23.1796	23.3318	23.1997	23.0977	22.86	23.3859	23.0639	22.9667	23.3838	23.3906	23.127	23.1117	22.8973
P38219	OLA1	Obg-like ATPase 1	30.8524	30.6441	31.0875	30.6516	30.8656	30.73	30.7925	30.7709	29.8322	29.8409	29.7777	29.6665	29.8004	29.8162	29.7276	29.8105	29.6196	29.5853	29.5021	29.5341
P38221	CDS1	Phosphatidate cytidylyltransferase	30.4674	30.3127	30.9035	30.1545	29.2368	29.0595	29.1243	29.1415	28.2952	28.3114	28.2926	28.2359	27.918	27.865	27.6976	27.8323	27.9488	27.8289	27.6767	27.5707
P38222	RKM3	Ribosomal lysine N-methyltransferase 3	22.8892	22.8381	23.1291	22.5916	23.1928	22.9591	23.2395	23.197	23.0918	22.4422	23.0243	23.0727	21.8386	21.9315	21.7339	22.5062	23.0989	22.7785	22.4785	22.8152
P38225	FAT1	Very long-chain fatty acid transport protein	22.2261	22.8661	19.9994	23.6982	23.2386	23.3689	22.5979	22.9758	23.5896	23.544	23.5578	25.0367	23.5979	23.6428	23.5692	23.6255	23.874	24.043	24.0245	24.0108
P38227	QDR3	Quinidine resistance protein 3	20.5237	19.5786	19.7715	18.6271	20.3311	20.4272	20.0988	19.4858	18.6307	18.372	17.7705	19.1746	18.6367	18.6242	19.4687	17.8706	17.2487	19.0381	19.8901	19.9081
P38228	TCM62	Mitochondrial chaperone TCM62	19.8192	20.6811	18.9392	21.0851	19.6009	19.7764	19.5239	20.2637	21.2576	21.1881	21.3197	21.3177	20.9861	21.25	21.4151	21.4899	21.4121	21.2251	21.2686	21.4183
P38230	ZTA1	Probable quinone oxidoreductase	21.5322	21.7409	21.6358	21.5178	24.0976	24.3782	24.0013	24.0901	25.3416	25.384	25.2897	25.4452	25.6988	25.6044	25.7341	25.5606	25.4374	25.4812	25.5952	25.7277
P38231	FMP23	Protein FMP23, mitochondrial	21.4819	24.8776	26.6487	24.8233	26.0984	25.9825	26.1697	26.0322	26.267	26.3669	26.1499	26.0873	25.8382	25.8797	25.2549	25.2596	25.1193	25.7118	25.38	25.5555
P38234	RFS1	Protein RFS1	24.3028	24.7391	24.4663	24.647	25.0888	24.3958	25.0957	24.8726	25.3766	24.4281	25.3409	25.3485	25.1137	25.2051	24.2723	25.2734	25.6707	25.7068	25.8184	25.8313
P38235	YBR053C	Uncharacterized protein YBR053C	21.0517	24.2098	24.6151	24.1694	24.7046	24.8653	24.8668	24.7625	25.4092	25.3934	25.2138	25.2526	25.2078	25.0656	25.3748	25.0651	25.2088	25.206	25.4302	25.6101
P38236	MUM2	Protein MUM2	27.0299	26.298	23.5349	26.1185	26.1392	26.4479	25.5593	25.5691	25.8873	25.3502	24.3864	21.2742	26.3223	26.0445	26.377	26.0282	26.047	25.2	26.4287	26.1278
P38237	UBP14	Ubiquitin carboxyl-terminal hydrolase 14	25.217	24.9179	25.2261	24.7544	25.0189	24.9839	25.039	25.0546	25.0706	25.1779	25.1067	24.8677	25.0279	25.1874	24.9459	25.1815	25.1069	25.0421	24.9165	24.9995
P38238	TRM7	tRNA (cytidine(32)/guanosine(34)-2'-O)-methyltransferase	24.5274	24.1716	24.0574	24.2852	24.2546	24.179	24.1166	23.9308	23.2638	23.6206	23.4171	23.4668	23.8777	23.2515	23.5333	23.4669	23.5706	23.7473	23.2372	23.6945
P38239	YBR062C	Uncharacterized RING finger protein YBR062C	22.594	22.7412	22.4693	22.1642	21.944	21.8322	21.5981	21.874	21.5265	21.5009	21.7993	21.4811	22.0183	21.6802	21.7468	22.2253	21.2944	21.7006	20.7613	20.8872
P38241	ECM2	Pre-mRNA-splicing factor SLT11	18.5033	18.4164	18.7108	18.722	18.8379	19.1211	18.3944	19.3127	19.7306	19.8177	19.2954	18.785	19.4718	18.9595	19.3457	19.5167	19.6193	19.7413	18.8304	19.0953
P38244	PFF1	Vacuolar membrane protease	20.873	20.4207	19.6505	19.3646	21.1023	20.955	21.0139	20.705	21.3742	21.2899	21.1574	21.0524	20.7115	20.8458	21.0332	20.8638	21.2297	21.2601	21.1474	21.2012
P38247	SLM4	Protein SLM4	22.9633	23.243	22.9143	23.1269	22.9581	22.747	23.138	22.9637	23.1767	23.18	23.1207	22.9947	22.549	22.9577	22.5293	23.0073	23.3955	23.2954	23.2094	22.9531
P38248	ECM33	Cell wall protein ECM33	28.6915	28.9356	29.6513	28.6875	28.0595	28.0685	28.2666	28.2089	27.6623	27.6173	27.859	27.6413	26.9911	27.4059	26.8974	27.3227	28.0119	27.9356	27.7865	27.8804
P38249	RPG1	Eukaryotic translation initiation factor 3 subunit A	28.6805	28.1196	28.452	28.5216	28.8567	28.9223	28.8436	28.8059	28.9468	28.9424	28.897	28.9635	28.8007	28.7502	28.852	28.7412	28.5355	28.5741	28.6826	28.7124
P38250	IST2	Increased sodium tolerance protein 2	25.19	25.2108	25.4164	24.9425	25.0265	24.9775	25.0984	25.0803	25.1144	25.2736	25.231	25.0559	25.1981	25.2918	25.0458	25.35	25.3384	25.3214	25.2456	25.2581
P38251	RFC5	Replication factor C subunit 5	22.8034	21.1607	19.0372	22.9615	23.4903	22.9545	23.2148	21.7134	22.7798	23.8765	23.5268	23.2296	23.1149	23.6094	23.4427	23.6812	23.2776	23.1854	23.7532	23.8123
P38254	PBY1	Probable tubulin--tyrosine ligase PBY1	24.2199	22.95	23.1816	23.2902	23.7209	23.5219	23.8693	23.4128	24.3961	24.4292	24.4895	24.2143	24.5534	24.4747	24.4917	24.4539	24.4157	24.2756	24.3732	24.4725
P38255	RXT2	Transcriptional regulatory protein RXT2	24.2229	24.0305	23.2242	23.9543	24.1265	24.2319	24.1305	24.1795	24.2188	24.2864	24.5061	24.4238	24.2237	24.1373	24.3087	24.2126	24.209	24.1604	24.253	24.1453
P38260	FES1	Hsp70 nucleotide exchange factor FES1	27.1006	27.3521	27.5232	27.1451	27.6795	27.4086	27.7547	27.6567	26.7138	26.8258	26.8207	26.6543	26.7913	26.9356	26.6271	26.9186	26.8198	26.7343	26.561	26.5503
P38261	EXO84	Exocyst complex component EXO84	23.967	23.587	23.6861	24.0372	24.2269	23.9063	23.8854	23.8479	24.1447	24.3072	24.1433	23.9617	24.2867	24.0717	24.0109	24.2061	24.3343	24.1555	24.1631	24.0822
P38262	SIF2	SIR4-interacting protein SIF2	24.5736	22.5587	22.5787	23.1636	24.5517	24.6561	24.6461	24.453	24.7532	23.8993	24.7373	23.7809	24.1815	23.2116	24.2918	24.8619	24.795	24.9075	24.629	25.0474
P38264	PHO88	SRP-independent targeting protein 3	27.6449	27.3488	27.5192	27.7294	27.5039	27.5555	27.5884	27.5469	26.5358	26.5332	26.4943	26.4432	25.7038	25.86	25.76	25.7563	26.6552	26.7191	26.7847	26.7243
P38265	IML3	Inner kinetochore subunit IML3	17.5055	18.2641	18.9883	18.8304	19.678	17.4723	19.0206	18.2275	17.3459	19.0305	19.7268	18.8094	18.4953	16.843	18.6322	18.9193	17.8338	18.4517	18.4992	19.4356
P38266	AIM3	Altered inheritance of mitochondria protein 3	24.9888	24.7752	24.5366	24.3644	24.1854	24.3885	24.1118	24.4111	24.2401	24.2068	24.1803	24.0031	24.1421	24.6253	24.0928	24.406	24.0421	23.9336	23.9875	23.8703
P38271	OPY1	Protein OPY1	19.6821	20.4027	22.0412	20.0819	20.161	20.7928	19.8038	19.9702	21.1568	20.5336	20.5568	20.4758	20.7725	21.2133	21.1658	20.8092	21.8087	21.4375	21.8895	21.9776
P38272	SHE3	SWI5-dependent HO expression protein 3	25.2602	25.4271	25.6128	25.2001	25.1773	25.1305	25.2345	25.2011	24.6578	24.6778	24.8123	24.4268	24.486	24.8247	24.1697	24.5429	24.3268	24.3116	24.3049	24.319
P38274	HSL7	Protein arginine N-methyltransferase HSL7	20.1332	20.5552	18.4859	19.3978	21.1129	20.9922	20.6749	21.056	20.5065	19.9864	20.0838	19.9591	20.6683	21.476	20.6314	21.369	20.4518	21.1475	20.8231	20.9197
P38276	YBR137W	UPF0303 protein YBR137W	25.0025	24.736	25.4107	24.7247	24.6474	24.5666	24.6289	24.6208	24.9226	24.9404	24.8348	24.8139	25.0074	25.0394	24.9862	25.1111	25.1511	25.1065	25.1239	25.1326
P38281	APD1	Actin patches distal protein 1	25.1627	25.0126	25.0725	24.9234	25.2183	25.2598	25.1433	25.1948	24.9053	24.8968	24.7778	24.7228	25.1104	24.9326	25.0162	25.175	25.301	25.2617	25.2744	25.2769
P38282	SPP381	Pre-mRNA-splicing factor SPP381	19.5063	22.0649	20.8527	21.6892	20.719	20.7503	20.0589	20.4192	20.4963	20.7209	21.2793	20.2593	21.0267	21.2195	21.0731	21.2383	21.2522	21.1744	20.5373	20.0038
P38284	ICS2	Increased copper sensitivity protein 2	17.0521	17.2534	19.7793	19.7069	19.1023	18.4246	18.8515	15.3333	18.4996	19.5126	20.9122	19.4187	19.7782	20.5525	19.1696	19.2226	19.5666	19.6468	17.3931	18.0988
P38286	IFA38	Very-long-chain 3-oxoacyl-CoA reductase	17.3053	19.3045	18.1065	19.1249	20.3958	20.959	18.8993	17.0706	20.2992	18.0185	18.1237	21.7781	21.3106	20.944	21.7227	17.6944	21.0308	21.5429	21.9452	21.8499
P38288	TOS1	Protein TOS1	25.6493	25.7676	25.7082	25.4609	25.1295	24.8581	25.106	25.102	24.7492	24.7562	24.599	24.3008	24.2398	24.5502	24.124	24.6411	24.8487	24.7259	24.4709	24.4468
P38293	UMP1	Proteasome maturation factor UMP1	21.1622	23.044	20.0481	22.1533	24.6431	24.3067	24.6184	24.513	21.5566	21.1322	22.0584	16.5942	20.8761	22.5625	21.4321	22.6325	21.7511	21.8581	21.7906	19.909
P38295	EHT1	Medium-chain fatty acid ethyl ester synthase/esterase 2	28.0067	27.8831	28.1615	27.9157	27.2802	27.6852	27.4079	27.4346	28.161	28.1831	28.081	28.0351	28.5535	28.5069	28.5386	28.5086	28.2231	28.2271	28.2473	28.2924
P38302	NTC20	Pre-mRNA-splicing factor NTC20	22.8324	23.6021	24.0324	23.4989	22.9429	22.7248	22.9916	23.029	22.3356	22.7415	22.8344	22.1022	22.6971	22.9423	22.6217	22.988	22.9187	22.6991	22.5005	22.5066
P38304	MED8	Mediator of RNA polymerase II transcription subunit 8	23.4013	23.9768	24.091	23.3631	23.7564	23.3208	23.6466	23.7601	23.666	23.9173	23.9123	23.4403	23.6194	23.8807	23.4749	23.8319	23.6918	23.7395	23.6767	23.4618
P38305	AIM4	Altered inheritance of mitochondria protein 4	22.1084	22.5312	16.4858	22.2912	20.7306	20.7141	19.2971	19.4148	20.8302	21.1936	21.0927	19.0891	20.9769	21.5253	20.8218	21.4659	20.812	21.1117	18.9463	21.2963
P38306	YBR197C	Uncharacterized protein YBR197C	22.7856	22.659	22.8771	22.3593	21.8459	21.7468	21.9232	21.885	20.7043	21.0773	21.0179	20.7847	20.9512	21.0483	20.7845	21.0482	20.4516	20.6935	20.3775	20.3339
P38313	AME1	Inner kinetochore subunit AME1	23.2209	23.7313	23.2532	23.2307	23.4113	23.1027	23.4592	23.1231	22.2663	22.6203	23.1531	22.397	23.1193	23.2569	22.9012	23.3838	23.3026	23.2374	22.8477	22.9799
P38314	SDS24	Protein SDS24	24.345	23.7822	23.8866	24.0864	24.634	24.9256	24.4788	24.4133	25.2306	25.1601	25.0776	25.3168	25.2071	24.7217	25.3194	24.8857	25.2853	25.469	25.7027	25.8043
P38315	YBP1	YAP1-binding protein 1	20.1728	18.9751	19.0945	19.5043	21.9286	20.8471	21.8136	21.5865	21.5517	21.7093	20.1838	21.2291	21.2777	20.7343	21.2136	21.4829	22.085	21.9044	21.391	21.4529
P38321	YBR225W	Uncharacterized protein YBR225W	23.3919	23.5329	23.5708	23.0735	23.5423	23.8467	24.1705	24.0728	24.3551	24.7421	24.6015	24.5797	24.6251	24.795	24.3324	24.8697	24.382	24.411	24.2746	24.3427
P38323	MCX1	ATP-dependent clpX-like chaperone, mitochondrial	25.6452	24.659	24.4798	25.0349	26.0391	26.0041	25.9821	26.1285	26.5851	26.6152	26.5716	26.6834	26.3676	26.2973	26.3999	26.1254	26.6618	26.6772	26.6764	26.7465
P38325	OM14	Mitochondrial outer membrane protein OM14	24.0567	24.531	25.2734	24.3712	24.6915	24.5393	24.6919	24.6451	24.565	24.9468	24.9742	24.8467	25.0888	24.9974	25.0306	25.1066	25.047	25.0651	25.0914	25.1853
P38326	SWC5	SWR1-complex protein 5	20.8221	21.1177	18.3705	20.499	20.3363	20.6872	20.7074	20.567	20.9549	21.0791	20.9614	20.7078	21.194	21.1771	20.8503	20.5072	20.7374	20.7277	20.3959	20.2137
P38328	ARC40	Actin-related protein 2/3 complex subunit 1	25.92	26.2257	23.0183	23.8476	24.651	24.6659	24.2753	24.3654	24.4799	24.1705	24.0867	24.5971	24.3582	24.0319	24.5076	23.9447	24.2485	24.0549	24.6331	24.7989
P38329	VHC1	Vacuolar cation-chloride cotransporter 1	18.7155	18.1518	17.8695	17.1239	19.155	19.927	19.5008	18.9077	19.8574	19.4267	20.1259	20.1733	19.1719	20.0714	19.6573	19.532	20.0724	19.9075	19.7647	20.0667
P38331	YBR242W	HD domain-containing protein YBR242W	20.8814	19.7729	19.4085	20.7735	15.0352	17.0001	13.9378	18.0786	18.4642	20.1853	18.2258	18.6309	19.2752	19.2385	19.3039	18.4824	19.592	13.8406	19.5308	17.7745
P38332	RRT2	Diphthine methyltransferase	22.4367	22.4342	21.2578	21.9707	22.0686	22.1932	22.2669	21.9755	21.8759	21.8934	22.2835	21.6873	22.1129	22.3343	22.3302	22.2694	22.6197	22.3791	22.2316	22.3889
P38333	ENP1	Essential nuclear protein 1	27.3868	26.7604	27.3322	26.7691	25.2939	26.0315	25.8231	25.833	24.0552	24.3523	24.9244	25.4093	25.2033	24.6762	25.3999	24.9593	24.3011	24.497	24.7578	24.3002
P38334	TRS20	Trafficking protein particle complex subunit 20	19.8738	19.6881	18.1603	19.5175	19.8278	19.7764	19.4923	19.3317	19.2285	20.407	19.2733	19.3868	19.8024	20.0315	19.6788	19.6675	19.8009	19.586	18.8386	19.5421
P38335	MTC4	Maintenance of telomere capping protein 4	20.6915	20.2651	20.0187	19.8518	19.9918	20.1551	20.0335	20.6028	21.0078	21.0954	21.3634	21.08	20.3725	20.7469	20.4874	21.2049	21.2453	20.664	20.6771	20.6783
P38337	SHG1	COMPASS component SHG1	19.0092	21.7351	22.4445	20.5686	20.3409	20.22	18.4695	20.2165	20.0847	20.1695	19.7981	20.1606	20.0267	20.3453	20.0306	20.2091	20.2522	20.3761	20.0828	19.3837
P38339	RGD1	RHO GTPase-activating protein RGD1	24.3744	24.4069	23.0722	24.2231	24.504	24.396	24.5063	24.2889	24.6531	24.8909	24.6993	24.7917	24.7814	24.6355	24.8447	24.7106	24.5738	24.6262	24.6899	24.6682
P38340	TAE1	Alpha N-terminal protein methyltransferase 1	24.9834	25.4806	25.7686	25.2496	24.8903	24.7292	24.9469	25.0337	24.6537	24.7396	24.7395	24.571	24.4075	24.6243	24.163	24.2707	24.2259	23.9942	24.1913	24.2356
P38341	MIC12	MICOS complex subunit MIC12	22.0698	21.1303	21.4781	21.7609	22.2181	22.7823	22.4359	22.5458	23.0736	23.0596	22.8293	23.0603	23.2726	22.611	23.2993	22.6173	23.0355	23.0161	23.2755	23.2205
P38342	TSC10	3-ketodihydrosphingosine reductase TSC10	23.0609	19.1236	19.3935	18.2721	22.2034	22.0832	21.9576	22.8916	22.4653	17.5334	21.8693	22.1925	21.6719	19.5575	17.9988	20.3443	21.3075	21.9208	22.4613	21.8634
P38344	REI1	Cytoplasmic 60S subunit biogenesis factor REI1	25.915	25.5434	25.6925	25.7177	24.7437	24.5916	24.895	24.9046	22.7347	22.259	22.8165	22.8229	22.1275	22.6304	21.9111	22.5176	23.4433	23.4454	22.9427	22.9859
P38345	SDH8	Succinate dehydrogenase assembly factor 4, mitochondrial	21.9098	24.392	25.005	23.7763	23.7627	23.7796	23.9057	23.7957	24.6146	24.8943	24.8539	24.6577	24.7872	25.2348	24.7283	25.1462	24.3659	24.4977	24.2899	24.2556
P38347	EFM2	Protein-lysine N-methyltransferase EFM2	22.8257	22.3811	22.2432	22.2923	22.4708	22.4484	22.4746	23.1273	19.2668	19.3391	18.4039	18.5516	17.9182	17.489	16.7864	18.1956	17.0214	17.9642	17.8085	17.8368
P38348	HSM3	DNA mismatch repair protein HSM3	21.5907	19.3011	16.0229	21.5228	21.6422	22.2487	21.2733	22.0606	23.8975	23.4181	23.5043	23.8959	23.645	22.857	23.7295	23.0103	23.0959	23.5549	23.4944	23.8464
P38349	UBX7	UBX domain-containing protein 7	25.5342	25.1325	24.6944	24.7874	25.5304	24.9922	25.1082	25.0718	24.6954	25.1093	24.8719	24.6069	24.8444	24.9317	25.1643	25.2195	24.8886	25.2076	25.0294	24.6915
P38351	PAF1	RNA polymerase II-associated protein 1	26.3443	26.3908	26.4538	26.2204	26.0958	25.8334	26.1288	26.1199	26.057	26.0651	26.15	25.9695	25.8368	26.0574	25.7838	26.044	26.0778	26.0163	25.8595	25.8126
P38352	SAF1	SCF-associated factor 1	23.4827	21.9982	23.727	21.7275	22.7977	22.8074	22.3574	22.9879	23.3087	23.3861	23.7256	23.4014	23.7202	23.7964	23.7256	23.937	23.8799	23.8925	23.5789	23.6407
P38355	YBR287W	Uncharacterized transporter YBR287W	17.7677	19.8412	20.1929	21.0388	19.8278	20.7619	20.1629	20.3207	21.7534	21.2423	21.2165	22.1413	21.8906	20.9553	22.5585	21.2018	21.8852	22.4437	23.3057	23.286
P38359	SUL1	Sulfate permease 1	26.8623	28.325	28.9958	27.8872	21.4722	21.3322	21.457	21.7279	24.9377	25.0308	24.9834	25.3202	24.2749	24.4253	24.1606	24.4482	24.7044	24.5968	24.7933	24.6727
P38426	TPS3	Trehalose synthase complex regulatory subunit TPS3	26.0777	25.8069	25.5674	25.7896	25.6223	25.6215	25.6409	25.7429	26.3621	26.3808	26.4085	26.2452	26.4729	26.5295	26.4718	26.5586	26.253	26.2195	26.1583	26.2612
P38427	TSL1	Trehalose synthase complex regulatory subunit TSL1	25.887	25.6577	25.6831	25.6144	26.1457	26.2505	26.1818	26.1788	27.7541	27.8641	27.8337	27.7597	28.1447	28.1862	28.2386	28.2608	27.9317	27.9414	28.0399	28.0939
P38428	CUE1	Coupling of ubiquitin conjugation to ER degradation protein 1	26.1846	26.2765	26.3197	25.9961	26.1205	25.8853	26.0065	25.8724	25.4669	25.4667	25.427	25.1007	25.247	25.3648	24.9621	25.0756	25.5996	25.4109	25.3019	25.3378
P38429	SAP30	Transcriptional regulatory protein SAP30	21.9021	22.3647	21.5638	21.9529	21.4202	21.2372	21.6502	21.4442	21.3783	21.8637	21.8336	21.5831	21.7577	21.7767	21.3808	21.8387	21.9133	21.8749	21.5197	21.1442
P38430	YMR262W	Uncharacterized deoxyribonuclease YMR262W	21.756	20.7544	19.9728	21.7665	21.55	22.0938	21.647	21.2623	22.6771	22.3995	22.0503	22.7214	22.1395	21.6174	22.6393	22.0291	22.7115	22.7611	23.2504	23.2303
P38431	TIF5	Eukaryotic translation initiation factor 5	29.4361	29.4428	29.8164	29.246	29.0641	28.8737	29.1244	29.0561	28.0978	28.1596	28.1603	27.9963	28.1387	28.3924	27.9804	28.3469	27.8884	27.81	27.6993	27.6449
P38439	LEO1	RNA polymerase-associated protein LEO1	26.8833	26.89	26.8718	26.8636	26.4854	26.2558	26.5163	26.7558	26.6182	26.7179	26.5912	26.398	26.3709	26.6592	26.2102	26.5303	26.6497	26.4677	26.2769	26.2835
P38523	MGE1	GrpE protein homolog, mitochondrial	24.8474	27.7718	28.3482	27.4623	27.0981	26.8791	27.156	27.1461	27.2974	27.4008	27.3659	27.1663	27.0714	27.3437	26.9252	27.3286	27.0729	26.9428	26.7614	26.7479
P38555	YPT31	GTP-binding protein YPT31/YPT8	21.4676	21.8976	23.2676	21.7371	21.7887	22.2332	22.2031	22.2165	21.8038	22.0564	21.7503	21.5348	22.1484	22.1665	21.8563	22.2259	22.3841	22.3189	22.3926	21.9033
P38604	ERG7	Lanosterol synthase	22.6231	22.5259	22.7392	22.6417	22.242	22.0297	21.4269	22.2662	22.5125	22.9058	22.6345	23.0334	22.6924	22.4067	22.8965	22.4759	22.8577	23.3635	23.2766	23.4368
P38615	RIM11	Serine/threonine-protein kinase RIM11/MSD1	22.1492	21.27	19.743	21.6762	22.7696	22.992	22.5098	22.7349	23.7648	23.7641	23.3633	23.9749	24.2738	24.3242	24.313	24.3125	24.1732	24.1867	24.2969	24.2822
P38616	YGP1	Protein YGP1	27.1944	27.1912	27.5767	26.9364	27.7596	27.7045	27.9724	27.8784	25.5778	25.8149	25.7572	25.4882	25.557	25.8391	25.508	25.9093	26.1152	26.0568	25.896	25.8818
P38620	PRS2	Ribose-phosphate pyrophosphokinase 2	24.4376	24.2172	24.5859	24.3579	24.3483	24.1699	24.0874	24.1385	24.3499	24.3496	24.0626	24.3414	24.6044	24.4012	24.6147	24.5397	24.8592	24.7902	24.906	25.0296
P38623	RCK2	Serine/threonine-protein kinase RCK2	24.8058	24.3352	24.5642	24.534	25.0521	25.0868	24.4933	24.5389	24.5005	24.2847	24.1908	24.7546	24.3759	23.9175	24.3535	23.6984	24.7754	24.7192	25.0377	25.0235
P38624	PRE3	Proteasome subunit beta type-1	27.3838	27.348	27.7705	27.2505	27.5343	27.4969	27.5744	27.5997	27.41	27.5075	27.4317	27.3438	27.3638	27.4601	27.3673	27.4663	27.1324	27.1972	27.1031	27.1999
P38625	GUA1	GMP synthase [glutamine-hydrolyzing]	30.055	29.648	30.0278	29.9064	29.5412	29.5577	29.4406	29.5154	29.1028	29.0522	28.9588	29.0037	28.9162	28.732	28.9815	28.8064	28.6138	28.6638	28.7502	28.8074
P38626	CBR1	NADH-cytochrome b5 reductase 1	27.7055	27.4121	27.5528	27.475	27.3748	27.3365	27.292	27.3444	26.8849	26.9848	26.8537	26.8275	26.0138	25.8054	26.1025	25.9007	26.6501	26.7848	26.7883	26.805
P38627	URA8	CTP synthase 2	24.7358	24.3523	22.8461	24.4887	24.5102	24.9706	24.4265	24.7723	26.0139	26.0496	25.9509	25.9141	26.0793	26.0907	26.1331	26.1472	26.8226	26.7406	26.8146	26.9453
P38628	PCM1	Phosphoacetylglucosamine mutase	23.6472	22.9468	22.2878	23.3291	23.0133	23.7262	22.8286	22.668	23.8341	23.5478	23.2401	23.6647	24.4183	24.2531	24.3334	23.7717	24.7147	24.6307	24.8953	24.9138
P38629	RFC3	Replication factor C subunit 3	26.9329	26.1854	28.4959	27.5063	27.2656	27.1531	27.6911	27.8525	27.6879	27.2922	27.7879	27.4845	27.5718	27.4976	27.2206	27.1676	27.5178	27.2705	27.6628	27.6861
P38630	RFC1	Replication factor C subunit 1	25.7941	25.5027	25.1913	25.5852	25.3884	25.5268	25.0209	24.9233	25.4782	25.2532	25.4563	25.3777	25.2904	25.2903	25.1841	25.3404	25.5123	25.4666	25.5	25.3172
P38631	FKS1	1,3-beta-glucan synthase component FKS1	24.9556	23.8092	23.9179	23.7684	24.7768	24.8748	23.8062	23.7421	21.1315	22.6973	19.4712	20.919	20.7891	22.1999	22.9459	21.5928	23.8355	22.6175	22.9946	23.0782
P38632	MMS21	E3 SUMO-protein ligase MMS21	20.7883	20.1581	21.1063	19.7656	20.639	19.9496	20.3454	20.7541	19.7121	20.1031	18.7535	18.4356	18.9175	19.2917	19.3451	19.6833	20.5059	19.3556	19.2102	19.0501
P38634	SIC1	Protein SIC1	20.7736	20.4648	20.7184	19.5775	22.1994	21.9947	22.2429	22.5158	22.5114	22.8529	22.9978	22.6986	22.9534	23.2653	23.0737	23.2818	22.9585	22.752	22.4726	22.5508
P38635	HIS2	Histidinol-phosphatase	19.9058	24.698	24.723	24.7907	25.0312	25.0021	25.0723	25.0467	25.5379	25.5304	25.5618	25.4235	25.0389	25.1707	25.0586	25.1875	25.2569	25.2692	25.27	25.1837
P38636	ATX1	Metal homeostasis factor ATX1	20.5545	25.1511	25.6246	24.7856	25.6548	25.5057	25.7448	25.7218	25.7715	25.8804	25.8626	23.8457	25.8341	24.5138	25.6578	24.7349	25.5448	25.3708	23.8633	25.3572
P38682	GLO3	ADP-ribosylation factor GTPase-activating protein GLO3	26.0348	26.0278	26.7644	25.3425	25.6237	25.6695	25.7653	25.6654	25.5036	25.4524	25.4123	25.3374	25.6357	25.5818	25.5245	25.6429	25.5987	25.4527	25.4748	25.5173
P38687	SRP68	Signal recognition particle subunit SRP68	26.7053	24.2664	24.4201	26.4923	26.7378	26.6422	26.5424	26.0625	25.5683	26.0293	25.746	25.8232	26.0125	26.0226	26.2849	26.1058	25.5384	25.9974	26.008	25.5369
P38688	SRP72	Signal recognition particle subunit SRP72	23.799	22.7572	23.3936	23.2359	23.5778	23.9007	24.0942	23.9348	24.161	24.2756	24.1167	24.1849	23.9897	24.0016	23.7675	24.0576	23.9039	23.9232	23.9465	24.1818
P38689	PRS3	Ribose-phosphate pyrophosphokinase 3	25.9571	26.2381	26.7237	26.3389	25.7197	25.6782	25.6781	25.7401	25.6413	25.4508	25.5519	25.6513	25.5617	25.4352	25.6119	25.377	25.5915	25.493	25.7295	25.5251
P38691	KSP1	Serine/threonine-protein kinase KSP1	23.5567	23.3607	22.7542	22.8473	22.8409	22.7998	22.79	22.7416	21.4513	21.0753	21.3094	20.768	22.2504	22.6685	22.4245	22.3571	21.6522	21.6201	21.2039	21.8164
P38692	KIC1	Serine/threonine-protein kinase KIC1	22.1238	22.2276	19.2326	20.9686	22.6899	22.3333	22.817	22.5936	22.1388	22.2003	22.0308	21.9225	22.2131	22.3572	22.1604	22.5674	21.936	21.9032	21.5154	21.4181
P38694	MSC7	Putative aldehyde dehydrogenase-like protein YHR039C	25.9101	25.5424	25.4359	25.7142	26.3889	26.5352	26.3425	26.387	26.3975	26.3454	26.3246	26.3397	25.9287	25.8655	25.9654	25.9543	26.4626	26.474	26.5729	26.5796
P38696	ARP1	Centractin	19.1638	19.6823	17.9221	18.7693	16.9752	17.9378	18.9282	19.3284	19.132	19.2355	19.4929	18.5328	18.9974	18.1361	19.3519	18.5136	19.1857	19.5026	20.0585	19.8203
P38697	IMD2	Inosine-5'-monophosphate dehydrogenase 2	25.331	25.2489	25.8596	25.2703	27.193	27.121	27.1665	27.1143	24.2348	23.5923	24.0106	23.3364	24.5058	24.7148	24.6632	24.8625	24.6019	24.4733	24.6287	24.8196
P38698	PPX1	Exopolyphosphatase	25.801	25.5646	25.8181	25.9141	25.9235	26.0023	25.8631	25.8548	26.1513	26.1718	26.0008	26.176	26.0467	25.8543	26.115	25.9165	25.849	25.8086	25.89	25.9789
P38700	APM2	Adaptin medium chain homolog APM2	17.8808	18.1206	17.2928	17.7037	20.0421	20.5738	19.3238	19.181	21.1115	20.806	20.3251	20.6862	21.1322	18.797	21.3868	20.4947	21.0444	21.1259	21.6751	21.3965
P38701	RPS20	40S ribosomal protein S20	30.478	30.3632	30.718	30.1788	29.6609	29.7443	29.613	29.6977	29.2871	29.1778	29.1992	29.2761	28.6978	28.4388	28.7259	28.5708	28.5054	28.5411	28.6868	28.7368
P38705	DIA4	Serine--tRNA ligase, mitochondrial	22.4043	21.868	19.9814	22.1042	22.7406	22.7074	22.3824	23.0254	23.7448	23.8182	23.7244	23.7178	23.5673	23.6098	23.1917	23.4571	23.8432	23.701	23.628	23.6444
P38707	DED81	Asparagine--tRNA ligase, cytoplasmic	28.0405	27.7614	28.0039	27.8057	28.4092	28.2863	28.3559	28.3236	28.3599	28.3094	28.3037	28.221	28.3095	28.2895	28.3212	28.2511	28.3093	28.2792	28.4116	28.4789
P38708	YHR020W	Putative proline--tRNA ligase YHR020W	29.5136	29.2028	29.5829	29.216	29.7138	29.6638	29.7828	29.7558	29.1327	29.2144	29.2068	29.0616	28.9801	29.0476	28.9972	29.059	28.994	28.9969	28.9459	29.032
P38710	INM1	Inositol monophosphatase 1	26.4759	26.5254	26.5897	26.3614	26.6901	26.3961	26.6002	26.5935	25.2574	25.0775	25.0493	24.9534	24.0346	24.3469	24.2563	24.2175	25.0463	25.1083	24.8401	24.8686
P38712	RRP3	ATP-dependent rRNA helicase RRP3	24.9562	24.4312	23.9796	24.6545	24.6958	24.9366	24.8177	24.8137	23.5797	23.874	24.0031	24.3241	23.5042	23.4199	24.1414	23.6639	23.6106	23.6302	23.9829	23.8601
P38713	OSH3	Oxysterol-binding protein homolog 3	23.8101	22.7977	17.9602	22.8253	23.4236	23.4693	23.2663	23.2262	23.2823	23.6066	23.75	23.4475	23.183	23.3343	23.5497	23.487	23.4699	23.5965	23.4974	23.3978
P38715	GRE3	NADPH-dependent aldose reductase GRE3	27.6998	27.773	27.9689	27.7514	28.0535	28.0697	27.9837	27.7981	28.7504	28.8059	28.7103	28.6791	28.7534	28.7386	28.7005	28.7568	28.7116	28.6903	28.6659	28.7171
P38716	YHR112C	Uncharacterized trans-sulfuration enzyme YHR112C	18.8695	18.8695	20.1511	20.8985	22.5995	22.6162	22.2556	22.4574	25.2234	24.9832	24.9005	25.1251	24.9646	24.6206	25.282	24.444	24.4544	24.7434	25.3316	25.3874
P38719	DBP8	ATP-dependent RNA helicase DBP8	22.9657	20.6139	20.3496	23.233	23.3693	23.2873	23.2366	23.3815	23.8001	24.0817	23.9743	23.0132	23.8256	23.0581	23.8505	23.8394	23.6143	23.7209	23.378	23.8869
P38720	GND1	6-phosphogluconate dehydrogenase, decarboxylating 1	30.0538	29.4932	29.8858	29.75	29.3288	29.4459	29.1605	29.1725	29.1072	28.8931	28.7558	28.9694	28.8859	28.5854	29.0859	28.6153	28.6244	28.6977	29.0754	29.1524
P38732	EFM1	Protein-lysine N-methyltransferase EFM1	24.4414	24.298	24.0622	24.4378	24.1405	24.1927	23.7926	23.9957	24.0176	23.9528	23.7993	24.3052	23.7382	23.5828	24.0691	23.6108	23.7689	23.9341	24.0707	24.1505
P38736	GOS1	Golgi SNAP receptor complex member 1	24.6248	24.7147	25.1717	24.8247	24.6035	24.9438	24.5938	24.2327	24.8674	24.7067	24.8177	25.0435	24.5623	24.3811	24.8246	24.4331	24.2409	24.526	24.6063	24.7203
P38737	ECM29	Proteasome component ECM29	24.3211	23.2597	23.3495	24.0358	24.7538	24.7691	24.4851	24.6876	24.8844	25.1392	25.1057	25.2984	25.0075	24.6447	24.9759	24.7191	25.1194	25.1211	25.2465	25.4459
P38738	OCA5	Oxidant-induced cell-cycle arrest protein 5	22.5145	22.0494	19.612	20.8459	23.2362	23.0028	23.1483	22.8985	22.877	23.0591	23.0774	22.7224	23.4042	23.0393	23.22	23.6411	23.4716	23.3669	23.3934	23.3746
P38742	NPR3	Nitrogen permease regulator 3	22.7286	22.3089	20.9029	22.4688	22.6421	23.1556	23.0802	22.6876	23.1742	23.1274	23.1938	23.2689	23.3449	23.0562	23.3699	23.52	23.3475	23.6103	23.3119	23.4788
P38744	YHL018W	Putative pterin-4-alpha-carbinolamine dehydratase	19.3509	18.9826	20.1062	19.5643	19.4341	20.4128	17.5319	19.7069	21.117	21.2144	21.5902	21.4989	21.5249	21.1315	21.0354	20.7336	21.6866	21.3344	20.7902	21.5959
P38745	YHL017W	Uncharacterized membrane protein YHL071W	17.0913	17.8181	17.5074	18.7797	17.0934	19.4651	16.2545	17.746	19.6132	18.0115	18.3428	18.5981	18.0514	17.7293	18.0462	18.318	18.3587	17.9616	17.6714	18.4491
P38746	YLF2	Obg-like ATPase homolog	21.8158	21.322	20.5919	20.8985	21.9837	21.2172	21.4964	21.3484	22.4783	23.0784	22.3918	22.1379	22.2014	22.1333	22.0015	22.5096	22.0413	21.6788	21.3732	21.0727
P38747	OTU2	OTU domain-containing protein 2	24.9566	24.0985	24.1065	24.0595	24.2432	24.0259	24.2945	24.2455	23.5643	23.2087	23.9001	24.0388	23.7283	23.8493	23.6884	23.8043	23.4793	23.9967	23.6616	23.41
P38749	YAP3	AP-1-like transcription factor YAP3	23.4966	22.8973	21.3761	22.6203	22.1712	22.316	22.1895	22.1765	19.9925	21.0663	19.5383	21.2021	21.0952	20.0816	21.3714	19.3991	19.5478	21.2356	20.8121	20.4546
P38750	YHL008C	Uncharacterized transporter YHL008C	20.8284	21.0728	19.2145	18.3305	20.7706	19.1228	19.9326	21.6437	19.9309	20.6603	21.5106	21.3062	21.1053	20.1604	20.6788	20.779	19.6523	21.0395	19.4043	20.186
P38753	HSE1	Class E vacuolar protein-sorting machinery protein HSE1	25.8281	25.3142	25.1846	25.399	25.6241	25.5576	25.6853	25.6435	25.8528	26.0128	26.0148	25.9325	26.0463	25.8348	25.8974	25.9966	25.9358	25.9035	25.7283	25.7442
P38754	RPL14B	60S ribosomal protein L14-B	20.6333	17.8181	19.5486	22.8875	21.525	22.8571	21.2	18.3819	22.704	22.3393	21.7804	23.3003	21.9313	21.1665	22.5729	20.875	21.1531	18.8413	22.8228	22.3853
P38755	OSH7	Oxysterol-binding protein homolog 7	26.134	25.9717	26.2407	25.8328	25.6983	25.7348	25.6032	25.7439	26.096	26.0763	25.8832	26.0531	26.0563	26.0912	26.1481	26.1265	26.055	26.0093	26.142	26.1792
P38756	TCD1	tRNA threonylcarbamoyladenosine dehydratase 1	23.0937	21.0174	21.2198	23.2687	23.8889	24.0463	23.6295	23.4574	24.7939	24.5685	24.5325	24.884	24.8092	24.2686	24.885	24.6139	24.803	24.3548	24.6619	25.0833
P38758	TDA3	Putative oxidoreductase TDA3	25.2037	25.2869	25.3902	25.1178	24.9815	24.9261	24.7706	25.0766	25.0767	25.1883	24.9793	24.7417	25.2732	25.3878	24.8541	25.4	25.1552	25.0772	24.7215	24.7171
P38759	VPS29	Vacuolar protein sorting-associated protein 29	25.4687	25.675	25.5958	24.7938	25.704	25.6108	25.7744	25.6626	25.3389	25.221	25.3105	25.2753	25.271	25.3968	25.1968	25.3731	25.4774	25.4495	25.3608	25.4596
P38764	RPN1	26S proteasome regulatory subunit RPN1	29.2512	29.0574	29.3354	29.0895	29.0654	28.8896	29.0203	29.017	28.4312	28.4964	28.5234	28.4298	28.616	28.6836	28.5496	28.7051	28.4935	28.4897	28.3474	28.3664
P38765	YHI9	Uncharacterized isomerase YHI9	26.2202	26.1517	26.674	26.4756	29.2878	28.9872	29.2524	29.0964	29.138	29.027	29.0371	28.8735	28.8804	28.9339	28.7234	28.9284	29.7652	29.677	29.6329	29.6841
P38766	RRM3	ATP-dependent DNA helicase RRM3	22.6992	20.7218	22.456	21.7546	20.6007	20.8807	20.9173	20.641	19.288	21.4096	21.0004	21.4119	20.4446	22.0877	20.9187	21.2535	19.1993	20.358	20.1759	20.1489
P38768	PIH1	Protein interacting with Hsp90 1	20.9471	21.4426	21.9848	21.8206	22.2226	21.7597	22.1492	21.5785	22.6813	22.6765	22.7091	22.5766	22.7502	22.7602	22.6921	22.783	23.1253	23.1168	23.1715	23.1948
P38770	BRL1	Nucleus export protein BRL1	21.9171	21.9915	22.7661	21.445	20.6064	20.6831	20.7705	20.4338	19.0338	18.0311	19.4362	20.3497	18.3536	19.6126	18.692	19.6595	19.2458	18.4591	19.7144	18.3117
P38771	RRF1	Ribosome-recycling factor, mitochondrial	24.3501	24.5272	24.4373	24.2547	24.12	23.9832	23.956	24.2123	25.0147	24.9414	25.0037	24.8587	24.7181	24.9213	24.6554	24.9475	24.5668	24.4238	24.193	24.3306
P38772	BCD1	Box C/D snoRNA protein 1	23.0259	22.1969	18.1833	23.0631	22.9099	22.8616	22.6585	22.7161	20.9003	21.0008	20.7889	21.7086	20.5291	20.7695	20.0496	19.8938	20.4069	21.2782	20.552	20.4925
P38773	DOG2	2-deoxyglucose-6-phosphate phosphatase 2	21.9459	22.8186	23.6288	22.2207	22.653	22.8225	22.9702	23.0275	22.4066	22.9336	22.6564	22.7176	22.8643	23.073	22.6679	23.1238	22.7718	22.5025	22.2193	22.0828
P38774	DOG1	2-deoxyglucose-6-phosphate phosphatase 1	21.4775	21.7934	22.4481	21.7948	21.1525	20.805	20.5558	20.8348	20.1769	20.4408	20.3135	20.5883	20.3183	20.5661	19.8472	19.3324	20.4616	20.2836	20.4238	20.1721
P38775	YHR045W	Putative uncharacterized protein YHR045W	23.9451	23.6621	23.684	23.7959	23.4501	23.5392	23.5638	23.5223	24.0881	24.0529	23.9355	24.1278	22.8225	23.2728	23.003	22.7533	24.1693	24.2051	24.3341	24.3711
P38777	FSH1	Family of serine hydrolases 1	27.7282	28.4398	28.6602	28.1629	29.032	28.8375	29.0743	29.0151	28.1174	28.1781	28.1843	27.8749	28.0566	28.2918	27.8702	28.2017	27.8212	27.7264	27.5637	27.5227
P38779	CIC1	Proteasome-interacting protein CIC1	24.4317	24.2171	23.1993	24.4858	24.7492	24.9042	24.6371	24.5513	24.3219	24.1977	24.3369	24.2508	24.4682	24.2907	24.4973	24.3979	24.3889	24.4061	24.5721	24.4874
P38781	RSC30	Chromatin structure-remodeling complex protein RSC30	27.0936	21.0993	20.3563	21.2939	25.1607	25.1926	25.2057	24.9149	24.9197	25.4776	25.1868	25.3349	25.1651	21.3313	21.4617	23.7055	24.8714	25.0645	25.1653	25.1655
P38782	MED6	Mediator of RNA polymerase II transcription subunit 6	22.155	22.5176	22.3925	22.1447	21.9899	21.0937	21.9863	22.084	20.8143	21.9445	21.7762	21.6847	21.6117	21.9765	21.6753	22.0035	22.1071	22.0052	21.6188	21.5873
P38784	VMA22	Vacuolar ATPase assembly protein VMA22	23.771	23.9243	24.1896	23.6363	23.8363	23.5413	23.7067	23.6036	22.8178	23.138	22.9536	22.808	23.086	23.1532	23.0157	23.4076	23.074	23.1524	21.9656	21.9621
P38786	RPP1	Ribonuclease P/MRP protein subunit RPP1	19.3769	16.5452	19.6461	19.085	21.0482	20.8936	21.3369	19.9965	19.1159	18.5834	16.4474	20.0673	18.4494	17.6986	19.0949	18.1813	19.6431	20.904	20.549	21.1902
P38787	PAN5	2-dehydropantoate 2-reductase	27.4022	27.1784	27.2283	27.1271	27.6575	27.5404	27.6789	27.6377	27.6305	27.6582	27.5999	27.4994	27.1633	27.2293	27.093	27.2341	27.8164	27.7941	27.703	27.6889
P38788	SSZ1	Ribosome-associated complex subunit SSZ1	31.0422	30.9313	31.4192	30.9333	30.7412	30.6128	30.7416	30.7394	30.0778	30.0902	30.0647	29.9153	29.7052	29.8238	29.6316	29.7601	29.7456	29.6758	29.6268	29.6696
P38789	SSF1	Ribosome biogenesis protein SSF1	21.8126	22.2476	18.1698	21.9947	21.6976	21.8877	21.5366	21.9139	21.7534	21.3283	21.3597	21.6817	19.8291	20.7818	21.1508	21.5175	21.7075	21.5121	21.7102	21.7152
P38791	DYS1	Deoxyhypusine synthase	28.64	28.4685	28.7669	28.5761	28.5066	28.4911	28.3633	28.4866	27.5451	27.4886	27.5331	27.4095	27.3927	27.2082	27.3317	27.2734	27.0932	27.078	27.135	27.1957
P38792	RRP4	Exosome complex component RRP4	25.1737	24.9953	24.6722	24.9878	24.5545	24.6981	24.7451	24.7053	24.758	24.8071	24.808	24.664	24.6184	24.6115	24.4958	24.7159	24.6428	24.5869	24.6885	24.6992
P38793	TRM5	tRNA (guanine(37)-N1)-methyltransferase	25.5588	25.234	24.9841	25.2265	25.4093	25.0762	25.6821	25.5681	24.2494	24.2109	24.0097	23.9659	24.0237	24.3823	24.3037	24.4	24.3317	24.2942	24.1813	24.2096
P38795	QNS1	Glutamine-dependent NAD(+) synthetase	24.3058	24.5299	23.5226	24.7468	25.0786	25.1839	24.8926	24.8331	25.309	25.2881	25.2084	25.3349	25.1792	24.9336	25.2131	25.068	25.3135	25.459	25.4637	25.6227
P38796	PPE1	Protein phosphatase methylesterase 1	19.8919	18.449	18.9091	16.9822	20.6915	20.7586	21.4704	21.0254	22.3225	22.521	22.385	22.6957	21.5766	21.9096	22.1194	21.8224	21.67	21.2497	21.8233	21.9508
P38797	PTC7	Protein phosphatase 2C homolog 7, mitochondrial	24.5849	24.951	24.9456	24.9942	24.9169	25.163	25.0987	25.164	25.232	25.2613	25.2615	24.9515	25.4661	25.26	25.1725	25.3709	25.6232	25.5764	25.5542	25.38
P38798	NMD2	Nonsense-mediated mRNA decay protein 2	20.4301	18.4544	18.5765	18.1245	18.7723	18.2937	18.2341	18.8568	19.0229	18.6768	18.7782	18.9254	19.0917	19.0003	18.2629	18.2948	19.1423	19.0305	18.166	18.1018
P38800	LAM4	Membrane-anchored lipid-binding protein LAM4	18.7842	20.2408	18.9085	18.3777	17.2047	18.813	18.7943	19.2918	19.0016	17.3763	13.8485	17.5374	13.8145	15.8822	14.804	15.3075	18.7864	13.4615	19.5862	19.6784
P38801	LRP1	Exosome complex protein LRP1	25.3314	25.2018	25.2455	25.1257	24.407	24.1262	24.3659	24.3517	23.7918	23.9132	23.9617	24.11	23.6183	23.8469	23.7117	23.9052	23.8146	23.5428	23.525	23.584
P38803	IPI1	Pre-rRNA-processing protein IPI1	20.8219	20.7707	18.6865	19.9433	21.2181	21.0706	21.1801	21.2472	20.7615	21.1488	20.984	20.6458	20.866	20.9773	20.9944	21.0349	21.2089	20.8751	20.761	20.553
P38804	RTC3	Restriction of telomere capping protein 3	23.5098	24.5216	24.6314	24.3326	24.4006	24.4547	24.7293	24.4905	25.1042	25.5917	25.4116	25.2823	25.4817	25.8808	25.5272	25.9834	24.8387	24.8126	24.6541	24.7181
P38805	RPF1	Ribosome production factor 1	21.7094	20.8952	17.5991	21.1291	20.645	20.0423	20.6609	20.3835	20.4948	20.4922	19.4203	20.7541	20.9595	20.6983	19.968	19.2201	18.6576	19.26	19.4712	20.733
P38806	YNG2	Chromatin modification-related protein YNG2	19.4356	20.6716	20.3282	20.8911	20.5327	18.5903	20.8626	20.1251	18.3262	19.2143	17.1153	18.6951	16.4174	18.1256	20.0192	17.8743	19.6332	19.1658	19.9049	19.162
P38809	YHR097C	Uncharacterized protein YHR097C	24.3433	24.3294	24.3218	23.9635	23.8323	23.6817	23.6916	23.7819	24.744	24.9618	25.0827	24.8783	24.932	25.1416	24.7589	25.1257	24.7422	24.6343	24.5189	24.4772
P38810	SFB3	SED5-binding protein 3	26.3533	26.3476	24.8065	26.1868	25.8138	25.6817	25.6558	25.6579	24.3033	24.2324	25.5722	23.3716	25.4853	25.4807	25.418	25.447	25.7173	25.5974	25.6347	25.6
P38811	TRA1	Transcription-associated protein 1	22.3429	22.0127	21.5892	22.0021	21.9497	22.6082	22.0113	22.6304	24.0135	23.698	23.5025	24.2434	23.7455	23.3659	24.1562	23.371	23.8475	23.872	24.6549	24.6404
P38812	GEP4	Phosphatidylglycerophosphatase GEP4, mitochondrial	18.9583	19.5399	18.0391	20.2671	19.2937	18.8341	17.4595	18.3956	19.2362	18.2732	18.8708	18.5218	18.7926	19.2482	19.4854	19.3965	19.9801	19.5236	19.1606	19.2634
P38813	BIG1	Protein BIG1	21.7013	18.4433	19.465	18.1109	22.3538	21.9669	22.2716	22.2412	20.9456	20.9788	20.5309	20.895	20.8158	21.0909	18.3119	21.0593	21.4814	21.4443	21.1094	21.5936
P38814	SBE22	Protein SBE22	21.2959	21.1897	20.2992	21.0386	20.8716	21.0193	21.0243	20.5595	19.0318	20.9982	19.3875	19.4365	21.291	20.7714	20.8784	21.0254	21.1551	20.3263	19.0156	20.5925
P38815	YPT35	PX domain-containing protein YPT35	19.7498	20.9211	18.1791	21.2599	20.1185	20.5672	20.2716	20.191	21.3736	20.5404	20.8709	21.1606	20.6308	20.2325	20.5191	19.3716	20.519	21.0896	21.0768	21.3532
P38816	TRR2	Thioredoxin reductase 2, mitochondrial	20.8001	20.1595	18.5426	19.0179	21.5771	21.5212	21.4443	21.3863	23.5387	22.8067	23.5521	23.6011	21.7905	21.8438	22.7851	21.8138	23.3619	23.2729	23.2111	23.3333
P38817	GGA2	ADP-ribosylation factor-binding protein GGA2	27.5326	26.9209	27.2169	26.9937	27.189	27.1632	27.1672	27.1936	26.9682	26.9459	26.8198	26.7287	26.7021	26.6366	26.636	26.6559	26.7157	26.6732	26.6674	26.6565
P38818	CTM1	Cytochrome c lysine N-methyltransferase 1	15.9861	16.455	18.1987	17.5391	16.8824	17.1353	17.347	16.6309	18.5847	18.3776	18.4923	18.5261	18.1977	17.6163	18.216	18.0929	18.1329	18.5695	18.3608	17.9116
P38820	UBA4	Adenylyltransferase and sulfurtransferase UBA4	24.754	24.6673	24.9371	24.7104	24.9614	24.9672	25.0626	25.1574	24.682	24.7965	24.7031	24.7196	24.8215	24.8516	24.6933	24.8989	24.944	25.0404	24.8501	24.804
P38821	APE4	Aspartyl aminopeptidase 4	25.7433	25.3837	25.8369	25.6711	26.1988	26.263	26.136	26.2129	26.7121	26.6274	26.5864	26.5863	26.3359	26.1851	26.4285	26.2354	26.7494	26.7051	26.8362	26.9212
P38822	BZZ1	Protein BZZ1	25.3314	25.1854	25.3666	24.8669	24.9958	24.7808	25.0878	25.2648	25.0401	25.213	25.1558	24.8859	24.9022	25.4097	24.7985	25.2199	25.1712	25.086	24.851	24.744
P38823	DMA1	E3 ubiquitin-protein ligase DMA1	19.0136	20.2556	19.9309	18.1422	20.2146	20.3368	20.1906	19.9921	18.1245	16.7695	17.737	17.1	18.8269	18.3174	19.2224	18.6456	18.7676	19.1816	18.4478	19.6584
P38824	COX23	Cytochrome c oxidase-assembly factor COX23, mitochondrial	20.265	21.687	22.3446	21.4563	20.1413	19.927	21.1754	19.9688	22.1544	22.0797	22.1292	20.0546	22.4682	22.5236	22.4054	22.5689	22.269	21.5804	21.9374	21.779
P38825	TOM71	Protein TOM71	25.7967	25.0795	25.6684	25.8685	26.0466	25.6122	25.3466	25.8546	26.0597	25.9572	26.0429	25.9595	25.316	25.7197	25.2549	25.5485	25.9556	25.9603	25.8749	25.9499
P38827	SET1	Histone-lysine N-methyltransferase, H3 lysine-4 specific	22.5498	22.7083	20.4508	22.2392	21.6048	21.3174	21.4973	21.428	20.7318	20.984	21.0149	18.3072	19.9465	20.4994	20.2955	20.4945	16.9669	20.719	20.4256	18.6881
P38828	LSM12	Protein LSM12	24.7513	24.1837	24.2111	24.4107	24.5246	24.7334	23.8974	24.4249	23.3683	23.2455	23.029	23.4558	22.7334	22.1898	22.5571	21.6634	22.6073	23.104	23.2523	23.2982
P38829	YHR122W	MIP18 family protein YHR122W	23.7856	23.848	24.1284	23.6206	23.4462	23.2772	23.4936	23.3962	23.1066	23.0547	23.2368	23.0936	23.0637	23.3453	23.0493	23.3345	23.1859	23.1405	22.2069	22.974
P38833	YHR127W	Uncharacterized protein YHR127W	24.3717	24.2191	24.8366	24.2464	23.2863	23.6162	23.2137	23.4292	23.0776	23.0818	23.0642	23.3649	23.2533	23.225	23.3452	23.1931	23.4769	23.5293	23.5403	23.5209
P38836	ECM14	Putative metallocarboxypeptidase ECM14	25.6547	25.1422	25.5006	25.4759	25.512	25.6497	25.4242	25.5382	26.0376	25.8118	25.6521	25.9513	25.9463	25.6137	26.1642	25.813	26.0693	26.187	26.3217	26.3285
P38837	NSG1	Protein NSG1	22.6787	22.4547	18.2342	22.5513	23.1685	22.8706	23.1936	22.9678	21.716	22.2814	22.284	21.9773	21.9747	22.042	21.881	21.9718	22.2865	20.3719	22.2083	22.0671
P38840	ARO9	Aromatic amino acid aminotransferase 2	22.4104	22.4478	19.0405	22.721	24.3509	24.7692	25.1731	24.8362	25.6184	25.8262	25.7851	25.9597	26.2641	26.041	26.4524	26.0027	25.4682	25.7818	26.0222	26.0009
P38841	YHR138C	Uncharacterized protein YHR138C	24.7781	25.0386	24.902	25.1281	25.1218	24.9788	25.0386	24.9855	25.8915	25.9579	25.9709	25.8693	25.8525	26.0854	25.766	26.0971	25.7244	25.6152	25.4734	25.5116
P38845	CRP1	Cruciform DNA-recognizing protein 1	28.685	28.4563	28.7372	28.3044	28.1056	27.9673	28.1288	28.0608	28.2102	28.2869	28.2907	28.1235	28.4883	28.5843	28.3383	28.6172	28.5876	28.5052	28.291	28.2706
P38852	LIN1	Protein LIN1	17.4787	17.3886	18.5099	17.541	20.1071	19.4137	19.3841	17.95	20.3791	20.1972	20.4283	19.5341	20.3191	20.0258	20.047	19.2158	20.0637	20.0614	19.705	20.4164
P38853	KEL1	Kelch repeat-containing protein 1	26.1228	25.9515	26.0427	25.8609	26.0489	26.0083	26.0249	26.1792	26.1447	26.1702	26.0838	25.9173	26.3362	26.346	26.2167	26.4022	26.0612	26.2072	26.022	25.9512
P38854	TDA11	Topoisomerase I damage affected protein 11	22.3618	22.3262	20.1826	21.6182	20.9635	20.6665	20.9095	20.8668	21.355	21.5162	20.8807	20.2386	21.4244	21.6564	21.0351	21.4599	21.0881	21.0399	20.6682	20.9588
P38856	YAP1801	Clathrin coat assembly protein AP180A	20.2619	19.7159	17.0454	20.3104	21.1164	21.6873	21.3181	19.3456	21.757	21.8186	22.0342	22.1764	22.1798	21.4844	22.2407	20.7668	20.4218	20.9818	22.4543	22.5298
P38858	SOL3	6-phosphogluconolactonase 3	24.2914	28.5419	29.023	28.518	28.1826	27.9693	28.1798	28.1572	27.4452	27.4544	27.4687	27.2789	27.0129	27.1408	26.9359	27.1514	27.1188	27.0916	27.029	27.0604
P38859	DNA2	DNA replication ATP-dependent helicase/nuclease DNA2	18.9605	16.4749	17.3872	17.1306	16.7219	18.4198	17.451	18.5422	17.5646	17.6539	19.0416	18.4872	17.1763	18.6172	19.2447	18.3275	17.5326	18.4793	18.7569	19.3322
P38860	MTG2	GTPase MTG2, mitochondrial	21.6971	22.0702	19.7114	21.9754	21.6397	21.4391	21.3453	21.2784	20.4757	20.3883	20.4658	19.1145	20.896	20.9482	20.9044	21.3561	21.167	20.3119	19.9703	20.6739
P38861	NMD3	60S ribosomal export protein NMD3	23.5929	23.7701	24.1725	24.7192	23.8724	24.7842	24.5962	24.3621	24.6339	22.5743	24.0901	24.4923	24.2445	24.238	23.4224	24.0292	24.182	23.8865	24.4839	24.5965
P38862	ATG7	Ubiquitin-like modifier-activating enzyme ATG7	19.836	15.8502	18.1347	18.8274	20.2742	22.1803	21.2541	20.1251	22.7531	20.7782	21.7978	22.7927	22.9511	22.984	23.1298	22.8817	22.6967	23.1988	23.3421	23.3638
P38866	FMO1	Thiol-specific monooxygenase	19.356	18.8642	18.7345	17.9957	17.1519	20.9269	21.2408	18.5299	24.2826	24.4126	24.5274	24.5098	24.9642	24.8254	25.0118	24.852	24.6789	24.5339	24.6259	24.684
P38870	YHR182W	Uncharacterized protein YHR182W	22.2893	22.7346	19.8541	22.2431	19.7063	18.0909	22.1475	20.4893	22.607	20.3602	20.016	22.7172	18.4089	20.3781	20.0094	17.9536	20.1348	20.3224	19.755	19.7156
P38873	KOG1	Target of rapamycin complex 1 subunit KOG1	23.1028	22.8335	19.6059	22.3342	23.3081	23.5902	23.6045	23.2533	23.9022	23.9679	24.1277	23.8007	24.2497	24.182	24.1336	24.1041	24.678	24.5633	24.68	24.5748
P38874	IKI1	Elongator complex protein 5	22.3119	21.1587	18.5995	21.2767	22.5488	22.3216	22.2313	21.8451	21.7182	21.347	22.0323	22.3666	21.7441	21.1516	21.8912	21.3358	22.3321	21.852	22.34	21.8375
P38875	GPI16	GPI transamidase component GPI16	25.3815	25.1089	25.8163	25.2685	24.5661	24.5775	23.6353	24.5148	24.6333	24.5234	24.4841	24.1328	24.1597	23.9453	24.2933	24.2138	24.4932	24.5449	24.6662	24.5705
P38876	PTH1	Peptidyl-tRNA hydrolase	21.2477	19.909	18.7428	17.986	19.0143	18.9442	18.5398	20.4376	18.2705	21.0797	21.0364	21.277	18.791	20.7329	21.1494	18.9863	21.4171	21.4332	21.4659	20.2103
P38877	CTF8	Chromosome transmission fidelity protein 8	23.1031	22.5631	22.134	19.6543	22.8624	22.4612	21.6438	22.7033	22.6537	21.5547	22.8629	22.6142	22.3055	20.6727	21.6671	22.3353	22.422	22.1949	21.8751	22.3748
P38878	LNP1	Endoplasmic reticulum junction formation protein lunapark	21.0542	22.0405	20.0068	19.1553	21.9255	22.1925	21.5233	21.6161	22.0999	22.4739	22.3925	22.8325	22.4514	21.7528	21.8694	22.3612	22.6278	22.7071	22.6194	22.6458
P38879	EGD2	Nascent polypeptide-associated complex subunit alpha	30.3733	30.7776	31.3452	30.5302	30.2442	29.9989	30.2647	30.2362	29.5797	29.6294	29.6422	29.3964	29.3164	29.5792	29.1196	29.4779	29.3691	29.1943	29.0776	29.0753
P38881	NVJ1	Nucleus-vacuole junction protein 1	22.3707	21.5812	22.0122	21.6706	23.2401	22.9629	23.1345	23.0644	23.3008	23.3829	23.5004	23.197	23.4431	23.5239	23.3225	23.666	23.5755	23.4112	23.1871	23.3703
P38882	UTP9	U3 small nucleolar RNA-associated protein 9	26.3035	26.2035	26.5905	26.1732	25.6963	25.733	25.6179	25.6676	24.5019	24.8674	24.8875	24.6206	24.9413	24.9426	24.8695	24.8488	24.6126	24.8153	24.3269	24.4138
P38883	RIX1	Pre-rRNA-processing protein RIX1	23.6177	23.6321	23.5423	23.7786	23.8827	23.8792	23.9859	23.841	23.415	23.4127	23.4263	23.2565	23.3632	23.3578	23.3497	23.3583	23.0912	23.0108	23.1728	23.3
P38884	AIM18	Altered inheritance of mitochondria protein 18, mitochondrial	21.4273	21.1263	20.2514	21.5903	22.2623	21.8939	21.6053	21.6172	23.4586	23.4755	23.2674	23.0996	23.6483	23.4721	23.6145	23.4837	23.8146	23.7641	23.7924	23.9251
P38885	AIM46	Altered inheritance of mitochondria protein 46, mitochondrial	22.6684	22.68	23.1806	23.2518	23.9489	24.3011	24.176	23.7812	23.9805	23.9815	23.8825	24.1973	23.9902	23.8442	24.1316	23.8874	24.2746	24.1736	24.3214	24.5078
P38886	RPN10	26S proteasome regulatory subunit RPN10	24.3039	27.2581	27.7166	27.2088	27.5357	27.3933	27.5549	27.5089	26.8083	26.8874	26.8717	26.6906	27.0272	26.9562	26.9536	27.089	26.7228	26.763	26.6485	26.7005
P38887	YHR202W	Uncharacterized protein YHR202W	22.6507	22.4762	19.8786	20.1897	23.1486	23.2595	23.3115	23.2425	24.488	24.5112	24.2891	24.6752	24.6687	24.4976	24.4743	24.5716	24.9028	25.0142	24.9703	25.0423
P38889	SKN7	Transcription factor SKN7	23.3982	22.3315	21.8308	23.2508	22.7202	22.7285	22.996	22.8356	22.9183	22.8294	22.6308	22.5925	22.8424	22.5022	22.5513	22.8632	22.681	23.0314	22.8646	22.8056
P38890	SET5	Putative protein lysine methyltransferase SET5	21.3839	20.2805	20.0584	20.733	21.4087	21.4697	21.4176	21.1929	21.8181	21.5151	21.4301	21.3497	21.5997	21.4907	21.7752	21.8471	22.1929	21.8243	22.1986	22.1164
P38891	BAT1	Branched-chain-amino-acid aminotransferase, mitochondrial	30.5049	30.3486	30.7496	30.3158	30.9015	30.8596	30.906	30.9312	31.7674	31.7325	31.7035	31.6964	31.7112	31.6614	31.6868	31.7346	32.0567	31.9849	31.9847	32.0812
P38892	CRG1	Probable S-adenosylmethionine-dependent methyltransferase CRG1	20.3211	20.0847	18.1998	22.2827	18.8465	22.2375	22.1371	22.2777	22.4654	22.3283	22.5549	22.8328	21.8727	19.3445	19.7943	22.3932	22.5989	20.4679	22.282	22.5669
P38902	RPB11	DNA-directed RNA polymerase II subunit RPB11	26.0037	26.1115	26.5082	25.9475	25.683	25.5827	25.7352	25.8044	25.3511	25.3196	25.3313	25.0272	25.2944	25.3147	25.3101	25.5889	25.4702	25.3522	25.3496	25.3931
P38903	RTS1	Serine/threonine-protein phosphatase 2A 56 kDa regulatory subunit delta isoform	25.0634	24.5735	25.2739	25.3748	25.3336	25.4351	25.1187	25.1282	25.8064	25.6402	25.6143	25.7477	25.7916	25.5955	25.8394	25.6133	25.679	25.6733	25.8095	25.8753
P38904	SPP41	Protein SPP41	21.7995	21.4319	21.1	21.2456	20.7258	20.6031	20.727	20.5621	20.4311	20.7296	20.7267	20.559	21.3472	21.4227	21.1771	21.5632	21.1562	21.0288	20.8126	20.912
P38910	HSP10	10 kDa heat shock protein, mitochondrial	29.5758	29.8783	30.1908	29.6101	30.1234	29.8363	30.1734	30.132	29.6166	29.7101	29.7395	29.4881	29.4587	29.748	29.2989	29.7007	29.3579	29.301	29.0919	29.0726
P38911	FPR3	FK506-binding nuclear protein	28.948	29.0545	29.5032	28.7692	28.3077	28.1487	28.4032	28.4066	27.8698	27.9669	27.9753	27.7993	27.5797	27.8171	27.4517	27.7756	27.6782	27.5451	27.4474	27.4622
P38912	TIF11	Eukaryotic translation initiation factor 1A	27.4095	27.805	28.2386	27.6365	27.4321	27.3983	27.5975	27.5413	26.5845	26.766	26.6581	26.472	26.5903	26.7668	26.4712	26.7565	26.4472	26.5707	26.3692	26.3539
P38913	FAD1	FAD synthase	22.4075	23.0596	22.9289	23.094	22.8475	22.4028	23.0078	21.1923	23.1813	23.021	23.1509	22.7688	23.4119	23.0117	22.4919	23.6544	23.919	23.5595	23.9611	23.9446
P38915	SPT8	Transcription factor SPT8	24.6647	24.9148	24.5501	24.621	24.5613	24.4185	24.6703	24.561	25.1474	25.2213	24.9871	24.9586	24.5503	24.8949	24.4397	24.5992	24.6435	24.7137	24.554	24.3684
P38920	MLH1	DNA mismatch repair protein MLH1	21.6731	21.0894	19.8021	21.0284	22.9076	22.9167	22.9457	22.8575	23.3091	23.3843	23.4073	23.1151	23.348	23.1568	23.2764	23.2048	23.5667	23.6414	23.5005	23.5159
P38922	HRB1	Protein HRB1	25.8781	25.817	26.0686	25.5362	26.0659	25.5677	25.9226	25.936	26.5501	26.6425	26.6297	26.5097	26.5704	26.707	26.4096	26.6614	26.4494	26.4578	26.3886	26.2135
P38928	AXL2	Axial budding pattern protein 2	22.0445	22.3036	22.066	21.9813	20.8916	20.8537	20.7107	19.7254	18.6708	16.7214	19.2503	19.5726	18.1974	19.2416	19.3824	19.4114	16.612	17.2099	15.6524	18.6646
P38929	PMC1	Calcium-transporting ATPase 2	18.3921	17.2181	17.4425	17.7447	16.5604	21.0187	20.1503	19.5003	23.7035	22.5658	23.8154	23.7735	23.7794	23.277	22.8692	23.8273	23.95	23.7625	23.8341	24.134
P38930	CKB2	Casein kinase II subunit beta'	24.0533	22.9735	22.5923	23.6816	23.7449	24.1283	23.6876	23.9096	24.3007	24.3314	24.1487	24.3098	23.8332	23.6169	23.9447	23.5926	23.5894	23.9342	24.2719	24.2371
P38932	VPS45	Vacuolar protein sorting-associated protein 45	22.5809	21.9766	19.493	21.6249	23.2496	23.0553	22.6848	22.7761	23.7613	23.5162	23.5992	23.4632	23.3708	23.4285	23.6485	23.613	23.8522	23.878	23.7893	23.7865
P38934	BFR1	Nuclear segregation protein BFR1	30.1986	30.1174	30.4468	29.9459	29.6138	29.4946	29.6012	29.6041	28.9631	29.1275	29.0663	28.8997	28.8183	28.9342	28.7	28.8678	28.799	28.7301	28.5649	28.5865
P38956	SNF11	Transcription regulatory protein SNF11	20.7906	20.6828	19.0399	19.7232	20.6769	20.2062	19.8634	20.2949	20.1886	20.2757	20.3563	20.0401	20.6702	20.527	20.399	20.8284	20.769	20.9877	20.5592	20.6816
P38959	VPS41	Vacuolar protein sorting-associated protein 41	20.3304	19.6465	18.9498	20.2501	21.3032	21.431	20.8433	21.3025	22.4403	21.8717	21.5415	22.1713	22.0681	21.4834	22.1952	21.3572	21.6939	21.5936	22.374	22.49
P38961	RRP8	25S rRNA (adenine(645)-N(1))-methyltransferase	23.9372	23.2465	22.4173	23.5705	22.5125	22.9784	22.9619	22.9091	22.2687	22.2838	22.0463	22.621	21.9734	21.828	22.6651	22.0418	21.8333	21.5607	22.0054	22.1921
P38966	YDR089W	Uncharacterized protein YDR089W	22.9632	22.8589	22.2553	21.3888	24.2698	24.0951	24.276	24.0759	25.2024	25.2273	25.0996	24.989	25.2224	25.4425	25.0941	25.4029	25.8222	25.7517	25.7507	25.7337
P38968	SEC31	Protein transport protein SEC31	29.204	29.077	29.3294	28.8438	28.8288	28.6276	28.7709	28.6763	28.798	28.9181	28.8166	28.6656	28.1135	28.2458	27.9678	28.2078	28.121	28.089	27.8956	27.9381
P38970	HAL5	Serine/threonine-protein kinase HAL5	24.1216	24.6002	23.606	24.0436	24.0993	24.372	24.4709	24.7763	24.0024	24.3682	24.4816	24.1182	24.5049	24.845	24.4179	24.7869	24.5584	24.5224	24.4492	24.1122
P38972	ADE6	Phosphoribosylformylglycinamidine synthase	31.0044	30.6434	30.9011	30.6388	30.0423	29.9046	30.0474	30.0725	29.8564	29.8899	29.8182	29.6264	29.8808	30.0342	29.7697	30.0326	29.7927	29.7494	29.6219	29.6004
P38985	SRP14	Signal recognition particle subunit SRP14	25.4182	25.4296	25.7255	25.2973	24.8995	24.922	24.99	25.0902	24.4431	24.3985	24.3849	24.216	24.5636	24.6723	24.6579	24.6552	24.3437	24.2971	24.1166	23.9545
P38986	ASP1	L-asparaginase 1	27.7567	27.5934	27.9564	27.5018	27.1792	26.9505	27.1256	27.1571	25.6562	25.4596	25.5745	25.2587	25.6939	25.6975	25.5594	25.6967	25.453	25.4156	25.3063	25.3554
P38988	GGC1	Mitochondrial GTP/GDP carrier protein 1	27.141	27.2118	26.5073	27.2187	27.8078	27.9559	27.8729	27.8333	28.5064	28.5865	28.7158	29.3326	27.8944	27.7056	28.0861	27.787	27.623	27.7225	27.8678	27.7933
P38989	SMC2	Structural maintenance of chromosomes protein 2	21.7384	21.4426	19.7612	21.772	21.525	21.6394	20.9293	21.2662	22.2074	22.1968	22.1297	21.7744	21.9008	22.0878	21.6138	21.339	22.1481	20.6221	22.0518	22.2593
P38990	SAK1	SNF1-activating kinase 1	24.2237	18.9602	21.9819	19.9265	24.3318	22.0074	24.3064	24.3422	21.3567	22.053	22.1256	20.432	21.8523	20.3337	20.8107	21.9685	21.5352	20.8003	21.6174	20.81
P38993	FET3	Iron transport multicopper oxidase FET3	25.388	24.4	25.4288	25.4175	25.4985	25.6507	25.7565	25.6689	24.7825	25.1641	24.8964	24.6441	24.905	25.1932	24.9515	25.1393	24.8484	24.8199	24.8302	24.6469
P38996	NAB3	Nuclear polyadenylated RNA-binding protein 3	26.452	26.4605	26.6563	26.2907	26.7411	26.5036	26.6714	26.6189	26.2273	26.265	26.2675	26.1852	26.5571	26.6144	26.4593	26.6621	26.568	26.4732	26.3471	26.398
P38998	LYS1	Saccharopine dehydrogenase [NAD(+), L-lysine-forming]	29.949	29.6757	30.0519	29.637	29.9539	29.9284	29.8496	29.8556	29.0598	29.0024	28.9158	28.9112	29.4341	29.371	29.4355	29.3893	29.2206	29.1927	29.2478	29.291
P38999	LYS9	Saccharopine dehydrogenase [NADP(+), L-glutamate-forming]	32.5035	32.4399	32.9327	32.2707	31.6133	31.4707	31.6086	31.5587	31.1958	31.25	31.1901	30.9896	30.3318	30.5101	30.1998	30.4634	30.6981	30.6185	30.47	30.4559
P39001	UME6	Transcriptional regulatory protein UME6	23.0555	22.9734	22.772	22.4146	22.3917	21.9833	22.8238	22.5438	21.2348	21.862	22.4336	21.575	21.8473	22.3515	21.7889	22.2455	22.1084	21.792	21.4426	21.4331
P39002	FAA3	Long-chain-fatty-acid--CoA ligase 3	20.8485	18.7533	19.6027	18.6901	17.8587	19.805	20.6259	18.4422	20.9823	21.3113	21.0977	21.6457	21.927	21.5067	21.9708	20.5113	21.6543	21.9817	22.2234	22.1987
P39004			18.0243	17.7985	18.6272	21.3673	16.4012	20.3935	16.9196	18.7456	25.9079	24.9129	25.4087	26.0144	23.6095	22.4525	25.7129	22.7157	25.7463	26.1295	26.7593	26.7807
P39005	KRE9	Cell wall synthesis protein KRE9	23.4539	23.9384	23.898	23.4622	23.3749	23.3224	23.4141	23.3436	21.7326	19.487	19.1039	18.8531	19.3698	21.987	17.8942	17.8002	21.6053	19.8906	19.6747	19.2875
P39006	PSD1	Phosphatidylserine decarboxylase proenzyme 1, mitochondrial	23.2879	22.688	21.2019	23.1455	24.2627	24.3903	24.2377	23.9981	24.6801	24.6823	24.6107	24.6406	25.0819	25.0113	25.145	25.0961	24.8394	24.7738	24.8323	24.9407
P39007	STT3	Dolichyl-diphosphooligosaccharide--protein glycosyltransferase subunit STT3	22.0906	21.6685	22.6716	22.0642	21.2963	22.434	22.023	21.9659	22.8098	22.4053	21.9279	22.5077	22.1642	22.1763	21.7955	22.1679	22.447	22.431	22.7457	22.7992
P39008	POP2	Poly(A) ribonuclease POP2	23.4506	23.409	23.8886	23.466	22.6995	22.6939	22.985	23.1603	23.1142	22.3726	22.3746	23.2599	22.5796	22.6642	22.4252	22.6001	23.4357	23.366	23.3509	23.4774
P39009	DUN1	DNA damage response protein kinase DUN1	22.6909	22.1063	22.4028	22.3353	22.2782	22.3212	22.5928	22.2439	20.6207	20.7976	20.4865	20.1436	19.6609	20.8246	20.7321	20.4862	21.9804	21.9524	21.6835	21.7558
P39010	AKR1	Palmitoyltransferase AKR1	23.0419	19.3087	21.8085	21.2079	24.3974	24.697	24.1257	24.435	24.8438	24.6283	24.6502	24.4473	24.0645	24.0263	24.5738	24.4281	24.4397	24.4354	24.3931	24.378
P39011	BEM4	Bud emergence protein 4	23.1851	22.6704	21.7641	23.1259	23.9177	23.8339	23.837	23.8988	24.045	23.9059	24.0663	23.7906	23.9916	23.7388	24.0867	23.943	23.9361	24.122	24.082	24.0321
P39012	GAA1	GPI transamidase component GAA1	21.5173	21.6251	16.7588	21.9451	22.0908	22.2618	22.7033	22.9208	22.6696	22.7791	22.8944	23.0515	23.1377	23.0896	23.0744	23.0654	23.265	22.9921	23.3039	23.272
P39013	END3	Actin cytoskeleton-regulatory complex protein END3	26.1555	26.1994	26.2271	26.0415	25.6858	25.4319	25.6776	25.2915	25.5267	25.7883	25.601	25.1794	25.5459	25.6888	25.2524	25.6947	25.759	25.5362	25.4602	25.4623
P39014	MET30	F-box protein MET30	19.2829	19.4503	18.7473	19.2739	18.9753	19.2251	17.5741	19.7061	14.8501	20.0451	20.318	19.7307	20.9753	21.2153	20.9053	20.5361	20.9231	20.3706	20.2941	20.6323
P39015	STM1	Suppressor protein STM1	30.6321	30.4779	30.7769	30.106	28.7748	28.8862	29.3559	29.3677	27.9603	28.5631	28.4866	28.2233	27.382	28.0328	27.5696	27.9036	27.3245	27.7983	27.5803	27.5717
P39016	MPT5	Suppressor protein MPT5	17.7896	19.3414	19.4388	20.3213	21.583	21.3398	19.3568	21.35	20.4548	21.1381	21.2755	20.0408	21.0255	21.2663	21.2774	21.4056	21.0531	20.689	20.5937	20.9758
P39076	CCT2	T-complex protein 1 subunit beta	29.1288	28.9257	29.3678	29.0558	28.8091	28.7168	28.7415	28.7397	28.2053	28.2228	28.1724	28.111	28.1729	28.1741	28.0667	28.1638	27.7799	27.7273	27.6861	27.7131
P39077	CCT3	T-complex protein 1 subunit gamma	29.5417	29.2876	29.675	29.3575	29.0982	29.0735	29.1198	29.107	28.3499	28.3502	28.4302	28.2525	28.3953	28.4987	28.3634	28.517	28.1501	28.0859	28.1214	28.0455
P39078	CCT4	T-complex protein 1 subunit delta	27.1358	26.4875	26.7578	26.9665	27.3558	27.4558	27.2724	27.1635	27.2118	27.0719	27.0328	27.1693	27.2413	26.9452	27.2464	26.9782	26.7893	26.7817	26.9728	26.9975
P39079	CCT6	T-complex protein 1 subunit zeta	26.5334	26.1767	26.205	26.3654	26.4972	26.5545	26.4687	26.3566	26.3313	26.2982	26.331	26.3903	26.5473	26.5685	26.6301	26.4726	26.4371	26.436	26.3789	26.4523
P39081	PCF11	Protein PCF11	24.9143	24.6869	24.708	24.5058	25.0034	24.9143	25.1014	25.0626	24.8233	24.7724	24.7412	24.7568	24.7589	24.5232	24.4637	24.5064	24.6144	24.5207	24.5526	24.6673
P39083	RGA1	Rho-type GTPase-activating protein 1	21.3996	21.7083	20.3123	21.3453	21.6757	22.1025	22.4982	21.465	22.6196	22.5242	22.8115	22.3621	22.3604	22.075	22.1078	22.6333	22.3545	22.2444	22.2052	22.1118
P39101	CAJ1	Protein CAJ1	26.995	26.8849	27.2317	26.7577	26.339	26.3344	26.3228	26.2988	26.3296	26.4741	26.5305	26.4261	26.9594	27.0858	26.7739	27.0941	26.9391	26.8908	26.7716	26.7113
P39102	XDJ1	DnaJ protein homolog XDJ1	23.4763	23.5709	23.9198	23.7126	23.2402	22.9238	22.9461	23.0958	23.6869	23.7499	23.8797	23.6474	23.6532	23.7258	23.4837	23.7186	23.4513	23.5693	23.4023	23.2694
P39104	PIK1	Phosphatidylinositol 4-kinase PIK1	24.701	23.9645	21.2734	23.6318	24.8534	24.8111	24.6312	24.7745	24.7921	24.1083	24.2539	24.7283	24.9403	24.8266	24.8847	24.1067	23.4865	24.5622	24.7188	24.4854
P39105	PLB1	Lysophospholipase 1	26.2343	26.4451	26.654	26.1591	27.354	27.0615	27.3178	27.2646	27.2515	27.3153	27.3247	27.0963	26.9001	27.1426	26.7704	27.1131	27.0841	26.9599	26.7657	26.8034
P39106	MNN1	Alpha-1,3-mannosyltransferase MNN1	23.3155	22.4634	18.3323	22.3351	22.6266	23.1538	22.6533	22.2701	22.3101	22.7138	22.3745	22.5993	22.7298	22.2815	22.9733	22.3697	22.775	23.1524	23.5095	23.4181
P39107	MNN9	Mannan polymerase complexes subunit MNN9	26.0856	25.8237	26.2994	26.0276	25.7222	25.8916	25.5763	25.6085	25.3575	25.2116	25.202	25.4857	25.1073	24.9637	25.2257	24.9126	25.034	25.0306	25.3224	25.2001
P39108	PEX7	Peroxisomal targeting signal 2 receptor	19.9926	19.376	19.7647	19.8777	20.1856	19.2044	19.9803	20.1802	18.1671	18.5066	18.7251	19.4131	19.9694	19.3463	19.848	19.9126	20.1637	20.0458	20.0401	19.6975
P39109	YCF1	Metal resistance protein YCF1	25.145	25.0496	23.9257	24.0581	25.6958	23.9328	25.7348	25.8606	24.3646	24.3468	24.7753	28.0605	23.8037	24.4619	23.7119	24.3384	27.2756	27.0433	24.5546	24.5655
P39110	CIN4	GTP-binding protein CIN4	17.5744	19.3628	18.1857	17.7362	17.5403	17.8334	17.1706	17.3654	17.886	17.7596	17.2295	17.4416	17.5913	17.2796	17.9263	17.2971	17.6422	17.503	17.4604	18.1232
P39111	VMA7	V-type proton ATPase subunit F	25.0425	26.4487	26.9074	26.2174	26.4736	26.1586	26.494	26.4062	25.8695	26.0527	25.9833	25.7557	25.779	26.0363	25.6107	25.9124	26.0608	26.0178	25.7078	25.7138
P39112	DSS1	Exoribonuclease II, mitochondrial	19.3133	18.8313	17.888	17.0547	19.2189	17.0689	18.2113	19.5475	19.2769	19.2453	20.0989	20.0819	19.4316	19.2594	19.907	19.3996	18.3103	19.689	17.9744	18.7232
P39517	DHH1	ATP-dependent RNA helicase DHH1	26.9243	26.1826	26.9226	26.6652	26.2472	26.5165	25.7926	26.1224	26.6421	26.5331	26.5526	26.7383	26.6206	26.5044	26.76	26.4885	26.5678	26.5914	26.8679	26.9433
P39518	FAA2	Long-chain-fatty-acid--CoA ligase 2	19.2996	17.8867	17.8202	18.2162	20.5178	20.4734	20.8585	20.7354	16.682	19.6327	16.0794	18.596	20.9639	20.3807	20.8614	20.306	18.8004	18.0186	18.2121	16.6572
P39520	IFH1	Protein IFH1	24.6505	25.6343	24.128	24.0109	25.1874	24.6984	24.0433	25.219	23.0324	23.2495	23.0949	23.479	24.009	23.1203	24.4092	23.8349	23.5268	22.9435	22.8447	22.6681
P39522	ILV3	Dihydroxy-acid dehydratase, mitochondrial	29.95	29.7755	30.0385	29.9239	30.6989	30.6022	30.5555	30.54	30.9641	30.9043	30.8385	30.8488	30.7032	30.6106	30.6921	30.6718	30.8494	30.7939	30.8133	30.866
P39523	YMR124W	Uncharacterized protein YMR124W	24.8765	24.7273	24.3899	24.4966	24.1119	24.2463	24.1695	24.2223	23.8626	24.2789	24.1172	24.0552	23.862	24.0109	23.8306	23.9687	23.4762	23.8062	23.4274	23.4556
P39524	DRS2	Probable phospholipid-transporting ATPase DRS2	22.9333	22.4568	22.2493	22.3698	22.7915	23.2332	22.7941	22.6934	23.1739	23.7208	23.2533	23.2054	22.7862	23.2826	22.7528	23.293	23.604	23.8066	23.6673	23.8473
P39525	CEM1	3-oxoacyl-[acyl-carrier-protein] synthase homolog	24.9461	24.7157	24.5936	24.4909	25.3293	25.4401	25.3639	25.1856	25.2917	25.2973	25.2173	25.2547	26.1591	26.1575	25.8786	26.1937	26.2142	26.1188	25.9539	25.8873
P39526	LAA1	AP-1 accessory protein LAA1	17.8143	19.8738	19.0352	18.4809	18.4792	20.0029	21.3727	17.959	22.1805	22.1368	21.6472	21.3635	21.9403	21.1633	21.4698	21.7896	21.9498	22.107	22.3443	22.1604
P39531	RCY1	Recyclin-1	23.6374	24.0745	23.6072	23.6163	22.5036	22.8497	23.2455	23.3721	23.8293	23.8664	23.4957	24.1647	23.4735	23.5556	23.3869	23.6364	23.8838	23.7948	23.8102	23.7837
P39533	ACO2	Homocitrate dehydratase, mitochondrial	30.4226	30.384	30.8273	30.2549	30.2779	30.0534	30.2337	30.1879	29.656	29.6852	29.6603	29.4831	29.3605	29.5189	29.1695	29.4532	29.6314	29.5305	29.4407	29.4454
P39535	PHO90	Low-affinity phosphate transporter PHO90	20.0301	17.6136	21.2352	20.3934	21.0758	20.8904	21.0258	20.1062	20.225	20.6998	20.2717	20.036	20.5055	20.3664	19.7333	20.5218	21.0629	20.2271	20.9125	20.5656
P39538	UBP12	Ubiquitin carboxyl-terminal hydrolase 12	23.0053	22.7482	19.5892	22.9482	23.2238	21.8557	23.1783	22.7975	22.8407	22.3737	22.3914	23.1431	22.8133	22.674	22.6135	22.201	22.0921	23.0274	22.1374	23.0461
P39543	SOP4	Protein SOP4	23.7887	23.8633	23.5843	24.1105	23.9062	24.0289	23.8681	23.7093	23.8625	23.698	23.6352	23.7353	22.8248	21.4876	22.6563	21.9401	22.8294	22.6661	23.2391	23.2347
P39548	YAR028W	DUP240 protein YAR028W	19.5609	19.6985	18.7295	18.9477	20.4677	20.6898	20.5483	20.5276	18.1905	19.6406	17.8539	16.1106	17.7818	16.1847	17.0898	18.6898	18.4056	17.6846	18.0626	16.9147
P39551;P53174			22.2092	21.8548	18.6352	23.0939	22.5144	22.7629	22.417	22.5319	23.3996	23.1194	23.182	23.5914	23.1762	23.0776	23.4427	22.6227	22.9419	23.1977	23.7721	23.7149
P39552	MST28	Multicopy suppressor of SEC21 protein 28	18.3029	18.9708	17.4116	19.7216	17.0112	18.5149	18.3018	18.8591	19.1744	20.2855	19.2907	18.4091	19.2528	19.3755	19.1099	19.0503	19.0586	19.0183	19.5236	19.2723
P39676	YHB1	Flavohemoprotein	26.9551	29.4903	29.9251	29.3289	28.9224	28.6337	28.8125	28.9608	28.894	28.8674	28.8466	28.7184	28.2406	28.3542	28.1339	28.2908	27.7809	27.7155	27.6656	27.6371
P39677	MEF2	Ribosome-releasing factor 2, mitochondrial	20.6974	20.0544	20.3807	19.8947	20.7863	19.6324	19.9159	20.6347	19.0382	18.308	18.5533	20.0652	20.7151	20.0416	18.7581	18.591	18.5772	19.6355	18.7702	18.7851
P39678	MBP1	Transcription factor MBP1	22.4898	22.1993	22.108	20.6333	22.8368	22.2936	21.9808	21.9738	23.2742	24.0243	23.2492	23.1977	24.256	23.9216	23.7071	24.0998	23.6564	23.9265	23.78	24.1376
P39683	NPT1	Nicotinate phosphoribosyltransferase	27.0152	27.4444	27.8624	27.7749	27.8841	27.8868	27.8296	27.8088	27.6931	27.6452	27.4155	27.5825	27.545	27.1366	27.5393	27.4362	27.3792	27.3992	27.4901	27.2673
P39684	PES4	Protein PES4	18.0568	19.069	19.5973	18.5792	17.586	17.8054	18.082	17.7564	18.8235	17.8557	19.2248	18.9541	17.7251	18.7312	17.5792	18.5035	18.6027	18.3575	18.031	19.256
P39685	POM152	Nucleoporin POM152	24.1312	23.3853	24.3169	24.0905	24.3995	24.2547	24.25	24.3149	23.5351	23.9301	23.37	23.5474	24.5708	24.0406	24.4325	24.4261	24.5149	24.4639	24.4262	24.3876
P39692	MET10	Sulfite reductase [NADPH] flavoprotein component	24.5696	23.261	22.2899	24.158	25.9651	25.9791	25.9793	25.895	28.9956	28.9777	28.8569	28.9958	29.0437	28.9124	29.1303	28.9329	28.9214	28.8759	29.0747	29.1588
P39702	VPS8	Vacuolar protein sorting-associated protein 8	17.5911	17.7838	20.3988	18.763	18.3289	19.6351	17.4819	18.0607	20.7328	21.0375	20.4451	20.9427	20.8902	20.6801	20.8918	20.8453	21.4344	21.3532	21.3786	21.5851
P39704	ERP2	Protein ERP2	25.6944	24.5041	24.1006	24.3132	24.649	25.438	24.2961	23.719	22.5192	22.1726	22.9121	23.5015	21.7786	21.7778	22.3271	20.627	21.2122	21.6112	22.3999	22.2459
P39705	NUP60	Nucleoporin NUP60	27.0253	27.0139	27.262	26.7194	26.124	26.1781	26.3146	26.1682	25.964	26.1634	26.043	25.9138	26.0316	26.1478	25.8164	26.1406	25.7768	25.8085	25.5764	25.629
P39708	GDH3	NADP-specific glutamate dehydrogenase 2	17.0261	19.0542	18.9404	18.9265	23.3269	23.1251	22.4736	23.3359	26.5516	26.5112	26.4509	26.4336	26.0599	25.8829	26.1097	25.9788	25.6176	25.683	25.6035	25.9792
P39713	BDH2	Probable diacetyl reductase [(R)-acetoin forming] 2	18.672	17.9619	20.7112	18.7504	19.2484	18.7164	19.0973	20.0967	22.9426	21.5674	20.8988	19.174	22.1822	23.3866	21.8718	21.968	25.1323	24.952	25.3953	25.3855
P39714	BDH1	(R,R)-butanediol dehydrogenase	24.3313	23.5356	23.0288	24.14	24.4761	24.7016	24.3277	24.3154	25.8526	25.5918	25.5476	25.7956	26.0616	25.943	26.1914	25.9418	26.1259	26.1841	26.5179	26.5602
P39715	ECM1	Shuttling pre-60S factor ECM1	25.3182	25.6461	25.3024	25.2097	23.8056	23.5919	23.8777	23.9913	20.6493	21.2599	20.913	21.485	18.9737	19.0694	20.1369	19.9096	20.6722	19.7456	19.2439	19.3431
P39717	GPB2	Guanine nucleotide-binding protein subunit beta 2	19.1417	18.1219	20.3422	19.0488	19.929	19.478	20.1166	19.4858	20.4195	19.9962	20.9405	20.6877	21.0145	20.9877	20.703	21.121	21.7104	21.8787	21.7302	21.4366
P39718	PEX22	Peroxisome assembly protein 22	23.1218	22.4865	21.8623	22.6046	23.4139	23.3285	23.4246	23.4457	24.3623	24.3338	24.2714	24.1968	24.5974	24.5082	24.4372	24.4385	24.8392	21.9999	24.7924	24.6949
P39721	AIM2	Protein AIM2	25.347	25.7837	25.796	25.4031	25.0354	24.9559	25.1062	25.0322	25.7913	25.9893	25.9945	25.7853	25.8146	26.0617	25.7188	26.0452	26.4693	26.3357	26.1588	26.205
P39722	GEM1	Mitochondrial Rho GTPase 1	15.2983	17.5451	18.8466	18.717	21.8993	21.2874	21.7282	22.4866	20.8114	21.4556	21.297	20.8203	22.2492	21.9632	21.5395	22.2243	21.9614	23.0379	22.9072	22.9614
P39723	SPC72	Spindle pole component SPC72	22.6431	20.6251	20.1221	20.8339	22.2268	22.3493	22.4022	22.1942	22.196	22.3422	22.1848	22.3404	21.8779	22.5284	21.8006	22.4759	22.1918	21.8621	22.0858	22.0107
P39724	BOL3	BolA-like protein 3	24.4397	24.5257	24.6313	24.1343	23.8753	23.8718	24.1126	24.167	23.7743	24.0166	23.7105	23.8143	23.4674	23.881	23.472	23.7942	23.4356	23.5773	23.2647	22.8669
P39726	GCV3	Glycine cleavage system H protein, mitochondrial	24.3532	29.0632	29.2511	28.7599	29.1311	29.0945	29.2039	29.1721	29.4377	29.5648	29.5467	29.3208	29.1933	29.402	29.0523	29.4059	29.402	29.3034	29.1095	29.0918
P39727	ERV46	ER-derived vesicles protein ERV46	24.8536	24.7036	25.0601	24.6078	24.4175	24.4554	24.4419	24.6598	23.5731	23.5353	23.7634	23.7227	23.862	23.8094	23.7914	23.7643	23.9537	23.9252	24.0504	24.0259
P39729	RBG1	Ribosome-interacting GTPase 1	25.1276	25.1604	25.2644	25.237	25.3055	25.5019	25.2254	25.2427	24.2388	24.1317	23.8809	24.5531	24.5698	24.1315	24.6755	24.0868	24.2821	24.3997	24.5938	24.8862
P39730	FUN12	Eukaryotic translation initiation factor 5B	27.6498	27.124	27.1328	27.0294	27.2754	27.0503	27.1785	27.1045	26.2853	26.489	26.3347	26.3806	26.8085	26.6634	26.7613	26.6615	26.586	26.5816	26.6528	26.6774
P39731	MTW1	Kinetochore-associated protein MTW1	21.9462	21.7096	21.7628	21.4315	21.5467	21.5446	21.5407	21.2468	20.7318	20.9769	20.2537	19.4845	20.5841	20.7867	20.657	20.5714	21.2669	21.1229	20.8976	21.1688
P39732	GIP4	GLC7-interacting protein 4	21.3418	19.6976	22.7536	22.4579	22.2721	21.8931	22.2853	22.5492	22.7228	22.8991	22.7648	22.7797	22.7894	22.8001	22.5442	22.5794	22.6591	22.6006	22.5544	22.5146
P39735	SAW1	Single-strand annealing weakened protein 1	18.6451	19.1083	20.1058	18.9249	17.4629	18.2149	17.9312	17.6993	20.7927	18.8863	19.1974	19.4906	19.3153	21.3401	21.6615	21.1699	19.3393	20.9804	19.3059	21.0693
P39742	SEC72	Translocation protein SEC72	26.1499	26.9493	27.3448	26.7322	26.6822	26.4742	26.7302	26.7189	25.9893	25.974	25.9976	25.7796	25.8061	25.9708	25.6503	25.8953	25.8973	25.675	25.6242	25.6137
P39743	RVS167	Reduced viability upon starvation protein 167	26.8434	26.7355	26.9366	26.6634	26.9383	26.8673	26.8988	26.8844	27.1589	27.1754	27.1788	27.0365	26.8796	26.9708	26.7847	26.9389	27.3258	27.2691	27.1977	27.2359
P39744	NOC2	Nucleolar complex protein 2	25.4089	24.4037	24.4236	24.2722	24.356	24.3722	24.418	24.4481	24.2081	24.0149	24.0791	24.5052	23.7851	23.4863	23.8122	23.6847	23.2573	23.2912	23.4643	23.4994
P39904	VPS52	Vacuolar protein sorting-associated protein 52	22.8614	22.7559	21.1169	23.2265	23.4153	23.3766	22.6096	22.4293	23.2388	23.727	23.696	23.5523	23.8105	24.3169	23.8661	24.0374	23.7295	23.4788	23.6415	23.7275
P39923	NPR2	Nitrogen permease regulator 2	19.9373	20.2097	18.8222	21.1656	21.5205	21.3205	21.3041	21.7646	22.3171	22.5794	22.7154	22.3457	22.6528	22.5386	22.6393	22.5909	23.0061	23.0174	22.8279	23.078
P39925	AFG3	Mitochondrial respiratory chain complexes assembly protein AFG3	22.9971	22.1629	16.7461	22.0493	22.9382	23.0051	23.0815	23.4328	24.4927	24.4614	24.201	24.1024	25.0351	25.022	24.8115	24.9705	24.4178	24.3911	24.5591	24.3996
P39926	SSO2	Protein SSO2	25.9248	26.0973	26.5279	25.8502	25.9959	25.9344	26.196	26.1525	25.9792	26.1209	26.2043	26.0558	26.1265	26.2616	26.0211	26.2705	26.2343	26.196	26.1016	26.0155
P39927	PTI1	Protein PTI1	24.8045	24.8497	24.9647	24.6655	24.6966	24.5006	24.7195	24.7405	24.4896	24.5175	24.4645	24.2718	24.6102	24.6492	24.4751	24.6772	24.7116	24.6197	24.3637	24.3407
P39929	SNF7	Vacuolar-sorting protein SNF7	25.607	25.7799	26.129	25.5247	25.5771	25.4525	25.4756	25.501	25.7595	25.9195	25.8761	25.7438	25.9322	26.1413	25.9261	26.1163	25.7333	25.7366	25.5408	25.5519
P39931	SSP120	Protein SSP120	26.8068	27.0802	27.3573	26.801	26.6427	26.494	26.7256	26.7283	26.4237	26.5176	26.5124	26.2908	26.1995	26.5184	26.0619	26.4434	26.4054	26.3159	26.1334	26.1399
P39933	PZF1	Transcription factor IIIA	20.9812	21.432	20.4873	21.1313	21.512	21.1276	21.5325	21.2056	20.7143	20.6866	20.2658	20.2711	20.4788	20.4397	18.6881	20.7452	20.9131	20.5023	18.7726	20.2807
P39935	TIF4631	Eukaryotic initiation factor 4F subunit p150	28.9123	28.6295	28.7393	28.5331	28.0222	28.0316	28.0032	28.0095	27.264	27.405	27.311	27.2218	27.1897	27.2566	27.1393	27.2666	27.0221	26.9627	26.8797	26.9082
P39936	TIF4632	Eukaryotic initiation factor 4F subunit p130	26.5879	26.5279	26.7073	26.449	26.0037	26.0091	26.0785	25.9909	25.5489	25.5406	25.6928	25.5568	25.3956	25.43	25.21	25.3709	25.5338	25.5118	25.4628	25.4506
P39938	RPS26A	40S ribosomal protein S26-A	29.3931	29.7707	30.0976	29.8698	28.7151	29.4925	28.6211	28.6259	28.6478	27.3275	28.3221	29.3215	28.3185	27.7331	28.6643	27.7194	27.7004	27.7882	28.364	28.3409
P39940	RSP5	E3 ubiquitin-protein ligase RSP5	28.1278	27.884	27.2872	28.0431	27.9144	28.0588	27.6932	27.9163	27.8658	27.8619	27.7712	27.8117	28.1488	28.0974	28.1587	28.0596	28.1405	28.1577	28.2363	28.1675
P39945	AST2	Protein AST2	22.4853	21.0543	23.5132	22.7088	23.323	23.2874	22.7165	23.3198	23.1145	23.5354	23.6814	23.973	24.4104	24.2661	24.4391	24.146	23.7965	24.1241	24.1973	24.1204
P39946	PAC1	Nuclear distribution protein PAC1	19.693	20.1175	17.8817	19.4587	20.5925	19.833	20.752	20.4604	19.906	20.8193	20.3018	19.7713	20.2005	20.1355	20.0938	20.6354	19.4042	20.537	19.1473	18.4416
P39953	YEA6	Mitochondrial nicotinamide adenine dinucleotide transporter 2	18.6844	19.3016	18.6721	17.6432	18.5479	19.8384	18.2187	20.9566	18.0091	19.7607	17.3679	18.6147	17.8188	18.5283	20.6956	18.0699	17.9772	19.0895	20.2112	20.8498
P39954	SAH1	Adenosylhomocysteinase	29.7488	29.4981	29.9514	29.6188	29.3351	29.569	29.2568	29.2329	29.722	29.5134	29.3699	29.4403	30.2471	30.0581	30.2762	30.1703	30.5556	30.4879	30.6057	30.6697
P39955	SAP1	Protein SAP1	23.9104	22.9816	21.9442	23.6406	22.5755	23.3169	22.621	23.2489	23.0811	23.5516	23.5588	23.9159	24.7114	24.3524	24.5501	24.5818	24.4409	24.4007	24.4139	24.4345
P39956	RPH1	DNA damage-responsive transcriptional repressor RPH1	18.7941	20.0393	18.3001	20.3789	22.1328	21.5777	21.4004	21.8244	22.6551	22.6899	22.7838	22.171	23.3716	23.3764	23.3511	23.3215	23.3594	23.3458	23.5089	23.6109
P39958	GDI1	Rab GDP-dissociation inhibitor	27.8323	27.6799	27.8116	27.6267	28.045	28.0569	28.0178	27.9909	27.8986	27.9408	27.8135	27.7794	28.2909	28.1664	28.326	28.2454	28.4252	28.4324	28.4786	28.5221
P39960	BEM2	GTPase-activating protein BEM2/IPL2	25.4234	24.8846	23.9383	24.9464	25.6334	25.8273	25.4643	25.5884	25.9141	25.8482	25.7883	26.0505	26.5198	26.3289	26.6973	26.3801	26.5862	26.6301	26.7735	26.8245
P39962	YCK3	Casein kinase I homolog 3	25.1938	24.7291	24.9503	24.8017	25.1078	25.053	24.9699	25.0391	25.4141	25.3811	25.332	25.2381	26.1132	26.157	26.0922	26.2161	26.1382	26.2088	26.0369	26.0142
P39965	AIM10	Probable proline--tRNA ligase, mitochondrial	24.7503	24.3821	23.509	24.5584	24.4043	24.549	24.4363	23.9291	24.5258	24.5263	24.7079	24.916	25.0778	25.2114	25.0894	25.2488	25.5377	25.391	25.4724	25.5103
P39966	PTC2	Protein phosphatase 2C homolog 2	27.3336	27.1128	27.3812	26.9321	27.0128	27.0097	27.0313	27.0645	27.0054	27.0305	27.0639	26.765	27.6366	27.7779	27.447	27.757	27.4692	27.3831	27.2617	27.2053
P39968	VAC8	Vacuolar protein 8	27.4437	27.2226	27.8132	27.3936	27.6519	27.6214	27.6353	27.6371	27.916	27.9926	27.9187	27.8446	28.4627	28.5279	28.3944	28.5497	28.7089	28.6407	28.5957	28.6036
P39969	BOI2	Protein BOI2	24.3426	23.9721	24.2364	24.7342	24.682	24.6741	24.5434	24.2105	24.4419	24.4513	24.3438	24.2692	25.6864	25.1686	25.448	25.8211	25.3852	25.7864	25.3023	25.3682
P39974	YEL073C	Uncharacterized protein YEL073C	19.8092	21.186	21.3429	20.4174	19.0663	19.9527	19.1858	17.5683	23.656	23.773	23.7264	23.3062	24.2897	24.6232	24.0938	24.531	23.7239	23.486	23.2922	23.4197
P39975	RMD6	Sporulation protein RMD6	17.7945	17.6526	19.342	18.1687	19.4237	19.0866	18.8788	19.9918	19.9831	20.3803	20.3175	16.7658	21.6439	21.7844	22.1877	21.7847	21.5065	22.1411	22.2823	22.1446
P39976	DLD3	D-2-hydroxyglutarate--pyruvate transhydrogenase DLD3	29.3677	29.0628	29.435	29.0966	28.6939	28.7313	28.6861	29.053	28.6053	28.5323	28.5006	28.393	29.5557	29.464	29.5079	29.404	28.7082	28.7047	28.7708	28.7422
P39979	HPA3	D-amino-acid N-acetyltransferase HPA3	23.8979	23.6179	22.9431	23.266	25.0428	25.1924	24.868	24.9818	26.4835	26.2639	26.0812	26.3167	25.7349	25.0338	26.0535	25.1731	26.249	26.308	26.7828	26.8813
P39984	HAT2	Histone acetyltransferase type B subunit 2	25.6662	25.7228	25.6496	25.4516	25.589	25.537	25.6741	25.6644	25.5524	25.5343	25.5422	25.3451	25.8095	26.0349	25.7108	26.0165	26.1062	26.0422	25.9479	26.0071
P39985	POL5	DNA polymerase V	24.005	23.4363	23.2265	23.7181	23.5637	23.8044	23.6277	23.7247	21.2173	22.3038	22.1524	21.6221	21.6295	20.9636	22.129	21.6272	21.429	21.5952	22.1086	22.208
P39986	SPF1	Manganese-transporting ATPase 1	24.0394	25.3359	25.1822	25.5657	25.546	25.4972	25.6182	25.5566	24.9763	25.3954	25.2869	25.0206	25.89	25.9789	25.9325	25.9161	26.2386	26.1428	26.3522	26.4177
P39987	ECM10	Heat shock protein SSC3, mitochondrial	20.8423	21.5742	21.8226	21.2351	22.525	21.6364	22.3156	21.8714	22.0078	22.0634	21.814	21.9324	21.9568	21.4241	21.6992	21.9777	21.8447	21.7276	21.2043	21.9084
P39988	BUD16	Putative pyridoxal kinase BUD16	23.4419	23.1739	23.7472	23.3314	23.6936	23.7768	23.199	23.6111	22.9871	22.8984	22.8881	23.0462	22.7788	22.6641	22.9166	22.7004	22.9188	22.9562	23.0802	23.0852
P39990	SNU13	13 kDa ribonucleoprotein-associated protein	28.6568	28.7158	29.3441	28.5283	27.9157	27.8045	28.1174	28.037	27.1422	27.2894	27.3082	27.1297	27.2008	27.4783	27.0924	27.3276	26.9396	26.9275	26.8656	26.827
P39993	GEA2	ARF guanine-nucleotide exchange factor 2	23.045	23.5123	22.5457	23.0174	23.4546	23.1207	22.913	23.2676	23.7769	23.933	23.5262	24.0802	24.2272	23.938	24.0034	24.1989	24.2102	24.2824	24.56	24.5496
P39994	YEL020C	Putative 2-hydroxyacyl-CoA lyase	18.8487	18.8675	18.9961	18.2894	18.6246	18.7587	17.6858	15.1462	18.5581	19.1681	20.4765	15.8973	19.4076	18.536	19.9804	18.7666	18.9639	19.7765	19.6925	20.1956
P39995	EAF5	Chromatin modification-related protein EAF5	22.2885	22.3543	19.3014	22.2537	21.7124	21.4605	21.5904	21.4689	20.7043	21.5238	21.0182	21.0484	21.2844	21.3568	20.9814	21.6178	21.7563	21.9084	21.8306	21.3277
P39996	GTT3	Glutathione transferase 3	21.854	21.4153	20.1897	20.9194	22.1166	21.6611	20.0793	21.7043	22.3793	21.7361	21.7938	21.6119	22.8082	22.9472	22.7977	22.9427	23.0302	22.7795	23.0188	23.054
P39998	EDC3	Enhancer of mRNA-decapping protein 3	24.1151	23.9889	21.88	23.5121	24.5284	24.6056	24.4101	24.3028	24.1419	24.1373	23.9219	24.0463	24.7729	24.7668	24.7388	24.7243	24.6549	24.6407	24.5334	24.5542
P40002	MIT1	Transcriptional regulator MIT1	22.6797	20.9781	20.7062	20.8557	22.7393	22.52	22.6609	22.9839	22.3256	22.0797	21.6142	22.7035	22.4187	22.3415	22.3616	22.6248	22.4722	22.426	22.5768	22.5394
P40005	GIM4	Prefoldin subunit 2	25.432	25.905	26.0917	25.6078	25.3454	25.1249	25.3644	25.3556	24.6904	24.7214	24.7419	24.5435	24.8294	25.1	24.7414	24.972	24.613	24.5854	24.3959	24.3573
P40006	IRC22	Increased recombination centers protein 22	25.6295	25.4327	25.8463	25.2248	25.4563	25.4679	25.347	25.4106	24.2302	24.2766	24.354	24.1985	23.7794	23.565	23.8722	23.6074	23.6807	23.7929	24.1578	23.9997
P40007	NOP16	Nucleolar protein 16	26.611	26.6844	26.7947	26.389	25.9874	25.8103	26.0175	25.8386	25.011	25.6617	25.4593	24.9453	25.0071	25.0383	24.8065	25.0516	24.3002	24.8843	23.7612	23.8511
P40008	FMP52	Protein FMP52, mitochondrial	26.1531	26.2764	26.6978	26.2608	26.2615	26.2986	26.2173	26.2758	26.6134	26.5115	26.3683	26.6222	26.7726	26.446	26.8875	26.6168	26.7809	26.854	26.9739	27.1215
P40009	YND1	Golgi apyrase	22.0574	21.833	21.6322	21.8072	21.3709	21.5886	21.4137	21.5775	21.2299	21.5606	21.373	21.0559	21.7407	22.1359	22.2135	22.2725	22.7814	22.738	22.4017	22.475
P40010	NUG1	Nuclear GTP-binding protein NUG1	27.7654	27.5046	27.6337	27.3558	27.1403	27.1175	27.1516	27.0329	25.6854	25.7845	25.857	25.862	26.1245	26.2747	26.1088	26.2139	25.8987	25.8668	25.7427	25.6773
P40011	YER010C	4-hydroxy-4-methyl-2-oxoglutarate aldolase	24.7414	24.5041	25.0054	24.5258	24.4328	24.3469	24.2614	24.3175	24.695	24.6349	24.5701	24.5401	25.0833	25.1229	25.037	25.1141	25.6671	25.6145	25.6417	25.7515
P40012	HEM14	Protoporphyrinogen oxidase	24.8675	24.7726	23.9088	24.3855	24.914	24.9769	24.8335	24.6914	24.4857	24.7995	24.7201	24.7786	25.2092	25.2402	25.2292	25.3216	25.2926	25.2721	25.2453	25.2939
P40013	BIM1	Protein BIM1	22.4335	22.2046	22.5416	22.2621	21.7697	22.8872	22.0756	22.1732	20.7872	21.7346	21.701	21.3835	22.0511	22.499	22.6338	22.6499	22.6014	22.8862	23.0814	22.7316
P40014	SPC25	Kinetochore protein SPC25	23.9459	23.9146	23.5184	23.6544	23.638	23.4857	23.5575	23.1476	22.7183	22.6528	22.5257	22.5303	22.6679	23.3227	22.4144	23.2687	23.2562	23.459	22.9456	23.0283
P40015	ISC1	Inositol phosphosphingolipids phospholipase C	19.7051	19.5401	19.5208	18.7811	16.7652	17.8611	16.4586	22.5244	18.5561	18.4368	17.215	22.507	22.6476	22.5071	22.5371	22.1737	23.0544	22.9296	23.4359	23.5757
P40016	RPN3	26S proteasome regulatory subunit RPN3	23.5502	24.1108	24.3662	23.3608	23.8441	23.9177	24.0693	23.9336	24.1119	24.1554	24.2666	24.4065	24.6818	24.8799	24.898	24.6141	24.7373	24.9167	25.0844	25.023
P40017	YAT2	Carnitine O-acetyltransferase YAT2	22.2592	22.8652	21.5144	24.1247	22.2413	22.2252	22.6991	23.9331	25.724	25.7623	25.8891	25.6539	27.0004	27.0433	26.8751	26.993	26.1956	26.2942	26.6636	26.3473
P40018	SMB1	Small nuclear ribonucleoprotein-associated protein B	18.6645	17.2788	19.0383	18.5055	19.4333	20.1127	16.6345	20.3727	20.1232	19.0102	18.9937	20.776	20.512	20.0841	20.367	19.2378	20.1354	20.1318	20.9697	20.7736
P40019	CHZ1	Histone H2A.Z-specific chaperone CHZ1	23.1205	24.2127	24.3419	23.9545	24.0962	23.956	24.1796	24.106	24.1891	24.404	24.4626	24.1766	24.6228	24.9898	24.5887	25.0047	24.6482	24.6937	24.4299	24.4527
P40021	ZRG8	Zinc-regulated protein 8	23.0148	22.6819	18.7294	20.0281	20.8366	20.223	20.3305	19.9014	18.6193	20.311	18.9875	17.8079	20.4738	20.4175	20.4326	20.6832	20.4864	21.4523	20.6948	19.8831
P40022	YER034W	Uncharacterized protein YER034W	23.635	23.2941	23.0822	23.0729	22.9256	22.9281	22.9634	22.9507	22.8889	23.3236	23.4222	23.1837	24.2488	24.4467	24.1222	24.4077	23.6811	23.7203	23.4509	23.4103
P40024	ARB1	ABC transporter ATP-binding protein ARB1	27.4629	27.1667	27.6161	27.3011	27.5965	27.6886	27.6161	27.4898	27.2459	27.1873	27.2373	27.1707	28.0241	27.9778	28.0239	28.0081	28.0471	28.0342	28.1415	28.1636
P40029	MXR1	Peptide methionine sulfoxide reductase	23.6833	25.6813	25.7751	25.4239	26.7303	26.4986	26.7994	26.6546	26.8949	27.0176	27.0513	26.8053	27.7887	28.114	27.7556	28.0478	27.5295	27.4471	27.2852	27.2926
P40030	ERG28	Ergosterol biosynthetic protein 28	19.2395	20.9713	19.2291	17.7456	20.4169	18.9303	18.3308	18.2833	20.86	19.4826	18.5178	20.2652	16.9304	19.0155	19.0033	18.9266	17.8686	18.2861	19.7809	20.1236
P40031	SPO73	Sporulation-specific protein 73	22.5069	22.7443	21.9364	22.3269	21.6184	21.9087	21.808	21.6126	22.6169	22.5161	22.8243	22.4977	22.2752	22.5547	22.2184	22.6857	23.4592	23.608	23.4039	23.2922
P40032	TPA1	Prolyl 3,4-dihydroxylase TPA1	26.6132	26.5945	27.0213	26.5266	26.6084	26.5975	26.4412	26.5683	26.4422	26.4141	26.3043	26.4381	26.5978	26.5364	26.5975	26.5065	26.6593	26.7268	26.7364	26.7827
P40033	RSM18	37S ribosomal protein RSM18, mitochondrial	22.7816	21.9725	21.6122	22.6573	18.9653	22.1605	20.416	20.8908	21.9113	21.8852	21.9141	22.0374	22.5265	22.2433	23.0185	22.4968	22.174	22.2251	22.3154	22.1204
P40035	PIC2	Mitochondrial phosphate carrier protein 2	19.3041	20.5029	17.1847	18.7877	17.5495	16.6249	19.2115	18.6962	18.7054	18.2801	19.5112	18.9767	22.2183	21.5658	22.2522	19.7954	22.144	20.5729	22.2257	22.5865
P40037	HMF1	Protein HMF1	23.6768	27.2714	27.6773	27.0585	27.5984	27.4761	27.7089	27.6677	28.0611	28.1569	28.1408	28.0044	28.3559	28.4729	28.207	28.5144	28.4588	28.384	28.2253	28.2254
P40038	PCL6	PHO85 cyclin-6	22.0677	22.5612	22.4597	22.0412	23.0368	23.2585	23.2419	23.2859	22.6716	22.6504	23.1737	22.9209	23.5396	23.4677	23.491	23.6164	23.7385	23.7162	23.6202	23.3144
P40040	THO1	Protein THO1	26.9576	26.7765	27.479	26.6497	26.1622	26.1275	26.2486	26.3035	26.6496	26.7568	26.7105	26.5872	27.0838	27.3282	26.869	27.2646	27.3399	27.1363	27.0172	27.0524
P40043	RGI1	Respiratory growth induced protein 1	21.3211	21.4263	21.334	21.3866	21.9683	21.9803	22.0146	21.8343	23.2235	23.6803	23.1815	22.9202	25.3679	25.5235	25.2765	25.6117	23.936	23.7778	23.3408	23.6081
P40045	TDA2	Topoisomerase I damage affected protein 2	23.7003	23.5556	23.804	23.005	23.7449	23.7213	23.522	23.7759	23.2209	22.8526	23.6656	23.58	24.2849	24.7078	24.4337	24.6747	23.8001	23.8075	23.5958	23.7842
P40047	ALD5	Aldehyde dehydrogenase 5, mitochondrial	28.8072	28.8685	29.3438	28.8428	29.7417	29.5823	29.6083	29.5654	29.8713	29.8513	29.7932	29.7835	30.4468	30.4788	30.3859	30.489	30.7709	30.7017	30.6474	30.7119
P40048	PTP3	Tyrosine-protein phosphatase 3	22.8513	21.9909	21.9155	21.6895	21.4505	22.1507	21.4211	22.1043	21.7713	20.4886	21.0123	21.7968	22.6413	22.4914	23.1031	22.7925	22.5847	22.8245	22.6967	22.6265
P40051	ICP55	Intermediate cleaving peptidase 55	23.9363	23.1746	22.7175	23.1705	22.831	22.373	22.8323	22.9174	24.0388	24.0767	24.0902	23.5377	24.1528	24.2509	24.0596	24.2562	24.5237	24.4392	24.389	24.2213
P40052	YER079W	Uncharacterized protein YER079W	23.3583	22.6237	23.1629	22.7791	23.6491	23.5544	23.5517	23.5236	24.8988	24.9048	25.0084	24.917	25.5717	25.7271	25.421	25.7453	25.461	25.3554	24.956	25.2289
P40053	AIM9	Altered inheritance of mitochondria protein 9, mitochondrial	28.0328	27.8906	28.2885	27.8786	27.6285	27.6188	27.6304	27.6204	27.8985	28.0118	27.9154	27.8545	28.3968	28.4809	28.3244	28.4811	28.5991	28.5911	28.4907	28.5142
P40054	SER3	D-3-phosphoglycerate dehydrogenase 1	27.6277	27.3064	27.563	27.309	27.8368	27.6721	27.8103	27.7352	26.856	26.8297	26.7605	26.6766	26.8977	26.9373	26.8571	26.9053	27.0912	27.0703	27.092	27.0793
P40055	UTP7	U3 small nucleolar RNA-associated protein 7	24.4614	24.4264	24.5831	24.3099	24.1907	24.0322	23.8802	23.9888	22.7601	22.9034	23.1902	23.1781	22.8562	22.9061	23.3566	22.7803	22.8953	23.6165	22.8122	22.6416
P40056	GET2	Golgi to ER traffic protein 2	23.2492	23.1763	22.1583	21.324	22.1966	21.9237	22.6705	22.4416	21.7681	22.3942	21.8308	22.2598	19.8683	19.5536	21.8371	19.2188	22.1256	21.8067	21.7721	21.7505
P40059	DOT6	Transcriptional regulatory protein DOT6	24.81	25.0378	25.4066	24.7546	24.3285	24.2935	23.5458	24.3418	18.8063	22.4914	16.6518	19.4883	20.2897	21.0295	17.6984	18.0604	22.4579	19.907	20.316	21.1363
P40060	IES5	Ino eighty subunit 5	23.9828	24.1794	24.4767	24.2718	23.7117	23.7569	23.4384	23.2946	23.3252	23.9861	23.7447	23.3192	23.7656	24.0804	23.7377	23.8893	23.7358	23.9736	23.087	22.7598
P40064	NUP157	Nucleoporin NUP157	22.068	21.8882	19.2037	21.1191	21.8402	21.1803	21.8363	22.1903	22.4106	22.4446	22.5888	23.0171	23.2718	23.3492	23.6913	23.2053	23.6927	23.7914	24.089	24.1554
P40066	GLE2	Nucleoporin GLE2	24.6013	24.1347	24.3519	23.9217	23.8351	23.8795	23.4375	23.6925	23.9568	23.6678	23.889	23.7301	24.0079	24.0419	24.0076	23.8585	23.9612	24.0017	23.9785	24.1075
P40069	KAP123	Importin subunit beta-4	30.2827	29.2169	30.1179	30.1606	29.9604	29.9647	29.8882	29.9203	29.8096	29.7643	29.5919	29.7028	29.4941	29.4507	29.5113	29.439	29.4948	29.5105	29.5664	29.6202
P40070	LSM4	U6 snRNA-associated Sm-like protein LSm4	26.3225	26.3615	26.6214	26.1951	26.0642	25.9772	26.1092	26.1691	26.0867	26.1179	26.1189	25.8727	26.2152	26.2831	26.0578	26.3217	26.2582	26.1376	25.9951	26.0025
P40072	SLX8	E3 ubiquitin-protein ligase complex SLX5-SLX8 subunit SLX8	21.1298	19.1982	20.7133	19.9732	19.7995	17.2579	17.2931	17.0137	21.0283	16.4977	16.49	19.078	17.0256	17.5871	17.8936	17.8837	17.2781	18.1307	18.344	18.1176
P40075	SCS2	Vesicle-associated membrane protein-associated protein SCS2	29.0324	29.0634	29.2858	28.8474	29.0233	28.9797	29.0879	29.0396	28.4158	28.5733	28.5237	28.3489	28.8454	29.0016	28.7338	29.0023	29.1552	29.1557	29.0052	28.9706
P40076	YER121W	Uncharacterized protein YER121W	17.2015	20.2612	20.4933	18.427	21.2961	20.6717	20.8012	20.9382	20.1381	20.9336	18.7991	18.7835	20.1484	20.8292	20.658	19.2821	20.6868	21.4545	21.0088	20.5418
P40078	NSA2	Ribosome biogenesis protein NSA2	21.3828	18.6187	19.0368	21.1716	21.028	21.5607	20.7809	17.7219	20.6787	20.0929	19.4774	20.949	19.6529	18.709	19.8699	19.4917	17.8417	20.8199	20.3358	20.4833
P40079	LCP5	U3 small nucleolar ribonucleoprotein protein LCP5	26.1085	26.19	26.5028	25.9905	25.2957	25.2912	25.3433	25.3117	23.69	23.9118	24.0514	23.9247	23.5824	24.0763	23.2398	23.7159	23.3517	23.5571	22.6311	22.7992
P40080	VFA1	VPS4-associated protein 1	25.4573	21.0145	19.3784	26.4867	24.5756	23.7472	23.3042	23.3438	23.911	25.7483	25.1751	24.9127	24.8724	25.4499	24.6939	25.2762	24.3265	24.9981	24.6746	24.8164
P40081	YER134C	Putative magnesium-dependent phosphatase YER134C	25.1109	25.314	25.9346	25.1184	25.4496	25.3997	25.4422	25.4235	25.4927	25.6558	25.6342	25.3809	26.103	26.3351	25.9597	26.271	26.2838	26.1718	26.0411	25.9792
P40083	YER137C	Uncharacterized protein YEL137C	21.68	21.5868	21.4574	21.2189	21.227	20.7604	20.9333	20.9826	20.1311	20.2161	18.7777	19.8077	20.5727	20.9093	20.5895	20.9144	20.5867	20.3594	19.6129	20.1732
P40084	RTR1	RNA polymerase II subunit B1 CTD phosphatase RTR1	23.1582	23.3795	23.2397	23.0878	23.6549	23.5353	23.4295	23.5702	23.2259	23.1476	23.2291	23.1867	23.7657	23.687	23.629	23.8078	23.9993	23.9369	23.8079	23.7219
P40086	COX15	Cytochrome c oxidase assembly protein COX15	17.4629	18.0786	18.4675	17.8717	18.734	21.3805	17.8435	17.7239	21.1049	21.4613	20.8867	22.1669	21.6398	21.5284	22.0982	21.3176	21.5605	21.7265	22.2717	22.1106
P40087	DDI1	DNA damage-inducible protein 1	25.8072	25.6946	26.2614	25.6288	26.1582	25.9555	26.0366	26.1829	25.899	26.0659	26.0019	25.8001	26.5168	26.4534	26.4611	26.6206	26.6494	26.4366	26.4381	26.5071
P40088	FTR1	Plasma membrane iron permease	20.6971	20.4802	18.3018	20.7073	21.5293	21.6871	21.457	21.5784	21.4495	21.6779	21.6378	21.5644	21.4575	21.6254	21.3044	21.6014	21.7758	21.7386	21.7721	21.8732
P40089	LSM5	U6 snRNA-associated Sm-like protein LSm5	26.9649	27.0624	27.3818	26.786	26.5378	26.2531	26.4832	26.5152	26.2535	26.4011	26.3987	26.1953	26.5627	26.8137	26.3917	26.7966	26.6242	26.5222	26.3359	26.2973
P40091	PEA2	Protein PEA2	24.642	25.1487	25.3129	25.0802	24.0612	25.0913	24.9418	25.1194	24.8942	23.9412	24.9206	24.8796	24.3848	24.5084	24.7479	24.8715	23.7468	24.5747	24.7457	24.7917
P40093	YER156C	UPF0160 protein YER156C	27.8268	27.7984	28.3055	27.8557	27.5172	27.6619	27.4176	27.445	27.2963	27.3102	27.2852	27.3962	27.7848	27.6924	27.8111	27.7159	27.7852	27.7542	27.8638	27.9189
P40094	COG3	Conserved oligomeric Golgi complex subunit 3	23.4348	23.1293	23.0602	22.9628	23.2075	23.1978	23.0387	23.1208	22.8912	23.1017	22.648	22.7155	22.218	22.7463	22.912	22.7929	22.7591	22.9515	22.803	22.7702
P40096	BUR6	Negative cofactor 2 complex subunit alpha	25.2846	25.4628	25.6688	25.3068	25.5319	25.5092	25.6873	25.5998	25.6425	25.7375	25.7192	25.6055	25.8393	26.0279	25.6574	26.0398	26.0081	25.9203	25.6889	25.6674
P40098	FMP10	Uncharacterized mitochondrial membrane protein FMP10	24.0622	23.6884	22.0447	23.3338	23.7515	23.8185	23.7653	24.0336	25.0516	25.1617	25.1032	25.0689	25.3083	25.3376	25.4413	25.4002	24.9708	25.1907	25.2139	25.1609
P40099	FAU1	5-formyltetrahydrofolate cyclo-ligase	21.9583	22.2775	21.6523	22.4018	22.6195	22.6734	22.6419	22.1452	22.835	22.9193	22.9352	22.344	22.7804	22.8471	23.011	22.9411	23.1885	23.1034	22.8206	23.0856
P40106	GPP2	Glycerol-1-phosphate phosphohydrolase 2	26.5973	27.3009	27.6676	27.1317	28.168	28.0709	28.1802	28.1861	27.5878	27.6748	27.6484	27.3441	28.4686	28.6405	28.3013	28.6101	27.377	27.2726	27.1233	27.134
P40150	SSB2	Ribosome-associated molecular chaperone SSB2	28.6411	28.5354	29.4176	28.5793	27.8341	27.6988	27.6918	27.7034	27.0003	26.9552	26.9261	26.8788	26.8261	26.9393	26.7032	26.8395	27.0254	26.8658	26.9322	26.9994
P40151	MGS1	DNA-dependent ATPase MGS1	21.0232	20.6111	18.0425	20.3839	22.2983	21.0141	20.6582	20.663	20.4292	20.6067	20.599	20.6464	20.5704	20.1393	20.8257	22.9615	23.057	23.4515	23.4209	23.1414
P40154	IES2	Ino eighty subunit 2	23.9925	24.2442	23.8959	24.0744	23.9477	24.2894	24.442	24.7852	22.7549	23.4952	23.5862	23.8336	23.4964	23.6847	22.4792	22.919	23.846	22.9524	22.4328	23.6798
P40155	PEX17	Peroxisomal membrane protein PEX17	21.842	18.7892	19.4497	22.5546	22.4213	22.57	22.1939	22.3415	19.6164	21.8156	21.9858	22.3159	21.9127	21.772	22.0636	21.3972	21.3601	21.7091	20.1869	19.8066
P40157	VID27	Vacuolar import and degradation protein 27	24.148	24.8524	20.9576	23.7244	24.8132	25.1862	25.3717	25.4454	25.8842	25.8861	25.6	25.6082	25.7569	25.7889	25.8525	25.7741	26.2176	26.1236	25.9558	26.059
P40159	YNL208W	Uncharacterized protein YNL208W	27.7053	27.8676	28.4816	27.5633	27.4275	27.2713	27.4762	27.4794	27.4401	27.6544	27.729	27.5079	27.3479	27.6432	27.2339	27.6247	27.0428	26.8759	26.749	26.7375
P40160	RIO2	Serine/threonine-protein kinase RIO2	26.4048	26.5247	26.7541	26.4655	26.4351	26.4457	26.385	26.4797	25.1745	25.2888	25.3211	25.2567	25.1116	24.9412	25.2473	25.0762	24.7235	24.7093	24.8471	24.6099
P40161	RTT106	Histone chaperone RTT106	24.7518	24.6956	25.2693	24.6303	24.6252	24.6978	24.8727	24.7061	24.5469	24.5611	24.3213	24.3735	24.6941	24.8589	24.6527	24.8752	24.6136	24.7351	24.5461	24.5487
P40164	PSY2	Serine/threonine-protein phosphatase 4 regulatory subunit 3	20.925	21.4473	18.2915	20.7511	20.9191	20.8923	20.8272	20.7991	21.8436	21.6562	21.8153	21.8216	21.1748	21.9348	21.422	22.0398	22.4439	21.9592	21.8365	21.9309
P40165	YNL200C	NAD(P)H-hydrate epimerase	23.1941	23.2672	22.2402	23.1364	23.3454	23.0885	23.0982	23.0961	24.9347	25.0294	25.093	24.9454	24.922	25.0548	24.9546	25.1817	25.1306	25.1031	24.9291	25.033
P40168	YNL195C	Uncharacterized protein YNL195C	17.4825	19.2886	18.9967	17.6858	18.8212	19.6706	18.217	20.3988	19.3742	20.5422	20.6889	19.488	20.9048	20.8236	20.9869	21.6222	18.5642	19.9733	19.7368	20.0001
P40169	YNL194C	Uncharacterized plasma membrane protein YNL194C	20.2066	19.9517	17.9952	19.777	18.887	18.712	19.0686	18.7416	23.1001	23.3054	23.2478	23.1946	23.4655	23.564	23.563	23.7226	23.7448	23.8086	23.7132	23.7385
P40185	MMF1	Protein MMF1, mitochondrial	30.0497	30.2983	30.4996	30.0569	30.7896	30.4935	30.785	30.6619	30.8484	30.9349	30.944	30.7048	30.6605	30.8654	30.5389	30.8633	30.725	30.6489	30.4462	30.4375
P40186	PCL7	PHO85 cyclin-7	17.8116	16.6992	20.0446	18.1379	20.6126	20.1533	20.35	19.2289	21.4239	20.9739	21.5676	21.3939	20.7294	19.7499	21.086	20.6183	22.0259	21.9852	22.6152	22.4348
P40202	CCS1	Superoxide dismutase 1 copper chaperone	25.8948	27.0158	27.0462	26.8172	27.0598	26.7994	27.0924	27.0466	26.3829	26.6543	26.5794	26.3267	26.2349	26.4745	26.1002	26.4256	26.1757	26.2119	25.9775	25.8784
P40204	SMX2	Small nuclear ribonucleoprotein G	19.9081	20.2172	19.6462	19.7242	19.1815	19.3382	19.2672	19.511	18.9444	19.0621	18.9707	18.7667	19.3217	19.4322	18.97	19.5173	19.146	18.9297	17.6578	19.0131
P40207	YMR134W	Uncharacterized protein YMR134W	20.4179	20.6534	20.9935	19.8165	20.759	21.8721	21.901	20.8862	21.7349	22.1449	21.7331	21.5644	19.9243	19.0871	20.608	18.7994	21.0923	21.4449	21.004	20.5341
P40208	GID8	Glucose-induced degradation protein 8	23.3963	23.1174	22.8078	23.3646	23.3834	23.4051	23.9024	23.6446	24.5227	24.5982	24.3325	24.0484	24.4511	24.3907	24.386	24.4184	24.2583	24.251	24.4253	24.3985
P40210	SIP5	Protein SIP5	23.5783	21.2988	15.7125	21.096	24.1526	24.1089	23.9593	23.7018	24.3004	24.1367	24.1818	23.9257	24.7126	24.606	24.6352	24.7699	24.4327	24.3049	24.333	24.2555
P40212	RPL13B	60S ribosomal protein L13-B	22.5333	22.2933	26.0846	26.4174	21.0955	26.225	21.1691	24.9228	25.4402	24.9363	24.8995	26.1917	25.1681	24.1165	25.4038	24.1531	23.0104	24.1964	25.0729	25.1543
P40214	YMR144W	Uncharacterized protein YMR144W	22.2587	22.0089	21.7659	20.7581	19.2285	20.8004	19.5462	19.5048	17.9228	19.0916	19.8691	19.6562	17.348	18.4289	18.4231	20.0257	19.4536	19.7859	18.8747	19.4892
P40215	NDE1	External NADH-ubiquinone oxidoreductase 1, mitochondrial	22.2773	24.4713	24.7047	22.5895	22.0217	23.1064	23.8272	24.5406	24.8898	24.1908	25.2197	25.2701	24.9574	25.2585	25.5372	24.9969	24.9352	25.0405	25.4055	25.4182
P40217	TIF34	Eukaryotic translation initiation factor 3 subunit I	28.4241	28.4867	28.9727	28.4104	28.0147	27.8495	28.0716	28.065	27.2834	27.4021	27.3366	27.17	27.3741	27.5029	27.2045	27.4932	27.3063	27.2961	27.1316	27.1331
P40218	YMR147W	Uncharacterized protein YMR147W	22.6074	22.6948	23.0602	23.3953	23.2377	23.3034	23.1183	22.7473	23.0641	23.1711	23.0058	23.1606	22.7217	22.4313	22.7861	22.266	22.6094	22.2448	22.6476	22.1655
P40260	MEP1	Ammonium transporter MEP1	19.5418	21.0754	19.9988	19.794	23.7109	23.4067	21.9289	23.6332	24.4163	24.4742	23.1889	24.4597	22.6402	22.7474	23.649	23.7695	22.3738	22.205	23.3385	23.4097
P40302	PRE5	Proteasome subunit alpha type-6	27.7084	27.5082	28.0107	27.4904	27.9931	27.9627	27.8688	27.8623	27.5863	27.4651	27.3318	27.4281	27.641	27.3327	27.6645	27.4832	27.4983	27.4967	27.6266	27.7237
P40303	PRE6	Proteasome subunit alpha type-4	26.1446	25.97	26.4953	26.0024	26.5767	26.6197	26.4734	26.4949	26.479	26.257	26.1924	26.3443	26.263	25.829	26.3587	26.0448	26.2956	26.2736	26.4707	26.6069
P40308	TGL3	Lipase 3	19.9664	23.8947	24.1968	23.7806	23.5127	23.6982	23.1207	23.5942	24.0457	23.9472	23.8297	24.2884	24.0579	23.9381	24.0818	23.8191	24.0724	24.0599	24.3291	24.2579
P40312	CYB5	Cytochrome b5	25.7234	25.508	25.8865	25.3269	24.5612	24.2293	24.5582	24.5697	23.9332	23.9928	23.9314	23.6235	22.8747	22.9956	22.7178	22.9421	23.6097	23.5697	23.3116	23.309
P40317	SOK1	Protein SOK1	23.1436	22.657	19.3326	20.7863	23.2176	22.147	22.9823	22.9671	23.4903	23.1377	23.3834	23.5787	24.2737	24.5325	24.1185	24.4018	23.9056	23.5576	23.7866	23.6406
P40318	SSM4	ERAD-associated E3 ubiquitin-protein ligase DOA10	20.3837	17.6659	18.7239	21.3979	21.0727	21.5777	21.1524	21.1708	18.8676	18.6455	20.3017	20.7024	20.5917	19.7495	21.0802	19.7625	19.2116	19.4691	20.7764	20.7423
P40319	ELO3	Elongation of fatty acids protein 3	19.9028	20.2673	18.7933	20.9392	20.6013	20.9384	20.4027	20.3975	19.718	19.6585	18.9641	19.7249	19.9374	18.7727	20.2007	19.129	19.0651	19.6134	20.0583	20.1504
P40325	HUA1	Proline-rich protein HUA1	22.5333	23.0623	23.2728	23.1213	22.1636	22.8536	22.3118	22.226	23.1233	23.1507	23.2368	23.1906	23.2308	23.5431	23.3298	23.1235	22.5332	22.9744	22.3878	22.9309
P40327	RPT2	26S proteasome regulatory subunit 4 homolog	28.4126	28.3498	28.7615	28.3025	28.2244	28.2311	28.2472	28.178	27.9248	28.0924	27.9181	27.9668	28.1071	28.222	27.9115	28.0545	27.9501	27.8689	27.7729	27.8159
P40328	YTA6	Probable 26S proteasome subunit YTA6	21.8937	21.8083	18.8961	22.0367	22.5039	22.459	22.1092	22.424	22.7859	23.0908	23.1085	23.1472	23.2223	23.0962	23.2846	23.2155	23.1384	23.1821	23.1313	23.1653
P40335	PEP8	Carboxypeptidase Y-deficient protein 8	19.4023	20.0023	17.9832	17.3507	18.5011	19.5161	19.3959	20.2123	21.5622	21.1986	21.0457	21.402	21.9949	21.8295	22.3203	21.9049	22.3332	22.5217	22.7748	22.9295
P40339	RFC4	Replication factor C subunit 4	24.9323	24.0219	23.5777	24.3745	24.3847	24.841	24.2934	23.9268	25.0599	24.9435	24.7815	25.0997	24.9723	24.6158	25.0686	24.5782	24.7179	24.7764	25.3231	25.3908
P40340	YTA7	Tat-binding homolog 7	24.5066	23.7664	23.7959	24.2279	24.1624	23.7743	23.8554	23.5099	23.714	24.3936	24.0207	24.0368	24.4781	23.9557	24.5125	24.1337	23.717	23.8395	24.5152	24.2059
P40341	YTA12	Mitochondrial respiratory chain complexes assembly protein YTA12	24.8678	24.4188	24.1883	24.4337	24.4927	24.5614	24.6973	24.5739	25.3994	25.4069	25.4318	25.3046	25.5454	25.4841	25.5551	25.629	25.0832	25.0579	25.3629	25.5546
P40343	VPS27	Vacuolar protein sorting-associated protein 27	25.067	24.8663	24.9477	24.8255	25.2294	25.1685	25.2311	25.1953	25.2708	25.6271	25.5667	25.1501	25.6544	25.8486	25.431	25.8032	25.3775	25.4458	25.5136	25.147
P40344	ATG3	Autophagy-related protein 3	21.8391	21.4637	21.1119	21.7948	22.2666	22.2385	22.0231	21.9316	22.7814	22.7962	23.0727	22.7444	23.2479	23.6937	23.1617	23.5524	23.1072	23.1109	22.8193	22.858
P40345	LRO1	Phospholipid:diacylglycerol acyltransferase	22.2273	21.7723	20.2621	20.8558	22.713	22.8991	22.3142	22.3529	22.6305	22.6844	22.6818	22.8679	22.2586	22.1674	22.8928	22.1266	22.8126	22.9262	23.1315	22.8503
P40347	LTP1	Low molecular weight phosphotyrosine protein phosphatase	25.7394	26.19	26.4072	26.0108	26.0719	25.9103	26.0673	26.0893	25.3029	25.108	25.2734	25.1053	24.6298	24.881	24.4496	24.6844	25.0683	24.8828	24.8068	24.8382
P40348	RFC2	Replication factor C subunit 2	26.5341	26.2941	26.8106	26.4561	26.3579	26.4027	26.2159	26.1527	26.196	26.1394	26.1168	26.2064	26.1552	25.9671	26.1646	25.998	26.1208	26.0824	26.1953	26.2232
P40354	NTA1	Protein N-terminal amidase	23.3266	22.7397	22.8844	21.7854	23.8116	23.5989	23.8736	23.9049	23.0763	23.4776	23.1681	23.0243	23.5196	23.599	23.3361	23.2966	23.6352	23.588	23.4534	23.5369
P40356	PGD1	Mediator of RNA polymerase II transcription subunit 3	22.1673	22.6887	22.7517	22.223	22.1544	21.7764	22.1859	22.218	21.6282	22.0405	21.8354	21.705	21.4841	21.8632	21.8107	21.7322	22.1636	21.6562	21.7765	21.7226
P40357	SEC9	Protein transport protein SEC9	25.4183	25.3566	25.4196	25.0658	25.067	24.8464	25.0703	25.343	24.3537	25.0002	24.5508	24.1527	24.8808	24.8398	24.6236	25.0254	24.7642	24.3694	24.3253	23.9835
P40358	JEM1	DnaJ-like chaperone JEM1	18.6624	17.2178	18.5895	16.9502	18.3033	17.101	18.0646	17.0056	19.0904	18.6303	16.0942	14.5042	15.4097	19.2894	15.6234	18.6428	19.2139	15.7459	19.1873	14.8492
P40359	PSF2	DNA replication complex GINS protein PSF2	21.5504	21.4783	21.1874	21.6961	22.0663	21.6293	22.0735	21.4165	20.0583	20.5395	20.5998	20.0408	20.2458	20.2719	20.2687	20.5865	20.8299	21.1415	20.3595	19.7764
P40360	ARG2	Amino-acid acetyltransferase, mitochondrial	22.3107	21.8329	21.661	22.633	23.5654	23.5867	23.6172	23.5386	24.037	24.1889	24.144	24.2971	24.2077	24.2028	24.3826	24.1671	24.2506	24.2103	24.4128	24.5021
P40361	YJL070C	Inactive deaminase YJL070C	20.6568	20.3292	19.6555	19.1793	20.0223	19.9139	20.3584	19.2843	20.1703	20.1444	20.4044	20.5348	20.2374	20.0582	19.3975	19.8055	17.7776	20.8118	19.9308	20.3728
P40362	UTP18	U3 small nucleolar RNA-associated protein 18	21.0625	21.1166	22.0404	21.1927	20.5076	20.4545	20.675	20.7586	20.2756	20.106	19.9549	20.1218	19.3465	19.6219	18.8853	20.0035	20.1102	19.9031	19.8901	19.8224
P40363	YJL068C	S-formylglutathione hydrolase	26.1946	26.4399	26.0617	26.2643	26.4286	26.1673	26.2465	26.2903	26.2243	26.1473	26.1196	26.043	26.2327	26.2985	26.067	26.2962	26.4535	26.3489	26.3007	26.3888
P40364	MPM1	Mitochondrial peculiar membrane protein 1	25.0147	25.1105	24.9994	25.0276	25.2025	25.0253	25.1002	25.1174	25.4934	25.7731	25.7394	25.7039	25.7971	26.1181	25.8428	26.1136	25.5807	25.5641	25.3334	25.3248
P40366	DLS1	Protein DLS1	22.3045	22.6914	21.4697	22.2436	24.187	23.6234	24.2504	23.8267	23.1049	23.3619	23.344	21.9514	23.5733	24.2772	23.2626	23.9069	23.9501	23.5938	23.7582	22.9364
P40367	LAS21	GPI ethanolamine phosphate transferase 2	18.2953	19.8222	20.0114	20.1296	20.3311	19.9139	20.4154	20.3948	20.3454	20.2888	20.3252	20.0546	19.9916	19.6007	19.5879	19.8956	20.3502	20.1537	20.3256	20.4223
P40368	NUP82	Nucleoporin NUP82	24.9588	24.9653	24.3467	24.6623	23.6841	24.9636	24.0384	24.8664	24.6734	24.5968	25.3818	25.3265	24.6917	25.1699	25.445	25.2373	24.9574	25.4758	25.6341	25.0139
P40413	CCT5	T-complex protein 1 subunit epsilon	28.0866	27.9159	27.9585	27.9959	27.8915	27.8012	27.8054	27.7489	27.4302	27.7699	27.6922	27.6492	28.0545	28.1121	27.9658	28.0343	27.7131	27.6415	27.705	27.2674
P40414	TPM2	Tropomyosin-2	26.6176	27.2247	27.516	26.9258	27.1193	26.9004	27.0588	26.9838	26.8224	26.6677	26.9281	26.5683	26.5417	26.8866	26.5237	26.9007	26.6684	26.6435	26.4794	26.3023
P40416	ATM1	Iron-sulfur clusters transporter ATM1, mitochondrial	18.092	16.1798	20.4785	14.3052	19.0012	19.2387	19.0124	18.0828	20.55	20.7556	20.8334	20.0654	20.5365	20.5882	20.8592	21.0032	20.8115	20.952	20.5306	19.5208
P40422	RPC10	DNA-directed RNA polymerases I, II, and III subunit RPABC4	25.4378	25.6638	24.6822	25.0824	24.9401	25.2332	24.9599	25.0806	24.7143	24.3505	24.2212	24.5228	24.5786	24.4896	24.3792	24.2109	23.9295	24.4359	23.5268	23.9562
P40433	PFK26	6-phosphofructo-2-kinase 1	17.7005	21.4776	22.4907	22.1396	20.9555	21.1482	22.7	21.8918	23.2827	23.4376	23.3446	23.4856	23.6779	23.2967	23.3112	23.7073	23.3633	23.6777	23.5727	23.8825
P40438;P40890			17.6259	17.0118	18.3489	18.5118	19.4918	18.5186	19.02	20.5763	20.5848	21.104	20.4581	20.9143	19.1539	16.6708	18.4877	20.3598	20.5742	20.8101	20.9882	20.885
P40449	YIL161W	Uncharacterized protein YIL161W	22.3477	19.5842	19.2731	22.1625	21.4087	22.0926	21.9795	21.6322	21.4835	21.5657	22.3325	22.3599	22.0545	19.1712	21.006	19.7231	20.7509	21.7204	20.7598	21.036
P40452	COA1	Cytochrome c oxidase assembly factor 1	21.1776	18.8554	19.8827	19.9504	21.4359	22.1851	21.462	21.7479	21.9861	22.0628	21.6839	22.0025	22.4955	21.2003	22.6771	21.8633	21.6168	21.7545	22.133	22.0245
P40453	UBP7	Ubiquitin carboxyl-terminal hydrolase 7	19.9026	18.2638	17.511	19.101	21.0805	20.4904	21.1294	20.6191	21.2728	21.3844	21.4064	21.4186	22.2417	22.1804	22.4103	22.1426	22.3748	22.2772	22.4501	22.5584
P40454	RRD1	Serine/threonine-protein phosphatase 2A activator 1	22.2916	22.4303	23.4443	23.2199	22.6529	22.7072	22.4233	22.8267	22.9342	22.7822	22.6633	22.6555	22.9813	22.9996	22.9993	23.128	23.0851	22.9595	23.0416	23.1299
P40457	MLP2	Protein MLP2	24.2089	24.2508	23.9345	24.1814	24.4833	24.6675	24.9341	24.2939	24.2664	24.396	24.317	24.2368	24.2879	24.7204	24.1994	24.4902	24.4511	24.4439	24.3683	24.3755
P40458	ATG32	Autophagy-related protein 32	18.605	19.7932	18.2152	18.5771	17.725	19.0931	19.4063	17.4976	19.0163	19.4777	19.4961	19.5537	20.476	20.9584	19.8714	21.0164	21.4906	20.8309	21.1646	21.1092
P40459	PAN6	Pantoate--beta-alanine ligase	23.3234	23.0653	22.3497	23.182	23.8135	23.9915	23.7071	23.7008	23.784	23.3429	23.3753	23.6669	23.605	23.0832	23.9532	23.2242	23.3102	23.562	23.9085	24.1096
P40460	NDC80	Kinetochore protein NDC80	22.2244	19.1834	17.475	18.7837	21.4856	21.9275	18.3768	20.2038	21.4534	20.7678	21.3708	21.6891	22.2392	22.1213	21.9214	22.0249	22.4529	22.0305	22.1815	21.6563
P40462	TMA108	Protein TMA108	25.7297	24.9751	25.5805	25.5929	24.843	25.2188	24.7453	24.8715	26.1416	25.9979	25.9321	26.0036	25.959	25.8238	26.0838	25.8953	25.9673	25.9293	26.1119	26.2313
P40463	VHS2	Protein VHS2	24.639	24.2711	23.9388	24.0109	23.8795	23.9442	24.1449	24.0979	24.3016	24.605	24.6147	24.3402	24.4524	24.7089	24.3033	24.5878	24.2424	24.3118	24.0778	24.1299
P40466	FKH1	Fork head protein homolog 1	23.4923	23.8233	23.9273	23.7662	21.3256	19.5993	22.9557	22.4948	22.4414	22.5611	19.8429	18.2609	19.3885	22.5145	18.8658	18.4675	22.7284	22.9666	22.5499	22.7355
P40467	ASG1	Activator of stress genes 1	21.9559	21.9612	21.8666	21.7834	21.7085	21.4941	21.2427	20.5715	22.3691	22.4886	22.5478	22.0262	22.6229	22.3352	22.4889	22.688	22.5612	22.7494	22.5328	22.8025
P40468	TAO3	Cell morphogenesis protein PAG1	22.1866	21.7743	19.4825	19.1079	21.993	22.0121	22.1408	22.3477	22.0556	23.0953	22.4096	21.9945	22.7764	22.0949	21.9702	23.2223	22.1118	21.8775	22.2536	22.227
P40469	MET18	DNA repair/transcription protein MET18/MMS19	23.9726	23.8312	23.5231	23.3572	23.6818	23.9825	23.6347	23.7857	24.7794	24.6321	24.563	24.6174	24.8356	24.6952	24.8123	24.8804	24.4448	23.8495	24.0884	24.1598
P40471	AYR1	NADPH-dependent 1-acyldihydroxyacetone phosphate reductase	25.168	25.1823	25.1438	25.3011	25.2478	25.6095	25.1385	25.1011	25.5755	25.5669	25.5707	25.7402	25.6481	25.3697	25.8633	25.5142	25.8093	25.9276	26.1943	26.1324
P40472	SIM1	Probable secreted beta-glucosidase SIM1	23.2068	24.1179	24.7313	23.8516	22.9016	22.7454	22.7161	22.546	23.247	23.1092	23.2779	22.901	22.6515	22.5236	20.1642	22.5732	23.8828	23.6239	23.575	23.6037
P40474	QDR2	Quinidine resistance protein 2	18.5203	20.3189	18.3679	17.9792	18.8073	17.8443	17.7689	17.5132	21.8932	16.9394	19.315	22.1269	18.5502	18.6631	22.3337	17.4889	17.7692	21.7121	22.7552	22.5201
P40476	PRM5	Pheromone-regulated membrane protein 5	22.7572	22.7308	23.2323	22.7459	22.0755	22.1777	22.7933	22.9923	17.3393	16.9897	19.236	18.6809	19.1304	22.2413	20.6651	20.1628	19.8726	17.3818	18.2679	18.7844
[truncated: 1,873 more rows]
