# Supplementary material for: Enhanced metabolic entanglement emerges during the evolution of an interkingdom microbial community
Source: Nat Commun. 2024 Aug 22;15:7238. doi: 10.1038/s41467-024-51702-1 (PMC11341674; doi:10.1038/s41467-024-51702-1)
Supplement: Supplementary file 10 — Supplementary Data 7 [file 41467_2024_51702_MOESM10_ESM.xlsx]

## Sheet: SC_proteomics_ EcRH+
Supplementary Data 7. Original S. cerevisiae proteomics data for Fig. 2i and Supplementary Fig. 6
			Normalised log2(protein intensity)
proteinName	geneName	proteinDescription	ScA #1	ScA #2	ScA #3	ScA #4	ScΔEG#1	ScΔEG#2	ScΔEG#3	ScΔEG#4	ScΔEGT#1	ScΔEGT#2	ScΔEGT#3	ScΔEGT#4	ScCF269 1#1	ScCF269 1#2	ScCF269 1#3	ScCF269 1#4
A5Z2X5	YPR010C-A	UPF0495 protein YPR010C-A	25.2423	24.8891	25.0892	24.9481	25.2982	25.1846	25.2285	25.1915	24.5831	24.5808	24.5741	24.542	25.3958	25.3319	25.4509	25.7358
kanMX		kanMX resistance	29.3492	29.2525	29.2332	29.2348	29.1252	29.0451	29.0027	29.0784	28.0432	28.1349	28.0992	28.0858	29.1204	29.1302	29.1581	29.2101
mTurquoise2		fluorescent label	30.2741	30.1928	30.187	30.1026	30.2187	30.1874	30.1871	30.168	29.8288	29.7802	29.6971	29.8213	29.9517	29.9598	29.9398	30.0752
O13297	CET1	mRNA-capping enzyme subunit beta	27.3984	27.4353	27.3825	27.373	27.4012	27.3555	27.4065	27.3404	27.4752	27.6205	27.6048	27.5699	27.4822	27.3823	27.2891	27.7239
O13516	RPS9A	40S ribosomal protein S9-A	24.1298	24.0103	24.0273	24.1973	24.242	24.0885	24.1759	24.2548	24.664	24.6506	24.6666	24.7848	23.944	23.791	23.9156	23.8103
O13525	COQ4	Ubiquinone biosynthesis protein COQ4, mitochondrial	22.7715	22.2464	23.0045	21.7263	22.7337	22.8124	22.8566	22.0341	21.8464	22.0057	23.003	22.7025	23.0584	22.5981	23.6149	22.6342
O13539	THP2	THO complex subunit THP2	24.6987	24.4532	24.4902	24.561	24.5323	24.383	24.7794	24.9479	24.6412	24.5945	24.7013	24.6893	24.6669	24.399	24.3011	24.6527
O13547	CCW14	Covalently-linked cell wall protein 14	23.5201	23.3127	23.2495	23.3834	23.0464	23.2668	23.2629	23	22.5652	22.6675	22.6437	23.1215	22.7021	22.6024	22.6406	22.5858
O13563	RPN13	26S proteasome regulatory subunit RPN13	26.9835	26.9766	26.9276	26.9253	27.0531	27.0819	27.0688	26.97	26.686	26.7184	26.7858	26.7866	26.6799	26.796	26.7631	26.8631
O13577	DIF1	Damage-regulated import facilitator 1	21.895	22.0793	22.4259	22.5474	21.8362	21.236	20.0199	22.9155	19.6442	19.8163	19.3854	22.1313	22.386	21.9301	22.2699	19.9772
O13585	YPR089W	Dilute domain-containing protein YPR089W	24.1565	24.4756	24.0613	24.3442	24.5205	24.5843	24.5267	24.3356	24.1803	24.7775	24.7744	24.7378	24.4945	24.6844	24.6207	24.3532
O14455	RPL36B	60S ribosomal protein L36-B	31.4759	31.4175	30.431	31.595	30.6229	30.422	30.5971	30.5896	30.4542	30.2891	30.1674	30.4682	29.7131	29.6644	29.7732	30.8793
O14467	MBF1	Multiprotein-bridging factor 1	29.88	29.663	29.7571	29.8756	29.8193	29.9544	29.9552	29.857	29.3904	29.275	29.2338	29.3293	29.522	29.5486	29.5681	29.9391
O43137	YBR085C-A	Uncharacterized protein YBR085C-A	27.9117	27.8	27.7825	27.7987	27.917	27.8789	27.9017	27.6649	27.1831	27.2803	27.3256	27.2232	27.2308	27.285	27.1192	27.2177
O60200	MDM35	Mitochondrial distribution and morphology protein 35	22.4618	22.457	22.4363	22.7062	22.8356	22.5977	22.7973	22.3947	22.7251	22.1912	22.4756	22.6459	22.6758	22.6477	22.6655	22.6043
O74700	TIM9	Mitochondrial import inner membrane translocase subunit TIM9	26.5118	26.3439	26.4015	26.5552	26.4	26.4099	26.4102	26.32	26.5544	26.5941	26.5331	26.6225	27.0073	27.0062	26.9837	27.3595
P00044	CYC1	Cytochrome c iso-1	25.7274	25.7124	25.714	25.8844	25.3212	25.3359	25.2668	25.208	25.2292	25.0684	25.0886	25.1447	25.5348	25.5234	25.485	25.3103
P00045	CYC7	Cytochrome c iso-2	23.9513	23.9912	23.8116	23.8464	24.6146	24.5733	24.552	24.5926	24.1065	24.2027	24.1037	24.1924	25.5923	25.5188	25.5184	25.4715
P00127	QCR6	Cytochrome b-c1 complex subunit 6	24.1999	24.6087	24.2575	24.061	25.5473	25.4157	25.3612	25.0842	24.7582	25.0153	24.8342	25.08	24.8649	25.2214	24.9115	19.2289
P00128	QCR7	Cytochrome b-c1 complex subunit 7	27.1687	26.989	26.9378	26.7196	27.7815	27.7703	27.7659	27.752	23.76	23.7499	23.8522	23.9045	27.8996	27.9068	27.8611	27.9978
P00175	CYB2	Cytochrome b2, mitochondrial	24.3318	24.5342	24.5667	24.628	24.2099	24.4194	24.3367	24.5013	24.526	24.7444	24.5506	24.6268	25.148	25.0566	25.0444	25.0997
P00330	ADH1	Alcohol dehydrogenase 1	33.082	33.1811	33.1244	33.3621	33.6557	33.6708	33.7037	33.7607	34.4573	34.4248	34.3949	34.4571	33.6002	33.6103	33.649	33.7032
P00331	ADH2	Alcohol dehydrogenase 2	31.4418	27.7231	27.768	27.8703	28.1617	28.1343	28.1484	28.3369	28.9341	28.7779	28.9018	29.0034	28.1139	31.8867	28.1999	28.7024
P00358	TDH2	Glyceraldehyde-3-phosphate dehydrogenase 2	28.0735	28.947	28.8978	28.815	28.8323	29.1737	28.8872	28.9509	29.6741	29.6839	29.6176	29.6165	27.7602	28.3404	28.2705	28.959
P00359	TDH3	Glyceraldehyde-3-phosphate dehydrogenase 3	32.0824	32.4724	32.3267	32.2714	32.5905	32.3847	32.4307	32.402	32.4424	32.4764	32.443	32.4198	31.693	31.854	31.7395	30.684
P00360	TDH1	Glyceraldehyde-3-phosphate dehydrogenase 1	33.6891	33.6306	33.5993	33.1442	32.7757	32.741	32.7365	32.7352	30.8965	30.8175	30.7997	30.8228	31.7448	31.6315	31.7122	31.9389
P00410	COX2	Cytochrome c oxidase subunit 2	26.1615	25.9357	25.9403	25.6049	26.5575	26.4925	26.5087	26.4314	23.1661	23.0091	22.8941	22.782	26.4465	26.3445	26.4819	26.6948
P00424	COX5A	Cytochrome c oxidase polypeptide 5A, mitochondrial	24.0922	24.2778	24.2396	24.0446	24.917	24.7904	24.8602	24.6565	21.0765	21.2898	20.9938	21.002	25.1541	25.0926	25.2048	24.8291
P00425	COX5B	Cytochrome c oxidase polypeptide 5B, mitochondrial	27.2449	26.7897	26.8394	26.636	26.9501	26.8841	26.8571	27.0171	25.2089	24.313	24.2023	25.1624	26.4684	26.283	26.3999	26.3027
P00427	COX6	Cytochrome c oxidase subunit 6, mitochondrial	27.6529	27.3793	27.445	27.4618	27.6981	27.6971	27.6663	27.6921	26.8869	26.946	26.8805	26.9423	27.7029	27.7131	27.7393	27.5874
P00431	CCP1	Cytochrome c peroxidase, mitochondrial	28.5447	28.6027	28.6031	28.6678	28.7543	28.8286	28.7888	28.7477	28.5373	28.6232	28.6014	28.638	28.2753	28.4138	28.3443	28.4843
P00445	SOD1	Superoxide dismutase [Cu-Zn]	31.7719	31.6067	31.6908	31.8187	31.654	31.6332	31.7556	31.696	31.698	31.6915	31.5582	31.6297	31.2852	31.2769	31.254	31.5657
P00447	SOD2	Superoxide dismutase [Mn], mitochondrial	28.7881	28.8154	28.7515	28.6155	28.9489	28.8971	28.897	28.6993	28.0979	28.2456	28.2614	28.2418	28.4593	28.5408	28.4462	28.5821
P00498	HIS1	ATP phosphoribosyltransferase	29.1331	29.2507	29.2048	29.3064	29.391	29.4308	29.4787	29.4076	29.6469	29.6562	29.7359	29.7464	30.5362	30.5967	30.612	30.6338
P00546	CDC28	Cyclin-dependent kinase 1	27.9184	27.9285	27.8923	27.9357	27.7885	27.734	27.7825	27.7179	27.6266	27.5089	27.4945	27.5425	27.3036	27.3002	27.3137	27.3668
P00549	CDC19	Pyruvate kinase 1	33.1824	33.1794	33.1907	33.0891	33.0239	32.9805	33.0022	33.0368	33.5051	33.3837	33.4293	33.4177	33.2036	33.1348	33.2634	33.0818
P00560	PGK1	Phosphoglycerate kinase	35.9301	35.8783	35.8668	35.8725	35.8592	35.8539	35.8389	35.8784	35.7759	35.7872	35.7317	35.7517	34.5354	34.5349	34.5399	34.7603
P00572	CDC8	Thymidylate kinase	24.6806	24.5757	24.628	24.7287	24.4529	24.5766	23.8302	24.0654	24.3759	24.2472	24.4539	24.3272	24.4351	24.3448	24.2758	23.6086
P00724	SUC2	Invertase 2	23.9388	23.9412	23.9529	24.0388	23.8815	23.9216	23.7259	23.6797	24.2784	24.1131	23.7207	24.1491	23.5829	23.5467	23.3074	23.979
P00729	PRC1	Carboxypeptidase Y	28.2651	28.2862	28.2404	28.0887	28.3232	28.2648	28.2587	28.1184	27.7667	28.0274	27.9959	27.8756	27.6345	27.7731	27.5705	27.4353
P00812	CAR1	Arginase	28.0611	28.1403	28.1888	28.2876	29.7353	29.7975	29.7954	29.7821	30.4154	30.5274	30.5309	30.5373	29.4821	29.5358	29.5194	29.6914
P00815	HIS4	Histidine biosynthesis trifunctional protein	30.8043	30.8464	30.839	31.0458	30.9477	31.0121	31.0377	31.0083	31.6911	31.7453	31.6808	31.7197	30.592	30.7412	30.717	30.7688
P00817	IPP1	Inorganic pyrophosphatase	32.3655	32.3415	32.3452	32.3532	32.4072	32.3955	32.4179	32.4071	32.1641	32.2752	32.256	32.2362	31.699	31.7365	31.709	31.7859
P00830	ATP2	ATP synthase subunit beta, mitochondrial	31.6686	31.7062	31.6696	31.5293	31.7486	31.7029	31.7019	31.6722	31.2329	31.2642	31.2076	31.2588	31.5811	31.6338	31.6036	31.7423
P00890	CIT1	Citrate synthase, mitochondrial	30.8483	30.8495	30.8072	30.8137	30.525	30.5748	30.5404	30.4884	30.3258	30.4852	30.4632	30.4063	30.9722	31.0317	30.9916	31.0427
P00899	TRP2	Anthranilate synthase component 1	29.3077	29.3437	29.3195	29.4701	29.2841	29.3184	29.3288	29.2739	29.5048	29.4889	29.4191	29.4266	29.9087	29.9414	29.9414	30.0353
P00912	TRP1	N-(5'-phosphoribosyl)anthranilate isomerase	25.0922	25.1747	25.1853	25.2236	25.0677	24.9943	25.1074	25.0225	24.9721	25.127	25.1117	25.0418	24.4061	24.8862	24.7329	24.3749
P00924	ENO1	Enolase 1	33.8736	33.7614	33.7976	33.4454	33.2853	33.2396	33.2471	33.441	32.464	32.411	32.2891	32.3625	32.6094	32.5469	32.6077	32.9818
P00925	ENO2	Enolase 2	34.7348	34.9613	35.0014	35.0708	34.7719	34.9485	34.8853	34.9601	34.9097	34.8829	34.812	34.8497	33.8636	34.059	34.0533	34.1382
P00927	ILV1	Threonine dehydratase, mitochondrial	28.6566	28.6558	28.5504	28.6844	29.0175	29.0442	29.03	29.0099	29.2113	29.2942	29.207	29.3509	29.6914	29.8079	29.7292	29.9075
P00931	TRP5	Tryptophan synthase	30.4696	30.6048	30.5825	30.6768	30.5112	30.5296	30.5071	30.5036	30.564	30.6193	30.5678	30.5022	30.2586	30.2987	30.2992	30.244
P00937	TRP3	Multifunctional tryptophan biosynthesis protein	27.7687	27.91	27.7315	28.0204	27.83	27.8803	27.842	27.7295	28.3627	28.3534	28.3627	28.402	28.5242	28.6076	28.5813	28.6424
P00942	TPI1	Triosephosphate isomerase	33.4187	33.598	33.5337	33.5016	33.4088	33.465	33.4402	33.4438	33.3817	33.5035	33.4436	33.4896	32.9518	33.1556	33.1027	33.1538
P00950	GPM1	Phosphoglycerate mutase 1	34.6342	34.6062	34.569	34.5607	34.5007	34.528	34.4941	34.5252	34.2408	34.3452	34.2897	34.2807	33.8962	33.9468	33.8977	34.0656
P00958	MES1	Methionine--tRNA ligase, cytoplasmic	29.1622	29.0777	29.1992	29.372	29.3491	29.3589	29.3316	29.3146	29.5438	29.5214	29.4756	29.4736	29.4211	29.4255	29.4466	29.5288
P01094	PAI3	Protease A inhibitor 3	24.7833	24.5163	24.5747	24.2168	24.6995	24.5105	24.5596	24.4348	23.9781	23.8678	23.6943	23.8167	23.8775	23.8227	23.5893	24.1615
P01097	INH1	ATPase inhibitor, mitochondrial	26.3393	26.1809	26.2065	25.7336	26.3981	26.2414	26.2652	26.2755	25.7732	25.7626	25.708	25.9323	26.3378	26.2859	26.2933	26.4998
P01119	RAS1	Ras-like protein 1	25.4212	25.5047	25.3626	25.4461	25.3972	25.3202	25.3066	25.2173	25.2004	25.0254	25.1034	25.1456	25.2745	25.2632	25.2117	24.9876
P01120	RAS2	Ras-like protein 2	27.7136	27.5839	27.6465	27.6386	27.5778	27.574	27.6161	27.5341	27.694	27.6022	27.5899	27.6428	27.6812	27.6364	27.6595	27.8466
P01123	YPT1	GTP-binding protein YPT1	28.4636	28.43	28.4988	28.4775	28.3547	28.4437	28.4377	28.4171	28.3504	28.3476	28.471	28.4047	28.3275	28.2429	28.3329	28.4898
P02293;P02294			31.9956	31.9305	31.906	31.9275	32.0352	31.9981	32.0536	32.0163	31.7825	31.7185	31.6774	31.7627	32.0023	32.0587	32.0512	32.2811
P02309	HHF1	Histone H4	30.3826	30.5862	30.3999	30.4221	30.6451	30.4701	30.5899	30.5937	30.2324	30.4681	30.2711	30.6481	30.5385	30.544	30.5678	30.5278
P02381	VAR1	Ribosomal protein VAR1, mitochondrial	22.6453	22.3285	22.4897	22.4639	22.5301	22.5207	22.5412	23.0537	21.2955	21.4185	21.6643	22.2319	22.6047	22.611	22.7161	23.2762
P02400	RPP2B	60S acidic ribosomal protein P2-beta	30.4384	30.3159	30.3522	30.5125	30.5323	30.4606	30.4558	30.4363	30.3083	30.3711	30.3163	30.2861	29.8455	29.775	29.7771	29.9879
P02406	RPL28	60S ribosomal protein L28	31.3081	31.3316	31.3319	31.5165	31.5301	31.4485	31.5312	31.5008	31.5141	31.5703	31.4724	31.4642	30.813	30.872	30.86	30.7317
P02407;P14127			32.5827	32.3954	32.3969	32.621	32.6931	32.646	32.7172	32.7371	32.4716	32.4319	32.3785	32.4908	31.7718	31.7856	31.7796	31.87
P02557	TUB2	Tubulin beta chain	30.1168	30.1684	30.0743	30.1636	30.1313	30.097	30.1039	30.0533	29.7852	29.8834	29.8655	29.868	29.6351	29.6952	29.6627	29.695
P02829	HSP82	ATP-dependent molecular chaperone HSP82	30.1365	29.8487	29.8213	29.8398	29.7897	29.7169	29.8263	29.534	28.9877	28.8045	28.982	28.6592	28.6411	28.5746	28.682	28.9611
P02992	TUF1	Elongation factor Tu, mitochondrial	28.1924	28.24	28.1386	28.2271	28.2645	28.1175	28.1506	28.2438	28.4643	28.4839	28.511	28.5466	28.7248	28.6985	28.7514	28.8679
P02994	TEF1	Elongation factor 1-alpha	34.3361	34.3476	34.314	34.3489	34.3322	34.3089	34.3381	34.3146	34.4654	34.4141	34.4471	34.4379	34.1313	34.0935	34.1456	34.1266
P03069	GCN4	General control protein GCN4	22.9459	22.4416	22.6616	22.9845	21.6331	21.8437	21.5839	19.6289	21.5126	21.4204	20.8779	21.2854	22.4459	22.4857	22.5838	22.4652
P03871	REP1	Partitioning protein REP1	23.1823	23.6022	23.4579	23.4542	23.799	23.7075	23.8391	23.467	23.7277	23.8989	23.9615	23.9617	23.0685	23.3874	23.3249	21.9165
P03872	REP2	Partitioning protein REP2	25.5891	25.9263	25.7743	25.7007	26.1601	26.0801	26.0773	25.8617	25.8032	25.9497	26.0072	25.8771	24.455	24.9206	24.593	23.6378
P03874	CBP2	Cytochrome B pre-mRNA-processing protein 2	22.3239	22.2509	22.1588	22.3708	20.8077	22.272	22.0069	21.9797	22.4991	22.5128	22.4894	21.8363	22.1684	22.4236	22.2292	21.2498
P03965	CPA2	Carbamoyl-phosphate synthase arginine-specific large chain	31.6087	31.7288	31.6829	31.8586	31.9584	31.9803	31.9758	31.9282	32.2335	32.3752	32.3189	32.2933	32.1068	32.2552	32.1925	32.208
P04037	COX4	Cytochrome c oxidase subunit 4, mitochondrial	27.2858	27.2449	27.2492	27.1224	27.8514	27.8324	27.8538	27.777	26.9109	26.9341	26.8523	26.9742	27.9345	27.9488	27.9135	27.9174
P04039	COX8	Cytochrome c oxidase polypeptide VIII, mitochondrial	24.6375	24.2487	24.3337	24.1009	24.6516	24.6167	24.6823	24.6975	22.4177	21.9989	22.0749	22.0044	24.6897	24.5675	24.5346	25.0873
P04046	ADE4	Amidophosphoribosyltransferase	29.4853	29.4905	29.5168	29.6326	29.3091	29.3594	29.3458	29.3167	29.5295	29.5983	29.5897	29.6251	29.5819	29.6139	29.6173	29.8066
P04050	RPO21	DNA-directed RNA polymerase II subunit RPB1	27.6529	27.5888	27.6224	27.6453	27.7127	27.5814	27.6248	27.6489	27.9769	27.9969	28.0182	27.9807	28.2035	28.1691	28.2492	28.2865
P04051	RPO31	DNA-directed RNA polymerase III subunit RPC1	22.9483	22.9653	22.9174	22.7537	24.0223	22.9842	22.8233	24.0516	23.2918	24.4973	23.2903	23.4305	23.6129	23.6536	23.7417	23.5995
P04076	ARG4	Argininosuccinate lyase	30.5867	30.8642	30.7699	30.9085	30.7108	30.7925	30.7763	30.7612	31.0785	31.2015	31.1575	31.2114	31.1555	31.3523	31.2611	31.1312
P04147	PAB1	Polyadenylate-binding protein, cytoplasmic and nuclear	30.1342	30.1066	30.1071	30.1822	30.1658	30.1346	30.0984	30.1026	30.2375	30.2981	30.2322	30.2346	30.0527	30.0881	30.0855	30.1957
P04161	ADE8	Phosphoribosylglycinamide formyltransferase	26.1991	26.203	26.2026	26.3893	26.2951	26.3895	26.3276	26.3324	26.5697	26.4928	26.5162	26.5645	26.0513	26.155	26.1288	26.1696
P04449	RPL24A	60S ribosomal protein L24-A	26.8972	27.0919	26.9246	27.1601	27.1303	27.1029	27.1628	27.1768	26.9779	27.2058	27.2808	27.1272	26.8529	26.6104	26.7319	26.9121
P04456	RPL25	60S ribosomal protein L25	30.4004	30.3299	30.3287	30.4535	30.4764	30.4062	30.4735	30.4547	30.5234	30.4588	30.4087	30.5249	29.968	29.9071	29.9745	30.2095
P04650	RPL39	60S ribosomal protein L39	27.302	27.9891	27.6917	27.8969	28.2969	28.0569	28.0703	28.0308	28.1963	28.3418	27.7601	27.8516	26.8616	27.1206	27.0576	25.7913
P04710	AAC1	ADP,ATP carrier protein 1	21.7915	22.3514	21.268	22.188	22.3615	22.0968	22.4245	21.6386	22.2798	22.6588	22.4511	23.4871	22.9344	22.4236	23.0401	23.5003
P04786	TOP1	DNA topoisomerase 1	25.6032	25.2888	25.3927	25.7557	25.6748	25.495	25.6316	25.4254	25.742	25.5197	25.8632	25.7941	25.7145	25.7262	25.6141	25.4304
P04801	THS1	Threonine--tRNA ligase, cytoplasmic	29.6149	29.7179	29.6853	29.7779	29.8688	29.7753	29.8193	29.803	30.3457	30.2986	30.2711	30.3044	30.0167	30.0132	30.0872	30.1553
P04802	DPS1	Aspartate--tRNA ligase, cytoplasmic	29.8867	30.0224	29.929	30.056	29.9882	30.0215	29.9732	29.9501	30.2818	30.2201	30.2846	30.2784	30.036	29.9884	29.9987	29.9345
P04803	MSW1	Tryptophan--tRNA ligase, mitochondrial	25.2114	24.9319	24.8144	24.8381	24.8677	24.9099	24.8818	24.5142	24.667	24.4673	24.4358	24.4128	24.2948	24.3287	24.3186	24.1815
P04806	HXK1	Hexokinase-1	30.899	30.9684	30.9087	30.6971	31.2045	31.1717	31.1317	31.166	30.656	30.6752	30.6215	30.6847	30.4583	30.5186	30.5025	30.4455
P04807	HXK2	Hexokinase-2	32.0657	32.1123	32.0825	32.1921	32.1757	32.1896	32.1934	32.1429	32.3388	32.4743	32.4291	32.3791	31.8381	31.8578	31.8161	31.8201
P04817	CAN1	Arginine permease CAN1	20.3651	19.7781	20.7013	21.0909	22.1382	22.1154	21.9095	22.2211	24.8739	24.3746	24.7784	24.6915	25.654	25.1123	25.6027	24.4528
P04819	CDC9	DNA ligase 1	23.8839	23.8781	23.8464	23.8918	24.1576	24.0844	23.7378	24.2334	23.9769	23.9477	23.7409	24.0308	24.4798	24.3673	24.481	24.842
P04821	CDC25	Cell division control protein 25	24.4886	24.7016	24.4691	24.6803	24.8555	24.7308	24.784	24.568	24.7028	24.7356	24.5324	24.783	24.8552	24.9128	24.7952	24.2582
P04840	POR1	Mitochondrial outer membrane protein porin 1	31.6865	31.6011	31.5954	31.5116	31.5322	31.4877	31.4976	31.4503	31.373	31.3248	31.3272	31.342	31.9771	31.9664	31.9374	32.1535
P04911;P04912			31.9507	31.727	31.6993	31.8609	32.0614	32.0294	32.2915	32.1733	31.82	31.7239	31.7892	31.8324	32.1341	32.2599	32.1486	32.2655
P05030	PMA1	Plasma membrane ATPase 1	28.3097	28.9573	28.043	29.0764	29.359	29.324	28.2806	28.3891	29.9089	29.9411	29.7978	29.8302	29.6353	29.6584	29.6916	29.5956
P05150	ARG3	Ornithine carbamoyltransferase	29.1776	29.4611	29.3733	29.4774	29.2567	29.3311	29.2932	29.1918	29.5284	29.6767	29.6991	29.601	29.2949	29.4217	29.3676	29.4321
P05317	RPP0	60S acidic ribosomal protein P0	31.8865	32.0833	32.0655	32.1721	32.3185	32.3645	32.3242	32.2676	32.1134	32.2052	32.2023	32.1932	31.5486	31.6802	31.6467	31.7831
P05318	RPP1A	60S acidic ribosomal protein P1-alpha	23.0999	24.3962	23.8448	24.7155	26.6921	26.472	23.9977	26.1894	25.6761	25.3185	27.0293	26.1432	25.0211	25.7666	25.1139	23.8444
P05319	RPP2A	60S acidic ribosomal protein P2-alpha	29.8786	29.719	29.7886	29.9425	29.8768	29.8337	29.8659	29.8703	29.6653	29.5084	29.5098	29.5369	29.1665	29.104	29.09	29.3863
P05373	HEM2	Delta-aminolevulinic acid dehydratase	26.5475	26.6812	26.6295	26.7123	26.7392	26.6361	26.5347	26.5335	26.6938	26.8302	26.8916	26.8115	26.6703	26.6615	26.6358	26.7308
P05374	CHO2	Phosphatidylethanolamine N-methyltransferase	25.1781	25.6456	25.2086	25.548	25.6731	25.492	25.0442	25.5962	25.7078	25.4959	25.5821	25.2895	25.8759	25.7142	25.7834	25.2243
P05375	OPI3	Phosphatidyl-N-methylethanolamine N-methyltransferase	26.2961	26.1392	26.1386	26.1184	25.6403	25.5334	25.3675	25.3507	25.3954	25.3702	25.5072	25.5691	25.7365	25.7438	25.7546	25.9654
P05453	SUP35	Eukaryotic peptide chain release factor GTP-binding subunit	26.6034	27.0643	27.0194	27.1487	26.9291	27.0191	26.9946	26.8419	27.3475	27.3135	27.3487	27.3622	27.4021	27.4189	27.5319	27.3252
P05626	ATP4	ATP synthase subunit 4, mitochondrial	28.1839	28.0273	27.997	27.7588	28.443	28.4329	28.3584	28.4022	27.5935	27.5014	27.5335	27.6136	28.5054	28.4986	28.4973	28.5933
P05694	MET6	5-methyltetrahydropteroyltriglutamate--homocysteine methyltransferase	32.5758	32.6936	32.5242	32.4716	32.7139	32.5647	32.683	32.9106	33.1558	33.1713	33.0585	33.2291	33.0528	33.1253	33.0666	32.9787
P05737	RPL7A	60S ribosomal protein L7-A	31.3392	31.6043	31.3906	31.649	31.5548	31.5601	31.6478	31.6563	31.8507	31.8682	31.8665	31.9746	31.3489	31.1382	31.2704	30.3554
P05738	RPL9A	60S ribosomal protein L9-A	25.6264	25.3786	25.5223	25.5981	25.2272	25.3111	25.3726	25.4877	25.4373	24.871	24.8867	25.0984	25.078	24.9099	25.1139	25.9599
P05739	RPL6B	60S ribosomal protein L6-B	28.3109	28.4651	28.3815	28.5323	28.6394	28.5957	28.5906	28.5441	28.8112	28.8309	28.7726	28.8545	28.2092	28.1459	28.2057	28.0523
P05740	RPL17A	60S ribosomal protein L17-A	28.1747	28.1776	28.2269	28.3737	28.4341	28.4081	28.4244	28.4334	28.3413	28.3911	28.311	28.4092	27.7523	27.7052	27.8056	27.8859
P05743	RPL26A	60S ribosomal protein L26-A	28.4318	28.2951	28.3187	28.5528	28.4411	28.3607	28.4226	28.4367	28.3519	28.3589	28.2643	28.3094	27.8601	27.801	27.8565	27.9928
P05744	RPL33A	60S ribosomal protein L33-A	28.1419	28.1485	28.0921	28.2431	28.2268	28.181	28.1973	28.1862	28.0742	28.2321	27.9503	28.2804	27.476	27.394	27.5801	27.7176
P05747	RPL29	60S ribosomal protein L29	26.0691	26.0686	26.0806	26.3094	26.2406	26.1415	26.1536	26.2174	26.0292	26.0137	25.7814	26.0171	25.2061	25.2054	25.355	25.4078
P05748	RPL15A	60S ribosomal protein L15-A	27.3603	27.4813	27.4386	27.6876	27.518	27.4223	27.5284	27.6369	28.1822	27.9923	28.1161	28.1888	27.9724	27.5471	27.8615	27.7929
P05749	RPL22A	60S ribosomal protein L22-A	27.2988	27.0835	28.0963	27.2533	28.0314	27.0817	28.1086	27.1956	28.2408	26.8943	26.8407	26.8065	26.6051	27.6	26.7329	27.2358
P05750	RPS3	40S ribosomal protein S3	30.1456	30.3277	30.2047	30.3199	30.437	30.4317	30.4517	30.4239	30.6634	30.6961	30.743	30.8368	30.1866	30.0672	30.1814	30.286
P05755	RPS9B	40S ribosomal protein S9-B	22.8028	23.0056	22.9401	23.0096	23.0973	22.8897	23.2944	23.272	22.9099	22.8074	23.0171	23.1686	22.7513	22.4101	22.8058	22.8213
P05756	RPS13	40S ribosomal protein S13	31.0966	31.1755	31.1695	31.2484	31.363	31.3303	31.355	31.3455	31.3469	31.3718	31.393	31.4485	30.7778	30.7797	30.8334	30.971
P05759	RPS31	Ubiquitin-40S ribosomal protein S31	31.1253	31.0342	31.1622	31.2105	31.2384	31.1853	31.1845	31.3013	31.338	31.5458	31.169	31.349	31.1919	31.183	31.2846	31.0496
P05986	TPK3	cAMP-dependent protein kinase type 3	22.6119	23.4676	23.3831	22.728	22.6412	22.6241	22.8123	22.6913	22.6329	22.5967	22.8691	22.924	22.8375	23.2846	23.2828	22.4143
P06100	CDC36	General negative regulator of transcription subunit 2	24.9504	25.0063	25.0837	25.2226	25.2066	25.0998	25.1453	25.1779	25.1054	25.1942	25.1727	25.2156	24.7697	24.7186	24.7692	24.9495
P06101	CDC37	Hsp90 co-chaperone Cdc37	28.3601	28.3053	28.3399	28.4281	28.123	28.2069	28.2165	28.1519	27.9837	28.0226	27.896	27.9034	27.8414	27.9214	27.8711	28.0439
P06102	NOT3	General negative regulator of transcription subunit 3	26.2292	26.6299	26.4794	26.3562	26.4657	26.5541	26.5726	26.576	26.287	26.0584	26.2472	26.3762	25.8798	25.9489	25.9642	25.7199
P06103	PRT1	Eukaryotic translation initiation factor 3 subunit B	28.6828	28.7881	28.7521	28.8342	28.7594	28.7968	28.8089	28.7964	28.8497	28.8028	28.8212	28.8396	28.6365	28.7224	28.7754	28.8248
P06105	SCP160	Protein SCP160	30.4248	30.35	30.3698	30.4165	30.6426	30.5888	30.6107	30.6133	30.7587	30.7367	30.6753	30.7104	30.3216	30.3214	30.3756	30.4073
P06115	CTT1	Catalase T	28.2228	28.0749	27.9802	27.2937	28.2118	28.1335	28.1419	28.0046	24.4254	24.1422	24.1196	24.1814	28.3773	28.386	28.2901	28.4686
P06168	ILV5	Ketol-acid reductoisomerase, mitochondrial	31.4019	31.6791	31.5384	31.6292	31.9818	31.938	31.9402	31.9013	32.2195	32.3761	32.2524	32.4341	31.9923	32.311	32.0855	31.8399
P06169	PDC1	Pyruvate decarboxylase isozyme 1	34.1216	34.1547	34.1455	34.103	34.3843	34.4105	34.4872	34.4159	34.9929	35.0476	35.0066	34.9802	34.4256	34.4778	34.4321	34.4243
P06174	HEM4	Uroporphyrinogen-III synthase	24.775	25.1272	24.6955	25.1112	24.9488	24.9558	24.4147	24.9672	24.3604	24.8116	24.7823	24.8052	24.7807	24.9318	24.8221	25.1147
P06182	CYC3	Cytochrome c heme lyase	25.4775	25.3942	25.4085	25.3903	24.9827	25.0116	25.064	25.0312	25.1661	25.0383	24.9771	25.1045	25.3313	25.3624	25.293	25.3565
P06208	LEU4	2-isopropylmalate synthase	30.2195	30.2878	30.3037	30.4314	30.1598	30.2075	30.2289	30.1917	30.2445	30.2962	30.2455	30.3886	30.5799	30.8257	30.6864	30.701
P06242	KIN28	Serine/threonine-protein kinase KIN28	23.2155	22.9785	23.366	22.7859	22.6379	22.9661	22.9738	23.3566	24.5802	23.9417	24.3438	24.0384	25.1657	23.9774	24.7801	24.064
P06244	TPK1	cAMP-dependent protein kinase type 1	24.1039	23.7977	24.1362	23.5932	23.6257	23.816	23.7464	23.7524	23.8839	23.7273	23.7898	23.8521	24.2608	24.104	24.3001	24.7996
P06245	TPK2	cAMP-dependent protein kinase type 2	22.1781	23.7803	23.2747	23.1033	23.7523	23.6636	23.436	23.3572	23.1645	23.2596	23.2643	23.9182	23.8148	23.8914	23.5865	18.2625
P06367;P39516			31.7515	31.7841	31.7065	31.8987	31.8883	31.9101	31.9666	31.9505	32.0581	32.013	31.9374	32.0503	31.2484	31.2486	31.3288	31.4019
P06634	DED1	ATP-dependent RNA helicase DED1	29.2788	29.4515	29.4132	29.5342	29.6679	29.6967	29.6495	29.6589	29.7549	29.86	29.8214	29.6894	29.6124	29.6473	29.6771	29.6566
P06700	SIR2	NAD-dependent histone deacetylase SIR2	20.6006	21.1428	19.431	19.5728	20.6999	20.8721	20.6691	20.231	20.4019	20.5175	18.9401	21.2209	20.9995	21.1059	20.6737	20.317
P06701	SIR3	Regulatory protein SIR3	21.4425	22.4062	20.6559	21.744	22.5406	22.37	22.0833	22.0425	22.0856	22.4355	22.6802	22.3296	22.5053	23.0402	22.6879	22.3971
P06704	CDC31	Cell division control protein 31	25.753	25.595	25.6839	25.6666	25.6926	25.6148	25.5193	25.5549	25.5257	25.4989	25.3971	25.6339	25.4161	25.4614	25.4362	25.6853
P06738	GPH1	Glycogen phosphorylase	29.8189	29.7855	29.7529	29.2555	29.6544	29.5628	29.5787	29.634	28.7163	28.6218	28.692	28.7239	29.6434	29.5629	29.6441	29.7531
P06773	DCD1	Deoxycytidylate deaminase	20.2764	21.2531	21.3066	21.1215	20.4268	21.0921	20.8078	20.7995	20.1242	20.6457	20.7574	20.673	20.5495	20.4253	20.3705	19.166
P06774	HAP2	Transcriptional activator HAP2	23.4248	23.6035	23.2273	23.4889	23.3393	22.987	23.0418	23.2974	22.0526	22.5829	22.7428	23.1401	22.7535	22.7663	22.9376	23.5407
P06776	PDE2	3',5'-cyclic-nucleotide phosphodiesterase 2	18.1925	18.4053	18.2823	22.0224	21.7775	20.6675	20.6719	21.0892	22.339	22.3198	21.9473	22.3207	22.8684	22.3407	22.6579	18.3521
P06779	RAD7	DNA repair protein RAD7	22.848	22.8232	22.7913	22.7651	22.7076	22.7267	22.737	22.7108	22.5996	22.5662	22.5106	22.6229	22.7322	22.6711	22.614	22.2254
P06780	RHO1	GTP-binding protein RHO1	27.9222	27.9802	27.9843	28.0098	27.9546	27.9771	27.9748	27.9059	27.8404	27.8551	27.783	27.7986	27.6291	27.7817	27.7518	28
P06781	RHO2	GTP-binding protein RHO2	25.7374	25.7813	25.7568	25.6924	25.6799	25.6606	25.5709	25.5974	25.4896	25.5443	25.5679	25.5636	25.0191	25.4708	25.4998	24.967
P06782	SNF1	Carbon catabolite-derepressing protein kinase	26.0609	26.3523	26.394	26.3931	26.2723	26.4325	26.4422	26.3285	26.37	26.4444	26.4866	26.4871	26.5807	26.6724	26.6996	26.8798
P06785	CDC21	Thymidylate synthase	27.1618	27.0843	27.0476	27.0595	27.05	26.9409	26.9406	26.8966	26.5848	26.6981	26.6362	26.4995	26.4686	26.4326	26.4542	26.6882
P06786	TOP2	DNA topoisomerase 2	24.2147	24.795	24.171	24.2884	24.7928	24.4352	24.3701	24.6266	25.1942	25.0846	25.2375	25.0973	25.2442	25.3549	25.3672	24.3693
P06787	CMD1	Calmodulin	28.2507	28.0328	28.2489	28.2938	27.8173	28.1354	27.9676	27.9334	28.0327	27.6997	27.7216	27.6931	27.4274	27.4907	27.634	28.4548
P06839	RAD3	General transcription and DNA repair factor IIH helicase subunit XPD	19.3393	20.2424	20.93	20.57	19.0947	18.6592	20.4928	18.5634	20.5679	20.8681	18.6997	19.5562	20.861	21.6053	21.8628	19.8365
P06843	SPT2	Protein SPT2	23.922	23.7506	23.8795	23.93	23.8419	23.5014	23.6909	23.5617	23.7361	22.9393	22.2748	23.6391	23.6293	23.9145	23.8052	23.2479
P06844	SPT3	Protein SPT3	24.7145	22.7115	22.6569	21.7549	22.7545	22.5915	21.8733	21.936	22.2647	22.5287	22.8293	22.8988	22.4914	22.3365	22.1392	23.3871
P07143	CYT1	Cytochrome c1, heme protein, mitochondrial	26.9284	26.8185	26.6439	26.6264	27.3708	27.3605	27.3345	27.2067	26.9167	26.8704	26.8686	26.9421	27.6086	27.5815	27.4835	27.4767
P07149	FAS1	Fatty acid synthase subunit beta	31.4896	31.4966	31.4619	31.3613	31.3844	31.3165	31.3297	31.3513	31.4037	31.436	31.3873	31.3405	31.6027	31.5942	31.6576	31.708
P07170	ADK1	Adenylate kinase	31.3631	31.4404	31.487	31.5631	31.3035	31.4154	31.3925	31.379	31.2293	31.323	31.2093	31.1922	30.3722	30.5086	30.4863	30.5429
P07172	HIS5	Histidinol-phosphate aminotransferase	28.0207	28.009	28.0149	28.2137	28.1967	28.2276	28.2679	28.1957	28.8397	28.8502	28.8534	28.9785	28.8853	28.9355	28.9222	29.0382
P07213	TOM70	Mitochondrial import receptor subunit TOM70	29.0892	29.0754	29.0825	29.1773	29.1395	29.0849	29.1074	29.0531	28.9481	28.9728	28.9694	28.9522	28.9492	28.9992	28.9395	28.9564
P07236	MST1	Threonine--tRNA ligase, mitochondrial	22.6714	23.9146	23.4806	22.7668	23.6549	23.4334	23.6856	23.2468	23.3885	23.7363	23.6176	23.7407	23.7463	23.4826	23.5144	22.2175
P07244	ADE5,7	Bifunctional purine biosynthetic protein ADE5,7	29.8362	29.8993	29.8366	29.9304	29.9916	29.9945	29.9912	29.9676	30.4344	30.4827	30.4386	30.4218	30.1104	30.108	30.1134	30.1224
P07245	ADE3	C-1-tetrahydrofolate synthase, cytoplasmic	30.2662	30.3485	30.3094	30.3519	30.3557	30.3617	30.353	30.4109	30.7787	30.8791	30.7898	30.8403	30.3866	30.4356	30.445	30.5654
P07246	ADH3	Alcohol dehydrogenase 3, mitochondrial	30.0413	30.1154	30.0595	30.2995	30.2515	30.2711	30.2779	30.2447	31.006	30.9733	31.0026	31.0387	30.6244	30.6189	30.6598	30.8141
P07248	ADR1	Regulatory protein ADR1	22.4476	22.1236	22.1509	22.6339	21.3147	21.163	21.348	21.4491	19.7308	20.6222	20.8841	21.5857	22.3494	22.1622	22.2333	22.5698
P07250	ARG82	Inositol polyphosphate multikinase	21.4153	20.8687	21.3075	21.259	20.9209	21.1151	21.1065	21.355	21.4749	21.0849	21.0396	21.087	21.2278	18.4422	18.5275	18.6884
P07251	ATP1	ATP synthase subunit alpha, mitochondrial	30.7045	30.7258	30.6617	30.5354	30.7141	30.7182	30.7087	30.6423	30.6454	30.583	30.6099	30.6633	31.1357	31.0722	31.1155	31.0952
P07253	CBP6	Cytochrome B pre-mRNA-processing protein 6	26.3103	26.2097	26.214	26.3496	26.213	26.1342	26.2551	26.2951	26.1257	25.9587	25.9027	26.0633	26.4082	26.3146	26.3281	26.4585
P07255	COX9	Cytochrome c oxidase subunit 7A	25.5174	25.4585	25.3299	25.0262	25.9535	25.9296	25.899	25.8255	24.1045	24.2443	24.1892	24.1735	25.6184	25.4847	25.6507	26.3229
P07256	COR1	Cytochrome b-c1 complex subunit 1, mitochondrial	29.6714	29.5417	29.5507	29.4841	29.7751	29.7683	29.7702	29.7235	29.3033	29.3228	29.2336	29.3114	30.0388	30.0218	30.0391	30.387
P07257	QCR2	Cytochrome b-c1 complex subunit 2, mitochondrial	30.0906	30.0287	29.9875	29.8844	30.2296	30.1888	30.2105	30.1519	29.6987	29.702	29.6668	29.733	30.2339	30.2748	30.2508	30.4208
P07258	CPA1	Carbamoyl-phosphate synthase arginine-specific small chain	29.4081	29.4068	29.3761	29.613	29.4578	29.527	29.5538	29.5077	29.4091	29.4877	29.5686	29.3406	30.127	30.0952	30.2115	30.1639
P07259	URA2	Protein URA2	30.0435	30.1265	30.1232	30.0575	29.3749	29.299	29.429	29.3938	30.2059	30.2025	30.1937	30.1956	30.0179	30.0227	30.1031	29.9506
P07260	CDC33	Eukaryotic translation initiation factor 4E	28.7384	28.9094	28.8384	28.9001	28.928	28.9122	28.9204	28.8516	28.6565	28.8672	28.8008	28.8008	28.4263	28.465	28.3945	28.5613
P07261	GCR1	Glycolytic genes transcriptional activator GCR1	24.2754	23.5657	23.6103	21.4507	23.1765	23.4474	23.3817	23.5711	21.5269	22.9733	23.2433	23.3137	23.4675	23.3271	23.3999	24.9731
P07262	GDH1	NADP-specific glutamate dehydrogenase 1	29.8006	29.707	29.7126	29.7075	18.7662	20.4108	19.6987	19.9743	19.9977	19.7287	20.2455	19.4613	32.691	32.6358	32.6759	32.9091
P07263	HTS1	Histidine--tRNA ligase, mitochondrial	28.5808	28.6347	28.5946	28.687	28.7112	28.7092	28.7106	28.6955	28.9783	29.0497	28.9694	28.9191	28.447	28.5148	28.4636	28.5703
P07264	LEU1	3-isopropylmalate dehydratase	29.5938	29.6079	29.5712	29.6453	30.0784	30.1086	30.1571	30.4136	31.2335	31.1336	30.9483	31.4937	31.8831	32.0837	31.8328	31.7876
P07266	MRS1	Mitochondrial RNA-splicing protein MRS1	21.9838	22.7076	22.5703	22.1591	23.0165	22.9162	22.9368	20.5869	22.4978	22.8267	22.9912	23.0395	23.101	22.8749	23.0544	22.0871
P07267	PEP4	Saccharopepsin	30.0201	30.3143	30.3146	30.1432	30.5151	30.5309	30.4386	30.2958	30.1367	30.3913	30.2879	30.183	29.586	29.7764	29.5882	29.5413
P07269	PHO2	Regulatory protein PHO2	23.1379	23.2531	23.068	22.9845	23.3635	23.2583	23.1394	22.9533	23.0381	23.2851	22.8829	23.1688	23.1051	23.2638	23.2456	22.9848
P07273	DST1	Transcription elongation factor S-II	27.4564	27.305	27.3474	27.494	27.2375	27.2955	27.2841	27.2183	27.1227	27.1265	27.0298	27.0688	26.9374	26.9086	26.964	27.1614
P07274	PFY1	Profilin	27.9621	28.1562	28.1534	28.1961	27.8963	28.2339	28.2398	28.1954	27.8979	27.8886	27.947	27.988	27.2546	27.611	27.6489	27.6369
P07275	PUT2	Delta-1-pyrroline-5-carboxylate dehydrogenase, mitochondrial	26.8235	26.9173	26.8364	26.7555	27.259	27.2244	27.2283	27.1695	27.8261	27.785	27.6856	27.8527	27.6011	27.6668	27.6374	27.5822
P07276	RAD2	DNA repair protein RAD2	20.4775	21.2353	21.4514	20.4025	21.1365	21.5809	20.7211	21.5687	20.3715	20.8921	20.8163	20.7428	20.234	20.3174	20.6906	19.1912
P07277	ERG12	Mevalonate kinase	23.8595	25.1422	24.8635	25.094	25.0062	25.0525	25.1423	24.9311	25.4009	25.4672	25.4629	25.3355	25.1336	25.0715	25.0515	24.6162
P07278	BCY1	cAMP-dependent protein kinase regulatory subunit	28.6581	28.5909	28.5603	28.5853	28.4556	28.4242	28.4191	28.3948	28.1224	28.0662	28.0448	28.1328	28.2611	28.2731	28.2976	28.5031
P07280;P07281			32.2932	32.2534	32.3167	32.4822	32.2983	32.3926	32.3756	32.4131	32.2337	32.1999	32.1772	32.1738	31.4581	31.5495	31.5837	31.9472
P07283	SEC53	Phosphomannomutase	30.6182	30.658	30.567	30.6531	30.6169	30.6047	30.587	30.4189	30.2438	30.512	30.4626	30.309	29.756	29.8869	29.7491	29.7377
P07284	SES1	Serine--tRNA ligase, cytoplasmic	29.6677	29.8225	29.7024	29.8087	29.9547	29.9561	30.0077	29.9109	29.7983	29.9217	29.8824	29.8924	29.5928	29.7037	29.6664	29.7763
P07285	TRP4	Anthranilate phosphoribosyltransferase	28.0864	28.3348	28.4043	28.5662	27.8298	28.1678	28.128	28.0705	27.9244	27.9984	27.9904	28.0181	27.8491	28.1971	28.2474	28.3844
P07342	ILV2	Acetolactate synthase catalytic subunit, mitochondrial	30.239	30.2873	30.2728	30.3702	30.5522	30.5647	30.4972	30.5659	30.8691	30.858	30.8035	30.9482	31.0775	31.2491	31.1822	31.189
P07347	ARD1	N-terminal acetyltransferase A complex catalytic subunit ARD1	26.9247	27.0356	27.0225	27.0588	26.8741	26.972	26.9623	26.9353	26.7841	26.7672	26.8354	26.8318	26.7423	26.6253	26.8275	27.0389
P07560	SEC4	Ras-related protein SEC4	27.7132	27.4876	27.6261	27.6667	27.4295	27.3709	27.3455	27.3888	27.3944	27.2373	27.3492	27.344	27.3504	27.0926	27.2891	27.5674
P07702	LYS2	L-2-aminoadipate reductase	29.1102	29.1726	29.2214	29.3211	29.3071	29.3076	29.3304	29.3617	29.8605	29.8491	29.8272	29.8542	30.0439	30.0796	30.1515	30.1318
P07703	RPC40	DNA-directed RNA polymerases I and III subunit RPAC1	27.7335	27.7113	27.5509	27.8383	27.8026	27.775	27.6667	27.7836	27.6674	27.7369	27.6828	27.7405	27.5305	27.5206	27.5358	27.6422
P07806	VAS1	Valine--tRNA ligase, mitochondrial	30.1738	30.2327	30.2569	30.3349	30.3457	30.3118	30.3113	30.3563	30.6086	30.6447	30.576	30.5738	29.9975	30.0634	30.1767	30.1385
P07807	DFR1	Dihydrofolate reductase	24.2828	24.4186	24.1985	24.5489	23.9066	24.2626	24.4043	23.9502	24.1511	24.2553	23.9739	24.1582	23.4495	23.5377	23.6196	23.6556
P07884	MOD5	tRNA dimethylallyltransferase	22.4825	22.2172	23.1078	22.7773	22.5867	22.3253	22.2138	22.2432	23.516	23.6125	24.124	24.1908	23.1673	23.5249	24.2282	23.1902
P07991	CAR2	Ornithine aminotransferase	28.6926	28.9126	28.8153	28.5569	29.1788	29.1521	29.1271	29.185	29.3525	29.3175	29.2796	29.3456	28.9139	28.9459	28.8521	28.7372
P08004	CHS1	Chitin synthase 1	22.1322	21.8232	21.8235	21.8497	21.9026	21.8838	21.7866	21.8393	22.1296	22.0961	22.0288	22.1367	22.1336	22.0827	22.0856	21.9232
P08018	PBS2	MAP kinase kinase PBS2	24.1991	24.3068	24.0253	24.2786	24.3287	23.5407	24.1104	24.1444	24.5014	24.4477	24.3134	24.2594	24.2419	24.1232	24.0307	24.2013
P08067	RIP1	Cytochrome b-c1 complex subunit Rieske, mitochondrial	26.0594	26.1768	25.9899	25.8309	26.8684	26.7948	26.9508	26.8727	24.0765	24.1774	23.9472	24.1683	27.4699	27.4789	27.4767	27.1851
P08417	FUM1	Fumarate hydratase, mitochondrial	29.1783	29.1247	29.118	29.1545	29.0761	29.0826	29.0984	29.0359	28.7277	28.7953	28.7342	28.7385	28.5357	28.551	28.5653	28.7225
P08425	MSF1	Phenylalanine--tRNA ligase, mitochondrial	20.5731	20.8814	20.2433	20.746	22.5214	22.3127	21.1414	20.8714	22.1129	21.8292	21.8896	22.3596	22.0012	22.3841	21.9995	20.6225
P08456	CHO1	CDP-diacylglycerol--serine O-phosphatidyltransferase	24.902	25.3491	25.2123	24.9706	24.9848	24.9239	25.0052	24.9096	25.415	25.1837	25.1253	25.0875	26.058	25.9731	26.1285	24.812
P08465	MET2	Homoserine O-acetyltransferase	24.6192	25.121	24.5089	23.4693	25.5371	25.457	25.5711	26.0175	25.4668	25.4585	25.4492	25.6279	26.0969	26.0928	26.11	25.995
P08466	NUC1	Mitochondrial nuclease	24.7459	25.0755	24.9131	25.1266	25.3363	25.1036	25.1042	24.9254	25.5787	25.622	25.6015	25.6119	25.4662	25.7777	25.5992	25.1081
P08518	RPB2	DNA-directed RNA polymerase II subunit RPB2	27.6282	27.8045	27.6254	27.6963	27.7054	27.5944	27.6981	27.7212	27.9579	27.9491	27.9889	27.9508	28.0351	28.0162	28.0932	28.1967
P08524	ERG20	Farnesyl pyrophosphate synthase	28.95	29.0054	28.989	28.9689	28.7261	28.7143	28.7361	28.7054	28.7326	28.7749	28.8354	28.8297	28.6349	28.5418	28.6352	28.7582
P08536	MET3	Sulfate adenylyltransferase	26.164	26.1877	25.7658	22.418	27.2256	26.5321	27.0287	28.3427	27.9088	27.0644	26.7435	28.0507	28.4861	28.7175	28.5679	28.6055
P08539	GPA1	Guanine nucleotide-binding protein alpha-1 subunit	26.126	26.1729	26.0738	26.0426	26.2191	26.2099	26.2355	26.1773	26.3768	26.4732	26.4682	26.5307	26.4182	26.38	26.4556	26.018
P08566	ARO1	Pentafunctional AROM polypeptide	29.6577	29.703	29.7085	29.7509	29.5607	29.5082	29.559	29.5661	30.1206	30.1913	30.1282	30.1057	30.0115	30.0456	30.0972	30.0492
P08678	CYR1	Adenylate cyclase	25.2728	25.4311	25.3334	25.3363	25.3324	24.9788	25.3391	24.8565	25.3226	25.4225	25.518	25.3738	25.1736	25.2564	25.2061	25.1246
P08679	CIT2	Citrate synthase, peroxisomal	29.6831	29.7249	29.6838	29.6993	29.7685	29.8451	29.8185	29.7938	29.3479	29.5608	29.5035	29.3367	29.4472	29.5711	29.5329	29.4971
P08964	MYO1	Myosin-1	20.3156	20.5174	19.3767	20.0141	20.5701	20.7263	19.2132	20.4523	21.0325	20.621	21.7304	19.7498	16.9128	21.1172	19.5594	21.1605
P09032	GCD1	Translation initiation factor eIF-2B subunit gamma	22.4996	23.377	23.268	21.9875	21.6363	22.1771	22.0784	23.1619	23.5687	22.95	23.3203	23.8356	23.5061	23.4919	23.6796	23.8949
P09064	SUI3	Eukaryotic translation initiation factor 2 subunit beta	27.3676	27.5078	27.5306	27.692	27.6314	27.6814	27.7961	27.7317	27.6261	27.4901	27.6035	27.5907	27.4835	27.6078	27.6293	27.8299
P09232	PRB1	Cerevisin	28.8573	28.624	28.6801	28.3264	28.4204	28.5751	28.5915	28.6584	28.8332	28.6479	28.6781	28.7334	29.299	29.2721	29.3682	29.6294
P09368	PUT1	Proline dehydrogenase, mitochondrial	20.3101	21.4355	21.667	18.6624	24.3472	24.1774	24.2042	24.3419	26.5508	26.4126	26.453	26.7753	26.4088	26.5238	26.4104	26.6841
P09435	SSA3	Heat shock protein SSA3	25.8828	27.4778	27.4402	27.2233	26.1528	26.2933	25.6648	27.5269	24.5444	25.7225	27.0613	23.8828	23.6512	26.8306	26.5542	26.2246
P09436	ILS1	Isoleucine--tRNA ligase, cytoplasmic	30.6031	30.7023	30.6698	30.8491	30.8431	30.833	30.8362	30.8543	30.9289	30.9939	30.995	30.953	30.6123	30.6145	30.6106	30.6391
P09440	MIS1	C-1-tetrahydrofolate synthase, mitochondrial	27.1968	27.4273	27.2046	27.4317	27.4042	27.2976	27.4146	27.2813	27.6673	27.4564	27.6349	27.663	27.6094	27.5796	27.6775	27.7096
P09457	ATP5	ATP synthase subunit 5, mitochondrial	28.3687	28.3642	28.2821	28.0223	28.7277	28.6462	28.6735	28.5658	27.9321	27.8712	27.8581	27.9131	28.4416	28.5189	28.4591	28.3749
P09547	SWI1	SWI/SNF chromatin-remodeling complex subunit SWI1	24.7775	24.792	24.6864	24.5804	24.577	24.7639	24.6195	24.5331	24.7615	24.6921	24.72	24.9699	24.746	24.9483	25.0146	25.07
P09620	KEX1	Pheromone-processing carboxypeptidase KEX1	25.038	24.5653	24.7979	24.693	24.4379	24.6576	24.5999	24.7063	24.1887	24.1055	24.273	24.56	24.3076	23.718	24.3287	24.3377
P09624	LPD1	Dihydrolipoyl dehydrogenase, mitochondrial	28.7294	28.691	28.6614	28.684	28.7079	28.6988	28.7709	28.6999	28.9725	28.8341	28.8704	28.9332	29.0802	29.0421	29.079	29.1345
P09733	TUB1	Tubulin alpha-1 chain	28.6311	28.5752	28.4888	28.6287	28.6063	28.5902	28.588	28.5092	28.4932	28.651	28.5264	28.52	28.3384	28.4282	28.3198	28.4495
P09734	TUB3	Tubulin alpha-3 chain	26.8717	26.6756	26.7035	26.7021	26.6567	26.6649	26.6717	26.5656	26.5989	26.5987	26.5442	26.5096	26.2685	26.2283	26.2829	26.514
P09798	CDC16	Anaphase-promoting complex subunit CDC16	20.3321	20.0843	20.0292	20.2214	20.0707	20.0193	20.0507	19.8257	19.8849	19.9548	19.7791	19.914	19.912	19.8207	19.7438	19.6207
P09880	TRL1	tRNA ligase	23.7352	24.1392	23.53	23.4462	24.4174	24.1045	24.2125	24.1405	24.8327	24.9089	25.0608	24.8461	25.1211	25.0504	25.0485	24.4953
P09938	RNR2	Ribonucleoside-diphosphate reductase small chain 1	30.1136	30.2397	30.1735	30.1621	30.2318	30.3044	30.3101	30.2988	30.3874	30.5607	30.5843	30.4674	30.4546	30.4983	30.4585	30.3227
P09950	HEM1	5-aminolevulinate synthase, mitochondrial	25.2295	25.8236	25.4501	25.2041	25.8839	25.6066	25.7819	25.7311	25.7441	25.7888	25.9154	25.7968	25.7281	25.8273	25.8401	25.4947
P09959	SWI6	Regulatory protein SWI6	25.3484	25.197	25.2696	25.2977	25.258	25.233	25.2783	25.2532	25.2129	25.0183	24.9808	25.0497	25.1733	25.1257	25.2143	25.2013
P0C074	YSF3	RDS3 complex subunit 10	22.9601	22.8845	23.0132	22.9108	22.7169	22.7251	22.7227	22.8094	22.5826	22.2131	22.4528	22.482	22.4751	22.4138	22.5396	23.1573
P0C0V8	RPS21A	40S ribosomal protein S21-A	28.5393	28.6541	28.6123	28.7042	28.8389	28.8778	28.788	28.7439	28.5036	28.5748	28.5318	28.5091	27.9493	28.0141	27.9057	27.9186
P0C0W1	RPS22A	40S ribosomal protein S22-A	30.0813	30.1428	30.1036	30.2997	30.3039	30.2952	30.2936	30.2971	30.2071	30.2184	30.1334	30.1525	29.577	29.6049	29.6217	30.7618
P0C0W9;Q3E757			30.7494	30.7904	30.8477	30.9915	30.9559	30.9638	30.9386	30.9873	31.2057	30.9901	31.0914	31.1222	30.5486	30.526	30.5959	31.1388
P0C0X0;Q3E7X9			30.825	30.7426	30.7876	30.8854	30.8734	30.8729	30.8681	30.8593	30.5891	30.6266	30.6805	30.6667	30.0724	30.0068	30.0057	30.3092
P0C2H6;P0C2H7			30.8189	30.8726	30.82	30.9491	30.955	30.8938	30.9547	30.9343	30.9799	31.0164	30.9781	31.0966	30.4886	30.3556	30.4343	30.6229
P0C2H8	RPL31A	60S ribosomal protein L31-A	27.7501	27.8394	27.7567	27.997	28.118	28.0707	28.0638	27.9853	27.9046	28.02	27.9198	27.9854	27.1414	27.2276	27.2986	27.0878
P0C2H9	RPL31B	60S ribosomal protein L31-B	26.9788	26.8719	26.9539	27.1673	27.0684	27.1409	27.0925	27.0938	27.0668	27.1236	27.0425	27.0914	26.5611	26.5456	26.562	26.3475
P0C2J3			26.8181	29.8841	29.3584	26.9023	26.9659	29.3511	29.3361	26.212	27.5916	27.6877	27.8537	27.5703	26.3807	27.6329	28.2117	22.8886
P0C5N3	YGL041W-A	Uncharacterized protein YGL041W-A, mitochondrial	22.9225	23.9323	23.583	23.5351	24.0174	23.7282	23.6297	23.6191	23.3136	23.1701	23.2453	23.5157	23.7741	24.0119	23.8741	23.8603
P0CS90	SSC1	Heat shock protein SSC1, mitochondrial	31.6515	31.6687	31.6796	31.7992	31.5682	31.6573	31.6574	31.6348	31.7941	31.7228	31.7191	31.7536	31.1648	31.2492	31.2757	31.4052
P0CT04	PBI2	Protease B inhibitor 2	29.0755	29.015	28.8971	28.5725	28.5514	28.5148	28.5301	28.3588	27.6826	27.7793	27.7232	27.9278	28.0498	28.0986	28.0324	27.766
P0CX10;P0CX11;P42222			24.22	25.1686	25.1739	25.0456	25.1877	24.7073	24.5247	24.9842	24.9937	24.933	24.6439	24.0273	24.0905	24.0047	23.5763	23.7849
P0CX12;P0CX13;P43542;P53822			18.4997	21.225	18.4464	19.9776	22.5562	22.4049	23.0394	22.9708	26.074	25.652	25.2972	25.6188	23.3234	23.2618	25.5327	22.8387
P0CX23;P0CX24			31.9282	32.0225	31.9538	32.0764	32.2154	32.1354	32.1875	32.1522	32.2933	32.3886	32.2859	32.4249	31.8618	31.8657	31.9373	32.0045
P0CX25;P0CX26			29.2052	29.1685	29.1932	29.2798	29.2587	29.1853	29.3165	29.3629	29.4117	29.2543	29.2354	29.3946	28.9709	28.8913	29.061	29.2347
P0CX29;P0CX30			30.3009	30.7052	30.6125	30.7416	30.6878	30.7042	30.7295	30.7538	30.738	30.8577	30.8121	30.9248	29.9531	30.0254	30.0892	30.191
P0CX31;P0CX32			31.766	31.9111	31.8357	32.0197	32.0764	32.0028	32.0738	32.0728	31.9214	32.0022	31.7967	31.9861	31.1208	31.1844	31.2068	31.163
P0CX33;P0CX34			23.4926	24.3979	24.2591	24.8743	23.5291	24.9108	25.1933	24.9356	24.526	25.2359	24.7957	25.2587	22.1047	22.3502	23.0709	25.2525
P0CX35;P0CX36			32.7099	32.7977	32.7623	32.9339	32.9037	32.9228	32.9315	32.9455	32.9725	33.0635	33.0196	32.9991	32.271	32.3509	32.3689	32.4787
P0CX37;P0CX38			32.0691	32.1742	32.0524	32.2826	32.287	32.2155	32.2396	32.3258	32.2812	32.3451	32.2623	32.3518	31.6615	31.4863	31.6081	31.7475
P0CX39;P0CX40			30.6499	30.7277	30.6412	30.8327	30.9044	30.8512	30.9212	30.8685	31.0516	31.3443	31.2473	31.2322	30.6095	30.581	30.5852	30.7756
P0CX41;P0CX42			32.2037	32.2177	32.1895	32.361	32.4453	32.396	32.4347	32.4236	32.3462	32.4176	32.4051	32.3931	31.9141	31.8647	31.897	31.9691
P0CX43;P0CX44			31.5757	31.6054	31.5619	31.7697	31.7645	31.677	31.7355	31.7282	31.9977	31.9208	31.8262	32.0029	31.4937	31.427	31.5216	31.6462
P0CX45;P0CX46			31.715	31.7153	31.6477	31.871	31.8622	31.823	31.8642	31.8799	31.8376	31.9421	31.791	31.9404	30.9863	31.1169	31.0822	30.8816
P0CX47;P0CX48			29.481	29.6457	29.5428	29.7924	29.5887	29.5095	29.5816	29.6661	30.2096	29.9715	30.054	30.2394	29.5808	29.2975	29.5042	29.4072
P0CX49;P0CX50			30.2443	30.5013	30.293	30.4918	30.4357	30.4357	30.5108	30.5704	30.7826	30.7068	30.8376	30.9499	30.5087	30.238	30.4301	30.4598
P0CX51;P0CX52			31.2239	31.275	31.2216	31.329	31.4036	31.3404	31.3695	31.3786	31.2935	31.4399	31.3987	31.5182	30.9407	30.8409	30.9345	31.41
P0CX53;P0CX54			32.0782	32.1301	32.0958	32.2911	32.4161	32.3845	32.4499	32.4157	32.4563	32.3197	32.3396	32.4216	31.8209	31.8069	31.8429	31.8351
P0CX55;P0CX56			32.4084	32.4373	32.4104	32.5864	32.6002	32.5868	32.6246	32.5786	32.4876	32.5466	32.5529	32.5252	31.9761	31.9963	31.9906	32.0628
P0CX77;P0CX78;P0CX79;P0CZ17			22.587	24.05	22.4994	21.9443	30.7551	30.8731	30.804	31.0356	33.8998	33.8673	33.7876	34.0775	32.8941	32.965	32.9194	33.1728
P0CX80;P0CX81			20.9109	21.0909	20.7505	20.9906	20.6198	21.4729	20.851	21.5912	20.0228	21.7384	20.7558	20.6935	19.7133	20.3451	20.525	22.5176
P0CX82;P0CX83			30.8976	31.1495	30.9222	31.1883	31.2034	31.0805	31.1815	31.1466	31.1879	31.4184	31.3063	31.3232	30.4885	30.4036	30.4928	30.3819
P0CX84;P0CX85			31.9046	31.8712	31.8302	31.9849	32.1484	32.0727	32.0997	32.0748	32.0188	32.0473	31.9239	32.0082	31.227	31.2765	31.2598	31.1489
P10080	SBP1	Single-stranded nucleic acid-binding protein	29.3386	29.2942	29.3234	29.3838	29.2578	29.2698	29.2859	29.2392	29.1799	29.1093	29.0443	29.1585	28.8245	28.7917	28.8182	28.9083
P10081	TIF1	ATP-dependent RNA helicase eIF4A	31.1038	31.1404	31.1169	31.1766	31.2792	31.2789	31.2941	31.2984	31.5424	31.4905	31.542	31.5426	31.2894	31.2375	31.2909	31.3697
P10127	ADH4	Alcohol dehydrogenase 4	31.7526	31.69	31.5998	31.1014	30.881	30.8768	30.8361	30.6124	20.3315	22.5189	21.1806	21.3188	29.5116	29.4264	29.5129	29.8605
P10356	YER152C	Uncharacterized protein YER152C	24.1969	24.7463	24.5213	25.0748	25.1627	24.7515	25.0605	24.8447	25.5739	25.5019	25.561	25.4511	25.7685	25.8159	25.8253	25.4537
P10363	PRI1	DNA primase small subunit	24.5615	25.291	25.5994	25.2275	25.4044	25.3993	25.5312	25.0774	24.6463	25.6093	25.385	25.7119	24.7786	25.0405	25.2308	24.6897
P10507	MAS1	Mitochondrial-processing peptidase subunit beta	26.987	26.9681	26.936	27.08	26.9195	26.9694	26.8881	26.9478	26.9267	26.9535	26.8988	27.0026	27.0387	27.0494	26.9556	27.2645
P10566	MRS3	Mitochondrial RNA-splicing protein MRS3	21.9707	19.4871	22.3232	20.8978	19.4476	22.5409	22.304	19.2191	19.724	21.9735	22.0675	19.5519	21.7936	21.9392	22.6375	23.264
P10591	SSA1	Heat shock protein SSA1	32.5417	32.4611	32.4484	32.4063	32.6291	32.6469	32.6469	32.5922	31.754	31.7267	31.7275	31.7171	31.6782	31.6739	31.6466	31.8802
P10592	SSA2	Heat shock protein SSA2	31.6379	31.4602	31.5139	31.666	31.5068	31.5193	31.5387	31.5348	31.1277	31.0622	31.0418	31.0809	30.8241	30.7264	30.8289	31.0837
P10614	ERG11	Lanosterol 14-alpha demethylase	26.23	26.1022	26.273	26.1986	26.0395	25.9755	25.9881	26.2089	26.2225	26.0994	26.2484	26.184	26.2078	26.0505	26.1626	26.3654
P10622	RPP1B	60S acidic ribosomal protein P1-beta	28.9088	28.7914	28.9276	29.0101	28.9543	28.9427	28.9878	29.0294	28.6432	28.6721	28.6263	28.6718	28.2597	28.2645	28.2481	28.5159
P10659	SAM1	S-adenosylmethionine synthase 1	27.8176	27.7971	27.8896	27.8056	28.0836	28.1091	28.1514	28.3031	28.426	28.4108	28.4798	28.5126	28.5578	28.6085	28.6411	28.7398
P10662	MRP1	37S ribosomal protein MRP1, mitochondrial	25.9406	25.9785	25.9222	25.9259	25.9043	25.8388	25.8057	25.8332	25.9272	25.972	25.9345	26.0017	26.0821	26.0034	26.022	26.1811
P10664	RPL4A	60S ribosomal protein L4-A	28.4291	28.5934	28.557	28.6468	28.7696	28.731	28.7375	28.7531	28.7902	28.7525	28.7193	28.7774	27.958	27.9135	27.9068	27.5096
P10823	GPA2	Guanine nucleotide-binding protein alpha-2 subunit	25.469	25.632	25.5305	25.4288	25.7778	25.8322	25.7249	25.7624	25.8968	25.7975	25.7812	25.8749	26.7216	26.6231	26.622	26.6465
P10834	PET54	Protein PET54	23.3087	23.59	23.5177	24.2277	23.6484	23.5919	23.5529	22.767	23.5924	23.6101	23.7506	23.2198	23.4584	23.318	23.1657	24.4423
P10849	MTF2	Mitochondrial transcription factor 2	24.4319	24.0284	24.1146	23.9552	23.7367	24.1931	24.4137	24.4064	22.8694	23.5739	23.7784	23.735	24.1752	24.3769	24.3601	24.3507
P10862	RAD18	Postreplication repair E3 ubiquitin-protein ligase RAD18	22.5598	22.6923	22.3042	21.4327	21.7518	21.9163	22.1441	21.8515	22.7516	22.1972	22.3054	21.6275	21.954	20.2083	21.8414	19.3456
P10869	HOM3	Aspartokinase	28.5324	28.5657	28.5389	28.7134	28.5051	28.5432	28.5638	28.5003	28.725	28.8145	28.7543	28.8084	29.3162	29.4035	29.2913	29.3481
P10961	HSF1	Heat shock factor protein	23.5533	23.5273	23.6882	23.7458	23.289	23.4842	23.7882	23.6031	23.0871	22.781	22.8123	23.0008	23.0436	23.4089	23.1948	22.562
P10962	MAK16	Protein MAK16	24.4022	24.1926	23.8595	24.5402	24.3146	24.4619	24.4235	24.5796	24.1536	24.2748	24.0612	24.2455	23.9988	23.8518	24.0605	24.305
P10964	RPA190	DNA-directed RNA polymerase I subunit RPA190	27.143	27.2035	27.2854	27.3228	27.6106	27.4225	27.5914	27.7724	28.1652	28.2295	28.1554	28.1961	27.7779	27.7282	27.7301	27.7181
P11075	SEC7	Protein transport protein SEC7	26.9735	27.0927	27.1156	27.0654	27.3141	27.2952	27.2797	27.2413	27.6053	27.652	27.6502	27.5884	27.3521	27.3969	27.3771	27.1019
P11076	ARF1	ADP-ribosylation factor 1	27.3494	27.4593	27.4076	27.3822	27.4111	27.5078	27.4183	27.3995	28.2149	28.3856	28.5563	28.4836	27.1355	27.1327	27.1091	27.1534
P11154	PYC1	Pyruvate carboxylase 1	25.5507	25.6783	25.6474	25.9208	25.6149	26.2359	25.6253	26.22	26.5609	26.5052	26.4827	26.4437	26.1335	26.1961	26.5321	26.0032
P11325	NAM2	Leucine--tRNA ligase, mitochondrial	20.4724	21.0521	21.2532	21.4979	20.3176	21.7403	19.4542	20.3074	22.0735	21.9382	21.7073	22.0406	21.7589	22.2926	22.0726	23.0206
P11353	HEM13	Oxygen-dependent coproporphyrinogen-III oxidase	27.1133	27.0166	26.9779	26.9049	26.8764	26.8215	27.0205	27.2094	26.4207	26.4425	26.3609	26.2785	26.8403	26.8045	26.8547	26.7936
P11412	ZWF1	Glucose-6-phosphate 1-dehydrogenase	28.7991	28.8828	28.711	28.6542	28.8418	28.7758	28.7356	28.7815	28.8909	28.9469	28.8415	28.9071	28.716	28.7711	28.6736	28.6381
P11433	CDC24	Cell division control protein 24	23.771	24.6307	24.6455	23.6358	24.4287	24.6113	23.8515	24.4779	23.7401	23.7335	24.0534	24.7541	24.4798	23.4729	24.4398	24.5031
P11484	SSB1	Ribosome-associated molecular chaperone SSB1	28.3974	28.4587	28.4262	28.5714	28.5067	28.46	28.5053	28.4713	29.3385	29.3784	29.3239	29.407	27.7896	27.7571	27.7894	27.9842
P11491	PHO8	Repressible alkaline phosphatase	25.7265	25.6661	25.7282	25.6895	26.2963	26.3566	26.3617	26.41	26.7837	26.8246	26.8209	26.9398	26.9305	27.0225	26.9691	26.9733
P11632	NHP6A	Non-histone chromosomal protein 6A	27.4467	27.3371	27.3647	27.3534	27.4288	27.3713	27.3982	27.2923	27.3338	27.2594	27.1316	27.2701	27.206	27.234	27.2347	27.5193
P11633	NHP6B	Non-histone chromosomal protein 6B	26.5345	26.443	26.4089	26.4618	26.5845	26.5539	26.5363	26.4671	26.4314	26.3911	26.2899	26.3829	26.6653	26.6818	26.7021	26.8202
P11655	SEC12	Guanine nucleotide-exchange factor SEC12	22.5938	23.6701	22.585	23.5844	23.0379	23.1074	22.9549	22.4128	23.6605	23.5685	23.7312	23.6466	23.5527	23.5112	23.511	23.5814
P11709	BIK1	Nuclear fusion protein BIK1	23.2679	23.3535	23.433	23.0898	23.085	22.7052	23.0821	22.984	23.6111	23.1655	22.9065	22.8613	22.2986	22.4056	22.8628	19.4979
P11745	RNA1	Ran GTPase-activating protein 1	27.9055	28.1721	28.1246	28.1552	28.2819	28.294	28.1726	28.1202	28.1183	28.2368	28.1735	28.041	27.6636	27.7902	27.6767	27.7995
P11746	MCM1	Pheromone receptor transcription factor	23.0854	23.2036	23.1667	23.3004	23.2406	23.1837	23.0302	23.0811	23.0335	23.1792	23.1117	23.2952	23.3214	23.2926	23.3094	23.5205
P11792	SCH9	Serine/threonine-protein kinase SCH9	24.1071	24.1398	24.1903	23.9912	24.311	24.2955	24.3151	24.5602	24.6432	24.6443	24.6533	24.7699	24.5515	24.6038	24.6018	24.6591
P11914	MAS2	Mitochondrial-processing peptidase subunit alpha	26.9092	26.9692	27.0312	27.1239	27.0795	27.1944	27.2145	27.1427	26.8791	27.3133	27.0367	27.1259	27.188	27.2082	27.1938	27.431
P11938	RAP1	DNA-binding protein RAP1	27.1385	27.0257	26.9911	27.0188	27.1441	27.0194	27.0698	26.9647	26.87	26.8508	26.7684	26.8489	27.0479	27.0245	27.0363	27.3034
P11978	SIR4	Regulatory protein SIR4	23.2463	23.4952	23.6031	23.6195	23.3998	23.6144	22.8033	23.4258	22.9266	23.282	23.0368	22.934	23.1652	22.9655	23.1178	22.72
P11986	INO1	Inositol-3-phosphate synthase	31.7726	31.7736	31.7465	31.5658	29.9313	29.7989	29.8109	29.8019	26.576	26.597	26.5592	26.4888	30.0842	29.7091	29.9972	30.174
P12383	PDR1	Transcription factor PDR1	19.4143	17.3753	18.9181	19.5863	19.168	18.8861	19.19	18.8427	19.082	19.5727	19.3863	19.541	19.1982	19.4397	19.6607	20.6249
P12385	SUP45	Eukaryotic peptide chain release factor subunit 1	29.1045	29.0778	29.0418	29.1118	29.1536	29.1835	29.1512	29.1491	29.3497	29.3252	29.2294	29.3232	29.1882	29.1814	29.1751	29.352
P12611	WHI2	Growth regulation protein	26.2137	25.8696	26.0433	25.9208	26.0475	26.0472	26.0755	25.7411	26.1511	26.104	26.2013	26.2046	26.2792	26.2737	26.3495	26.5552
P12612	TCP1	T-complex protein 1 subunit alpha	27.9886	28.0603	27.8805	28.0401	28.1352	28.1546	28.1572	28.1109	28.1091	28.1856	28.1567	28.1432	28.1256	28.1592	28.2061	28.2762
P12630	BAR1	Barrierpepsin	26.6462	26.5697	26.6255	26.5313	26.1614	26.1246	26.1365	25.9434	25.7528	25.6696	25.5076	25.5969	25.1199	24.9618	24.9409	25.0085
P12684	HMG2	3-hydroxy-3-methylglutaryl-coenzyme A reductase 2	22.9815	23.0445	22.2081	22.7961	22.8698	22.7221	22.9233	23.0244	23.4304	24.3176	23.9382	24.0103	24.4606	24.5028	24.4433	24.2345
P12686	MRP13	37S ribosomal protein MRP13, mitochondrial	24.8523	24.7208	24.9655	24.8501	25.0116	24.931	24.9609	24.958	24.5719	24.4741	24.5887	24.6327	24.7819	24.8003	24.8062	24.6506
P12687	MRP7	54S ribosomal protein L2, mitochondrial	24.139	24.6086	24.6795	24.327	24.9061	24.832	24.9866	24.7999	24.5881	24.8583	24.9607	24.9262	25.1461	25.1064	25.2108	24.8401
P12688	YPK1	Serine/threonine-protein kinase YPK1	26.5468	26.5549	26.4571	26.7024	26.5117	26.4969	26.4906	26.5934	26.8324	26.8863	26.9195	26.8196	26.8353	26.7569	26.8201	26.8222
P12695	LAT1	Dihydrolipoyllysine-residue acetyltransferase component of pyruvate dehydrogenase complex, mitochondrial	30.4317	30.3639	30.3682	30.4383	30.4046	30.3633	30.3895	30.3358	29.9736	29.9529	29.8861	29.9656	30.086	30.0956	30.0792	30.1022
P12709	PGI1	Glucose-6-phosphate isomerase	32.4128	32.4001	32.3941	32.4187	32.2167	32.2173	32.2204	32.2381	32.0629	32.11	32.1071	32.0864	31.9398	31.8989	31.9438	32.1068
P12753	RAD50	DNA repair protein RAD50	21.4626	21.2575	21.5752	21.8365	21.3771	21.4833	21.3888	21.6859	21.9366	21.5111	21.6467	21.7681	21.3157	21.422	21.5724	22.1702
P12754	GCD2	Translation initiation factor eIF-2B subunit delta	25.8588	25.9735	25.9344	25.8691	26.0354	25.9841	26.0194	25.9962	26.3567	26.2245	26.2492	26.3985	26.5541	26.456	26.5115	26.3298
P12868	PEP5	E3 ubiquitin-protein ligase PEP5	22.7203	23.8895	23.742	23.8791	24.3322	24.3106	24.3655	24.2137	24.3604	24.7044	24.6074	24.6283	24.4464	24.4806	24.0622	22.9584
P12887	UNG1	Uracil-DNA glycosylase	24.6461	25.5165	24.6069	25.6476	25.1767	25.3868	25.2735	25.5088	25.0731	24.3724	24.4251	25.0153	24.2943	24.3736	24.605	24.8894
P12904	SNF4	5'-AMP-activated protein kinase subunit gamma	25.9314	26.3254	26.1586	26.0396	26.1212	26.2523	25.9292	26.1366	26.3786	26.4184	26.4373	26.3639	26.7539	26.7249	26.7077	26.617
P12945	NAT1	N-terminal acetyltransferase A complex subunit NAT1	27.1441	27.2356	27.2404	27.2273	27.2851	27.2507	27.2754	27.2549	27.5861	27.5012	27.56	27.5333	27.4628	27.4254	27.5434	27.4286
P12962	CAF20	Cap-associated protein CAF20	24.217	23.8336	24	24.1146	24.0527	24.0903	24.0877	23.8175	23.9045	23.7808	23.8564	23.9019	23.6714	23.5748	23.6622	24.0108
P13185	KIN1	Serine/threonine protein kinase KIN1	24.867	24.7703	24.7523	24.3569	25.1231	24.5756	24.647	24.7881	24.6247	24.405	24.6271	24.8213	24.7126	24.7003	24.7764	23.8862
P13186	KIN2	Serine/threonine-protein kinase KIN2	22.7533	23.3912	23.6352	23.6252	22.8077	23.4449	23.5778	23.7073	23.0946	22.8946	22.9645	22.1335	22.7294	23.7289	23.7731	23.0198
P13188	GLN4	Glutamine--tRNA ligase	28.3692	28.4715	28.4541	28.4834	28.526	28.5125	28.5457	28.5102	28.5715	28.8115	28.8805	28.9045	28.6239	28.6547	28.8015	28.7772
P13259	PCT1	Choline-phosphate cytidylyltransferase	25.6979	25.6044	25.7826	25.746	25.5692	25.507	25.578	25.5852	25.1873	25.2912	25.2883	25.3008	25.5385	25.4336	25.5274	24.979
P13298	URA5	Orotate phosphoribosyltransferase 1	27.1966	27.192	27.1378	27.1708	27.5251	27.4885	27.5141	27.4242	27.6489	27.6599	27.7234	27.6617	27.3527	27.3564	27.3404	27.2374
P13382	POL1	DNA polymerase alpha catalytic subunit A	20.0821	20.3351	20.1719	20.31	26.7409	20.0968	19.5448	19.2485	20.7231	21.0103	21.0304	20.9853	21.0135	21.0862	21.1031	20.4221
P13393	SPT15	TATA-box-binding protein	25.0208	25.1003	24.9148	24.9179	24.933	24.7827	24.8161	24.7592	24.947	24.9533	24.8355	25.0582	24.7735	24.959	24.8592	24.8785
P13517	CAP2	F-actin-capping protein subunit beta	27.2752	27.3101	27.2494	27.2435	27.2822	27.3049	27.295	27.2197	27.15	27.1855	27.1421	27.211	27.2063	27.223	27.2114	27.3055
P13574	STE12	Protein STE12	22.9861	23.4827	23.6484	23.601	23.6524	23.5775	23.6297	23.6321	23.9062	23.9787	24.0088	23.914	23.8829	23.7137	23.5974	23.0886
P13586	PMR1	Calcium-transporting ATPase 1	23.4183	24.1138	23.586	23.8603	24.1895	23.3844	23.9302	23.9833	25.0934	24.9402	24.9827	25.1095	25.1144	25.123	25.0257	25.4218
P13587	ENA1	Sodium transport ATPase 1	25.8992	26.0984	25.5852	25.7194	26.9077	26.5094	26.7115	26.5575	28.4647	28.337	28.4941	28.5668	28.4434	28.3115	28.4666	28.4195
P13663	HOM2	Aspartate-semialdehyde dehydrogenase	30.7074	30.8725	30.8194	30.9712	30.9699	30.9998	31.0129	30.9576	31.2628	31.2179	31.214	31.2642	30.8851	30.8615	30.8395	30.8744
P13712	MSI1	Chromatin assembly factor 1 subunit p50	24.211	24.3421	23.7367	23.866	24.2202	24.1732	23.8981	24.2517	22.9647	23.6703	23.9745	23.6863	23.881	24.0199	23.8052	24.2426
P13856	RSR1	Ras-related protein RSR1	22.4349	22.9971	22.8979	22.6659	22.7337	22.9055	22.7651	22.7421	23.3924	23.4082	23.482	23.5215	23.4486	23.4023	23.1044	22.7276
P14020	DPM1	Dolichol-phosphate mannosyltransferase	29.4932	29.5143	29.505	29.5218	29.3054	29.3021	29.2972	29.2549	29.2016	29.2572	29.1917	29.123	29.2131	29.2124	29.1962	29.3079
P14063	MRPL31	54S ribosomal protein L31, mitochondrial	22.5534	22.5098	22.2566	22.2906	23.0791	22.7343	22.9233	22.9337	22.4437	22.0417	21.937	22.1486	22.874	22.5981	22.785	21.7585
P14065	GCY1	Glycerol 2-dehydrogenase (NADP(+))	26.1139	26.0756	26.0748	26.2295	25.803	25.7443	25.6794	25.8654	25.4018	25.6127	25.5004	25.5601	25.8987	25.9246	25.8391	25.9262
P14120	RPL30	60S ribosomal protein L30	29.0149	29.1055	29.0906	29.2148	29.2415	29.1808	29.1714	29.1465	29.1696	29.3481	29.3293	29.4532	28.6334	28.6704	28.7027	29.0068
P14126	RPL3	60S ribosomal protein L3	28.7233	29.2059	29.0267	29.2071	29.152	29.1786	29.2314	29.2848	29.6394	29.6778	29.8492	29.8888	29.2595	29.2011	29.3669	28.8895
P14164	ABF1	ARS-binding factor 1	27.1157	26.0413	26.9164	27.0443	26.2441	26.1229	26.1989	26.8993	26.4297	26.5988	26.538	25.9906	26.7745	26.6122	26.6629	26.1671
P14242	PMS1	DNA mismatch repair protein PMS1	23.0493	22.8701	22.9567	23.0097	22.8062	22.779	22.8811	22.8736	22.6875	22.6632	22.5895	22.6834	22.5381	22.5894	22.5724	20.4604
P14306	TFS1	Carboxypeptidase Y inhibitor	28.4378	28.4974	28.4414	27.9637	28.1328	28.0578	28.054	27.987	26.5072	26.5227	26.5969	26.6169	27.4035	27.48	27.4065	27.2033
P14540	FBA1	Fructose-bisphosphate aldolase	34.1716	34.2141	34.2248	34.3336	34.3472	34.3563	34.3578	34.3873	34.4328	34.4076	34.3288	34.3985	33.6763	33.7519	33.7557	33.8836
P14680	YAK1	Dual specificity protein kinase YAK1	24.1742	24.486	24.022	24.5044	24.3941	24.4069	24.0507	24.5166	24.1964	24.2297	23.9692	24.1259	24.2548	23.9249	24.2833	23.9402
P14681	KSS1	Mitogen-activated protein kinase KSS1	25.0139	24.5781	24.5162	24.6849	24.5271	24.4305	24.4522	24.5171	24.5025	24.356	24.2188	24.3702	24.1657	24.1212	24.0506	22.7241
P14682	CDC34	Ubiquitin-conjugating enzyme E2-34 kDa	25.8705	25.9197	25.6812	26.1438	25.7216	25.5449	25.7189	25.71	25.185	25.5257	25.7455	25.8445	25.2028	25.0379	24.9	24.1417
P14736	RAD4	DNA repair protein RAD4	19.8679	19.0728	18.9414	20.5324	21.3176	20.2488	21.5944	20.3976	20.8541	20.6457	21.3728	21.3992	21.8216	22.0592	22.181	21.0815
P14737	RAD9	DNA repair protein RAD9	21.5777	21.9918	21.9214	22.046	21.5968	21.6849	21.6357	21.8642	21.6163	21.6804	21.5332	21.8094	20.917	21.0985	21.3364	20.9495
P14741	GCN3	Translation initiation factor eIF-2B subunit alpha	26.0359	26.0399	26.1107	26.1948	26.2458	26.2532	26.2649	26.131	26.242	26.1225	26.2357	26.2474	26.0057	26.1754	25.9673	24.987
P14742	GFA1	Glutamine--fructose-6-phosphate aminotransferase [isomerizing]	27.4343	27.3244	27.245	27.159	27.0075	27.0191	26.9879	26.9914	27.398	27.4077	27.3984	27.3666	27.5961	27.5517	27.6888	27.5533
P14743	NMT1	Glycylpeptide N-tetradecanoyltransferase	25.6245	25.7739	25.7196	25.7457	25.7542	25.823	25.8046	25.8128	25.8967	26.0286	26.0915	25.8548	25.7677	25.8412	25.794	25.1425
P14747	CMP2	Serine/threonine-protein phosphatase 2B catalytic subunit A2	25.5051	25.4712	25.4552	25.1364	25.3325	25.5172	25.4802	25.5615	25.5016	25.6216	25.5947	25.7143	25.6673	25.7021	25.7203	25.9316
P14832	CPR1	Peptidyl-prolyl cis-trans isomerase	32.2141	32.2992	32.3147	32.303	32.0087	32.005	31.968	31.9548	31.3881	31.4796	31.3158	31.3487	30.6454	30.7315	30.7767	30.7182
P14843	ARO3	Phospho-2-dehydro-3-deoxyheptonate aldolase, phenylalanine-inhibited	28.5966	28.935	28.8627	29.0351	29.0239	29.0382	28.9623	28.8721	28.9722	29.2167	29.2132	29.2127	28.9317	29.1386	28.96	28.9186
P14904	APE1	Vacuolar aminopeptidase 1	28.9932	28.9782	28.9368	28.9082	29.1823	29.1738	29.1851	29.1917	29.669	29.6531	29.6648	29.7355	29.0053	29.0325	29.0224	29.0988
P14906	SEC63	Protein translocation protein SEC63	28.2976	28.3503	28.3478	28.3598	28.3233	28.3278	28.2552	28.187	28.2913	28.3298	28.2131	28.171	28.1495	28.127	28.1157	28.2431
P14907	NSP1	Nucleoporin NSP1	27.9066	27.8551	27.8249	27.9898	27.8369	27.8413	27.7814	27.713	27.6708	27.708	27.5805	27.6614	27.5527	27.4669	27.4449	27.5834
P14908	MTF1	Mitochondrial transcription factor 1	24.7019	24.6796	24.7482	24.9124	25.1923	25.2554	25.0485	25.0923	25.2847	25.4664	25.3785	25.5262	25.14	25.4981	25.1571	25.2992
P14922	CYC8	General transcriptional corepressor CYC8	26.9055	26.7809	26.8064	26.8319	26.994	26.9357	26.946	26.9405	26.9483	26.949	26.9033	26.9937	26.8217	26.8304	26.8337	26.8182
P15019	TAL1	Transaldolase	30.9442	30.901	30.8977	30.8077	30.2418	30.286	30.3015	30.2828	30.2102	30.1123	30.1632	30.2019	30.399	30.368	30.4123	30.7167
P15108	HSC82	ATP-dependent molecular chaperone HSC82	30.1771	30.1863	30.1759	30.2492	30.1595	30.172	30.1139	30.0645	29.8075	29.8912	29.774	29.7908	29.5046	29.5393	29.4789	29.7769
P15179	MSD1	Aspartate--tRNA ligase, mitochondrial	18.1058	22.4272	22.476	22.105	22.8185	21.6182	21.1946	21.5528	21.9099	22.9632	22.9124	23.1465	22.0302	22.628	19.2929	20.0697
P15180	KRS1	Lysine--tRNA ligase, cytoplasmic	30.8586	31.0267	30.9939	31.1052	30.9248	30.9601	30.9238	30.8764	30.8128	30.9553	30.8972	30.8723	30.517	30.6076	30.5849	30.6577
P15274	AMD1	AMP deaminase	26.0756	26.3873	26.4425	26.3934	26.3232	26.3631	26.2632	26.3166	26.6712	26.6716	26.689	26.7074	26.8516	26.9458	26.8784	26.9716
P15303	SEC23	Protein transport protein SEC23	27.5802	27.5757	27.5264	27.5683	27.5114	27.4975	27.4904	27.4968	27.637	27.7743	27.7308	27.6635	27.9004	27.8974	27.9251	27.843
P15365	DAL5	Allantoate permease	17.8959	20.0845	19.5907	19.7435	18.4969	18.963	20.3808	19.423	26.2277	26.2274	26.3612	26.2662	26.3702	26.2623	26.4559	26.218
P15367	SEC11	Signal peptidase complex catalytic subunit SEC11	22.8152	23.5145	23.0968	23.206	23.3878	23.4985	23.3918	23.3487	23.7189	23.8585	23.8779	23.9171	23.2319	23.5542	23.4566	22.6118
P15424	MSS116	ATP-dependent RNA helicase MSS116, mitochondrial	26.1194	26.1595	26.257	26.1542	26.3048	26.3443	26.3077	26.4127	26.4519	26.4689	26.5146	26.4158	26.6422	26.5553	26.6396	26.5576
P15442	GCN2	eIF-2-alpha kinase GCN2	22.3499	22.4742	22.46	21.8469	22.585	22.9467	22.7866	23.0228	23.1018	23.1751	23.4878	23.2944	23.2919	23.2149	23.6006	23.518
P15454	GUK1	Guanylate kinase	29.3932	29.6455	29.5549	29.5646	29.4973	29.5383	29.495	29.4558	29.2412	29.4648	29.4412	29.3674	28.6271	28.7478	28.6841	28.639
P15496	IDI1	Isopentenyl-diphosphate Delta-isomerase	27.9544	27.8477	27.8568	28.0303	27.8213	27.793	27.7416	27.666	27.8025	27.6506	27.5983	27.6356	27.379	27.4732	27.4223	27.6481
P15565	TRM1	tRNA (guanine(26)-N(2))-dimethyltransferase, mitochondrial	26.6377	26.7142	26.6453	26.6572	26.6566	26.6242	26.7771	26.3914	27.0183	26.9197	26.9873	26.9637	26.9265	26.9399	26.9642	26.5696
P15624	FRS1	Phenylalanine--tRNA ligase beta subunit	29.7384	29.7482	29.7304	29.8581	29.8038	29.7846	29.7704	29.7684	29.5284	29.6304	29.5301	29.5504	29.3465	29.3228	29.3592	29.4544
P15625	FRS2	Phenylalanine--tRNA ligase alpha subunit	29.8256	29.8016	29.7993	29.9498	29.8632	29.8257	29.8005	29.7825	29.4948	29.635	29.5602	29.543	29.1358	29.1888	29.1935	29.2715
P15646	NOP1	rRNA 2'-O-methyltransferase fibrillarin	27.8544	28.2317	28.2015	28.2886	28.2876	28.4459	28.4097	28.4178	28.7176	28.8343	28.7461	28.6781	28.0654	28.361	28.2462	27.9538
P15700	URA6	Uridylate kinase	27.7371	28.0303	27.9687	28.0347	27.7488	27.7783	27.6919	27.6953	27.4227	27.6234	27.5611	27.5132	27.1877	27.203	27.1935	26.958
P15703	BGL2	Glucan 1,3-beta-glucosidase	29.7687	29.7003	29.6854	29.6982	29.5575	29.5182	29.5508	29.5258	29.3986	29.4106	29.3103	29.3777	29.2036	29.1868	29.1946	29.3832
P15705	STI1	Heat shock protein STI1	30.5693	30.5187	30.5547	30.6517	30.559	30.6235	30.6012	30.5195	30.3399	30.2937	30.273	30.3085	30.0652	30.0921	30.0747	30.3503
P15731	UBC4	Ubiquitin-conjugating enzyme E2 4	25.2571	24.1089	24.6122	24.971	23.5028	23.9028	24.1927	24.634	23.3238	25.2312	24.3017	24.2569	22.7505	24.0296	23.9442	20.4436
P15790	CKA1	Casein kinase II subunit alpha	24.8623	24.9299	24.8447	24.961	24.4925	24.7037	24.4304	24.6687	25.4486	25.4786	25.4529	25.539	25.7872	25.6807	25.8376	25.8343
P15807	MET8	Siroheme biosynthesis protein MET8	23.9466	23.754	23.922	22.4093	23.4076	23.2998	23.5175	24.6094	24.1005	24.0746	23.6648	23.8525	24.2208	24.5639	24.4055	24.3954
P15873	POL30	Proliferating cell nuclear antigen	28.2653	28.35	28.2983	28.2479	28.4759	28.4047	28.3969	28.3792	28.3083	28.4113	28.4102	28.3322	28.4124	28.4184	28.3879	28.4491
P15891	ABP1	Actin-binding protein	29.9363	30.075	30.1483	30.1618	29.7732	30.089	30.0234	30.0307	29.7454	29.7724	29.7861	29.8099	28.728	29.016	29.0503	29.3351
P15938	PRP16	Pre-mRNA-splicing factor ATP-dependent RNA helicase PRP16	20.7555	22.8187	20.2922	22.6566	19.7941	22.9493	22.737	20.3888	20.3757	23.3909	23.5686	23.3029	23.2479	20.755	23.223	22.4754
P15992	HSP26	Heat shock protein 26	32.8455	32.5194	32.5044	31.8094	32.0643	31.9993	32.0622	31.9236	28.6772	28.5987	28.5026	28.5824	30.5569	30.5126	30.4788	30.8069
P16120	THR4	Threonine synthase	30.3851	30.5111	30.5255	30.6645	30.4932	30.6169	30.5366	30.5023	30.4445	30.6021	30.5731	30.4886	29.2936	29.4222	29.3643	29.5906
P16140	VMA2	V-type proton ATPase subunit B	31.4801	31.517	31.4641	31.5078	31.6771	31.6526	31.6466	31.6359	31.732	31.779	31.7572	31.7756	31.3354	31.2935	31.3193	31.506
P16370	RPB3	DNA-directed RNA polymerase II subunit RPB3	25.3464	25.2076	25.4256	25.2156	25.4402	25.4927	25.4406	25.2559	25.0743	25.2049	25.3828	25.2796	25.4995	25.4622	25.3819	25.2643
P16387	PDA1	Pyruvate dehydrogenase E1 component subunit alpha, mitochondrial	29.6557	29.6947	29.6764	29.6727	29.6107	29.6279	29.6157	29.6266	29.9664	29.948	29.9851	30.0629	29.786	29.8118	29.8409	29.8965
P16451	PDX1	Pyruvate dehydrogenase complex protein X component, mitochondrial	27.6473	27.6239	27.816	27.7411	27.5348	27.7134	27.6643	27.352	27.3342	27.5379	27.5881	27.5578	27.4589	27.6354	27.502	27.5278
P16467	PDC5	Pyruvate decarboxylase isozyme 2	26.2803	26.4468	26.7476	26.8471	26.3227	26.9161	27.1599	26.6525	29.0444	29.0595	29.0207	29.2726	27.6502	28.0761	27.3748	27.1184
P16474	KAR2	Endoplasmic reticulum chaperone BiP	32.0876	32.043	32.0461	32.0067	31.6981	31.7773	31.7436	31.6817	31.0698	31.1214	31.0375	31.0376	30.6434	30.6538	30.7257	30.9031
P16521	YEF3	Elongation factor 3A	30.9443	31.0578	31.0336	31.1078	31.218	31.1378	31.1544	31.2019	31.5128	32.5748	32.5954	31.5322	31.0645	31.0048	31.0848	31.0818
P16547	OM45	Mitochondrial outer membrane protein OM45	27.3527	27.3008	27.1269	26.8748	27.1224	27.1273	27.2075	27.2088	25.8608	25.8408	25.9815	25.8987	26.9238	26.8166	26.8894	26.8974
P16550	APA1	Protein APA1	29.5505	29.5702	29.5386	29.5974	29.441	29.5013	29.505	29.4183	28.8719	29.0584	28.9437	28.8833	28.203	28.2255	28.2422	28.2515
P16603	NCP1	NADPH--cytochrome P450 reductase	28.475	28.6139	28.5512	28.6448	28.5295	28.5676	28.5094	28.5026	28.4404	28.6408	28.4926	28.3719	28.0868	28.2294	28.2285	28.1058
P16622	HEM15	Ferrochelatase, mitochondrial	28.3499	28.8041	28.5277	28.6436	28.9371	28.8799	28.8716	28.8416	28.3541	28.7226	28.5879	28.6715	28.7385	28.8762	28.8175	28.0828
P16639	ATE1	Arginyl-tRNA--protein transferase 1	19.872	19.9044	20.3702	18.9694	18.8143	19.0292	19.6558	18.8708	19.4594	20.3121	20.3423	19.4956	20.7365	20.5966	20.738	21.3705
P16649	TUP1	General transcriptional corepressor TUP1	27.6604	27.6214	27.6388	27.6469	27.7714	27.7717	27.7118	27.7359	27.967	27.8994	27.9825	27.9936	27.5281	27.5606	27.5831	27.6511
P16861	PFK1	ATP-dependent 6-phosphofructokinase subunit alpha	30.2699	30.3081	30.3206	30.3652	30.3384	30.317	30.3352	30.4019	30.9774	30.9598	30.9568	30.9492	30.7209	30.7195	30.8133	30.8061
P16862	PFK2	ATP-dependent 6-phosphofructokinase subunit beta	29.6303	29.5452	29.6163	29.6401	29.6109	29.6819	29.6839	29.784	30.2619	30.1981	30.2053	30.2075	30.2253	30.2519	30.3407	30.359
P16892	FUS3	Mitogen-activated protein kinase FUS3	23.3943	23.6382	23.3166	23.073	23.1133	23.0363	22.9657	22.9498	23.305	23.4125	23.2486	23.3079	21.852	22.3243	21.8004	22.2148
P16965	STF2	ATPase-stabilizing factor 15 kDa protein	23.6943	23.9477	23.7602	23.6441	24.7194	24.6276	24.654	24.4219	23.2962	23.5036	23.5337	23.3859	23.2885	23.5661	23.0066	21.4229
P17064	FCY2	Purine-cytosine permease FCY2	21.5594	21.5043	21.8515	21.6732	19.6101	22.2506	22.2005	22.3555	24.7657	24.3426	24.4578	23.759	24.8072	24.1569	24.7535	24.407
P17065	SEC2	Rab guanine nucleotide exchange factor SEC2	23.2864	23.5629	23.3785	23.4778	23.6258	23.6257	23.5782	23.4791	23.6542	23.7688	23.6869	23.7431	23.4276	23.7272	22.6425	23.9025
P17076	RPL8A	60S ribosomal protein L8-A	26.7591	26.9552	26.7827	26.9754	26.8775	26.8252	26.9131	26.8544	27.3295	27.3464	27.3264	27.3243	26.5763	26.5186	26.6305	26.7438
P17106	CBF1	Centromere-binding protein 1	26.7224	26.8705	26.8746	26.8933	26.7713	26.9166	26.7491	26.8349	26.4881	26.6127	26.665	26.7181	26.6155	26.9184	26.7815	26.8852
P17121	SAC7	GTPase-activating protein SAC7	21.2066	21.5697	21.0802	20.701	21.3693	21.4055	21.3146	21.2649	21.4901	22.2786	22.0327	21.3835	21.7505	21.6725	21.8495	21.7311
P17157	PHO85	Cyclin-dependent protein kinase PHO85	25.0634	25.0342	25.0181	25.0369	25.151	25.1544	25.1087	25.2431	25.5685	25.5455	25.6634	25.6451	25.7256	25.7006	25.7659	25.7681
P17255	VMA1	V-type proton ATPase catalytic subunit A	32.7072	32.678	32.6687	32.7463	32.7943	32.779	32.7623	32.7789	33.7995	33.7891	33.7417	33.7776	32.3377	32.294	32.3482	32.543
P17423	THR1	Homoserine kinase	29.4596	29.5507	29.4781	29.32	29.557	29.5737	29.4654	29.5125	29.6112	29.6339	29.5596	29.6607	29.4126	29.3738	29.4184	29.3563
P17442	PHO81	Phosphate system positive regulatory protein PHO81	24.6802	24.5959	24.9989	23.9508	24.8796	24.6978	24.3946	25.2099	25.3665	25.5354	25.5344	25.5655	26.2906	26.318	26.2954	26.129
P17505	MDH1	Malate dehydrogenase, mitochondrial	29.6894	29.8335	29.8054	29.6222	29.8679	29.8481	29.7909	29.6956	29.2949	29.336	29.2463	29.2761	29.5321	29.6003	29.5181	29.6237
P17536	TPM1	Tropomyosin-1	29.794	29.5369	29.6318	29.6062	29.5795	29.5416	29.517	29.5025	29.3379	29.332	29.2302	29.2954	29.0661	29.1003	29.0608	29.1548
P17555	SRV2	Adenylyl cyclase-associated protein	28.545	28.7131	28.6254	28.6727	28.7821	28.7354	28.732	28.7088	28.6214	28.7786	28.7342	28.6146	28.4106	28.5045	28.4536	28.3492
P17558	PET123	37S ribosomal protein PET123, mitochondrial	25.2339	25.1311	25.0385	24.93	25.6634	25.5703	25.5373	25.4641	24.7231	24.8321	24.7228	24.7449	25.5456	25.5913	25.4478	25.6003
P17629	HPR1	THO complex subunit HPR1	24.7981	24.8511	25.0886	24.9904	24.9278	25.0436	24.8267	24.9284	24.9426	24.9527	24.7975	25.0436	24.6528	24.9531	24.953	24.7269
P17649	UGA1	4-aminobutyrate aminotransferase	28.55	28.5933	28.5623	28.4742	28.6045	28.5935	28.593	28.5146	29.5437	29.6186	29.62	29.6368	28.5418	28.5569	28.5932	28.4939
P17695	GRX2	Glutaredoxin-2, mitochondrial	27.3545	27.7023	27.4244	27.5077	27.9153	27.8644	27.7923	27.5797	27.1155	27.4482	27.3874	27.3237	27.0783	27.2139	27.0091	26.8079
P17709	GLK1	Glucokinase-1	30.9143	30.9154	30.9152	30.7039	30.7553	30.7582	30.7535	30.7692	30.0483	30.1924	30.1114	30.0834	29.8292	29.848	29.8824	29.7664
P17883	SKI3	Superkiller protein 3	25.4176	25.5288	25.555	25.4767	25.3847	25.6093	25.5258	25.4446	25.578	25.5365	25.5887	25.4786	25.7091	25.8512	25.9013	25.7662
P17890	RPC31	DNA-directed RNA polymerase III subunit RPC7	21.9684	21.9181	23.1019	21.8635	22.327	22.7056	22.6592	23.4972	22.5084	23.3426	22.783	18.1978	22.2895	22.6935	22.8058	16.709
P17891	CLC1	Clathrin light chain	28.0201	27.8723	28.0465	28.1106	27.8142	27.8995	27.8847	27.8989	27.7872	27.6904	27.643	27.6986	27.4248	27.4786	27.5865	28.0054
P17967	PDI1	Protein disulfide-isomerase	31.0217	31.0956	31.0504	30.9979	30.7849	30.7762	30.7243	30.6896	30.2957	30.3884	30.3284	30.2562	29.0346	29.0696	29.1173	29.2191
P18239	PET9	ADP,ATP carrier protein 2	29.7036	29.6928	29.6695	29.5719	30.0225	30.0286	30.0616	30.0453	30.4822	30.3769	30.4879	30.5658	30.7573	30.6715	30.7656	30.8675
P18408	MET16	Phosphoadenosine phosphosulfate reductase	23.9998	24.3071	24.0684	22.847	24.5888	24.6073	24.6335	25.2744	25.0583	25.0886	24.7499	25.2035	25.8568	26.0707	25.8565	25.3351
P18409	MDM10	Mitochondrial distribution and morphology protein 10	21.7471	23.4357	22.4908	22.5166	22.0586	22.7221	22.915	23.6321	23.1365	22.4236	22.2752	23.1667	23.1398	23.2765	23.2497	22.6781
P18480	SNF5	SWI/SNF chromatin-remodeling complex subunit SNF5	23.8633	23.8759	23.8398	23.8114	24.1359	24.2419	24.3491	24.1924	24.1432	24.1957	23.8228	24.2222	24.2183	24.0307	24.1628	24.019
P18494	GLN3	Nitrogen regulatory protein GLN3	24.52	24.4243	24.2783	24.4789	24.2016	24.1417	24.3171	24.2231	24.0167	24.1797	24.2187	24.0569	24.8752	24.9383	25.0095	25.0812
P18496	ATP10	Mitochondrial ATPase complex subunit ATP10	23.9283	23.7984	23.7862	23.968	24.0049	23.8528	24.0659	23.9314	23.8417	23.6574	23.7312	23.9013	24.064	24.1529	23.84	23.4918
P18544	ARG8	Acetylornithine aminotransferase, mitochondrial	29.4593	29.5333	29.5308	29.6071	29.6952	29.751	29.7103	29.6315	29.8998	30.0028	30.0092	29.9964	30.1012	30.225	30.2109	30.3186
P18562	FUR1	Uracil phosphoribosyltransferase	29.102	29.0171	29.0565	29.1624	29.4927	29.4562	29.4572	29.4261	29.4774	29.511	29.4888	29.5218	29.2358	29.2212	29.2257	29.2066
P18759	SEC18	Vesicular-fusion protein SEC18	27.8439	27.8781	27.9003	27.9369	27.8873	27.8647	27.8644	27.8707	28.0148	27.984	27.9889	28.0333	27.8462	27.9144	27.9467	28.027
P18851	STE4	Guanine nucleotide-binding protein subunit beta	24.7609	24.8003	24.7292	24.6877	24.6979	24.6806	24.6608	24.5974	24.7714	24.6421	24.7787	24.862	24.6175	24.665	24.7293	24.767
P18852	STE18	Guanine nucleotide-binding protein subunit gamma	21.0156	20.8527	21.1078	21.2415	20.8249	20.8729	20.9289	21.0257	21.1125	20.8773	20.8829	20.919	20.649	20.6969	20.7836	21.2785
P18888	SNF6	Transcription regulatory protein SNF6	23.7899	23.8802	23.8394	23.9512	23.957	23.2516	23.8868	23.9086	23.6199	23.7735	23.7726	23.7499	23.3347	23.3639	23.2749	22.3298
P18899	DDR48	Stress protein DDR48	27.305	27.1836	27.2813	27.1569	26.8781	26.9664	26.9167	26.8778	26.0056	25.9639	25.6594	26.0396	26.0151	26.0572	26.0875	26.7046
P18900	COQ1	Hexaprenyl pyrophosphate synthase, mitochondrial	25.6095	25.8651	25.5779	25.7708	25.8053	25.7871	25.8076	25.7504	25.6762	25.5193	25.6637	25.7559	25.6864	25.8087	25.8005	25.6656
P18962	DAP2	Dipeptidyl aminopeptidase B	24.4393	24.7396	24.7633	24.9519	25.4719	25.4177	25.4455	25.2995	25.8986	25.5851	25.8248	25.9451	25.7818	25.7932	25.8029	25.293
P18963	IRA1	Inhibitory regulator protein IRA1	21.7348	22.2957	21.6026	21.3616	21.8935	21.8448	22.0251	22.3074	21.9104	22.4357	22.4069	22.4001	22.238	22.4366	22.3055	22.4315
P19073	CDC42	Cell division control protein 42	26.5359	26.3177	26.3825	26.4311	26.3793	26.33	26.3301	26.2928	26.2401	26.1766	26.0902	26.1819	26.0527	26.0691	26.1457	26.5421
P19097	FAS2	Fatty acid synthase subunit alpha	31.5119	31.4745	31.4836	31.4675	31.389	31.2982	31.3139	31.3518	31.2843	31.2658	31.2407	31.2139	31.3404	31.2835	31.3817	31.4378
P19145	GAP1	General amino-acid permease GAP1	19.4913	21.0313	22.0965	20.5261	22.8545	23.0634	22.8435	23.3051	26.2037	25.8457	26.2667	25.8272	25.9805	25.4472	25.7335	25.4213
P19146	ARF2	ADP-ribosylation factor 2	26.521	26.8845	26.7958	26.5834	26.8875	26.8816	26.7688	26.7239	26.6935	26.7916	26.9949	26.9121	26.4456	26.6172	26.5251	26.3412
P19262	KGD2	Dihydrolipoyllysine-residue succinyltransferase component of 2-oxoglutarate dehydrogenase complex, mitochondrial	28.1185	28.0365	27.9923	27.9269	28.2096	28.1722	28.1677	28.0655	27.7972	27.7339	27.6817	27.8369	28.187	28.1527	28.1479	28.2948
P19358	SAM2	S-adenosylmethionine synthase 2	29.1521	29.3175	29.2109	28.8671	28.6398	28.5784	28.558	28.8426	28.6084	28.5188	28.4665	28.7391	29.3601	29.3001	29.3638	29.2287
P19414	ACO1	Aconitate hydratase, mitochondrial	32.9777	33.1103	33.1038	33.3629	32.3653	32.3631	32.3532	32.2328	32.3488	32.4701	32.44	32.3975	31.9246	32.008	31.9857	31.9786
P19454	CKA2	Casein kinase II subunit alpha'	26.684	26.7129	26.6994	26.6872	26.9299	26.7768	26.793	26.7885	27.0988	27.0878	27.1313	27.1655	27.2124	27.1974	27.1336	27.3579
P19516	COX11	Cytochrome c oxidase assembly protein COX11, mitochondrial	24.4929	24.4062	24.3954	24.4472	24.4268	24.4235	24.2749	24.2679	24.3346	24.2577	24.1176	24.0447	23.9507	24.0455	23.73	23.9228
P19524	MYO2	Myosin-2	26.571	26.2646	26.3676	26.3302	26.5119	26.4024	26.2896	26.6082	26.7796	26.6745	26.6939	26.5703	26.8069	26.7317	26.7691	26.7362
P19657	PMA2	Plasma membrane ATPase 2	23.48	22.8395	23.0292	22.4768	21.5284	22.2531	21.7805	22.2934	19.6629	18.7086	20.225	20.1059	21.5907	21.3957	20.8969	21.825
P19658	EXO70	Exocyst complex component EXO70	23.7203	23.4912	23.4199	23.6992	23.8062	23.5347	23.6782	23.7073	24.1125	23.8541	23.64	24.0476	23.7384	23.7806	23.7889	23.9978
P19659	GAL11	Mediator of RNA polymerase II transcription subunit 15	24.5067	24.2884	24.3822	24.393	24.4311	24.3854	24.2917	23.7306	24.3946	24.2959	24.472	24.417	24.5474	24.6025	24.629	24.0402
P19736	PRP9	Pre-mRNA-splicing factor PRP9	23.2125	23.1089	23.1535	23.094	22.9967	22.9427	23.0173	23.0537	23.0567	22.6775	22.7354	22.9215	22.4425	22.5407	22.5262	23.2762
P19812	UBR1	E3 ubiquitin-protein ligase UBR1	22.9292	22.669	22.4464	22.6125	23.4758	23.3058	23.321	23.6077	24.263	24.1942	24.1266	24.2128	23.9187	24.0189	23.7858	23.3978
P19880	YAP1	AP-1-like transcription factor YAP1	24.9989	24.8698	24.7819	24.9296	24.8461	24.8691	24.9633	24.8689	24.6106	24.6977	24.3045	24.3656	24.3112	24.2831	24.207	24.7704
P19881	PHO13	4-nitrophenylphosphatase	26.6592	26.706	26.6609	26.6554	26.6203	26.6894	26.7358	26.5752	27.822	27.8374	27.8909	27.8847	26.9957	26.9975	27.0193	27.3372
P19882	HSP60	Heat shock protein 60, mitochondrial	32.211	32.1992	32.2121	32.3071	32.1716	32.159	32.1307	32.0965	32.1228	32.1711	32.0887	32.0776	31.6717	31.7149	31.6807	31.8418
P19955	YMR31	37S ribosomal protein YMR-31, mitochondrial	25.9125	25.9316	25.8702	25.7177	26.1906	26.1096	26.0768	26.0551	25.5129	25.6428	25.5579	25.6466	25.8232	25.8851	25.7371	25.3206
P19956	MRPL44	54S ribosomal protein L44, mitochondrial	22.2593	22.8366	22.4944	22.0403	23.5613	23.5801	23.5055	21.3074	22.5502	22.8228	23.0672	23.4406	23.2439	23.0634	22.4219	19.3911
P20049	TYR1	Prephenate dehydrogenase [NADP(+)]	23.6342	23.4752	23.9175	24.0345	23.7615	24.6476	23.8479	23.9101	24.8265	24.7346	25.0856	24.7321	25.2635	25.0867	25.0726	24.7154
P20051	URA4	Dihydroorotase	28.42	28.6511	28.4594	28.6353	28.7133	28.6827	28.6518	28.5596	28.712	28.7924	28.7548	28.7099	28.1027	28.0915	28.1369	27.9782
P20053	PRP4	U4/U6 small nuclear ribonucleoprotein PRP4	22.8981	22.2918	22.6446	22.4159	22.8031	22.3472	22.6741	22.8028	22.5589	22.5866	22.7486	22.3871	22.4586	22.8864	22.5146	21.4177
P20081	FPR1	FK506-binding protein 1	31.1456	30.9794	31.0685	31.1534	30.9226	30.9338	30.9234	30.9237	30.695	30.6768	30.6017	30.6167	30.1413	30.1089	30.1672	30.4896
P20084	MRPL33	54S ribosomal protein L33, mitochondrial	24.6063	24.3199	24.2802	24.3021	24.9569	24.8987	25.0153	25.0036	24.5949	24.7911	24.4309	24.6031	24.8576	24.8722	24.8577	24.9425
P20095	PRP2	Pre-mRNA-splicing factor ATP-dependent RNA helicase-like protein PRP2	21.0676	19.9812	20.0881	19.6954	21.1638	20.8187	19.8317	19.0301	21.0163	20.8377	21.7354	20.9598	21.9204	21.8412	21.5668	21.6321
P20107	ZRC1	Zinc/cadmium resistance protein	25.158	24.9624	25.0108	24.844	24.4721	24.4788	24.477	24.4165	24.4821	24.4308	24.4284	24.4795	24.9249	24.8509	24.9725	24.7905
P20133	BET2	Geranylgeranyl transferase type-2 subunit beta	22.617	22.7885	22.2244	22.8298	22.0755	21.7312	22.0302	21.7727	21.6176	21.9781	22.0439	21.8911	22.9095	22.773	22.7366	21.8925
P20424	SRP54	Signal recognition particle subunit SRP54	26.3333	26.2498	26.2475	26.3126	26.3074	26.3432	26.3013	26.3271	26.5855	26.5174	26.5311	26.533	26.3576	26.3085	26.3859	26.3832
P20433	RPB4	DNA-directed RNA polymerase II subunit RPB4	25.9825	25.9317	25.903	25.8294	26.1154	25.9447	25.1292	25.6672	25.8824	25.9542	25.7383	25.7656	25.3508	24.6807	25.2925	25.5074
P20434	RPB5	DNA-directed RNA polymerases I, II, and III subunit RPABC1	25.4013	25.4247	25.4715	25.5504	25.5412	25.571	25.5186	25.4669	25.6334	25.738	25.7577	25.8672	25.6193	25.6762	25.6967	25.5369
P20435	RPO26	DNA-directed RNA polymerases I, II, and III subunit RPABC2	23.895	25.5414	25.3598	25.3361	25.6334	25.5167	25.1683	24.9862	25.5453	25.8283	25.5663	25.2882	24.747	25.1622	23.4308	23.3749
P20436	RPB8	DNA-directed RNA polymerases I, II, and III subunit RPABC3	26.0499	26.0333	25.9754	26.0314	26.2177	26.0976	26.101	26.0719	26.0926	26.162	26.1271	26.1382	26.1087	26.1218	26.1304	26.2059
P20447	DBP3	ATP-dependent RNA helicase DBP3	26.1918	26.2166	26.3337	26.3248	26.4694	26.4575	26.4468	26.4987	26.8534	26.9504	26.9785	26.9035	26.4364	26.5011	26.4657	26.5238
P20448	HCA4	ATP-dependent RNA helicase HCA4	24.1687	24.4253	24.1268	24.3599	24.0501	24.62	24.3787	23.7853	24.5188	24.3764	24.8863	25.2796	24.8447	25.0162	25.1328	24.7303
P20449	DBP5	ATP-dependent RNA helicase DBP5	28.6618	28.7108	28.6447	28.6834	28.7202	28.7295	28.7417	28.6866	28.6285	28.6796	28.6428	28.6894	28.5163	28.5632	28.5346	28.5242
P20459	SUI2	Eukaryotic translation initiation factor 2 subunit alpha	28.0776	28.1111	28.1132	28.1625	28.1184	28.164	28.1514	28.1035	28.1542	28.0975	28.1698	28.1986	28.2488	28.2299	28.2452	28.4933
P20484	MAK11	Protein MAK11	20.5731	25.2053	20.1509	24.8	25.055	24.7702	24.7802	20.2566	20.1817	24.3507	25.1835	25.1853	21.0299	23.6823	21.1311	17.9756
P20485	CKI1	Choline kinase	27.6376	27.6247	27.6292	27.6333	27.4478	27.4181	27.4456	27.4757	27.1516	27.2145	27.1476	27.1478	27.3476	27.3348	27.3367	27.3021
P20486	CKS1	Cyclin-dependent kinases regulatory subunit	26.1744	26.0574	26.1175	26.1259	25.8177	25.7598	25.8555	25.9354	25.4918	25.2727	25.1724	25.3955	25.3607	25.1137	25.0886	25.3015
P20604	SIT4	Serine/threonine-protein phosphatase PP1-1	25.6804	25.8824	25.8482	25.8892	25.7513	25.873	25.8831	25.902	25.7152	25.8626	25.9414	25.9467	26.086	26.0408	26.19	26.0239
P20606	SAR1	Small COPII coat GTPase SAR1	30.0096	30.1416	30.0871	30.1621	30.1088	30.1102	30.0905	30.0393	29.8698	30.0264	30.0009	29.8967	29.6727	29.7458	29.7031	29.699
P20676	NUP1	Nucleoporin NUP1	25.6555	25.6553	25.7081	25.7794	25.6448	25.7939	25.7837	25.5417	25.821	25.3389	25.48	25.3971	25.0796	25.1106	25.3312	25.2637
P20795	VPS33	Vacuolar protein sorting-associated protein 33	23.6179	23.5024	23.8139	23.1566	23.1495	23.3854	23.4135	23.2266	23.7106	23.788	23.708	23.8128	24.0223	23.9312	24.0611	24.2636
P20967	KGD1	2-oxoglutarate dehydrogenase, mitochondrial	28.013	28.0918	28.0332	27.9227	28.2632	28.1816	28.2165	28.1802	28.2726	28.3721	28.2646	28.3656	28.4894	28.6201	28.5883	28.4975
P21147	OLE1	Acyl-CoA desaturase 1	21.7056	22.3327	22.1978	19.942	20.2513	20.4319	19.9453	20.1188	19.7774	22.017	21.9704	20.2217	21.2788	19.1518	19.5854	19.8701
P21182	SPE2	S-adenosylmethionine decarboxylase proenzyme	24.6795	24.4406	24.7789	24.8177	24.6621	24.7186	24.6753	24.6428	24.5	24.58	24.5895	24.5048	24.7655	24.722	24.6928	24.9638
P21192	ACE2	Metallothionein expression activator	19.8441	19.5288	19.327	19.8131	19.8077	19.5537	19.6289	19.8642	19.5153	19.5047	19.1573	19.0168	18.4083	17.7993	17.5549	17.8536
P21242	PRE10	Probable proteasome subunit alpha type-7	28.0409	28.1675	28.1058	28.1336	28.1872	28.1659	28.1682	28.1307	28.0377	28.1624	28.1109	28.066	27.9702	28.01	27.9874	28.0746
P21243	SCL1	Proteasome subunit alpha type-1	28.0879	28.3984	28.3515	28.403	28.4156	28.3861	28.3811	28.1283	28.412	28.323	28.336	28.4051	28.3059	28.3154	28.2844	28.0705
P21264	ADE2	Phosphoribosylaminoimidazole carboxylase	28.6727	28.7998	28.7751	28.8177	28.8418	28.9219	28.9158	28.939	29.4349	29.3432	29.4028	29.4061	29.3753	29.3972	29.4611	29.535
P21269	CCA1	CCA tRNA nucleotidyltransferase, mitochondrial	23.4725	24.7101	24.4581	24.3028	24.9579	24.8458	24.769	24.7417	24.8273	24.6935	24.7975	24.9575	25.001	25.1312	25.1358	25.2955
P21304	PWP1	Periodic tryptophan protein 1	27.8119	27.5542	27.6619	27.7777	27.5042	27.63	27.4787	27.5517	27.5207	27.6147	27.4646	27.5375	27.2416	27.3379	27.0948	27.5188
P21306	ATP15	ATP synthase subunit epsilon, mitochondrial	26.4904	26.1732	26.2308	26.1468	26.2433	26.2221	26.2087	26.1909	25.8641	25.6568	25.5972	25.7414	26.2319	26.1282	26.156	26.41
P21339	MSB1	Morphogenesis-related protein MSB1	22.4063	21.8911	21.502	21.9878	21.6111	21.5399	21.7729	21.773	21.6113	21.5511	21.3407	21.5039	20.8454	21.1283	21.124	20.8525
P21372	PRP5	Pre-mRNA-processing ATP-dependent RNA helicase PRP5	21.9985	21.4666	21.6964	22.1564	21.9293	22.0659	21.8839	22.2553	21.6655	21.5585	21.6378	21.8389	21.9733	21.955	21.9227	21.4057
P21373	UTR1	NAD(+) kinase	24.2434	24.3346	24.1039	24.2557	23.9433	24.0186	24.064	22.3851	24.1325	24.123	24.0728	24.3304	24.1703	24.162	23.9234	22.4024
P21374	ISY1	Pre-mRNA-splicing factor ISY1	21.5053	21.4432	21.5685	21.456	21.5295	21.445	21.4158	21.4443	21.5533	21.3695	21.3032	21.4586	21.3069	21.3534	21.4095	21.459
P21375	OSM1	Fumarate reductase 2	25.7148	25.7081	25.7725	25.708	25.7134	25.7544	25.7254	25.7481	25.8294	25.7812	25.8442	25.8106	25.2725	25.0156	25.3047	25.0795
P21524	RNR1	Ribonucleoside-diphosphate reductase large chain 1	26.1147	25.9637	25.9992	25.8084	25.8154	25.7667	25.8239	25.7097	25.1696	25.1055	25.194	24.8719	25.8167	25.7446	25.9258	26.0533
P21538	REB1	DNA-binding protein REB1	26.525	26.5861	26.5535	26.5667	26.8097	26.7114	26.6651	26.485	26.418	26.6324	26.4571	26.6191	26.5979	26.5224	26.4201	26.4506
P21560	CBP3	Protein CBP3, mitochondrial	25.6687	25.6252	25.7167	25.8896	25.765	25.7717	25.7466	25.598	25.9783	26.1009	26.0498	26.1294	26.1789	26.3497	26.3588	26.5505
P21576	VPS1	Vacuolar protein sorting-associated protein 1	29.9425	29.9592	29.9025	29.9117	29.969	29.9054	29.8909	29.8861	29.8193	29.891	29.831	29.7825	29.5808	29.5865	29.5721	29.6782
P21657	DAL81	Transcriptional activator protein DAL81	20.6119	19.3861	17.1995	17.7182	21.6905	21.6019	20.999	17.0586	22.4273	19.4914	22.32	22.4717	22.0229	22.5926	22.3452	22.5814
P21672	RNR3	Ribonucleoside-diphosphate reductase large chain 2	23.4237	23.3952	23.2903	23.1925	23.2641	23.1433	23.1963	23.006	22.6318	22.6094	22.5154	22.6604	22.5623	22.7176	22.7693	19.6246
P21734	UBC1	Ubiquitin-conjugating enzyme E2 1	27.879	27.8225	27.6009	27.8969	27.7227	27.7515	27.7137	27.7396	27.5845	27.6908	27.5804	27.6586	27.5054	27.4621	27.4602	27.562
P21771	MRPS28	37S ribosomal protein S28, mitochondrial	24.3184	23.7724	22.9987	23.4947	24.6551	24.2989	24.7496	24.5529	23.733	24.0659	23.8494	23.8782	24.8903	24.6861	25.0448	25.156
P21801	SDH2	Succinate dehydrogenase [ubiquinone] iron-sulfur subunit, mitochondrial	26.4047	26.1973	26.1432	26.0424	26.6855	26.6034	26.6349	26.5956	26.0025	25.9858	25.8766	26.0888	27.1837	27.0451	27.0394	27.2384
P21825	SEC62	Translocation protein SEC62	24.5427	24.6538	24.4949	24.4042	24.5036	24.43	24.4454	24.4455	24.4196	24.5239	24.5745	24.6696	24.5086	24.4261	24.4693	24.2449
P21826	DAL7	Malate synthase 2, glyoxysomal	20.0624	20.3495	19.7048	19.6906	28.6961	28.7265	28.7103	28.752	29.7969	29.8702	29.817	29.8525	29.0925	29.0865	29.0954	28.9765
P21827	SRM1	Guanine nucleotide exchange factor SRM1	27.0933	27.2388	27.1947	27.2937	27.2777	27.3208	27.2823	27.1987	27.4436	27.546	27.5271	27.5794	27.3821	27.4955	27.5221	27.3882
P21954	IDP1	Isocitrate dehydrogenase [NADP], mitochondrial	30.5584	30.7096	30.5733	30.6733	30.7645	30.7488	30.7456	30.6035	30.8552	31.0999	30.9553	30.902	30.0607	30.2418	30.1164	30.0156
P21957	OPI1	Transcriptional repressor OPI1	24.7063	24.9324	25.0056	25.2479	24.6871	24.7589	24.7809	24.7077	24.2151	23.9969	23.7706	23.8491	24.2319	24.3477	23.9684	24.0113
P21965	MCK1	Protein kinase MCK1	27.2067	27.218	27.1266	27.1077	27.0353	27.068	27.0611	26.9387	27.1282	27.1809	27.2945	27.2839	27.2255	27.2476	27.2231	27.3456
P22007	RAM1	Protein farnesyltransferase subunit beta	23.6982	23.6684	23.6418	23.6386	23.4325	23.4421	23.3998	23.3566	23.507	23.3065	23.4349	23.4606	23.3374	23.3588	23.4389	23.4836
P22023	KRE5	Killer toxin-resistance protein 5	25.3528	25.491	25.116	25.0886	25.2013	24.8819	24.8832	25.1239	25.2654	25.1072	25.3892	25.0714	23.9441	23.6945	23.9226	24.1168
P22035	BAS1	Myb-like DNA-binding protein BAS1	22.821	23.3811	23.1833	23.0772	23.0719	23.3363	23.2716	23.1528	22.6122	21.9548	22.6467	22.8094	23.2578	23.2373	23.0988	22.4395
P22082	SNF2	Transcription regulatory protein SNF2	23.5931	23.7303	23.7476	23.9186	23.7165	23.8103	23.7393	23.6573	23.6676	23.3655	23.3765	23.8289	23.3797	24.0392	24.1111	24.3285
P22108	APA2	Diadenosine 5',5'''-P1,P4-tetraphosphate phosphorylase 2	21.8307	23.6534	22.8724	23.4704	23.6813	23.7121	23.4822	23.6284	23.3123	23.596	23.3872	23.3449	23.3778	23.3999	23.4522	20.812
P22133	MDH2	Malate dehydrogenase, cytoplasmic	25.7766	25.5944	25.6055	25.5949	25.4476	25.4188	25.4596	25.4284	25.1435	25.0851	25.1144	25.0576	25.3751	25.2019	25.2741	25.6028
P22134	MAG1	DNA-3-methyladenine glycosylase	24.7871	24.7016	24.7595	24.4942	24.29	24.303	24.8544	24.3242	24.4665	24.5067	24.0951	24.6995	24.7304	24.6752	24.7815	24.7302
P22135	ATP12	Protein ATP12, mitochondrial	24.2709	24.8471	24.6109	24.6386	25.1467	25.1382	25.1133	24.9264	24.863	25.1295	25.0019	25.0855	25.0821	25.2359	25.1913	24.4143
P22137	CHC1	Clathrin heavy chain	28.8089	28.7655	28.7645	28.6948	28.8702	28.8774	28.8216	28.8868	29.3533	29.3783	29.4098	29.3079	29.4642	29.5235	29.5803	29.4911
P22138	RPA135	DNA-directed RNA polymerase I subunit RPA135	25.8108	26.0526	25.9499	25.7662	26.059	25.9434	26.0622	25.9556	26.6007	26.5436	26.4921	26.5788	26.1355	26.3397	26.2839	26.1899
P22139	RPB10	DNA-directed RNA polymerases I, II, and III subunit RPABC5	20.1554	21.508	21.1275	19.9411	21.0513	19.4305	20.6976	19.7407	22.8839	23.3412	23.72	23.6129	18.9069	20.7093	19.0447	20.4014
P22141	PRE1	Proteasome subunit beta type-4	27.6713	27.5755	27.5807	27.6052	27.5816	27.6465	27.6621	27.6856	27.5683	27.5817	27.5727	27.5446	27.9351	27.9352	27.9637	28.0787
P22146	GAS1	1,3-beta-glucanosyltransferase GAS1	28.9048	28.808	28.7783	28.7859	28.8054	28.7714	28.7605	28.7296	28.5843	28.5322	28.5315	28.5833	28.4585	28.3468	28.4084	28.6982
P22147	XRN1	5'-3' exoribonuclease 1	26.5896	27.0973	27.0787	27.1773	27.1509	27.1139	27.0525	27.0825	27.7845	27.704	27.8003	27.7315	27.2707	27.282	27.3681	27.1465
P22202	SSA4	Heat shock protein SSA4	29.5169	29.4415	29.349	29.0706	29.508	29.4766	29.5296	29.3815	27.6789	27.6842	27.6325	27.5427	28.0974	28.0524	28.0433	28.1297
P22203	VMA4	V-type proton ATPase subunit E	30.5504	30.4322	30.4576	30.5679	30.5364	30.5516	30.5326	30.5497	30.4631	30.4359	30.3961	30.4592	29.9053	29.9049	29.9467	30.1801
P22204	DBF2	Cell cycle protein kinase DBF2	23.1441	20.3801	23.3752	23.3788	20.4566	23.126	23.191	23.2456	21.2478	22.5079	23.2297	23.67	23.161	22.1816	23.1948	22.2204
P22211	NPR1	Nitrogen permease reactivator protein	24.7563	24.909	24.692	24.9129	25.2615	25.418	25.4323	25.4076	25.5523	25.4416	25.4833	25.5581	26.1557	26.1895	26.1999	26.2538
P22213	SLY1	Protein SLY1	26.3791	26.4374	26.4896	26.5561	26.3968	26.3487	26.4789	26.4423	26.2148	26.223	26.2582	26.3026	26.4913	26.5853	26.4503	26.5382
P22214	SEC22	Protein transport protein SEC22	24.0182	24.4151	24.5274	24.6015	24.577	24.8387	24.8202	24.8374	24.783	24.6967	24.8163	24.8824	24.595	24.7037	24.6875	24.6165
P22216	RAD53	Serine/threonine-protein kinase RAD53	20.765	20.2442	20.7354	19.7995	20.0993	19.979	19.8896	20.7991	21.0459	21.1194	21.0259	20.9439	21.2568	19.6643	21.1044	21.4816
P22217	TRX1	Thioredoxin-1	28.8537	28.8346	28.7625	28.791	28.7379	28.7313	28.6229	28.5181	28.1752	28.3427	28.2605	28.1479	27.8672	27.8382	27.7091	27.814
P22224	SEC15	Exocyst complex component SEC15	23.7933	24.6222	23.6048	24.345	24.6647	24.8317	24.8749	24.362	25.1487	25.2868	24.8033	25.0022	24.5954	24.116	24.8351	24.9376
P22276	RET1	DNA-directed RNA polymerase III subunit RPC2	22.3403	22.4704	22.3279	22.0024	22.4712	22.3532	22.3146	22.6144	22.1125	22.8484	23.3661	23.0256	23.0018	22.984	22.9654	22.7851
P22336	RFA1	Replication factor A protein 1	27.1223	27.0193	26.9943	26.8999	26.9706	27.0632	27.0182	26.8958	27.0946	27.2012	27.2364	27.0356	27.396	27.2988	27.1488	27.4692
P22353	MRPL8	54S ribosomal protein L8, mitochondrial	24.1658	23.6904	23.8912	24.1204	24.501	24.4338	24.556	24.5988	23.941	24.0202	23.8227	24.1512	24.4645	24.472	24.5025	24.3919
P22354	MRPL20	54S ribosomal protein L20, mitochondrial	24.4732	24.7623	24.3494	24.4736	25.0305	24.8739	24.9361	24.4953	24.8283	24.7026	24.5593	24.807	24.6721	24.802	24.7102	24.8452
P22434	PDE1	3',5'-cyclic-nucleotide phosphodiesterase 1	23.6971	23.9651	23.7154	23.7815	24.1046	23.9629	23.9549	23.9029	23.9054	24.094	24.2272	24.1708	23.856	24.2697	24.0122	23.7441
P22438	MSM1	Methionine--tRNA ligase, mitochondrial	23.3738	23.7239	23.6276	23.1841	22.2213	23.4426	22.28	22.7178	22.7142	22.8677	23.5377	23.5887	23.4119	23.351	23.5821	21.8528
P22470	SAN1	Protein SAN1	23.1642	23.0991	22.9927	23.3219	22.9891	23.1121	23.0003	23.1254	22.8453	22.798	22.6333	22.6136	22.5954	22.3399	22.6652	22.2944
P22515	UBA1	Ubiquitin-activating enzyme E1 1	29.4909	29.3968	29.4232	29.4585	29.4054	29.4079	29.4007	29.4146	29.4753	29.48	29.4621	29.4619	29.4923	29.4799	29.5656	29.7316
P22517	CMK2	Calcium/calmodulin-dependent protein kinase II	27.2661	27.2855	27.2468	27.3131	27.2191	27.2273	27.1759	27.0985	27.1673	27.1754	27.1999	27.1837	27.3115	27.3799	27.3645	27.4429
P22543	VPS34	Phosphatidylinositol 3-kinase VPS34	21.2592	20.3801	19.8708	20.3195	20.5054	20.6171	20.5406	20.2887	20.2359	20.5188	20.4483	20.6311	20.0182	20.0903	20.3857	21.1044
P22579	SIN3	Transcriptional regulatory protein SIN3	26.0196	26.1071	26.1085	26.0572	26.2167	25.9636	26.1615	26.0456	26.2457	26.3053	26.257	26.2573	26.0319	26.0704	26.0384	25.7715
P22580	AMD2	Probable amidase	18.7433	23.616	24.6732	20.5042	26.1661	26.2066	25.9761	26.3735	27.2782	27.5686	27.5928	27.3995	27.4741	27.6345	27.5783	27.4419
P22696	ESS1	Peptidyl-prolyl cis-trans isomerase ESS1	27.7905	27.8139	27.7966	27.8235	27.4971	27.4858	27.4957	27.4403	27.3173	27.3705	27.2668	27.2896	26.9459	26.8929	26.9132	27.0273
P22803	TRX2	Thioredoxin-2	29.9759	29.9399	29.9181	29.937	30.0369	30.0281	30.0052	29.8928	29.8179	29.9904	29.9432	29.9214	29.4252	29.5283	29.3819	29.5146
P22804	BET1	Protein transport protein BET1	24.0241	23.935	23.926	24.0709	23.4685	23.7083	23.8398	23.8249	23.5338	22.9735	23.1601	23.438	23.8236	23.7023	23.7095	24.1689
P22855	AMS1	Alpha-mannosidase	27.3248	27.2233	27.1701	26.7813	26.3672	26.4331	26.3805	26.1691	26.7156	26.4889	26.5814	26.6396	26.4034	26.4575	26.3364	26.4592
P22936	APN1	DNA-(apurinic or apyrimidinic site) lyase 1	26.4548	26.2848	26.4759	26.4459	26.3307	26.3502	26.3201	26.2752	26.1562	26.1638	26.1783	26.2124	25.7895	25.8699	25.8896	25.8118
P22943	HSP12	12 kDa heat shock protein	29.7701	29.5903	29.5792	29.1752	30.4194	30.2974	30.4025	30.3815	27.9627	27.8433	27.6645	28.0018	30.222	30.2045	30.1249	30.2442
P23059	MAK31	N-alpha-acetyltransferase 38, NatC auxiliary subunit	21.9207	22.0439	21.9613	22.0772	21.9556	21.9892	21.9911	22.1108	21.7131	21.919	21.9127	21.9709	21.8269	21.8008	21.8917	20.6516
P23180	AIM17	Probable oxidoreductase AIM17	26.9802	26.9811	26.9193	27.0981	27.091	26.9999	27.0136	26.9836	27.4221	27.351	27.2453	27.4264	27.8315	27.8882	27.6821	27.707
P23201	SPA2	Protein SPA2	26.4353	26.2295	26.311	26.472	26.3264	26.2349	26.3433	26.2806	26.1313	26.0049	25.8833	25.9653	26.029	25.8294	26.0747	25.8276
P23202	URE2	Transcriptional regulator URE2	25.6057	25.7699	25.7189	25.9957	25.8431	25.9139	25.9838	25.9124	25.9999	25.8324	26.1328	26.0853	26.2236	26.2532	26.1633	26.146
P23248	RPS1B	40S ribosomal protein S1-B	29.1986	29.2944	29.1452	29.3202	29.4353	29.4125	29.416	29.4829	29.4007	29.4982	29.41	29.5378	28.7034	28.679	28.7113	28.6204
P23254	TKL1	Transketolase 1	31.0135	31.1425	31.0608	31.124	30.9478	30.9082	30.9149	30.9018	31.145	31.2119	31.1811	31.1605	30.8789	30.9075	30.8401	30.8001
P23255	TAF2	Transcription initiation factor TFIID subunit 2	20.0691	19.9044	23.4823	23.5883	23.231	23.3098	20.1489	19.4975	20.9583	19.8773	23.0749	20.942	20.9836	20.9272	20.9767	20.3855
P23285	CPR2	Peptidyl-prolyl cis-trans isomerase B	24.1433	24.1481	23.9369	24.2664	24.0886	24.1432	24.064	23.992	23.905	23.5421	23.9914	23.8224	23.6155	23.6217	23.7105	23.1804
P23287	CNA1	Serine/threonine-protein phosphatase 2B catalytic subunit A1	24.452	24.4504	24.3042	24.5125	24.5161	24.6092	24.584	24.4654	24.6165	24.5011	24.528	24.4748	24.6246	24.6322	24.7815	24.5592
P23291	YCK1	Casein kinase I homolog 1	26.296	26.308	26.197	26.013	26.4878	26.4287	26.1745	26.3276	26.2881	26.3538	26.5184	26.2704	26.3462	26.5238	26.3848	26.355
P23292	YCK2	Casein kinase I homolog 2	25.7255	25.7351	25.6423	25.8505	25.8593	25.8097	25.8207	25.7688	26.0325	26.3332	25.9861	26.0294	25.946	26.0791	25.955	25.659
P23293	SGV1	Serine/threonine-protein kinase BUR1	22.2933	22.1594	22.2408	22.5059	21.6169	22.1569	22.2563	22.26	22.5724	22.386	22.3782	22.258	22.464	22.263	22.3062	21.3615
P23301	HYP2	Eukaryotic translation initiation factor 5A-1	29.8125	30.2261	30.1925	30.2709	30.3077	30.3157	30.4193	30.2315	30.0802	30.1381	29.9793	29.9883	29.972	30.2103	30.0973	27.8824
P23337	GSY1	Glycogen [starch] synthase isoform 1	23.0951	23.8666	23.5879	23.4365	23.1932	23.5869	23.3888	23.4582	21.4532	20.4339	22.1476	21.9415	23.8315	23.6717	23.7286	23.5268
P23369	MRPL25	54S ribosomal protein L25, mitochondrial	23.6197	24.0547	23.6151	23.8894	24.1016	24.2699	24.2257	24.2642	23.8038	23.9417	23.4272	23.8296	24.1136	24.1681	24.1142	24.218
P23394	PRP28	Pre-mRNA-splicing ATP-dependent RNA helicase PRP28	23.0159	22.9405	23.0435	22.0783	22.7306	22.5108	22.4029	22.2625	21.7331	23.046	23.5387	22.9264	23.6795	23.634	23.5674	23.7779
P23500	MRS4	Mitochondrial RNA-splicing protein MRS4	22.5066	18.9871	17.6395	18.102	20.6298	19.5674	19.9122	19.9502	21.2478	21.7061	20.8165	21.7083	22.3986	22.3177	22.8112	23.2407
P23503	NAR1	Cytosolic Fe-S cluster assembly factor NAR1	21.343	20.1805	21.9307	21.879	21.9478	22.3253	21.7775	21.2934	22.5911	20.2596	22.5171	22.3503	22.5398	22.8415	23.0897	19.6312
P23542	AAT2	Aspartate aminotransferase, cytoplasmic	30.5035	30.5422	30.5497	30.777	30.4354	30.5109	30.5218	30.4541	30.6834	30.7075	30.697	30.7235	30.3048	30.4213	30.4666	30.7126
P23585	HXT2	High-affinity glucose transporter HXT2	19.7393	18.0428	19.2826	19.5186	19.3667	19.8394	19.2039	21.0884	20.3007	19.7418	19.6437	20.2777	20.3642	19.6861	19.9777	20.0029
P23594	PPH21	Serine/threonine-protein phosphatase PP2A-1 catalytic subunit	23.7995	23.4455	23.6333	23.6127	23.6232	23.4923	23.5716	23.5131	23.2316	23.1278	23.1117	23.2258	23.4819	23.3874	23.4922	23.6435
P23595	PPH22	Serine/threonine-protein phosphatase PP2A-2 catalytic subunit	24.7358	24.5369	24.7318	24.5913	24.5156	24.5074	24.5203	24.5816	25.0841	24.8082	24.8244	24.8128	24.5801	24.4943	24.5585	24.5709
P23615	SPT6	Transcription elongation factor SPT6	26.0223	26.1087	26.4246	26.0199	26.3173	26.2974	26.2418	26.0606	26.9501	26.8874	27.0629	27.0165	27.2995	27.336	27.3639	27.1438
P23638	PRE9	Proteasome subunit alpha type-3	28.0077	27.9766	28.0043	28.022	27.8834	28.0005	27.9802	27.9871	27.9556	27.8763	27.9216	27.9351	27.8621	27.8935	27.9824	28.2744
P23639	PRE8	Proteasome subunit alpha type-2	28.8999	28.8194	28.8575	28.8821	28.6894	28.8046	28.7667	28.788	28.546	28.5636	28.5448	28.5589	28.5526	28.542	28.5875	28.7928
P23641	MIR1	Mitochondrial phosphate carrier protein	27.8009	27.861	27.8849	27.7713	27.9257	27.9457	27.9013	27.9058	27.691	27.6882	27.622	27.8008	28.574	28.6157	28.6668	28.801
P23642	VAN1	Mannan polymerase I complex VAN1 subunit	25.2965	25.474	25.3214	25.3547	25.4848	25.4345	25.3547	25.4274	25.3087	25.3762	25.318	25.3077	24.7659	24.677	24.7344	25.1061
P23643	VPS3	Vacuolar protein sorting-associated protein 3	16.0162	17.0944	16.8182	16.7298	16.5847	19.2417	19.352	19.1904	19.1776	19.4271	19.8445	19.8339	19.8658	19.617	19.4239	16.0532
P23644	TOM40	Mitochondrial import receptor subunit TOM40	28.0446	27.9452	27.9267	28.1001	27.9866	27.9628	27.935	27.9111	28.1864	28.0979	28.0637	28.0714	28.1492	28.1528	28.1407	28.4189
P23724	PRE7	Proteasome subunit beta type-6	27.4312	27.7069	27.7517	27.7598	27.2138	27.8344	27.7219	27.783	27.4925	27.5649	27.6092	27.6654	27.0507	27.5061	27.4895	28.0044
P23776	EXG1	Glucan 1,3-beta-glucosidase I/II	27.4672	27.4596	27.4095	27.2024	27.065	27.0766	27.0623	27.4673	26.175	26.1907	26.1741	25.9405	26.4553	26.6382	26.5766	26.7061
P23796	RIT1	tRNA A64-2'-O-ribosylphosphate transferase	20.0855	21.2263	20.6633	20.5773	21.2342	20.6022	19.8701	20.5281	19.5221	20.4047	21.003	21.0115	19.6943	20.6365	18.9809	20.5104
P23797	GPI12	N-acetylglucosaminyl-phosphatidylinositol de-N-acetylase	22.2302	22.6742	22.4664	22.3685	22.4343	22.394	22.3167	22.2769	22.4296	22.4506	22.4595	22.6245	22.5316	22.7472	22.6344	22.7449
P23833	SCO1	Protein SCO1, mitochondrial	23.896	23.774	23.9778	24.0898	23.6881	23.9987	23.9623	23.7073	23.8691	24.2346	24.2819	24.0244	23.521	24.0349	23.7638	24.67
P23900	FPS1	Glycerol uptake/efflux facilitator protein	20.9961	21.6155	21.9088	20.5917	20.5075	21.7032	20.6793	22.0816	21.8672	21.9085	21.8479	21.9693	21.2593	21.5727	21.5028	20.1859
P24000	RPL24B	60S ribosomal protein L24-B	26.6223	26.6116	26.5585	26.7514	26.7329	26.5989	26.7256	26.7148	26.8151	26.8332	26.9942	26.9666	26.4943	26.1451	26.4053	26.6957
P24031			28.14	28.0256	28.1251	28.2418	27.9955	27.8457	27.989	26.9419	27.6922	27.4622	27.6057	27.5174	25.9667	25.8814	25.8995	25.9591
P24276	SSD1	Protein SSD1	27.6659	27.8007	27.8165	28.2039	27.7805	27.7555	28.0258	27.6702	27.7108	27.7633	27.8174	28.2018	28.4579	27.729	28.4422	27.3851
P24279	MCM3	DNA replication licensing factor MCM3	26.5806	26.7651	26.747	26.7337	26.95	26.9031	26.9141	26.9226	26.7075	26.787	26.788	26.6061	27.2746	27.2128	27.2727	27.2546
P24280	SEC14	SEC14 cytosolic factor	28.693	28.974	28.9512	28.9791	28.9188	28.9361	28.9181	28.8463	28.7931	28.9155	28.8296	28.8407	28.4371	28.5649	28.5941	28.6051
P24482	DPB2	DNA polymerase epsilon subunit B	23.1612	23.5926	23.2346	23.4137	23.654	23.3443	23.4478	23.3899	23.3504	23.4763	23.4553	23.7716	22.7533	23.5623	23.599	22.4186
P24521	ERG8	Phosphomevalonate kinase	25.4951	25.428	25.3873	25.5707	25.4029	25.3227	25.3429	25.3507	25.6805	25.6082	25.5678	25.6216	25.2786	25.1502	25.2098	25.1269
P24583	PKC1	Protein kinase C-like 1	24.6529	24.4132	24.4743	24.376	24.3645	24.3647	24.6023	24.7698	24.7872	24.7412	24.8497	24.9544	24.7896	24.948	24.8135	24.4596
P24783	DBP2	ATP-dependent RNA helicase DBP2	28.6693	28.1837	28.1568	28.6875	28.7209	28.6375	28.1977	28.6746	28.2032	28.236	28.659	28.6241	28.4107	28.4033	28.4317	28.508
P24784	DBP1	ATP-dependent RNA helicase DBP1	23.4832	23.9281	23.6232	22.8298	23.4317	23.5021	23.5339	23.8119	22.996	23.5432	23.1621	23.3354	23.3658	23.5835	23.4743	23.0048
P24813	CAD1	AP-1-like transcription factor YAP2	21.2714	20.5264	19.3171	20.9296	20.2513	20.8436	21.0957	21.3056	19.3519	19.6281	20.0793	19.8309	20.0997	19.606	20.4341	19.4752
P25036	YSP3	Subtilisin-like protease 3	19.451	22.7713	21.8572	23.0938	22.0898	23.1692	23.137	23.1861	24.2981	24.3583	24.3134	24.4537	23.5486	24.0466	23.9604	24.1727
P25037	UBP1	Ubiquitin carboxyl-terminal hydrolase 1	25.6882	25.5798	25.6519	25.7195	25.6582	25.6431	25.6392	25.6156	25.6331	25.5644	25.5106	25.5987	25.3393	25.3724	25.3254	25.6232
P25038	IFM1	Translation initiation factor IF-2, mitochondrial	19.1441	19.5197	20.4853	20.3436	20.5329	22.3585	20.2555	21.9412	19.9499	19.9828	21.2346	19.3342	19.5365	19.2747	19.5462	19.5029
P25039	MEF1	Elongation factor G, mitochondrial	24.6779	24.4604	24.5274	24.4418	24.7431	24.115	24.4579	24.4322	25.4806	25.4304	25.5185	25.3674	25.9793	25.9001	26.0031	25.9602
P25040	TSR4	20S rRNA accumulation protein 4	26.1814	26.1255	26.1575	26.2191	26.0162	25.9092	25.9834	25.752	25.8724	25.8989	25.9119	25.9184	25.6371	25.7295	25.7396	25.6711
P25043	PUP1	Proteasome subunit beta type-2	26.1291	26.1182	26.054	26.1489	26.0719	26.0837	26.0854	26.068	26.1611	26.0716	26.0587	26.1103	26.161	26.1268	26.2058	26.3814
P25044	PTP1	Tyrosine-protein phosphatase 1	23.741	23.5061	23.6427	23.6098	23.485	23.3065	23.5484	23.256	24.4033	24.0762	24.2395	24.4101	23.4338	23.2494	23.0056	23.2204
P25045	LCB1	Serine palmitoyltransferase 1	24.0943	24.2353	24.4941	24.4593	24.2718	24.3014	24.427	24.447	24.4986	24.5994	24.5175	24.5735	24.6308	24.6681	24.7256	24.1048
P25046	ROX3	Mediator of RNA polymerase II transcription subunit 19	23.0579	22.6061	22.5706	22.7766	22.3247	21.8807	21.9729	22.2183	19.5461	17.4204	17.7102	24.9983	21.6909	21.87	21.8555	20.5438
P25087	ERG6	Sterol 24-C-methyltransferase	28.4536	28.578	28.5487	28.5269	28.6171	28.7261	28.7277	28.6564	28.8644	28.8863	28.8644	28.994	29.3143	29.4769	29.4252	29.4715
P25270	MRM1	rRNA methyltransferase 1, mitochondrial	22.1734	24.7165	24.7599	24.8369	24.8541	24.6963	24.7855	24.7204	24.6137	24.5643	24.6236	24.759	25.0252	25.0127	24.9319	23.064
P25293	NAP1	Nucleosome assembly protein	27.5883	27.4601	27.4818	27.5736	27.3795	27.3373	27.3399	27.3242	27.2705	27.1791	27.104	27.1427	26.9596	26.9406	26.9193	27.1198
P25294	SIS1	Protein SIS1	30.9285	30.8854	30.8538	30.8442	30.7409	30.7448	30.7164	30.4773	29.878	29.9366	29.8822	29.8241	30.0352	30.0472	29.9647	30.1159
P25296	CNB1	Calcineurin subunit B	26.5401	26.595	26.6	26.6778	26.5429	26.5678	26.515	26.4645	26.3598	26.2429	26.192	26.2542	25.9611	26.0405	25.9772	25.9823
P25298	RNA14	mRNA 3'-end-processing protein RNA14	22.5369	23.2924	22.7464	22.8198	23.703	23.4729	23.1253	23.3457	23.5227	23.8528	23.864	23.9365	23.8656	23.8953	23.9316	22.5238
P25299	RNA15	mRNA 3'-end-processing protein RNA15	24.9864	24.7824	25.0346	25.1164	25.1422	25.1021	25.079	25.1074	24.8111	24.5608	24.8355	24.8769	24.7936	24.8324	24.661	24.6709
P25302	SWI4	Regulatory protein SWI4	22.3014	21.9267	20.8448	20.056	20.634	21.072	20.8874	21.5568	20.5728	21.7649	21.5352	21.1894	22.9453	22.577	22.2947	22.5871
P25303	SCJ1	DnaJ-related protein SCJ1	25.5985	25.8491	25.707	25.6549	25.4207	25.437	25.3199	25.3734	25.4806	25.5637	25.536	25.5617	24.781	24.7087	24.8424	25.0586
P25332	RBK1	Ribokinase	25.728	25.5482	25.5791	25.6462	25.6197	25.5526	25.3583	25.1699	25.2863	25.4508	25.4216	25.4606	24.5499	24.437	24.5769	24.9002
P25335	DAL2	Allantoicase	21.0121	21.4482	20.1377	21.1106	25.693	25.7764	25.8903	25.9258	27.6715	27.5837	27.5957	27.6157	27.5483	27.4804	27.5307	27.5908
P25339	PUF4	Pumilio homology domain family member 4	24.6301	25.1001	25.0332	24.8821	25.4072	25.137	24.9958	24.9712	24.9586	25.1069	24.9554	25.0181	24.5052	24.7408	24.6441	24.532
P25340	ERG4	Delta(24(24(1)))-sterol reductase	20.8423	21.3228	21.9491	22.1105	19.7726	21.4468	19.7364	19.5526	22.8707	22.4809	22.7791	21.5803	23.1301	23.0015	23.3055	21.5463
P25342	CDC10	Cell division control protein 10	26.1854	26.1143	26.1367	26.1993	26.1286	26.0084	26.0238	26.0798	26.174	26.1731	26.1704	26.1539	25.9442	25.9302	25.9694	26.0516
P25343	RVS161	Reduced viability upon starvation protein 161	28.933	28.93	28.8757	28.9318	28.9736	28.9436	28.9347	28.9092	28.701	28.7354	28.7003	28.7193	28.1922	28.2208	28.1628	28.1785
P25344	STE50	Protein STE50	23.8061	24.0923	24.011	24.1716	23.92	23.8694	23.9066	23.8768	23.8488	23.8635	23.7073	23.8561	22.5734	22.709	21.9464	22.3206
P25348	MRPL32	54S ribosomal protein L32, mitochondrial	21.6929	23.3971	22.9852	21.8261	22.2392	23.4305	23.4111	22.0291	23.4009	23.4533	23.3521	23.398	22.7589	22.9722	22.7028	21.608
P25349	YCP4	Flavoprotein-like protein YCP4	27.6664	27.8235	27.7288	27.7272	27.9089	27.8932	27.8788	27.7663	27.9682	27.8812	27.9911	27.9089	27.1934	27.1903	27.1994	27.0201
P25353	NPP1	Ectonucleotide pyrophosphatase/phosphodiesterase 1	23.6672	23.277	23.4971	23.3089	23.2572	23.3253	23.3573	23.2324	23.3678	23.2305	22.6378	22.7958	22.2393	21.616	21.4144	21.1496
P25355	CTR86	Copper transport protein 86	24.4903	24.8125	24.6349	24.5325	24.6579	24.6513	24.799	24.9073	24.9183	24.8191	24.6932	24.9233	23.9482	24.2483	23.7864	23.0291
P25356	BPH1	Beige protein homolog 1	24.7077	24.479	24.5652	24.4215	24.028	21.5511	23.9643	24.3464	23.9631	23.9677	23.9949	24.1421	21.5094	23.3706	20.2694	19.8265
P25357	SNT1	Probable DNA-binding protein SNT1	24.0088	23.7333	23.9338	24.056	23.92	23.9401	24.0127	23.9665	24.0178	24.0751	24.0276	23.9793	22.8401	21.9751	23.2434	22.7475
P25359	RRP43	Exosome complex component RRP43	25.6411	25.618	25.6228	25.5899	25.2692	25.266	25.4099	25.6719	25.5312	25.2284	25.3819	25.4937	25.3446	25.3182	25.229	25.3434
P25361	YCR043C	Uncharacterized protein YCR043C	24.5079	24.6184	24.5282	24.6451	24.5859	24.5502	24.5078	24.553	24.3543	24.4363	24.4117	24.455	24.1427	23.9799	24.0624	23.9462
P25365	SED4	Putative guanine nucleotide-exchange factor SED4	20.6886	20.3801	20.5712	20.5554	19.6999	19.6339	20.1006	20.0086	20.5911	20.3839	20.3854	20.4888	20.4216	20.3451	20.4291	20.6186
P25366	OCA4	Protein OCA4	23.8328	23.9288	23.7394	23.6789	23.8615	23.8597	23.8376	23.9367	23.8942	23.8754	23.9532	23.806	23.5607	23.9517	23.8299	23.5628
P25367	RNQ1	[PIN+] prion protein RNQ1	26.9525	26.9175	26.9279	26.9814	26.9289	26.8825	26.8725	26.7992	26.4953	26.5135	26.4143	26.4049	25.8523	25.8786	25.8348	26.0773
P25368	RRP7	Ribosomal RNA-processing protein 7	24.2495	24.337	24.4814	24.5867	24.4116	24.3256	24.1578	23.9545	24.1034	24.0274	23.9297	23.9578	23.1836	23.4857	23.6017	23.2327
P25369	LSB5	LAS seventeen-binding protein 5	25.5294	25.7469	25.5645	25.6447	25.6611	25.6705	25.7056	25.6994	25.6063	25.5351	25.7425	25.6541	24.8626	25.099	24.966	24.9204
P25371	ADP1	Probable ATP-dependent permease	24.3558	24.4537	24.3923	24.2645	24.642	24.6861	24.6433	24.6219	24.7482	24.9836	25.0506	24.9165	24.375	24.5172	24.2816	23.5011
P25372	TRX3	Thioredoxin-3, mitochondrial	26.5593	26.4546	26.4793	26.4375	26.5669	26.5849	26.6105	26.5426	26.3351	26.38	26.2864	26.4642	25.926	26.0226	25.9231	26.213
P25373	GRX1	Glutaredoxin-1	28.8373	28.765	28.7819	28.7008	28.8406	28.8959	28.8849	28.7789	28.375	28.511	28.516	28.5489	27.6451	27.4958	27.5921	27.519
P25374	NFS1	Cysteine desulfurase, mitochondrial	26.5458	26.6194	26.6311	26.5534	26.5969	26.6868	26.693	26.7986	27.0547	27.0044	27.0178	27.1537	26.5885	26.6137	26.6473	26.618
P25375	PRD1	Saccharolysin	27.1522	27.0498	27.0923	27.1171	27.0359	26.9476	26.9395	26.9621	26.7431	26.8534	26.8334	26.8987	26.0696	26.1442	26.2449	26.2053
P25376	AGP1	General amino acid permease AGP1	19.6482	20.2344	22.5187	20.2949	20.7194	21.2832	22.763	20.3496	24.8412	24.238	24.3847	23.9654	23.041	23.2309	23.9315	23.3227
P25378	RHB1	Rheb-like protein RHB1	25.1696	25.1043	25.0485	25.1634	25.2613	25.2541	25.2024	25.214	25.1039	25.4236	25.3631	25.2417	25.1871	25.1924	25.1058	25.0777
P25382	RSA4	Ribosome assembly protein 4	23.0821	22.8745	22.9198	23.0926	22.9801	22.9001	22.8925	23.1359	23.1704	22.9642	23.2028	23.0349	22.5527	22.3656	22.6591	22.024
P25385	BOS1	Protein transport protein BOS1	25.2793	25.1487	25.3223	25.3697	25.0255	24.9132	24.9754	24.9074	24.5722	24.4585	24.5918	24.4911	24.4548	24.4212	24.4897	24.4622
P25386	USO1	Intracellular protein transport protein USO1	25.756	25.5444	25.8543	25.9379	25.7883	25.9536	25.788	25.8011	25.8874	25.8917	25.9284	25.9992	25.4941	25.8855	25.9666	25.6314
P25441	RPC53	DNA-directed RNA polymerase III subunit RPC4	24.7335	24.868	24.8909	24.9246	24.9758	24.8898	24.931	24.9438	24.792	24.8039	24.7782	24.8899	24.8365	24.8865	24.8262	24.7988
P25443	RPS2	40S ribosomal protein S2	29.649	29.7952	29.6902	29.8797	29.8488	29.7795	29.8347	29.8742	30.0934	30.0194	29.9551	30.177	29.2383	29.2459	29.2714	29.4212
P25451	PUP3	Proteasome subunit beta type-3	26.3064	26.271	26.2151	26.2196	26.2035	26.2248	26.2039	26.1798	26.1977	26.242	26.2077	26.1588	26.5669	26.5413	26.4359	26.5888
P25454	RAD51	DNA repair protein RAD51	20.8868	19.9811	20.7439	20.7108	19.3454	20.2162	19.3014	19.782	20.7966	20.9751	19.0651	20.07	21.7061	21.3012	21.7236	20.5333
P25491	YDJ1	Mitochondrial protein import protein MAS5	29.8531	30.0145	29.9566	30.0306	30.0351	30.0183	29.9914	29.8964	29.835	29.8636	29.8458	29.8043	29.494	29.5917	29.5439	29.3935
P25502	PUT3	Proline utilization trans-activator	24.4911	24.1386	24.1105	24.0229	23.6975	23.6564	23.2002	23.1734	19.25	21.3874	21.7102	21.8442	22.9959	22.7666	23.0164	22.3525
P25554	SGF29	SAGA-associated factor 29	25.0975	25.1025	25.0397	24.9916	24.9024	25.0443	24.9892	24.8025	24.525	24.53	24.5777	24.6263	24.4222	24.484	24.4674	24.4324
P25555	GBP2	Single-strand telomeric DNA-binding protein GBP2	25.9916	26.0794	26.0303	26.2123	26.2833	26.2808	26.2012	26.1885	26.2997	26.3343	26.3284	26.3285	25.4133	25.5597	25.4559	25.1308
P25558	BUD3	Bud site selection protein 3	24.1772	24.5414	24.4049	24.2258	24.2744	24.272	24.4684	24.36	24.195	23.8344	24.2311	24.1324	23.2418	23.3485	23.7336	22.8991
P25559	DCC1	Sister chromatid cohesion protein DCC1	21.1765	21.2794	21.4514	21.0716	21.0755	20.8562	21.2408	21.0647	21.1417	20.8471	21.1518	21.172	20.6063	20.3857	20.4146	19.7083
P25560	RER1	Protein RER1	24.0927	24.3026	23.901	24.1624	24.2401	24.1631	24.1921	23.6321	24.382	24.5271	24.5348	24.5436	23.543	22.764	23.5025	23.213
P25566	MXR2	Peptide methionine sulfoxide reductase 2	24.3024	24.2036	24.1444	24.1009	24.1508	23.9866	24.1382	23.3271	23.8254	23.963	23.7662	23.9427	22.8247	22.9381	22.5266	22.9254
P25567	SRO9	RNA-binding protein SRO9	27.4403	27.5752	27.5872	27.834	27.6454	27.6034	27.5595	27.6557	27.2159	27.2677	27.217	27.1138	26.3719	26.3491	26.4191	26.4461
P25573	MGR1	Mitochondrial inner membrane i-AAA protease supercomplex subunit MGR1	23.1301	23.541	23.3683	23.5705	23.6067	23.5442	23.6475	23.2875	23.6071	23.8382	23.3721	23.6152	22.9733	23.3	23.1885	23.5526
P25574	EMC1	ER membrane protein complex subunit 1	26.4656	26.4848	26.3372	26.3612	26.5872	26.6425	26.4326	26.5153	26.9101	26.918	26.8472	26.8819	25.6554	25.9052	25.8368	25.6518
P25576	POF1	Nicotinamide mononucleotide adenylyltransferase	25.9017	25.7321	25.9208	25.839	25.1289	25.703	25.2892	24.885	25.4858	25.5967	25.4439	25.1804	24.1757	24.0317	25.2298	25.8393
P25578	PGS1	CDP-diacylglycerol--glycerol-3-phosphate 3-phosphatidyltransferase	19.0924	20.1235	19.5922	19.5461	19.5561	20.197	19.5381	19.1386	19.7194	20.5175	20.3995	20.2855	19.3688	20.78	19.8655	20.6225
P25580	PBN1	Protein PBN1	23.5261	23.7885	23.285	23.2823	23.7427	23.1893	23.6092	22.9397	23.6816	23.8369	23.6296	23.8087	23.161	22.2944	22.4308	22.5967
P25582	SPB1	27S pre-rRNA (guanosine(2922)-2'-O)-methyltransferase	23.1359	23.2542	23.2321	23.3064	23.3605	23.1144	23.2002	23.3888	23.498	23.5199	23.5098	23.5846	22.8475	22.5513	22.585	21.8824
P25586	KRR1	KRR1 small subunit processome component	27.2055	27.0199	27.1523	27.3076	27.0146	26.9017	27.0476	26.969	26.7349	26.8781	26.8292	26.8941	25.9812	26.1779	25.8237	26.3024
P25588	MRC1	Mediator of replication checkpoint protein 1	24.2853	24.3986	24.2952	24.4927	24.2618	24.2968	24.342	24.3816	23.7934	24.0505	23.9966	23.6572	21.3768	22.6551	22.6201	21.0215
P25604	STP22	Suppressor protein STP22 of temperature-sensitive alpha-factor receptor and arginine permease	24.6034	24.4464	24.51	24.5774	24.4084	24.5021	24.3943	24.4476	24.3748	24.2875	24.2961	24.1427	23.6847	23.6702	23.6759	23.945
P25605	ILV6	Acetolactate synthase small subunit, mitochondrial	29.3184	29.5041	29.4088	29.5142	29.6978	29.7186	29.7449	29.6714	29.7108	29.8736	29.8389	29.8861	28.8463	28.9242	28.9136	28.9401
P25608;P54007			23.232	23.3729	23.3492	23.4091	23.0277	22.7893	22.8407	22.7004	22.763	22.8093	22.6065	22.7694	23.1546	23.2404	23.3952	23.6015
P25617	YCR016W	Uncharacterized protein YCR016W	24.4764	24.6056	24.5317	24.6684	24.5726	24.4665	24.5736	24.5131	24.3094	24.4991	24.4913	24.5105	23.6384	23.6452	23.5596	22.5535
P25618	CWH43	Protein CWH43	22.2725	22.1089	22.4749	22.4379	21.7367	21.7403	21.7897	21.9767	22.6895	22.008	22.29	22.4888	22.3568	22.3226	22.1767	21.6745
P25623	SYP1	Suppressor of yeast profilin deletion	27.7907	27.6954	27.7301	27.7282	27.8648	27.8556	27.8511	27.833	27.706	27.6668	27.6462	27.7244	26.9605	27.0995	27.1529	27.4067
P25626	IMG1	54S ribosomal protein IMG1, mitochondrial	24.4144	24.3379	24.1456	24.1906	24.708	24.6273	24.672	24.6756	24.141	24.1147	24.1852	24.2942	24.8302	24.7605	24.8021	25.0913
P25627	BUD23	18S rRNA (guanine(1575)-N(7))-methyltransferase	20.895	21.9731	21.1651	21.02	21.7458	21.782	21.6491	21.4907	22.2585	22.0505	22.1371	21.9709	21.0997	21.3723	20.6235	20.867
P25631	YCR051W	Ankyrin repeat-containing protein YCR051W	24.6535	24.5554	24.5972	24.6659	24.4667	24.4159	24.4416	24.3949	24.4706	24.2214	24.2575	24.2796	23.1931	23.3165	23.1088	22.944
P25632	RSC6	Chromatin structure-remodeling complex protein RSC6	25.371	24.7066	25.256	25.3301	24.8578	24.6278	24.6222	25.0708	25.321	25.2102	25.1947	25.2688	24.7971	24.8046	24.8055	25.1288
P25635	PWP2	Periodic tryptophan protein 2	23.2276	23.4858	23.0913	22.6514	23.4774	23.5693	23.3645	23.4971	23.9978	23.7535	23.958	23.8772	23.5517	23.5125	23.5792	22.9405
P25637	YIH1	Protein IMPACT homolog	21.48	22.0617	21.9399	21.9202	22.0218	21.9472	21.901	21.6896	21.7927	21.9656	21.7818	21.8487	20.3556	20.7558	20.3909	17.9728
P25638	TAH1	TPR repeat-containing protein associated with Hsp90	23.9566	23.9357	23.8923	23.8806	23.1961	23.1121	23.2341	23.1772	22.9011	22.9417	22.7764	23.002	22.5053	22.3382	22.4854	22.1535
P25642	IMG2	54S ribosomal protein IMG2, mitochondrial	23.9933	23.6483	23.8513	22.98	23.8026	24.0379	24.1141	23.3004	22.9907	23.1902	23.7797	23.1248	23.7442	23.9289	23.8488	23.7066
P25644	PAT1	DNA topoisomerase 2-associated protein PAT1	26.1385	26.1932	26.2039	26.3545	26.2629	26.3505	26.288	26.4181	26.4626	26.4277	26.4402	26.4787	25.375	25.7255	25.7366	25.5669
P25651	CSM1	Monopolin complex subunit CSM1	22.6822	22.4647	22.6103	22.529	22.4399	22.2845	22.4498	22.3305	22.0735	22.0125	22.0945	22.0162	21.1084	21.2382	21.4326	21.8444
P25654	YCR090C	UPF0587 protein YCR090C	23.9388	23.6988	24.1422	24.2054	24.5913	24.539	24.5412	24.4804	24.3629	24.4077	24.5682	24.5248	23.6308	23.7354	23.6477	23.3816
P25655	CDC39	General negative regulator of transcription subunit 1	24.1639	24.0825	24.9094	24.1195	24.6913	24.5589	24.5763	25.0876	25.1457	25.2399	25.3011	25.3166	25.2889	24.8322	25.3444	24.4787
P25656	CDC50	Cell division control protein 50	21.4844	22.1125	21.8123	21.6695	22.2467	21.9481	22.0326	21.8059	22.1161	22.3582	22.1189	22.0332	21.1649	21.2642	21.2085	18.702
P25659	FUB1	Silencing boundary-establishment protein FUB1	23.4862	23.2827	23.2271	23.3501	23.1319	23.0646	23.0871	23.1001	23.0916	23.0582	22.9309	23.0221	22.2851	22.1969	22.2719	22.3627
P25694	CDC48	Cell division control protein 48	31.0549	31.1889	31.136	31.1077	31.005	31.0034	30.9564	31.0202	30.9824	31.0168	30.9895	31.0048	30.7711	30.72	30.8526	30.9114
P25719	CPR3	Peptidyl-prolyl cis-trans isomerase C, mitochondrial	28.6121	28.6171	28.6745	28.7358	28.4241	28.5589	28.5594	28.5288	28.3199	28.3646	28.2984	28.2951	27.868	28.0052	28.0208	28.1667
P25808	SPB4	ATP-dependent rRNA helicase SPB4	20.3538	21.0388	20.4297	21.0995	20.3417	20.5809	20.4245	20.7995	21.1316	20.6162	20.8661	21.3163	20.927	20.9346	21.5462	21.075
P25847	MSH2	DNA mismatch repair protein MSH2	24.2397	24.3822	24.2741	24.0863	23.4146	23.8404	24.1944	24.1093	24.4111	24.3162	24.3101	24.2329	24.2981	24.3064	24.0846	23.7822
P26263	PDC6	Pyruvate decarboxylase isozyme 3	24.5812	24.5697	24.4395	23.424	23.9878	23.9122	24.4122	24.5045	24.2458	24.1731	23.9815	24.4628	24.0516	24.1157	23.6901	23.9745
P26321	RPL5	60S ribosomal protein L5	29.7927	29.8906	29.8671	29.9378	30.1553	30.0929	30.1147	30.1037	30.2955	30.2538	30.2919	30.3408	29.722	29.6727	29.7052	29.8433
P26343	DAL80	Nitrogen regulatory protein DAL80	19.7735	19.9773	19.0914	20.1318	22.5749	22.5172	22.6937	22.5203	23.6905	23.7554	23.4004	23.1204	23.3043	23.1515	23.3278	23.1134
P26370	UGA3	Transcriptional activator protein UGA3	20.9872	19.3288	19.3726	19.7441	19.5968	19.9594	19.9665	20.1362	21.7592	21.4622	21.6903	21.1635	21.7279	21.9186	21.5692	21.372
P26449	BUB3	Cell cycle arrest protein BUB3	18.2504	19.3064	19.1144	18.0138	17.9586	18.9781	18.0299	16.8014	19.0178	19.3911	20.537	19.4998	20.9359	21.1517	20.5639	18.0103
P26570	PPZ1	Serine/threonine-protein phosphatase PP-Z1	24.5828	24.7693	24.7613	24.6918	24.859	24.8121	24.7863	24.5868	24.7872	24.7256	24.7632	24.7061	24.5876	24.6922	24.5152	24.4467
P26637	CDC60	Leucine--tRNA ligase, cytoplasmic	30.2331	30.3181	30.2899	30.4158	30.477	30.4616	30.4483	30.4709	30.3945	30.5073	30.4327	30.4272	29.7914	29.8404	29.8484	29.8794
P26754	RFA2	Replication factor A protein 2	24.8343	24.8101	24.6085	24.8427	24.67	24.8142	24.774	24.736	24.6811	24.7449	24.6972	24.6817	24.5968	24.7217	24.7471	24.5209
P26755	RFA3	Replication factor A protein 3	25.2845	24.9925	25.1058	25.2372	24.8825	24.8828	24.9178	24.7879	24.9316	24.6714	24.5187	24.5619	24.927	24.802	24.8464	25.1114
P26783	RPS5	40S ribosomal protein S5	31.8996	31.9202	31.9571	32.0718	32.1282	32.094	32.1338	32.0679	31.9168	31.9382	31.8618	31.9059	31.1092	31.1208	31.1142	31.2454
P26784	RPL16A	60S ribosomal protein L16-A	28.4233	28.3674	28.4049	28.5606	28.5033	28.3943	28.468	28.5158	28.6643	28.6315	28.6386	28.7997	28.2162	28.0424	28.1733	28.2818
P26785	RPL16B	60S ribosomal protein L16-B	29.9397	30.0046	29.9188	30.095	30.0104	30.0053	29.9916	30.0813	29.918	30.0434	30.0379	30.0716	29.5928	29.3813	29.5055	29.6915
P26786	RPS7A	40S ribosomal protein S7-A	30.6333	31.0016	30.8593	30.9742	31.2934	31.2583	31.2207	31.1953	31.149	31.3181	31.2845	31.1294	30.3511	30.4617	30.2805	30.1314
P26793	RAD27	Flap endonuclease 1	24.5171	24.8473	24.5477	25.0884	25.1638	24.5716	25.1435	24.3326	24.7954	24.5557	25.105	25.1459	25.1253	25.129	25.1396	25.2297
P27351	APL1	AP-2 complex subunit beta	22.8179	23.4705	22.9973	23.2249	23.5171	23.6295	23.5558	23.1041	24.0986	24.1674	24.1972	24.2819	24.2133	24.2301	24.153	23.5003
P27466	CMK1	Calcium/calmodulin-dependent protein kinase I	26.0015	26.3442	25.9042	26.2092	26.3215	26.5209	26.415	26.1791	25.5173	26.2416	26.1825	26.0609	26.1491	26.1228	26.0923	25.8599
P27472	GSY2	Glycogen [starch] synthase isoform 2	26.7346	26.5539	26.5629	26.3855	26.3171	26.0994	26.137	26.1921	25.6755	25.5514	25.6961	25.6909	26.57	26.3884	26.5436	26.6358
P27476	NSR1	Nuclear localization sequence-binding protein	28.4745	28.6384	28.6122	28.7327	28.3594	28.6208	28.563	28.4376	28.4504	28.6132	28.4918	28.5229	27.7406	28.0543	27.9596	28.2607
P27514	PHO91	Low-affinity phosphate transporter PHO91	25.546	25.7342	25.5631	25.7825	25.6442	25.9602	25.8978	25.8842	25.7252	25.6264	25.5847	25.693	25.5995	25.6809	25.7688	25.7733
P27614	CPS1	Carboxypeptidase S	28.2742	28.5503	28.5166	28.3884	31.0949	31.1723	31.0698	31.1037	32.256	32.4567	32.3435	32.2296	31.5501	31.7396	31.6635	31.7122
P27616	ADE1	Phosphoribosylaminoimidazole-succinocarboxamide synthase	30.7921	30.8417	30.8461	30.9537	30.9147	30.9051	30.8934	30.8465	31.0949	31.2134	31.1747	31.1532	30.7191	30.712	30.7099	30.8098
P27637	BUD14	Bud site selection protein 14	24.5633	24.788	24.9203	24.9189	24.79	24.773	24.6012	24.5461	24.352	24.7299	24.5822	24.3472	24.1089	24.2806	24.4504	24.6505
P27680	COQ3	Ubiquinone biosynthesis O-methyltransferase, mitochondrial	23.8461	24.0787	24.0899	24.0112	24.1319	24.0749	24.0765	24.2254	23.7267	23.9086	23.968	24.0476	24.122	23.9674	24.1178	24.053
P27692	SPT5	Transcription elongation factor SPT5	26.5026	26.6096	26.6394	26.6067	26.6684	26.6653	26.6843	26.6425	26.9764	27.5029	27.2691	26.9047	27.5083	27.5215	27.4865	27.2045
P27697	COQ8	Atypical kinase COQ8, mitochondrial	24.406	24.7954	24.8011	23.5392	24.7792	24.4873	24.6276	24.5806	24.6905	24.7353	24.5078	24.8505	24.2793	24.1475	24.4429	24.3016
P27705	MIG1	Regulatory protein MIG1	24.4305	24.5223	24.5115	24.6725	24.6338	24.2615	24.5729	24.6908	24.5388	24.8521	24.7172	24.3618	24.3153	24.3562	24.5012	24.8666
P27809	KRE2	Glycolipid 2-alpha-mannosyltransferase	25.934	25.846	25.9216	25.7189	25.7448	25.7282	25.6439	25.6956	25.8914	25.7525	25.8057	25.8271	25.2492	24.8943	25.3188	25.3986
P27810	KTR1	Alpha-1,2 mannosyltransferase KTR1	26.6711	26.6512	26.64	26.559	26.2645	26.3183	26.3281	26.3597	26.3694	26.3675	26.4994	26.4015	26.0382	25.8052	26.0283	26.3041
P27882	ERV1	Mitochondrial FAD-linked sulfhydryl oxidase ERV1	26.0845	26.0728	25.95	26.2113	26.3787	26.3902	26.3205	26.2276	26.5708	26.6408	26.5447	26.5671	26.0946	26.318	26.2051	25.802
P27929	NAM9	37S ribosomal protein NAM9, mitochondrial	22.4907	21.9865	22.5927	21.7793	23.2082	23.0403	23.2684	23.6293	22.1136	22.3213	21.8576	22.9265	23.6868	23.5887	23.766	23.1057
P27999	RPB9	DNA-directed RNA polymerase II subunit RPB9	24.66	24.4945	24.5305	24.65	24.4625	24.5114	24.4897	24.5287	24.6226	24.3453	24.4456	24.5826	24.5825	24.4927	24.4995	24.8753
P28000	RPC19	DNA-directed RNA polymerases I and III subunit RPAC2	26.4771	26.4824	26.4418	26.7105	26.4459	26.5085	26.504	26.464	26.2643	26.3279	26.2545	26.261	26.0044	26.0576	26.0828	26.2502
P28004	PRP45	Pre-mRNA-processing protein 45	23.1596	21.754	22.6014	22.7173	21.6936	21.7762	22.5769	23.0467	21.8399	21.7603	21.5041	21.5615	21.4263	22.4964	21.6514	22.0585
P28005	POP5	Ribonuclease P/MRP protein subunit POP5	20.51	21.1138	20.9527	20.9759	21.2597	20.8909	21.0042	20.9017	21.0209	21.3047	21.2365	21.0984	21.055	20.9163	21.1874	21.3555
P28007	GAR1	H/ACA ribonucleoprotein complex subunit 1	27.0423	27.2182	27.1334	27.2797	27.3553	27.3521	27.2948	27.268	27.175	27.2544	27.3648	27.2518	26.9635	27.0108	26.958	27.0663
P28239	PPA2	Inorganic pyrophosphatase, mitochondrial	24.8495	24.8447	24.8558	24.7837	24.664	24.5809	24.6301	24.5724	24.6478	24.383	24.346	24.3005	24.2514	24.2224	24.4142	24.3782
P28241	IDH2	Isocitrate dehydrogenase [NAD] subunit 2, mitochondrial	30.6199	30.6865	30.6649	30.8397	29.9778	29.9887	30.0002	29.9304	30.0456	30.0536	30.1358	30.1036	30.1208	30.1619	30.1529	30.3355
P28263	UBC8	Ubiquitin-conjugating enzyme E2-24 kDa	24.2821	24.2881	24.4094	24.3302	24.6795	24.631	24.6118	24.5705	24.574	24.2842	24.2776	24.3461	25.0974	25.0429	25.0506	24.8013
P28272	URA1	Dihydroorotate dehydrogenase (fumarate)	28.829	28.8958	28.9366	29.1396	28.7114	28.681	28.5984	28.6383	28.4861	28.7312	28.6173	28.4547	27.5927	27.5667	27.6858	27.7304
P28273	OXP1	5-oxoprolinase	26.2038	26.4261	26.3766	26.4062	26.4247	26.3815	26.3758	26.2614	27.0717	27.0807	27.0638	27.1662	26.7652	26.8788	26.7565	26.7221
P28274	URA7	CTP synthase 1	27.5105	27.4143	27.3913	27.3809	27.4331	27.4742	27.5417	27.6195	27.5052	27.5583	27.4832	27.4584	27.5486	27.6153	27.6734	27.5357
P28319	CWP1	Cell wall protein CWP1	24.9663	26.0314	26.1234	26.469	26.7559	26.7828	26.7127	26.9445	26.9322	23.8658	26.4241	23.941	26.7135	26.5962	26.7131	25.5963
P28320	YJU2	Protein CWC16	23.6834	23.5204	23.9785	23.6355	24.2259	24.1966	24.2436	24.139	23.7676	24.1787	23.9631	24.1553	23.8533	23.6816	23.8275	23.9693
P28321	YJU3	Monoglyceride lipase	25.8176	25.7261	25.4907	25.7385	25.8168	25.4564	25.6083	25.6645	25.5011	25.4437	25.6007	25.2354	25.2849	25.3899	25.4022	24.9208
P28495	CAP1	F-actin-capping protein subunit alpha	27.92	27.7307	27.7465	27.7539	27.7949	27.7498	27.7768	27.7185	27.691	27.5663	27.5631	27.6102	27.6604	27.605	27.6308	27.8903
P28519	RAD14	DNA repair protein RAD14	19.5364	19.7372	19.4339	19.866	19.6621	19.3769	19.4247	19.4911	19.5121	19.7418	19.7791	19.9829	19.306	18.8713	19.6109	19.2012
P28625	YIM1	Protein YIM1	24.6682	25.2079	25.0968	24.8958	25.1333	24.8538	25.0166	24.7438	24.7497	24.9256	24.9984	24.9922	25.0814	24.9145	24.7861	24.459
P28707	SBA1	Co-chaperone protein SBA1	28.7296	28.6516	28.6757	28.7553	28.675	28.6568	28.6774	28.6067	28.3172	28.4076	28.4034	28.3668	28.02	28.0018	28.0001	28.2752
P28708	PRR1	Serine/threonine-protein kinase PRR1	22.5404	22.3031	22.5001	22.5474	22.3257	22.4486	22.3061	22.3144	22.1272	21.7928	20.7017	20.6306	22.1621	21.7831	21.8169	22.0042
P28737	MSP1	Protein MSP1	25.8722	25.4604	25.7861	25.5673	25.0287	25.6557	25.0886	25.6045	24.8336	25.6396	25.7603	25.1857	24.8685	25.4384	25.472	25.6924
P28777	ARO2	Chorismate synthase	29.2596	29.2687	29.2299	29.4063	29.3506	29.3418	29.3205	29.26	29.3193	29.4484	29.3385	29.3602	28.9766	29.0062	28.9988	29.1104
P28778	MRP17	37S ribosomal protein MRP17, mitochondrial	22.8727	22.6642	22.6928	22.5913	22.8917	22.8618	23.0932	23.1346	22.3691	22.4656	22.3942	22.4406	23.0298	23.0717	23.1223	23.3838
P28789	HEM3	Porphobilinogen deaminase	25.9967	26.0915	26.0163	26.166	26.3039	26.1542	26.2016	26.0417	27.0224	27.219	27.1428	27.1029	26.2357	26.2562	26.1649	25.9371
P28791	SEC20	Protein transport protein SEC20	23.7045	23.3992	23.5126	23.4778	23.5466	23.4263	23.5403	22.7002	22.3591	22.4219	23.1775	21.934	22.7892	22.4089	22.9542	23.1858
P28795	PEX3	Peroxisomal biogenesis factor 3	20.7307	20.6326	20.0634	20.4647	20.4929	22.0538	21.6186	21.7387	20.9761	22.1727	21.1266	21.5037	22.0401	21.7999	22.234	22.3775
P28817	EHD3	3-hydroxyisobutyryl-CoA hydrolase, mitochondrial	22.9755	23.3607	23.2035	22.4715	23.2169	23.4541	22.6679	23.0957	22.923	23.468	22.5395	23.4743	25.125	24.9735	25.033	25.3956
P28834	IDH1	Isocitrate dehydrogenase [NAD] subunit 1, mitochondrial	30.5549	30.6284	30.6129	30.8378	29.9996	30.0194	30.0022	29.8819	29.9843	30.1137	30.1106	30.0426	29.7958	29.843	29.8138	29.9896
P29029	CTS1	Endochitinase	25.2306	25.2423	25.2508	25.4604	25.3598	25.6682	25.6864	25.7761	25.7456	25.7303	25.6677	25.6088	25.053	25.2776	25.3309	25.7943
P29055	SUA7	Transcription initiation factor IIB	23.5754	23.9738	24.0471	23.914	23.9438	23.7657	23.7752	23.5849	24.0773	23.7163	23.9966	23.8449	23.5655	23.5127	23.6811	23.1365
P29056	BRF1	Transcription factor IIIB 70 kDa subunit	19.6746	19.7498	19.6496	19.7721	19.5561	19.6208	19.6691	19.4767	19.5375	19.3978	19.3303	19.5996	19.6846	19.6308	19.7322	19.9146
P29295	HRR25	Casein kinase I homolog HRR25	24.6455	25.3053	25.161	24.9181	25.1552	25.1463	25.0954	25.2995	25.5159	25.4929	25.2865	25.5593	25.3615	25.2904	25.3483	25.0359
P29311	BMH1	Protein BMH1	29.0235	28.9584	28.9791	28.9299	28.9972	29.0035	29.0122	28.9245	28.894	28.8255	28.7966	28.9322	29.4803	29.4212	29.4817	29.4197
P29340	PEX4	Ubiquitin-conjugating enzyme E2-21 kDa	23.2549	23.0966	22.7981	22.9497	22.8808	23.0243	23.1175	23.2	23.0319	22.9793	22.8829	22.7199	22.8136	22.9139	22.7667	22.7888
P29366	BEM1	Bud emergence protein 1	23.8813	24.4685	23.7426	23.2847	23.3095	24.0998	24.2744	24.2556	24.6231	23.5852	24.3572	24.3407	23.9865	24.5135	24.4215	24.1377
P29453	RPL8B	60S ribosomal protein L8-B	26.7793	27.156	26.9055	27.0941	27.2251	27.2457	27.378	27.1361	27.4309	27.7866	27.4612	27.5277	26.8454	27.0072	26.8784	26.7789
P29468	PAP1	Poly(A) polymerase	23.3377	23.4011	23.3592	22.7149	22.7213	22.6484	23.3293	22.7115	23.7906	24.0557	23.6969	23.9928	24.3443	23.814	24.2568	22.7138
P29469	MCM2	DNA replication licensing factor MCM2	26.0971	25.9763	26.1382	26.2239	26.051	26.0626	26.0028	25.9514	26.2149	26.034	26.0712	26.2241	26.2842	26.2793	26.2948	26.5587
P29478	SEC65	Signal recognition particle subunit SEC65	26.5681	26.6419	26.676	26.7905	26.6535	26.7527	26.6791	26.6937	26.5163	26.6957	26.6547	26.6046	26.2215	26.3801	26.3139	26.3663
P29496	MCM5	Minichromosome maintenance protein 5	25.2056	25.1652	25.3485	25.2129	25.3495	25.2996	25.2317	25.2622	25.566	25.4602	25.5561	25.3953	26.006	25.9194	26.0978	26.1765
P29509	TRR1	Thioredoxin reductase 1	29.2109	29.2952	29.3006	29.2721	29.2389	29.2322	29.2257	29.1275	29.2213	29.3105	29.2413	29.2601	28.9192	28.974	28.9583	29.0971
P29539	RIF1	Telomere length regulator protein RIF1	19.9212	23.9909	22.9312	19.7439	23.2449	23.0972	19.7589	19.4418	23.3806	23.4893	23.656	23.3475	20.1984	20.1931	20.2268	19.4199
P29547	CAM1	Elongation factor 1-gamma 1	28.9783	29.0011	28.9527	28.9955	28.912	28.8838	28.8512	28.7931	29.0378	28.9843	28.9846	28.9423	28.837	28.7665	28.8054	28.8556
P29703	RAM2	Protein farnesyltransferase/geranylgeranyltransferase type-1 subunit alpha	25.9531	26.129	26.0471	26.0821	25.9307	25.9631	25.8522	25.9451	25.9158	26.0172	26.0589	25.9268	25.5905	25.7436	25.6664	25.3441
P29704	ERG9	Squalene synthase	27.2119	27.2626	27.1723	27.2472	28.2953	27.2765	28.3408	27.3354	27.64	28.6708	28.636	28.6758	28.2998	28.2678	28.2657	27.5656
P29952	PMI40	Mannose-6-phosphate isomerase	29.1264	29.1456	29.1532	29.1371	29.0825	29.0931	29.0178	28.9578	28.7547	28.7899	28.7342	28.7998	28.9983	29.0196	29.0601	29.2674
P30402	URA10	Orotate phosphoribosyltransferase 2	25.449	25.5719	25.4831	25.1023	23.1248	23.3588	23.2602	22.3779	20.6842	21.8766	20.2852	21.9058	23.6138	24.149	23.7608	23.6588
P30605	ITR1	Myo-inositol transporter 1	25.4623	25.7925	25.7269	25.5375	24.9481	24.4486	24.7675	24.8216	24.7023	23.996	23.8269	24.3097	25.9587	25.67	25.9434	24.4304
P30619	SEC1	Protein transport protein SEC1	25.7362	25.2918	26.574	26.7912	27.0982	25.1742	25.4338	26.5147	27.3126	27.5833	27.1147	26.8122	25.7003	26.4088	26.11	26.2077
P30624	FAA1	Long-chain-fatty-acid--CoA ligase 1	28.785	28.8626	28.7381	28.6133	28.5848	28.5442	28.4963	28.558	28.7389	28.7356	28.6463	28.7873	29.1564	29.2576	29.2576	29.2707
P30656	PRE2	Proteasome subunit beta type-5	26.0874	25.9948	26.0218	25.9936	25.9113	25.9516	25.9819	25.9425	25.9694	25.953	25.9456	25.9381	26.2671	26.1602	26.1095	26.8717
P30657	PRE4	Proteasome subunit beta type-7	26.0493	25.9803	26.1116	26.0211	25.9303	26.0351	26.1642	25.9442	26.0415	26.0631	25.9956	26.0826	26.1387	26.2637	26.3574	26.3496
P30665	MCM4	DNA replication licensing factor MCM4	26.4188	26.4523	26.4659	26.4988	26.4939	26.5436	26.514	26.3904	26.7529	26.8482	26.8071	26.7564	26.6045	26.5102	26.5844	26.585
P30771	NAM7	ATP-dependent helicase NAM7	21.3805	21.0439	21.3964	21.6522	21.943	21.5943	21.6993	20.9216	23.2023	23.0527	23.0841	23.048	23.0573	23.0582	22.9045	21.6387
P30822	CRM1	Exportin-1	27.6863	27.8431	27.7976	27.6759	27.9244	27.9028	27.9317	27.8289	27.8836	27.9199	28.1276	27.9013	28.3233	28.3555	28.3646	28.3136
P30902	ATP7	ATP synthase subunit d, mitochondrial	27.2195	27.3539	27.381	26.9714	27.8522	27.7859	27.7762	27.6659	26.9398	27.035	26.9569	27.0814	27.5461	27.6751	27.6068	27.3912
P30952	MLS1	Malate synthase 1, glyoxysomal	22.4144	22.2442	20.5228	21.3708	22.551	22.6771	22.5804	22.0507	20.5914	21.217	21.1392	21.4807	22.8414	22.85	22.6437	23.3054
P31109	SNC1	Synaptobrevin homolog 1	24.9539	24.7301	24.82	24.8894	24.6395	24.5494	24.6109	24.508	24.5643	24.3987	24.3748	24.4511	23.8969	23.7157	23.836	23.8651
P31116	HOM6	Homoserine dehydrogenase	29.6371	29.8415	29.7943	29.8119	29.613	29.6664	29.6664	29.7098	29.8493	29.8594	29.77	29.8057	29.4842	29.563	29.5668	29.8699
P31334	MRPL9	54S ribosomal protein L9, mitochondrial	19.425	18.1736	19.3514	20.425	20.4141	18.3865	19.8198	19.018	19.4677	18.9156	19.1856	19.8406	19.0435	18.9545	21.4625	22.6416
P31373	CYS3	Cystathionine gamma-lyase	31.3106	31.2984	31.2605	31.1178	31.0428	31.0954	31.1188	31.2754	30.5816	30.6129	30.5543	30.6164	30.8019	30.8629	30.826	31.0324
P31374	PSK1	Serine/threonine-protein kinase PSK1	21.1332	19.8525	21.1562	21.2713	20.707	21.4385	21.0354	20.1188	20.1815	21.0411	21.1716	20.6018	20.9758	21.0387	21.003	19.8734
P31377	SYN8	Syntaxin-8	22.3419	22.0533	22.1155	22.3545	21.9967	22.0393	22.1128	22.0136	22.1811	21.8163	21.4459	21.8697	21.7912	21.5538	21.5894	21.5233
P31380	FUN30	ATP-dependent helicase FUN30	25.1612	25.2616	25.1801	25.3154	24.9317	25.093	25.0033	24.9238	24.6458	24.7581	24.71	24.6482	24.7304	24.721	24.6864	24.9345
P31382	PMT2	Dolichyl-phosphate-mannose--protein mannosyltransferase 2	25.5815	25.4846	25.5136	25.4445	25.0638	25.1737	25.1539	25.1521	25.6069	25.3702	25.4737	25.4145	25.7384	25.5849	25.6549	25.2051
P31383	TPD3	Protein phosphatase PP2A regulatory subunit A	27.6145	27.7226	27.6282	27.767	27.7031	27.703	27.6559	27.5717	27.4752	27.6059	27.4731	27.4936	27.213	27.5047	27.3316	27.3225
P31384	CCR4	Glucose-repressible alcohol dehydrogenase transcriptional effector	24.6235	24.9988	24.6184	24.6621	25.1743	25.2131	24.8659	24.6846	25.3494	25.3689	25.328	25.3382	25.6016	25.6275	25.6119	25.6141
P31385	DEP1	Transcriptional regulatory protein DEP1	21.9486	22.1332	21.6042	22.1784	22.4652	22.4007	22.099	21.6921	22.4426	21.5321	21.713	22.6986	21.9992	22.2209	21.9183	20.564
P31412	VMA5	V-type proton ATPase subunit C	28.7061	28.7913	28.7943	28.8464	28.9329	28.9491	28.9616	28.8689	29.0067	29.0226	29.056	29.046	28.9925	28.9691	28.9656	29.0486
P31539	HSP104	Heat shock protein 104	32.0224	31.9927	31.9681	31.8565	32.258	32.2859	32.3123	32.2005	31.452	31.4635	31.4406	31.4228	31.6344	31.6704	31.6704	31.7982
P31688	TPS2	Trehalose-phosphatase	28.8476	28.8494	28.8251	28.6587	28.9357	28.8908	28.877	28.9571	28.5341	28.5143	28.4803	28.5069	29.1243	29.1065	29.1489	29.2808
P31755	OCH1	Initiation-specific alpha-1,6-mannosyltransferase	25.1162	25.3277	25.2534	25.3519	25.0669	25.1905	25.1667	25.2155	24.7058	24.4947	24.471	24.7279	24.3233	24.3292	24.6713	24.614
P31787	ACB1	Acyl-CoA-binding protein	28.9028	28.8127	28.7586	28.9299	28.5443	28.5677	28.5519	28.5272	28.1699	28.3622	28.2598	28.169	27.9148	28.0535	27.8687	28.0833
P32047	MLF3	Protein MLF3	23.2637	22.9545	23.1334	23.4358	22.8223	22.8846	23.0219	22.973	23.4172	23.2814	23.3586	23.2923	22.5781	22.5452	22.2476	21.6668
P32048	MSK1	Lysine--tRNA ligase, mitochondrial	23.4801	23.0785	23.2887	23.3176	21.561	21.9492	21.8885	21.5846	21.378	21.5029	21.829	21.5521	22.165	22.1541	24.5496	20.4574
P32074	SEC21	Coatomer subunit gamma	29.112	29.1083	29.1611	29.1512	29.1338	29.1806	29.1303	29.1541	29.1046	29.1067	29.0779	29.029	28.7791	28.8604	28.868	29.0125
P32178	ARO7	Chorismate mutase	27.3412	27.3308	27.3665	27.4743	27.6758	27.7053	27.6515	27.6751	27.5298	27.5924	27.5004	27.5173	27.4941	27.5064	27.4396	27.5735
P32179	MET22	3'(2'),5'-bisphosphate nucleotidase	26.9375	26.8913	26.9108	26.8281	27.0461	26.9729	27.0854	27.0288	27.3852	27.3898	27.3925	27.4424	27.5251	27.5852	27.484	27.7253
P32191	GUT2	Glycerol-3-phosphate dehydrogenase, mitochondrial	26.3785	26.3532	26.3139	26.202	26.4787	26.3456	26.3989	26.5126	26.2137	26.2842	26.1676	26.3919	26.8669	26.947	26.8349	26.775
P32259	SIN4	Mediator of RNA polymerase II transcription subunit 16	21.9915	21.8849	21.8116	21.8757	21.4268	21.6512	21.6458	21.8832	22.1242	21.9571	21.82	21.8531	21.8944	22.0445	22.1574	22.1679
P32263	PRO3	Pyrroline-5-carboxylate reductase	28.7942	28.7332	28.7152	28.7562	28.7314	28.7141	28.7119	28.7561	28.6911	28.5866	28.5723	28.6439	28.8458	28.776	28.8477	28.9425
P32264	PRO1	Glutamate 5-kinase	25.5057	25.7064	25.658	25.7301	25.6866	25.6701	25.6626	25.6064	25.8594	25.7195	25.7569	25.7729	25.8075	25.719	25.8335	25.8492
P32266	MGM1	Dynamin-like GTPase MGM1, mitochondrial	25.5208	25.3872	25.6089	25.6076	25.6917	25.7173	25.6099	25.8042	25.8272	25.9908	25.9541	25.9652	25.7447	25.873	25.8306	25.8963
P32288	GLN1	Glutamine synthetase	30.244	30.25	30.2634	30.4523	30.892	30.9311	30.9489	31.0069	30.6055	30.6453	30.6401	30.6075	31.2015	31.229	31.299	31.413
P32316	ACH1	Acetyl-CoA hydrolase	28.0632	27.9562	27.9154	27.78	27.7471	27.7195	27.6627	27.6427	26.7303	27.0614	26.9842	27.0849	27.5022	27.5416	27.5076	27.305
P32317	AFG1	Protein AFG1	24.7379	25.0413	24.6991	24.7923	25.2708	25.2632	25.3703	25.1931	25.1464	25.2336	25.301	25.3835	26.2013	26.3019	26.1322	26.2812
P32319			29.3041	29.3888	29.2634	29.3049	29.2949	29.307	29.258	29.2857	29.2598	29.365	29.3468	29.29	29.036	29.0383	29.0776	28.9545
P32324	EFT1	Elongation factor 2	33.0232	33.0736	33.0295	33.0696	33.1307	33.0824	33.113	33.1226	33.2451	33.298	33.2693	33.2829	32.7302	32.6894	32.7613	32.7896
P32327	PYC2	Pyruvate carboxylase 2	26.2808	26.3162	25.9856	26.0233	26.6903	26.5874	26.6605	26.541	27.4182	27.3855	27.3259	27.3586	27.0503	27.0409	27.1365	27.1248
P32328	DBF20	Serine/threonine-protein kinase DBF20	22.937	21.5518	22.7499	22.7773	22.4639	22.6881	23.2229	22.7195	23.1902	21.3943	22.3148	22.4669	23.24	22.8894	23.346	23.6727
P32329	YPS1	Aspartic proteinase 3	21.8839	21.8351	21.8611	21.9296	21.5766	21.4017	21.4934	21.503	20.7816	21.0011	21.0793	21.094	21.1472	21.1187	21.0068	20.8886
P32331	YMC1	Mitochondrial glycine transporter YMC1	24.7027	24.8525	24.7945	24.8079	25.5432	25.6972	25.8326	25.7872	25.6963	25.6843	25.7207	25.8128	26.0503	26.2489	26.2646	26.4178
P32332	OAC1	Mitochondrial oxaloacetate transport protein	24.0878	23.803	24.3	24.4319	24.2576	23.9668	24.4176	24.4101	25.5031	25.4736	25.3828	25.9419	27.5823	27.6853	27.6201	27.1587
P32333	MOT1	TATA-binding protein-associated factor MOT1	24.1426	24.4496	24.3951	24.5486	24.6062	24.6325	24.1026	24.4681	25.6431	25.1652	25.2685	25.2978	25.3994	25.3961	25.5618	24.9153
P32335	MSS51	Protein MSS51, mitochondrial	24.7292	24.7596	24.7228	24.7038	24.877	24.8918	24.9691	24.8062	24.8156	24.6995	24.8257	24.8009	25.4641	25.4679	25.5722	25.4735
P32337	PSE1	Importin subunit beta-3	26.9559	27.3433	27.2447	27.4418	27.4725	27.4543	27.3526	27.517	27.2521	27.5516	27.418	27.1781	26.9097	27.0716	26.9551	26.7748
P32340	NDI1	Rotenone-insensitive NADH-ubiquinone oxidoreductase, mitochondrial	25.9341	26.1997	25.9543	25.8201	26.4554	26.3451	26.3961	26.2606	26.348	26.2721	26.203	26.3004	27.2223	27.2302	27.1228	27.035
P32341	VPH2	Vacuolar ATPase assembly integral membrane protein VPH2	22.2679	21.7181	22.2458	21.7859	22.6811	22.3433	22.3061	21.829	22.7053	22.6237	22.1928	22.2971	22.689	22.4966	22.6282	22.025
P32342	SRP21	Signal recognition particle subunit SRP21	25.4692	25.3953	25.4058	25.572	25.6347	25.5262	25.7323	25.7239	25.4888	25.4722	25.5613	25.6089	25.5136	25.5574	25.4013	25.6999
P32345	PPH3	Serine/threonine-protein phosphatase 4 catalytic subunit	23.1301	23.4761	23.3534	23.3902	23.3733	23.4216	23.4294	23.3109	22.7835	23.2404	23.2375	23.2176	22.8982	23.1893	23.068	22.9315
P32347	HEM12	Uroporphyrinogen decarboxylase	26.2679	26.3957	26.2886	26.2821	26.1947	26.1506	26.1872	26.1282	26.0571	26.2	26.0447	26.0078	26.0897	26.1432	26.0689	26.1499
P32349	RPC82	DNA-directed RNA polymerase III subunit RPC3	21.9541	22.0895	22.1348	22.2129	19.8531	21.8196	22.1274	21.4968	22.0153	22.1852	22.4047	21.929	22.2774	22.0759	22.3573	21.8582
P32350	KNS1	Dual specificity protein kinase KNS1	23.4564	22.1782	22.309	21.6603	22.3217	23.0695	23.1298	22.2934	19.435	19.8163	19.3277	19.8309	22.1912	20.4446	20.4146	19.8235
P32351	IMP2'	Sugar utilization regulatory protein IMP2	22.6029	23.1187	21.9643	22.6994	22.1203	22.8988	22.8868	22.6604	22.776	21.352	22.116	22.9757	22.796	22.6167	22.6743	18.8786
P32352	ERG2	C-8 sterol isomerase	25.3676	25.6093	25.98	25.9764	25.2913	25.8973	25.7568	25.8249	26.2181	25.9878	26.1677	26.2934	25.6111	25.7493	26.0951	26.5023
P32353	ERG3	Delta(7)-sterol 5(6)-desaturase	22.9795	22.9336	22.9971	22.3616	23.4455	23.3522	23.3868	23.6284	24.4878	24.2331	24.2895	24.1945	23.3513	22.9358	23.4291	23.3948
P32356	NTH1	Neutral trehalase	27.5048	27.7111	27.5369	27.3702	27.607	27.519	27.4789	27.4893	27.7352	27.6692	27.574	27.6285	27.995	27.9983	28.0183	27.7534
P32357	AAR2	A1 cistron-splicing factor AAR2	18.6539	21.8343	21.8612	18.67	21.8391	21.8753	21.8061	21.8006	22.1721	22.5363	22.4615	22.373	21.781	22.0232	21.7428	18.7262
P32364	SMY1	Kinesin-related protein SMY1	24.0374	24.2946	24.0368	23.9649	24.0243	23.8842	24.4473	24.1788	23.9836	24.1942	24.4529	23.9793	24.2875	23.9615	24.2225	23.314
P32366	VMA6	V-type proton ATPase subunit d	27.6772	27.7384	27.7713	27.7309	28.1331	28.0838	28.0584	28.0456	28.2806	28.4866	28.3976	28.3739	27.8588	27.969	27.8667	27.9325
P32367	TFC1	Transcription factor tau 95 kDa subunit	22.5679	22.4144	21.9546	22.0015	22.2098	22.274	22.3139	22.4627	22.4053	22.1912	22.2267	22.3871	22.5542	22.4473	22.4662	22.9289
P32368	SAC1	Phosphoinositide phosphatase SAC1	26.0683	26.0196	26.069	26.0818	25.7336	25.8728	25.8377	25.8922	26.5556	26.5944	26.5471	26.5579	26.5748	26.5242	26.6255	26.7264
P32375	DAL1	Allantoinase	20.8135	20.3513	20.8709	20.9219	21.2931	21.2318	21.3061	21.4364	24.4889	24.5922	24.5383	24.5436	24.274	24.2391	24.1895	23.9315
P32377	MVD1	Diphosphomevalonate decarboxylase	27.7228	27.6787	27.6565	27.7139	27.5633	27.5942	27.5728	27.6123	27.7057	27.703	27.6663	27.6913	27.7922	27.7209	27.8089	27.6716
P32379	PUP2	Proteasome subunit alpha type-5	28.3899	28.3132	28.3668	28.4106	28.3181	28.3303	28.2974	28.3354	28.1646	28.1213	28.1211	28.1442	28.1869	28.1823	28.1998	28.3956
P32380	SPC110	Spindle pole body component 110	25.1689	25.0311	25.085	25.1791	25.2852	24.926	25.1616	25.1895	24.7955	24.9075	24.5064	24.8734	24.8512	24.7859	24.8882	25.1291
P32381	ARP2	Actin-related protein 2	28.3117	28.4387	28.3608	28.4023	28.2642	28.2788	28.2335	28.247	28.3954	28.4358	28.4035	28.4045	28.5743	28.5996	28.5092	28.6423
P32386	YBT1	ATP-dependent bile acid permease	26.0007	25.9931	25.6352	25.2991	25.7706	25.8915	25.9176	25.7033	26.9351	26.8938	27.0846	27.2189	27.0917	27.0738	27.0052	26.0228
P32387	MRP20	54S ribosomal protein L41, mitochondrial	21.0292	21.2468	21.0695	20.879	22.1202	21.5948	22.0035	21.4924	20.8612	21.4518	21.3953	21.0882	21.8275	21.4731	21.7925	20.8761
P32388	MRP49	54S ribosomal protein MRP49, mitochondrial	23.0002	22.8987	22.9491	23.036	22.984	22.9028	23.0042	22.9635	22.7816	22.8522	22.7764	22.8175	22.9588	22.9751	22.9703	23.2974
P32389	MET4	Transcriptional activator of sulfur metabolism MET4	23.0576	23.3042	23.2877	23.0009	22.6281	22.8343	23.0883	23.3833	22.0331	22.2842	22.2424	22.4159	23.0536	23.1277	23.2105	23.7869
P32419	MDH3	Malate dehydrogenase, peroxisomal	28.9631	29.1088	29.0947	29.0548	29.0556	29.065	29.0259	28.9874	28.8894	28.9882	28.9562	28.8717	28.6261	28.7565	28.6815	28.7751
P32432	SFP1	Transcription factor SFP1	22.969	23.3566	23.421	23.6743	22.8972	23.2845	23.137	23.2673	22.8977	23.1711	22.7925	23.2063	22.6217	22.9829	23.1563	23.4057
P32445	RIM1	Single-stranded DNA-binding protein RIM1, mitochondrial	28.8795	28.6589	28.7094	28.7139	28.7181	28.7193	28.7326	28.6466	28.5926	28.6189	28.4905	28.6279	27.7515	27.7565	27.7619	27.9823
P32447	ASF1	Histone chaperone ASF1	24.8351	24.6906	24.685	24.7087	24.6452	24.633	24.6487	24.8559	24.7544	24.9253	24.7169	24.7601	24.2272	24.2326	24.2613	24.6311
P32449	ARO4	Phospho-2-dehydro-3-deoxyheptonate aldolase, tyrosine-inhibited	29.6874	29.9237	29.832	30.0293	29.8965	29.8821	29.8916	29.7904	29.987	30.181	30.1185	30.0574	29.5254	29.6484	29.566	29.3821
P32451	BIO2	Biotin synthase, mitochondrial	24.3791	24.2016	24.249	24.454	23.9471	23.7373	23.8624	24.2315	22.5126	22.8513	22.8319	22.398	23.5199	23.2334	23.4356	23.2295
P32452	PHA2	Putative prephenate dehydratase	24.7402	24.8537	24.8336	24.8988	24.7642	24.6766	24.6909	24.6945	24.6527	24.8304	24.7642	24.6591	24.5707	24.6548	24.6543	24.7336
P32453	ATP11	Protein ATP11, mitochondrial	26.6978	26.7545	26.7788	26.7943	26.6707	26.6228	26.7133	26.5737	26.8514	26.8508	26.8204	26.842	26.6531	26.6532	26.6804	26.7866
P32454	APE2	Aminopeptidase 2, mitochondrial	28.9744	29.1079	29.0935	28.9649	29.2222	29.2376	29.2497	29.1985	29.772	29.7797	29.7571	29.7947	29.3125	29.3232	29.3724	29.4154
P32457	CDC3	Cell division control protein 3	28.3325	28.0756	28.2163	28.2816	28.2366	28.1228	28.1509	28.1874	27.9828	27.9729	27.9344	27.9916	27.7747	27.7574	27.8411	27.9218
P32458	CDC11	Cell division control protein 11	25.8918	26.1774	26.1993	26.0054	26.1543	26.1383	26.1517	25.9166	25.8663	26.2143	25.8834	26.2023	25.7581	25.709	25.9462	25.6673
P32459	DAL3	Ureidoglycolate lyase	20.7223	22.3994	22.6746	22.3976	26.2624	26.2599	26.3009	26.3276	26.5716	26.5216	26.4832	26.5272	26.1396	26.1114	26.1674	26.5283
P32460	DCG1	Protein DCG1	19.899	21.3742	20.1761	20.4589	22.7859	23.811	23.5112	23.7081	25.1778	25.0436	25.1163	25.2688	25.0819	25.1634	25.189	25.5195
P32461	DPH2	2-(3-amino-3-carboxypropyl)histidine synthase subunit 2	22.417	21.946	22.1187	22.6434	22.2104	22.2636	22.0982	22.5191	22.3516	22.215	22.3532	22.4159	22.4268	22.4606	22.321	22.9673
P32463	ACP1	Acyl carrier protein, mitochondrial	26.4107	26.1419	26.2014	26.2888	25.9753	26.037	26.0774	26.058	25.9682	25.8057	25.7771	25.9359	26.0261	26.0553	26.1053	26.5906
P32465	HXT1	Low-affinity glucose transporter HXT1	18.704	21.0222	20.6393	19.9759	20.2143	19.6269	20.3635	18.4751	22.8183	21.3698	21.8241	22.076	22.1788	22.2511	20.4922	19.6701
P32466	HXT3	Low-affinity glucose transporter HXT3	24.0241	24.1934	24.0996	24.3136	24.2476	24.3576	24.2992	24.492	25.8026	25.0996	25.4323	25.4091	25.3927	25.0846	25.15	24.7684
P32468	CDC12	Cell division control protein 12	27.3714	27.1934	27.2461	27.2335	27.2126	27.2017	27.1572	27.0808	27.2804	27.26	27.2055	27.2508	27.2949	27.2078	27.2005	27.2738
P32469	DPH5	Diphthine methyl ester synthase	25.6444	25.2975	25.1092	25.7037	25.3737	25.3981	25.4732	25.6153	25.55	25.5534	25.5526	25.7087	25.8672	25.8751	25.963	25.9932
P32471	EFB1	Elongation factor 1-beta	30.5881	30.5667	30.6417	30.7233	30.4598	30.5827	30.5493	30.492	30.2675	30.2537	30.1466	30.1363	29.6163	29.7123	29.7636	30.0288
P32472	FPR2	Peptidyl-prolyl cis-trans isomerase FPR2	26.9357	26.8987	26.9439	27.2647	27.0388	26.9868	27.0141	27.0636	27.521	27.5745	27.3906	27.4566	26.3671	26.4456	26.4775	26.52
P32473	PDB1	Pyruvate dehydrogenase E1 component subunit beta, mitochondrial	29.7943	29.766	29.7627	29.8121	29.6914	29.6837	29.6957	29.6829	29.8506	29.8025	29.8463	29.8931	29.5629	29.5564	29.5572	29.7522
P32474	EUG1	Protein disulfide-isomerase EUG1	27.2951	27.282	27.2927	27.2805	27.0543	27.0211	27.0115	26.9076	26.3862	26.5412	26.6585	26.4939	26.1172	26.2342	26.1543	26.1584
P32476	ERG1	Squalene monooxygenase	25.1437	25.4526	24.8824	25.0592	25.8031	25.5644	25.8531	25.345	26.6341	26.7994	26.7097	26.2559	24.7265	24.6247	24.8599	24.1496
P32477	GSH1	Glutamate--cysteine ligase	25.2316	25.1854	25.1102	24.1893	25.5565	25.0055	24.8837	25.2032	25.685	25.7191	25.5346	25.7005	25.4972	25.6238	25.8197	25.3151
P32478	HSP150	Cell wall mannoprotein HSP150	27.7588	27.5875	27.6634	27.7112	27.211	27.2231	27.1953	27.2379	26.8527	26.8122	26.6653	26.608	26.5705	26.3785	26.5076	27.1306
P32481	GCD11	Eukaryotic translation initiation factor 2 subunit gamma	26.5408	26.6744	26.8082	26.817	26.4525	26.757	26.7514	26.8412	27.2108	26.9673	27.2197	27.1374	27.5627	27.4314	27.5545	27.4961
P32485	HOG1	Mitogen-activated protein kinase HOG1	26.7259	26.8893	26.8692	26.8791	26.9128	26.889	26.8965	26.7039	27.179	27.2824	27.1279	27.2438	27.2532	27.2031	27.3198	27.158
P32486	KRE6	Beta-glucan synthesis-associated protein KRE6	25.8164	25.6717	25.7149	25.7026	25.2692	25.194	25.2215	25.5131	24.5162	24.6595	24.2819	24.2043	24.3242	23.715	24.1863	24.1181
P32487	LYP1	Lysine-specific permease	18.0298	19.8686	20.0059	20.0382	24.58	24.6144	24.68	24.8338	25.4629	25.2684	25.3066	25.275	26.0407	25.8086	25.9108	25.9029
P32492	MYO4	Myosin-4	20.6464	22.1499	22.3982	22.4238	20.6327	22.2212	22.3807	22.1861	21.7551	21.9735	22.0798	22.3052	20.9853	22.5836	22.7481	22.4986
P32494	NGG1	Chromatin-remodeling complexes subunit NGG1	25.4105	25.3645	25.4199	25.3234	25.332	25.2816	25.0919	25.4334	25.1224	25.1293	25.1657	25.1539	25.0086	24.8335	24.9404	24.7972
P32495	NHP2	H/ACA ribonucleoprotein complex subunit 2	26.8101	26.995	26.8563	26.9413	27.0429	26.9203	26.9722	26.9697	26.9932	27.1368	27.0581	27.2164	26.4571	26.5511	26.5799	26.2825
P32496	RPN12	26S proteasome regulatory subunit RPN12	27.5467	27.6588	27.5806	27.6492	27.7183	27.7329	27.6619	27.5637	27.3075	27.5225	27.4876	27.5294	27.2642	27.3723	27.2677	27.2907
P32497	NIP1	Eukaryotic translation initiation factor 3 subunit C	28.2181	28.1897	28.1854	28.3193	28.3751	28.3246	28.2996	28.2132	28.5015	28.5191	28.4883	28.5055	28.2518	28.3664	28.369	28.5596
P32499	NUP2	Nucleoporin NUP2	28.273	28.2288	28.165	28.3433	28.2503	28.2346	28.2306	28.2165	28.1179	28.0759	28.0845	28.1324	27.9839	27.9182	27.985	28.1181
P32501	GCD6	Translation initiation factor eIF-2B subunit epsilon	27.6673	27.7787	27.767	27.8447	27.6124	27.6378	27.6094	27.6186	27.4108	27.5467	27.533	27.508	27.7158	27.8426	27.7466	27.3729
P32502	GCD7	Translation initiation factor eIF-2B subunit beta	25.5939	25.4479	25.545	25.5574	25.602	25.5688	25.6129	25.7945	25.6143	25.725	25.7379	25.7226	25.8299	25.8291	25.82	26.1054
P32504	CBF2	Centromere DNA-binding protein complex CBF3 subunit A	18.8372	22.3638	21.6026	20.7298	22.3945	22.0069	22.3439	19.8102	22.3058	22.9477	23.027	20.6007	22.4425	22.7678	22.8224	19.0805
P32505	NAB2	Nuclear polyadenylated RNA-binding protein NAB2	25.5859	25.5728	25.3632	25.6764	25.6664	25.8245	25.7299	25.6444	25.7071	25.7091	25.7488	25.6589	25.5153	25.3757	25.1956	24.5806
P32521	PAN1	Actin cytoskeleton-regulatory complex protein PAN1	27.6288	27.4767	27.5427	27.5637	27.6153	27.5813	27.5738	27.5503	27.5188	27.4775	27.4642	27.5372	27.3176	27.3036	27.2868	27.5622
P32523	PRP19	Pre-mRNA-processing factor 19	25.2129	25.3364	25.1887	25.1706	25.4516	25.3871	25.2634	25.342	25.4459	25.3834	25.6125	25.5888	25.6712	25.5792	25.5751	25.9491
P32525	ECM25	Protein ECM25	23.008	23.375	23.2421	23.348	23.424	23.5364	22.9738	23.4074	23.4991	23.3606	23.2676	23.4141	23.2735	23.4958	23.4636	23.7564
P32527	ZUO1	Zuotin	29.4103	29.4992	29.4285	29.5168	29.5476	29.5425	29.5319	29.4523	29.5835	29.623	29.5258	29.5829	28.8339	28.8765	28.816	28.7191
P32528	DUR1,2	Urea amidolyase	24.8465	24.7333	24.7867	24.5228	28.8679	28.8705	28.8861	28.9687	29.8122	29.8053	29.8299	29.7375	29.2166	29.1613	29.3221	29.1712
P32529	RPA12	DNA-directed RNA polymerase I subunit RPA12	24.7713	24.5414	24.5988	24.8448	24.6146	24.6002	24.5793	24.6185	24.6442	24.4967	24.4132	24.488	24.281	24.2202	24.2524	24.6128
P32558	SPT16	FACT complex subunit SPT16	28.0218	27.9487	27.9274	27.9502	28.045	27.9319	27.9664	28.0031	28.4333	28.4728	28.3742	28.3214	28.4898	28.4255	28.4147	28.3615
P32561	RPD3	Histone deacetylase RPD3	25.9095	25.9143	25.8124	25.7644	25.8464	25.7625	25.7004	25.731	25.7917	25.8812	25.87	25.8616	25.9906	26.0158	25.9543	26.1702
P32563	VPH1	V-type proton ATPase subunit a, vacuolar isoform	28.2837	28.195	28.176	28.3156	28.6053	28.5685	28.5951	28.6239	28.8757	28.9398	28.9445	29.1004	28.5311	28.6805	28.6245	28.6704
P32565	RPN2	26S proteasome regulatory subunit RPN2	28.1374	28.082	28.0551	28.0489	28.0269	28.0376	28.042	28.1141	28.52	28.3922	28.3228	28.3211	28.4712	28.4555	28.5029	28.6628
P32566	SMI1	Cell wall assembly regulator SMI1	26.1201	25.9846	26.0666	26.1426	25.8457	25.905	25.8797	25.9536	25.2939	25.5096	25.3693	25.5114	25.5274	25.4501	25.5967	25.7483
P32567	PAH1	Phosphatidic acid phosphohydrolase 1	21.8632	24.0906	24.3331	24.5303	24.1055	24.4642	24.6622	24.3942	23.6395	24.4293	24.1918	24.4231	24.2547	24.5406	24.5184	24.3122
P32568	SNQ2	Protein SNQ2	23.9013	23.711	23.9333	23.9505	23.47	23.6049	23.8823	25.0242	26.1234	25.4998	25.9118	25.9623	26.2654	26.0751	26.1919	24.8385
P32569	SRB4	Mediator of RNA polymerase II transcription subunit 17	23.1647	23.2461	23.1119	22.6697	23.4671	23.0943	23.0833	22.9124	23.4611	23.0746	22.9371	23.1326	23.0677	23.1386	22.8878	23.2757
P32570	SRB6	Mediator of RNA polymerase II transcription subunit 22	21.9243	23.3576	21.4166	23.1828	20.9967	21.601	23.3188	23.2408	20.9565	21.3874	22.8306	22.8561	23.1462	23.0974	22.9454	19.5663
P32578	SIP1	SNF1 protein kinase subunit beta-1	23.5961	23.2364	23.4611	23.4659	22.9801	23.1782	22.9453	22.8496	23.075	23.1372	23.0913	22.9937	22.8055	23.1247	22.8427	23.0692
P32579	SUA5	Threonylcarbamoyl-AMP synthase	25.5489	25.4661	25.6582	25.5747	25.6934	25.5158	25.5975	25.3861	25.3933	25.4293	25.2453	25.4837	25.2844	25.2758	25.1276	25.6748
P32582	CYS4	Cystathionine beta-synthase	31.3946	31.3912	31.3431	31.2864	31.4603	31.4482	31.4458	31.6182	31.1726	31.23	31.0808	31.1551	31.4102	31.4465	31.3946	31.4332
P32583	SRP40	Suppressor protein SRP40	26.275	26.1681	26.1675	26.377	26.3851	26.3444	26.333	26.2612	26.1628	26.1997	26.0976	26.1747	26.1147	26.1438	26.1114	26.4358
P32585	SRB5	Mediator of RNA polymerase II transcription subunit 18	22.9742	22.9072	22.9026	22.8677	22.6001	22.8632	22.8018	22.9985	22.9416	22.7253	22.7172	22.6074	22.6773	22.7315	22.8292	23.4057
P32588	PUB1	Nuclear and cytoplasmic polyadenylated RNA-binding protein PUB1	28.0772	28.073	28.1017	28.1514	28.0202	27.9887	28.0625	28.0257	27.9362	27.9084	27.8765	27.9406	28.0805	28.1095	28.1488	28.3659
P32589	SSE1	Heat shock protein homolog SSE1	31.1466	31.1769	31.1698	31.2467	31.184	31.2112	31.206	31.1899	31.04	31.1008	30.9948	30.9662	30.3872	30.3918	30.4014	30.3597
P32590	SSE2	Heat shock protein homolog SSE2	28.2732	28.2197	28.2287	28.1273	28.0729	28.1348	28.1438	28.0904	27.5984	27.5474	27.5639	27.4861	27.412	27.2878	27.3151	27.5353
P32591	SWI3	SWI/SNF complex subunit SWI3	26.6315	26.9165	26.9636	26.9314	27.4026	27.0615	26.9783	26.8435	26.819	27.3069	26.629	27.1871	26.9766	26.6569	26.6052	26.1764
P32597	STH1	Nuclear protein STH1/NPS1	25.9916	25.8907	25.9053	25.9352	25.921	25.8878	25.9737	26.0079	26.3636	26.3148	26.2521	26.2651	26.2189	26.0978	26.1705	26.1779
P32598	GLC7	Serine/threonine-protein phosphatase PP1-2	28.128	28.2276	28.1896	28.1492	28.3326	28.3147	28.2901	28.2367	28.2241	28.2778	28.2346	28.2859	28.7082	28.757	28.7271	28.7436
P32599	SAC6	Fimbrin	29.663	29.5594	29.6347	29.6229	29.5019	29.6122	29.5847	29.565	29.494	29.6375	29.6119	29.53	30.0933	30.0811	30.0907	30.2918
P32602	SEC17	Alpha-soluble NSF attachment protein	27.5861	27.8667	27.8658	27.9107	27.8761	27.8551	27.8845	27.6969	27.6864	27.6787	27.6255	27.6909	27.6728	27.6231	27.6713	27.2312
P32604	FBP26	Fructose-2,6-bisphosphatase	24.1075	24.3892	24.3674	24.1847	24.368	24.239	24.3706	24.5288	24.0742	24.3861	24.4043	24.2016	24.4593	24.7488	24.5144	24.0488
P32607	RTG1	Retrograde regulation protein 1	22.8876	22.841	22.7708	22.7476	22.9293	22.8549	23.1031	23.0057	22.6676	22.4116	22.9334	22.7903	22.8428	23.0189	22.7808	23.0079
P32608	RTG2	Retrograde regulation protein 2	24.1488	24.5777	24.2266	24.68	24.8678	24.6118	24.873	24.5945	25.5738	25.3948	25.6019	25.661	26.1379	25.9863	26.1562	25.581
P32610	VMA8	V-type proton ATPase subunit D	28.3683	28.2613	28.299	28.3916	28.4725	28.4388	28.4719	28.4429	28.3326	28.3561	28.2969	28.3688	28.1603	28.1586	28.2065	28.1449
P32611	RML2	54S ribosomal protein RML2, mitochondrial	21.9777	21.4161	22.445	21.8693	21.6999	21.4394	21.915	22.6442	20.1125	20.7527	21.0528	21.5582	22.3751	22.3121	22.3113	22.2642
P32613	TCA17	TRAPP-associated protein TCA17	23.3778	23.0843	23.1823	23.2226	23.055	23.1591	23.2375	22.5897	22.9399	22.9642	22.8817	22.9464	23.2138	23.1116	23.2568	23.488
P32614	FRD1	Fumarate reductase 1	29.9719	30.1777	30.1108	30.1876	29.9212	29.8892	29.8795	29.8971	29.6887	29.9039	29.8024	29.6938	29.9222	29.9896	29.9705	29.9061
P32617	IES6	Chromatin-remodeling complex subunit IES6	23.1111	22.9128	23.022	24.8361	22.8077	22.8023	22.9371	22.7592	22.7228	22.7197	22.7354	22.7625	24.3949	22.8476	24.3383	23.7345
P32618	YEL043W	Uncharacterized protein YEL043W	23.7287	24.0717	23.9327	24.0456	24.0844	23.9993	24.0883	24.1359	23.7367	23.717	23.6459	23.8548	23.4249	23.6609	23.7207	22.1563
P32621	GDA1	Guanosine-diphosphatase	25.407	25.404	25.354	25.3248	25.1795	25.1985	25.2668	25.315	25.296	25.2429	25.3334	25.1305	25.1274	24.5977	24.9242	24.9388
P32623	UTR2	Probable glycosidase CRH2	26.1863	25.8898	25.9071	26.0544	26.1749	26.0108	25.9694	26.1149	26.2067	26.0182	25.974	26.0344	27.076	26.9108	27.0284	27.0755
P32626	UTR4	Enolase-phosphatase E1	26.2458	26.4982	26.4248	26.5071	26.3959	26.4028	26.0651	26.2897	26.2657	26.1265	26.2065	26.1449	27.0358	26.985	26.9434	27.2902
P32628	RAD23	UV excision repair protein RAD23	27.7042	27.5723	27.6147	27.6793	27.5524	27.5322	27.508	27.5513	27.1706	27.2945	27.2291	27.2445	27.587	27.6098	27.5721	27.7515
P32629	ANP1	Mannan polymerase II complex ANP1 subunit	25.5605	25.7866	25.6999	25.7714	25.7737	25.7953	25.7409	25.718	25.3491	25.4863	25.5329	25.3537	25.3106	25.2841	25.2772	25.1021
P32634	PMD1	Negative regulator of sporulation PMD1	22.7369	22.4551	23.7438	22.8966	22.9332	23.591	23.65	22.4534	23.4021	23.5623	23.9071	23.8269	23.3392	23.6882	23.5412	22.2266
P32639	BRR2	Pre-mRNA-splicing helicase BRR2	23.4786	22.8971	22.8409	22.8624	23.138	22.9978	22.9819	23.0525	23.3116	23.0991	23.4536	23.7346	23.7388	24.0747	24.294	23.3003
P32642	GRX4	Monothiol glutaredoxin-4	20.6135	21.5469	21.1487	21.588	23.1671	21.7288	22.8741	22.9668	22.2607	21.4842	21.798	21.2869	23.8441	23.7958	23.6781	23.9927
P32643	TMT1	Trans-aconitate 3-methyltransferase	27.3091	27.2959	27.3275	27.4979	27.2652	27.3577	27.3605	27.1486	27.8872	27.8976	27.8495	28.0014	28.5321	28.8307	28.616	28.6734
P32644	ECM32	Putative ATP-dependent RNA helicase ECM32	17.8449	19.094	18.595	19.768	19.7133	21.3992	20.6387	19.4757	21.1016	21.2141	21.7142	21.4548	22.5328	22.4503	22.3048	21.1072
P32656	GCG1	Glutathione-specific gamma-glutamylcyclotransferase	25.1819	25.1515	25.188	25.2288	24.7001	24.9825	24.9567	25.0823	24.5841	24.6728	24.639	24.6425	24.4592	24.4181	24.4898	24.7075
P32657	CHD1	Chromo domain-containing protein 1	25.1473	25.2651	25.179	25.1336	25.1714	25.3748	25.2237	25.2889	25.939	25.8746	25.8687	25.9512	26.0681	26.0612	25.9968	25.5076
P32660	DNF1	Phospholipid-transporting ATPase DNF1	24.2799	24.9004	22.6084	24.8673	24.8594	24.3217	24.0941	24.3421	23.6174	24.2889	23.2714	24.1777	24.7913	24.807	25.0053	23.4249
P32769	HBS1	Elongation factor 1 alpha-like protein	25.6278	25.5768	25.503	25.6741	25.2518	25.388	25.4618	25.2519	25.5911	25.5645	25.4855	25.4681	25.2849	25.3598	25.4526	25.1883
P32770	NRP1	Asparagine-rich protein	21.714	22.8652	22.8643	23.1323	23.1365	22.8918	22.9626	22.8549	22.4081	22.6325	22.4221	20.8188	21.2786	20.6588	21.7213	19.0042
P32771	SFA1	S-(hydroxymethyl)glutathione dehydrogenase	23.8932	24.1729	23.7189	23.6999	24.038	24.1857	24.1548	24.032	24.076	24.3191	24.4292	24.1933	23.9362	24.1109	24.1339	24.4761
P32774	TOA2	Transcription initiation factor IIA subunit 2	26.2228	26.0554	26.1224	26.2037	26.0709	26.0646	26.086	25.9459	25.8364	25.857	25.8095	25.8211	25.7082	25.6734	25.8429	26.007
P32775	GLC3	1,4-alpha-glucan-branching enzyme	27.3584	27.1675	27.4083	26.8079	27.1107	26.9532	26.9796	27.2464	26.4431	26.2293	26.141	26.1442	28.0008	27.9663	28.0632	27.9565
P32776	TFB1	General transcription and DNA repair factor IIH subunit TFB1	25.3743	25.3985	25.4029	25.4905	25.5391	25.5295	25.6484	25.7461	25.2702	25.3832	25.2163	25.382	25.0654	25.157	25.1747	25.3451
P32781	AGA2	A-agglutinin-binding subunit	23.8385	23.3862	23.4297	23.2884	22.5647	22.5622	22.4689	22.4804	21.8364	21.3804	21.5647	21.5387	21.8662	21.4826	21.8414	22.5852
P32783	ABD1	mRNA cap guanine-N7 methyltransferase	24.2664	24.3238	24.0941	24.4762	23.726	23.67	24.1595	22.9942	24.3226	24.0664	24.2928	24.3339	24.0869	24.1734	24.1234	24.4067
P32785	FMT1	Methionyl-tRNA formyltransferase, mitochondrial	21.6364	22.2685	21.9058	20.9296	21.0218	20.7523	21.5556	21.9139	20.0521	21.3448	20.5009	20.398	21.0367	21.2308	21.1703	20.0445
P32787	MGM101	Mitochondrial genome maintenance protein MGM101	25.204	25.0732	25.084	24.9412	25.4076	25.3786	25.4558	25.2374	24.9671	25.2032	25.1826	25.1192	25.6246	25.6121	25.6491	25.9027
P32790	SLA1	Actin cytoskeleton-regulatory complex protein SLA1	27.5704	27.5519	27.5441	27.5509	27.6232	27.5672	27.63	27.6309	27.5804	27.5228	27.4649	27.5479	27.5091	27.4185	27.4765	27.7152
P32792	YSC83	UPF0744 protein YSC83	19.5098	21.7213	21.6484	21.895	21.9891	22.0826	21.7527	22.0811	21.8111	22.2443	21.9844	22.2419	22.5787	22.7907	22.7438	22.1444
P32793	YSC84	Protein YSC84	24.4286	24.3581	24.3226	24.4329	24.3979	24.2395	24.3805	24.3844	24.4661	24.3696	24.4261	24.3604	24.4302	24.4015	24.3789	23.817
P32794	AFG2	ATPase family gene 2 protein	24.3923	24.4019	24.7048	24.3021	24.598	24.4818	24.2157	24.3544	25.0672	25.0929	25.2918	25.1204	24.7323	25.2033	24.9041	24.0278
P32795	YME1	Mitochondrial inner membrane i-AAA protease supercomplex subunit YME1	25.5786	25.6511	25.8029	25.8387	25.7825	25.6588	25.7191	25.8165	25.8541	25.9483	25.9602	25.6122	25.8802	25.8494	25.799	26.0241
P32796	CAT2	Carnitine O-acetyltransferase, mitochondrial	19.9742	21.782	19.9461	20.2515	21.3888	21.4541	20.8725	20.2112	19.4479	20.9688	20.8004	19.7083	23.7144	23.6581	23.2638	23.348
P32798	COT1	Cobalt uptake protein COT1	21.7164	21.5518	21.421	21.949	22.7655	22.6561	22.4156	22.8802	23.9509	23.6513	23.8722	23.9489	23.9153	23.719	23.8674	23.4798
P32799	COX13	Cytochrome c oxidase subunit 6A, mitochondrial	26.5034	26.3874	26.0746	25.9195	27.0487	26.9958	27.001	26.9059	20.0272	21.2823	22.4375	22.067	26.508	26.3698	26.2636	26.2771
P32802	EMP70	Transmembrane 9 superfamily member 1	24.091	24.1071	24.336	24.1303	24.3492	24.4041	24.1794	24.4794	24.1476	23.9489	24.2297	24.2757	23.9195	23.7368	23.5635	23.527
P32803	EMP24	Endosomal protein P24B	27.073	27.0013	27.0738	26.9191	26.844	26.9073	26.8847	26.8715	26.7534	26.6397	26.6681	26.7917	26.4156	26.5028	26.4691	26.8254
P32804	ZRT1	Zinc-regulated transporter 1	26.6922	26.6175	26.648	26.5159	26.1631	26.1526	26.141	25.9254	23.8056	22.3194	23.1988	23.5305	26.0904	25.7749	26.0985	25.8021
P32806	GYP6	GTPase-activating protein GYP6	23.5256	24.0711	24.101	23.1683	23.929	24.126	23.9164	22.9427	24.0475	23.9926	23.9798	23.934	23.5471	23.7256	23.7546	24.0954
P32829	MRE11	Double-strand break repair protein MRE11	24.0131	23.7277	23.874	24.0425	23.5108	23.6233	24.0566	23.685	23.1985	23.4853	23.7204	23.5453	23.6572	23.6053	23.6383	22.77
P32830	TIM12	Mitochondrial import inner membrane translocase subunit TIM12	24.0309	23.9142	23.8299	23.8685	23.914	23.8879	24.0373	23.9606	23.9737	23.908	23.773	23.8911	24.3994	24.4763	24.3191	25.0537
P32831	NGR1	Negative growth regulatory protein NGR1	22.0426	21.9623	21.0858	21.1484	22.291	21.8893	22.2475	21.7002	22.3541	22.3139	22.2904	22.2718	22.5251	22.6081	22.4092	23.3137
P32832	NPL6	Chromatin structure-remodeling complex subunit RSC7	26.5171	26.4962	26.5204	26.5025	26.4352	26.5973	26.6203	26.5734	26.502	26.4282	26.4431	26.6228	26.3119	26.4924	26.533	26.5167
P32835;P32836			29.6921	29.5913	29.584	29.6485	29.5844	29.6494	29.6716	29.5904	29.453	29.3476	29.4433	29.443	29.446	29.3464	29.4007	29.6535
P32839	BCS1	Mitochondrial chaperone BCS1	20.3645	20.5337	20.2826	20.2415	20.5214	20.7221	20.7589	20.6386	20.8541	20.9214	20.8525	20.7371	21.1171	21.1661	21.2818	21.2594
P32842	VMA11	V-type proton ATPase subunit c'	20.5151	22.5518	22.445	20.5229	22.9452	22.4431	22.7019	21.7995	23.8921	24.1236	23.9107	23.3315	21.8765	22.8354	22.8278	21.1849
P32843	YME2	Mitochondrial escape protein 2	25.8858	25.7912	25.6657	26.2983	25.7244	26.077	26.0552	26.1814	26.0477	26.0973	26.1055	26.1774	26.3611	26.2855	26.2507	25.8928
P32844	SEC6	Exocyst complex component SEC6	24.4151	24.1956	24.1239	24.0149	24.4193	24.3503	24.3828	24.4701	24.5833	24.5839	24.7604	24.4222	24.6974	24.8038	24.8078	23.9675
P32854	PEP12	Syntaxin PEP12	21.4375	21.7623	21.1771	21.0546	21.6905	21.5674	20.6357	21.8192	22.5238	22.1382	22.2809	21.8626	20.912	20.8788	22.1595	22.9643
P32855	SEC8	Exocyst complex component SEC8	23.1916	23.4526	23.5376	23.3675	23.4003	23.2346	23.349	23.2966	23.4369	23.4539	23.3387	23.3259	23.4962	23.4406	23.6188	23.213
P32857	PTM1	Membrane protein PTM1	24.3259	24.4007	24.3413	24.3308	24.3561	24.4188	24.3706	24.343	24.4963	24.5526	24.5494	24.6508	24.577	24.566	24.6097	24.2951
P32860	NFU1	NifU-like protein, mitochondrial	27.2439	27.0913	27.1621	27.1407	27.1296	27.143	27.1445	26.9036	26.9255	26.8605	26.8411	26.9284	27.0523	27.0442	27.0093	27.4063
P32861	UGP1	UTP--glucose-1-phosphate uridylyltransferase	30.1916	30.1998	30.2046	30.0499	30.1575	30.1166	30.1627	30.1008	29.5721	29.572	29.5754	29.6301	29.7404	29.7284	29.7967	29.6795
P32862	RGT1	Glucose transport transcription regulator RGT1	20.953	21.9704	21.667	20.2009	21.8192	20.811	21.7744	21.4491	20.7964	20.7142	20.781	20.7869	21.064	21.4669	20.8495	19.9017
P32864	MRS6	Rab proteins geranylgeranyltransferase component A	24.9316	25.314	25.3559	25.402	25.543	25.4574	25.444	25.3095	25.6093	25.4138	25.4519	25.5025	25.3927	25.3615	25.4144	25.4783
P32867	SSO1	Protein SSO1	24.4545	24.479	24.5095	24.5104	24.3222	24.2922	24.3686	24.4242	24.0735	24.0204	23.9188	24.0144	24.1467	24.1768	24.2271	24.3902
P32873	BEM3	GTPase-activating protein BEM3	23.0967	23.0855	22.7429	22.9092	22.9254	23.2968	22.9192	22.7002	23.432	23.6574	23.0858	23.388	23.2148	23.0264	23.0909	22.2323
P32875	LIP5	Lipoyl synthase, mitochondrial	25.8337	25.4642	25.3113	25.7849	25.7568	25.9619	25.6604	25.6806	25.5787	25.8267	25.7691	25.6429	25.6576	25.7882	25.5672	25.8569
P32891	DLD1	D-lactate dehydrogenase [cytochrome] 1, mitochondrial	27.2456	27.4413	27.4367	27.4779	27.4747	27.5549	27.5413	27.493	28.7533	28.8466	28.779	28.906	27.5101	27.6425	27.5717	27.6267
P32892	DRS1	ATP-dependent RNA helicase DRS1	22.3245	22.7961	22.769	23.0518	23.2755	23.2328	23.2059	23.231	23.3912	23.3394	23.8423	23.5031	23.4827	23.0371	23.4531	21.1391
P32895	PRS1	Ribose-phosphate pyrophosphokinase 1	27.1683	27.1417	27.0214	27.1415	27.0273	27.0493	27.0363	27.0376	26.9474	26.8734	26.8938	26.88	27.1964	27.1363	27.1574	27.3136
P32896	PDC2	Protein PDC2	22.6253	22.9503	22.8628	23.0279	22.6887	22.9347	22.533	22.6156	22.8674	22.8254	22.8866	22.9129	22.6087	22.7815	22.5895	22.8162
P32897	TIM23	Mitochondrial import inner membrane translocase subunit TIM23	25.0701	25.2607	25.0652	25.3685	25.5433	25.4826	25.4478	25.2755	25.5619	25.5938	25.4184	25.5178	25.1868	25.2919	25.1632	23.941
P32898	CYM1	Mitochondrial presequence protease	26.9078	26.8161	27.0036	26.9885	26.9637	26.9043	26.8712	26.8706	27.2363	27.2408	27.2399	27.2015	26.8271	26.8738	26.8319	26.4339
P32899	IMP3	U3 small nucleolar ribonucleoprotein protein IMP3	25.0866	25.1049	25.1412	25.244	25.239	25.1793	25.1944	25.2783	25.0796	25.1624	25.0612	25.0288	24.5422	24.6749	24.7784	24.854
P32901	PTR2	Peptide transporter PTR2	17.3028	17.4032	17.2856	18.1227	22.074	23.0787	22.2388	23.0822	24.6381	24.7042	24.8134	24.5854	24.7962	24.5187	24.7449	24.2991
P32902	MRP4	37S ribosomal protein MRP4, mitochondrial	22.549	22.683	23.3089	22.6664	23.406	23.3182	23.3604	23.6162	23.1967	23.1006	22.9717	23.2265	23.7638	23.8411	23.6841	23.2885
P32904	MRPL6	54S ribosomal protein L6, mitochondrial	22.5231	22.5207	22.2606	22.5377	22.846	22.8556	22.7886	23.1968	21.7994	20.4147	21.9692	21.9662	22.8727	22.7145	22.8244	23.6509
P32905	RPS0A	40S ribosomal protein S0-A	24.9933	25.1511	25.1234	25.1283	25.1862	25.1726	25.1829	25.245	25.111	25.1382	25.0628	25.0097	24.5876	24.4997	24.5757	24.7662
P32906	MNS1	Endoplasmic reticulum mannosyl-oligosaccharide 1,2-alpha-mannosidase	18.2851	19.1294	18.787	19.1655	20.6088	20.3279	20.9163	19.2169	21.1873	21.6132	21.7601	21.2298	17.6033	21.1664	20.3543	19.8801
P32908	SMC1	Structural maintenance of chromosomes protein 1	24.5367	24.1016	24.3	24.6926	24.2967	24.6978	24.5516	24.6153	24.1517	24.781	24.6356	24.4432	24.7361	24.6735	24.2369	24.0264
P32909	SMY2	Protein SMY2	23.8515	23.8814	23.6714	24.113	23.9482	23.8505	23.8685	23.9736	23.7177	23.6395	23.5418	23.6466	22.4838	21.9054	22.7093	21.9633
P32910	RPC34	DNA-directed RNA polymerase III subunit RPC6	23.8912	23.8067	22.9518	23.1337	22.9929	23.7657	22.8183	22.7828	22.9915	22.5397	22.6744	22.2339	23.0629	23.4943	22.9947	22.6995
P32911	SUI1	Eukaryotic translation initiation factor eIF-1	28.4985	28.4876	28.4917	28.5295	28.4653	28.4806	28.4767	28.4438	28.1084	28.0337	28.0516	28.1005	27.9915	28.0181	28.0242	27.9859
P32912	VAM7	Vacuolar morphogenesis protein 7	25.2305	25.2923	25.1848	25.0151	25.4803	25.4328	25.4034	25.4294	25.4106	25.4813	25.3005	25.4194	25.2341	25.3265	25.3477	25.1678
P32913	VPS17	Vacuolar protein sorting-associated protein 17	24.1673	24.5891	24.4881	24.1126	24.7722	24.6588	24.3077	24.2395	24.1518	24.6347	24.3977	24.3202	24.1155	24.6518	24.3512	24.0516
P32914	SPT4	Transcription elongation factor SPT4	19.0584	23.2487	21.5472	21.7616	23.4231	23.0268	22.8153	22.7744	23.6111	24.5132	23.8468	23.7206	21.0899	23.3042	21.0634	20.6522
P32915	SEC61	Protein transport protein SEC61	24.5959	24.4126	24.1529	24.5559	23.9053	24.1179	23.8761	23.9576	24.8994	24.8516	25.0188	24.7768	25.3531	24.8666	24.9629	24.531
P32916	SRP101	Signal recognition particle receptor subunit alpha homolog	25.3778	25.085	25.3796	25.3153	25.3334	25.2809	25.2815	25.1789	25.5945	25.5433	25.6566	25.53	25.5857	25.6904	25.5998	25.646
P32917	STE5	Protein STE5	21.6843	24.1296	21.1562	21.7119	21.0945	23.8472	21.4245	21.4617	24.4544	24.2889	24.2728	24.3358	20.386	20.8207	21.5262	24.5225
P32939	YPT7	GTP-binding protein YPT7	28.9116	28.9678	28.9503	28.9199	28.9093	28.9308	28.9246	28.8684	28.7359	28.571	28.8345	28.8742	28.668	28.4052	28.4191	28.8814
P33201	MRT4	Ribosome assembly factor MRT4	27.3338	27.3081	27.261	27.4252	27.3925	27.3842	27.3909	27.3263	27.5044	27.4252	27.4287	27.5077	27.5394	27.5008	27.5329	27.9011
P33202	UFD4	Ubiquitin fusion degradation protein 4	24.9165	25.1302	25.0553	24.5735	25.1745	25.3559	25.3566	25.3213	25.2086	25.5537	25.6026	25.5513	25.3011	25.3335	25.3128	25.0212
P33203	PRP40	Pre-mRNA-processing protein PRP40	23.3467	23.3753	23.2005	23.1976	23.3537	23.5515	23.4168	23.1703	23.5326	23.3611	23.3966	23.4902	23.0175	23.3725	23.0691	22.99
P33204	ARC19	Actin-related protein 2/3 complex subunit 4	26.6168	26.6109	26.6382	26.4697	26.6846	26.7509	26.7036	26.6697	26.3983	26.5246	26.6247	26.622	26.8805	26.8585	26.8765	27.0095
P33296	UBC6	Ubiquitin-conjugating enzyme E2 6	23.9267	24.1868	24.5079	24.0638	24.1152	24.1248	23.9402	24.2751	24.1149	24.3231	24.1595	23.9553	24.0925	23.7659	24.0098	23.5687
P33297	RPT5	26S proteasome regulatory subunit 6A	29.0985	29.1097	29.1033	29.1398	29.1304	29.1219	29.1006	29.0701	28.9389	29.0062	28.9504	28.9443	28.8946	28.9157	28.8902	28.9883
P33298	RPT3	26S proteasome regulatory subunit 6B homolog	27.8319	27.9596	27.8015	27.8708	28.0727	28.0545	27.9112	27.9052	27.9952	28.1244	28.0577	28.0113	28.1049	28.1843	28.0743	27.983
P33299	RPT1	26S proteasome regulatory subunit 7 homolog	29.0748	29.1149	29.0506	29.1673	29.139	29.1517	29.1582	29.1477	29.2117	29.1731	29.133	29.1668	29.1003	29.1493	29.1398	29.157
P33302			28.1631	27.9435	28.034	28.2009	27.4587	27.601	27.7123	27.7531	28.8347	28.4689	28.6388	28.6229	29.0051	28.7905	29.0103	28.8242
P33307	CSE1	Importin alpha re-exporter	25.9136	26.3204	26.3156	26.4199	26.1781	26.4768	26.5232	26.4762	26.2129	26.4528	26.5237	26.5364	26.3118	26.388	26.4092	26.2366
P33309	DOM34	Protein DOM34	25.3572	25.2965	25.2836	25.4234	25.2176	25.1891	24.9376	25.2166	25.3044	25.0096	25.1309	25.0603	25.2321	25.2675	25.3353	25.5189
P33311	MDL2	ATP-dependent permease MDL2, mitochondrial	21.9707	21.9044	21.943	21.7755	21.8615	21.8139	21.9178	21.8127	21.9062	21.6718	21.7436	21.8962	22.0182	22.0466	22.0518	21.9906
P33312	RIB7	2,5-diamino-6-ribosylamino-4(3H)-pyrimidinone 5'-phosphate reductase	21.2006	22.049	19.6987	20.5474	21.4529	21.7583	20.0507	21.4534	20.2478	22.0057	21.9053	21.9757	19.1754	18.9175	18.9488	19.5095
P33313	CNS1	Hsp70/Hsp90 co-chaperone CNS1	25.9311	26.0378	25.9474	25.9774	25.9699	25.9005	25.9788	25.8463	25.8029	25.7183	25.7395	25.7657	25.8815	25.8652	25.8081	25.7324
P33314	BUD2	Inhibitory regulator protein BUD2/CLA2	20.4909	20.3306	21.5701	20.0141	20.2428	19.9375	20.0904	20.9139	21.9729	22.2346	21.9249	22.0984	22.0908	22.0613	22.2759	22.079
P33315	TKL2	Transketolase 2	24.1063	24.1711	24.1342	22.0744	23.8362	24.1647	23.8101	23.7028	18.8562	20.7994	20.4759	19.7664	23.1985	23.363	23.1212	22.7855
P33317	DUT1	Deoxyuridine 5'-triphosphate nucleotidohydrolase	26.1615	26.115	26.0382	26.0748	25.9566	25.9558	25.9508	25.9716	25.8608	25.8881	25.8773	25.9152	25.5874	25.5803	25.6198	25.9742
P33322	CBF5	H/ACA ribonucleoprotein complex subunit 4	26.1256	26.1985	26.2409	26.2884	26.2834	26.2726	26.3115	26.3826	27.0672	27.1055	27.1489	27.1211	26.8857	26.868	26.8921	26.4717
P33324	YKL091C	CRAL-TRIO domain-containing protein YKL091C	24.5846	24.7193	24.6314	24.7078	24.6672	24.7576	24.5997	24.5945	24.9883	24.9256	25.0503	24.8313	24.9387	25.0258	25.0035	25.1014
P33327	GDH2	NAD-specific glutamate dehydrogenase	26.1959	26.1404	26.2121	26.5158	26.6081	26.8362	26.4718	26.7943	27.7685	27.7573	27.8715	27.6428	28.0233	28.1908	28.0867	28.0271
P33328	SNC2	Synaptobrevin homolog 2	25.895	25.8243	25.7968	25.8794	25.6676	25.6146	25.6386	25.6386	25.6509	25.6882	25.4528	25.6834	25.5337	25.4326	25.5199	25.7044
P33330	SER1	Phosphoserine aminotransferase	30.3081	30.4725	30.4013	30.4946	30.1847	30.1686	30.1449	30.1076	30.0164	30.109	30.0974	30.03	29.7807	29.955	29.8369	29.9376
P33331	NTF2	Nuclear transport factor 2	29.7304	29.575	29.6351	29.7548	29.5984	29.6472	29.6404	29.6196	29.4342	29.3891	29.3712	29.4099	29.496	29.4666	29.4575	29.6648
P33332	SEC3	Exocyst complex component SEC3	23.9263	24.1642	24.0711	24.1792	24.2288	24.2424	24.2902	24.1052	24.3587	24.6051	24.5249	24.374	24.4042	24.5379	24.5194	23.6148
P33333	SLC1	Probable 1-acyl-sn-glycerol-3-phosphate acyltransferase	26.679	27.0675	26.882	27.252	26.6969	26.6785	26.7552	26.8366	26.7792	27.0716	26.9356	27.0983	26.6487	26.5608	26.6593	26.52
P33334	PRP8	Pre-mRNA-splicing factor 8	23.9225	23.8556	23.9167	24.0083	23.878	23.8479	23.8811	24.242	23.3491	23.5739	23.6348	23.7054	23.8855	23.7459	23.9335	23.6193
P33336	SKN1	Beta-glucan synthesis-associated protein SKN1	23.1395	23.2182	23.2993	23.1425	23.2864	23.2124	23.1204	23.2	22.083	21.9023	21.9959	22.717	22.7168	22.616	22.9227	22.1514
P33338	SLA2	Protein SLA2	26.7482	26.6595	26.8218	26.6947	26.7498	26.7635	26.7541	26.6654	26.8613	26.8917	26.7751	26.869	26.8744	26.895	26.8572	26.9107
P33339	TFC4	Transcription factor tau 131 kDa subunit	18.579	20.7517	21.8281	21.6925	20.146	20.9039	21.5853	21.4285	21.666	22.0854	22.2128	21.86	22.2558	22.227	22.454	21.6745
P33399	LHP1	La protein homolog	27.4176	27.308	27.3323	27.4488	27.1199	27.1752	27.1754	27.094	26.7172	26.7696	26.7017	26.8027	26.8176	26.8307	26.8198	26.9531
P33401	PGM1	Phosphoglucomutase 1	26.791	26.9109	26.7366	26.7529	26.7697	26.7648	26.8271	26.7443	26.9147	27.0992	27.0596	26.9773	26.8768	26.8786	26.7149	26.7955
P33411	PRP18	Pre-mRNA-splicing factor 18	22.7767	22.5619	22.5187	22.7213	22.9141	22.5669	23.0004	22.9935	21.355	22.2435	21.9938	22.9377	22.433	22.8325	22.832	22.6268
P33412	ECT1	Ethanolamine-phosphate cytidylyltransferase	22.265	22.2308	22.0089	23.1578	22.6379	22.9917	22.944	20.6679	23.3936	23.7016	23.6259	23.7667	23.073	23.5028	23.3055	23.0079
P33413	DUR3	Urea active transporter	20.192	20.8589	20.9784	20.908	19.2392	20.3252	20.7863	21.3846	23.2902	23.9577	23.4004	23.8101	22.9793	23.0059	23.0471	21.4143
P33416	HSP78	Heat shock protein 78, mitochondrial	30.4121	30.4019	30.4369	30.3888	30.6731	30.7182	30.6835	30.6372	30.5804	30.5667	30.5683	30.5933	30.6488	30.7533	30.6483	30.7619
P33417	IXR1	Intrastrand cross-link recognition protein	24.6493	24.5853	24.6847	24.6749	24.7476	24.7411	24.6217	24.6405	24.3828	24.4338	24.4349	24.5206	24.7511	24.7727	24.7902	24.8075
P33418	LOS1	Exportin-T	23.2405	23.425	23.1601	23.4358	22.7488	23.3659	22.8911	23.4794	22.9079	22.8189	23.2608	22.5791	23.5422	23.5981	23.5203	23.1599
P33419	SPC29	Spindle pole component 29	21.5117	21.4082	20.7499	21.5675	21.2126	20.5329	21.5412	20.7108	21.2151	19.0363	20.2979	18.5468	19.8714	20.0821	19.7892	20.0545
P33421	SDH3	Succinate dehydrogenase [ubiquinone] cytochrome b subunit, mitochondrial	22.3017	22.0259	21.7742	21.9725	22.4492	22.3452	22.3968	22.5607	22.4602	22.1025	22.3942	22.3522	23.5478	23.2926	23.3945	23.591
P33441	MFT1	THO complex subunit MFT1	24.8307	24.4996	24.5664	24.895	24.6258	24.8121	24.7084	24.9631	24.5855	24.4497	24.5863	24.5811	24.5216	24.4651	24.4406	24.7752
P33442	RPS1A	40S ribosomal protein S1-A	29.1533	29.2305	29.215	29.3505	29.3546	29.3988	29.4417	29.3733	29.3936	29.3095	29.3064	29.4351	28.788	28.7341	28.7732	28.918
P33734	HIS7	Imidazole glycerol phosphate synthase hisHF	29.6176	29.6927	29.6775	29.8193	29.7849	29.8034	29.7919	29.7493	29.8952	30.0568	30.0188	30.003	29.9147	29.997	29.8992	29.9065
P33748	MSN2	Zinc finger protein MSN2	23.3778	23.0181	23.1362	23.2713	22.9929	22.6896	23.2059	22.9109	22.8787	22.5861	22.3783	22.9265	22.6278	22.5452	22.893	23.0118
P33749	MSN4	Zinc finger protein MSN4	23.3892	23.5652	22.6902	23.5994	23.4014	22.9342	23.6644	23.5707	22.431	22.4319	22.2733	22.3821	22.972	23.1436	22.4136	23.155
P33750	SOF1	Protein SOF1	23.2877	23.6492	23.2508	23.3524	23.5125	23.3718	23.3511	23.6823	23.5911	23.6435	23.5123	23.5807	23.5381	23.1347	23.2466	21.9731
P33753	TRM2	tRNA (uracil(54)-C(5))-methyltransferase	22.6431	23.2597	23.0069	22.2713	22.9121	22.8729	22.6491	22.9397	22.6334	22.7016	22.7364	22.7737	22.9881	22.8826	23.0469	21.5119
P33754	SEC66	Translocation protein SEC66	25.5162	25.4488	25.46	25.355	25.3551	25.2994	25.3501	25.2149	25.2165	25.091	25.2468	25.1812	24.97	25.1414	25.0954	25.2545
P33755	NPL4	Nuclear protein localization protein 4	25.1774	24.8199	25.0718	25.0564	24.9336	25.1207	25.031	25.1381	25.2385	25.1444	25.0466	25.0974	25.3411	25.1134	25.2322	25.5263
P33759	MRPS5	37S ribosomal protein S5, mitochondrial	23.9459	23.5917	23.8365	23.8513	24.0168	23.9042	24.0101	24.1326	23.2138	23.272	23.2307	23.3211	24.0936	24.0216	24.0401	24.1715
P33760	PEX6	Peroxisomal ATPase PEX6	18.761	18.4091	22.4977	18.7478	20.4058	20.6478	18.5046	18.2421	21.4915	22.1003	22.2003	22.1389	22.4466	22.5228	22.6385	20.4483
P33767	WBP1	Dolichyl-diphosphooligosaccharide--protein glycosyltransferase subunit WBP1	26.9829	27.1904	27.0779	26.9421	27.0428	27.0098	27.0171	26.9483	27.1212	27.219	27.304	27.2562	26.951	26.9772	26.9921	27.0326
P33775	PMT1	Dolichyl-phosphate-mannose--protein mannosyltransferase 1	25.2463	25.354	25.2919	25.1498	24.8163	25.0939	25.0427	25.1593	25.2695	24.5051	24.8729	25.0487	25.288	25.036	25.2542	25.0014
P33891	TIP20	Protein transport protein TIP20	22.7512	22.307	23.2638	21.3022	22.9267	21.7305	22.7548	22.8248	22.0459	22.5297	22.7031	23.0048	22.7961	22.874	22.8437	23.1154
P33892	GCN1	eIF-2-alpha kinase activator GCN1	29.3436	29.5258	29.5032	29.5963	29.7527	29.7442	29.7846	29.841	29.8245	29.9416	29.9715	29.894	29.4465	29.4544	29.521	29.2991
P33893	PET112	Glutamyl-tRNA(Gln) amidotransferase subunit B, mitochondrial	20.714	20.541	20.3763	20.4725	20.1548	19.9993	20.2847	20.2601	20.3616	19.8773	19.9704	20.1464	19.8401	19.6752	19.636	19.0193
P33895	NUF2	Kinetochore protein NUF2	23.6982	23.2641	22.9152	22.8595	22.4821	22.4356	22.995	23.3855	22.3591	22.7499	22.9763	23.1061	23.4039	23.439	23.0622	23.4186
P34072	MKS1	Negative regulator of RAS-cAMP pathway	23.019	22.4102	23.4728	23.4618	23.2982	23.4976	23.5248	23.3678	23.5697	23.2356	22.3405	23.69	23.5202	23.3217	23.4671	23.5782
P34077	NIC96	Nucleoporin NIC96	25.3917	24.4618	25.559	25.112	24.8525	24.7755	24.9102	25.1644	26.0556	25.2484	25.4712	25.6814	26.2759	26.184	26.3413	26.2422
P34078	LTV1	Protein LTV1	24.9043	25.057	24.9491	25.3343	25.3558	25.3684	25.3335	25.0526	24.5502	24.3614	25.3955	25.3344	24.272	23.7289	24.0903	21.7517
P34087	RPB7	DNA-directed RNA polymerase II subunit RPB7	25.0484	24.9745	25.0161	25.0525	25.0115	24.9703	25.0551	24.9705	24.8743	24.7641	24.8044	24.8821	24.8623	24.8666	24.9372	25.1753
P34110	VPS35	Vacuolar protein sorting-associated protein 35	22.7441	22.0311	22.5492	22.5062	22.7076	23.2328	22.3272	23.0606	23.2625	23.6675	23.6229	23.3807	23.3949	23.5355	23.7271	23.2522
P34111	TFC3	Transcription factor tau 138 kDa subunit	23.3921	23.4714	23.1306	22.7734	23.0874	23.2504	23.0377	22.4831	22.7344	23.056	23.4013	23.6283	23.7838	23.4366	23.1443	23.4821
P34160	STO1	Nuclear cap-binding protein complex subunit 1	27.3039	27.2239	27.2464	27.2889	27.3312	27.2991	27.3363	27.2943	27.7103	27.7943	27.763	27.7946	27.8612	27.9009	27.9034	27.9125
P34162	SRB2	Mediator of RNA polymerase II transcription subunit 20	24.9143	25.5455	25.2368	25.2006	25.3016	25.346	25.4646	25.2359	25.2243	25.4568	25.3828	25.3711	25.2324	25.2247	25.2129	25.4442
P34163	TGL1	Sterol esterase TGL1	21.1262	24.3899	20.8963	21.1543	25.5231	25.4613	25.6339	20.6895	26.0037	26.0911	25.8018	26.2592	25.4106	24.9495	25.2967	20.8756
P34164	SIP2	SNF1 protein kinase subunit beta-2	21.7092	21.7272	21.7564	21.2956	21.7166	21.8469	21.6417	21.6386	21.6575	21.7628	21.8162	21.8726	21.8755	21.6836	21.8023	21.5071
P34167	TIF3	Eukaryotic translation initiation factor 4B	29.5499	29.5595	29.5014	29.658	29.6867	29.6002	29.6524	29.6243	29.7554	29.6762	29.6178	29.6947	29.5112	29.4725	29.4675	29.608
P34216	EDE1	EH domain-containing and endocytosis protein 1	28.0955	27.9734	27.986	28.0183	28.1095	28.092	28.0616	28.0651	27.9213	27.9771	27.9243	27.9366	27.8755	27.8832	27.8922	27.9594
P34217	PIN4	RNA-binding protein PIN4	25.3867	25.5314	25.4817	25.6082	25.4849	25.4714	25.4112	25.4085	25.4242	25.3821	25.1071	25.3373	25.171	25.2565	25.1826	25.0891
P34220	YBL055C	Deoxyribonuclease Tat-D	25.8301	25.7348	25.6837	25.5863	25.5093	25.5646	25.4005	24.4753	25.3539	25.2555	25.196	25.2938	25.3256	25.2984	25.3389	25.6913
P34221	PTC3	Protein phosphatase 2C homolog 3	25.6845	25.5333	25.4389	25.4696	25.6177	25.513	25.4826	25.4424	25.5854	25.4727	25.4296	25.4025	25.5263	25.5392	25.4427	25.2841
P34222	PTH2	Peptidyl-tRNA hydrolase 2	24.9704	24.961	24.993	24.9428	24.8582	24.6875	24.7257	24.7454	24.9879	24.7779	24.7518	24.787	25.0339	25.0886	25.1284	25.2073
P34223	SHP1	UBX domain-containing protein 1	27.341	27.3203	27.326	27.3495	27.257	27.4195	27.3435	27.3651	26.8221	26.8608	26.8402	26.8685	26.9401	26.9484	27.0493	27.1393
P34226	SKT5	Protein SKT5	23.6787	23.3336	23.5128	23.7809	23.3266	23.3662	23.4572	22.7293	23.4326	22.7805	23.4291	23.284	23.0155	23.2992	23.3916	23.6906
P34227	PRX1	Peroxiredoxin PRX1, mitochondrial	28.8231	28.8656	28.7875	28.6246	29.1562	29.1722	29.1459	29.1209	28.9475	29.0896	29.0272	29.0781	28.9659	29.047	28.9241	29.0119
P34232	MTR2	mRNA transport regulator MTR2	23.1227	23.0156	22.9885	23.2009	23.0751	23.2884	23.2975	22.8019	22.3302	23.0288	23.0956	22.8469	23.1175	23.08	22.8571	21.812
P34237	COY1	Protein CASP	26.8851	26.7224	26.9912	26.9796	26.674	26.7975	26.6901	26.8689	26.6357	26.556	26.6761	26.6719	26.4938	26.4972	26.599	26.7522
P34240	ZRT3	Zinc-regulated transporter 3	20.7654	22.5392	22.2132	22.0603	21.9608	21.8052	21.467	21.5627	20.8612	21.0681	20.597	21.094	20.9853	21.611	20.8495	20.8364
P34241	URB1	Nucleolar pre-ribosomal-associated protein 1	23.3321	23.0579	23.0557	23.2353	23.8551	23.6539	23.7283	24.7887	23.9557	24.0422	24.0489	24.1453	24.2474	24.204	24.1922	24.9647
P34243	HCS1	DNA polymerase alpha-associated DNA helicase A	20.3116	20.6791	20.5721	20.4992	20.7607	20.4203	20.5922	20.92	21.0019	21.165	21.2866	21.246	21.1215	21.1267	21.0909	19.4652
P34247	UTP11	U3 small nucleolar RNA-associated protein 11	24.1719	24.39	24.0435	24.0475	24.3143	24.3884	24.3972	24.2376	24.071	24.2087	24.0584	24.027	23.6203	23.8583	23.6464	23.4379
P34248	YKL100C	Probable intramembrane protease YKL100C	19.7911	20.1941	20.2949	18.422	20.9395	20.521	19.4617	19.1698	21.0365	19.5047	21.2008	20.8545	21.9805	21.4763	21.8495	20.4103
P34250	SEG2	Eisosome protein SEG2	23.6017	23.4264	23.2789	23.6033	23.1342	22.2782	22.5203	22.2143	22.7578	22.3627	23.0869	23.1951	22.4768	22.6945	22.4676	22.5206
P34253	KTI12	Protein KTI12	24.7475	24.4193	24.9121	24.9543	24.4808	24.5814	24.5552	24.6872	24.5895	24.751	24.7828	24.652	24.7276	24.6948	24.6886	25.5313
P34730	BMH2	Protein BMH2	28.1551	28.3887	28.3494	28.3123	28.1949	28.2491	28.2723	28.2669	28.2859	28.2825	28.3022	28.3407	27.9763	28.083	28.0989	28.1319
P34760	TSA1	Peroxiredoxin TSA1	32.0317	32.3018	32.205	32.0132	31.9683	31.9988	31.9611	31.7138	31.8262	31.9845	31.8909	31.9373	31.3165	31.4773	31.3734	31.1186
P34761	WHI3	Protein WHI3	25.1887	24.8727	24.7238	25.1919	24.9621	24.9355	24.8493	24.7125	24.9255	24.7924	24.8173	24.8662	24.9902	24.7585	24.9772	25.129
P34909	MOT2	General negative regulator of transcription subunit 4	25.0551	25.0373	25.1212	25.0563	24.9786	24.8736	24.929	25.0515	25.0232	23.9524	24.8879	25.0334	24.6422	24.4621	24.49	24.7426
P35056	PEX5	Peroxisomal targeting signal receptor	22.4196	22.5473	22.7633	22.8749	22.7188	22.2906	22.6717	22.9058	22.2463	22.9145	22.9202	22.7146	22.2598	22.4657	22.4171	22.1303
P35127	YUH1	Ubiquitin carboxyl-terminal hydrolase YUH1	25.3729	25.5462	25.5341	25.4741	25.381	25.4495	25.3708	25.5709	25.2069	25.2224	25.3665	25.3039	24.3945	24.4382	24.3798	24.6888
P35169	TOR1	Serine/threonine-protein kinase TOR1	21.7077	23.5374	23.7496	23.3662	23.8101	24.045	24.0577	23.9723	24.2116	24.1614	24.3667	24.331	24.5903	24.4508	24.6841	23.9016
P35176	CPR5	Peptidyl-prolyl cis-trans isomerase D	28.4461	28.7264	28.6147	28.6992	28.829	28.8072	28.7703	28.7009	28.5364	28.7748	28.6905	28.655	27.892	28.0874	28.0094	27.6123
P35177	SPT7	Transcriptional activator SPT7	23.5906	23.64	23.8083	23.624	23.8476	23.8485	23.7747	23.8778	24.0479	23.9425	23.786	23.9386	23.857	23.6277	23.8431	23.6236
P35178	RRP1	Ribosomal RNA-processing protein 1	26.4901	26.4393	26.5286	26.6743	26.4785	26.4796	26.5215	26.4735	26.5003	26.6262	26.5377	26.5699	26.4703	26.5947	26.638	26.7361
P35179	SSS1	Protein transport protein SSS1	27.8582	27.9163	27.9438	28.0041	27.7356	27.7862	27.8041	27.7721	27.8233	27.8593	27.7848	27.8886	27.608	27.6265	27.6454	27.8623
P35180	TOM20	Mitochondrial import receptor subunit TOM20	25.9788	26.1671	26.1308	26.1741	25.8599	26.071	26.0542	26.0584	25.8609	26.0102	26.1095	26.0581	26.1072	26.2254	26.2732	26.1733
P35181	APS1	AP-1 complex subunit sigma-1	21.8689	21.6083	21.8349	21.0603	21.9789	22.0342	21.7496	21.4063	22.2179	22.094	22.1032	22.0647	23.6346	23.4007	23.5412	22.8948
P35182	PTC1	Protein phosphatase 2C homolog 1	23.5777	23.6988	23.7341	23.8717	23.509	23.5477	23.3807	23.5252	23.3136	23.252	23.381	23.4398	23.1398	23.4494	23.57	23.8659
P35183	AST1	Protein AST1	21.684	22.9453	23.7043	23.3988	22.6067	23.1453	23.23	23.5226	22.7325	22.704	22.5014	22.8012	22.5159	22.3174	23.3975	22.9607
P35184	SQT1	Ribosome assembly protein SQT1	24.7796	24.5661	24.6521	24.7064	24.6191	24.4833	24.5716	24.4722	24.5676	24.495	24.4587	24.4203	24.7505	24.7592	24.8244	24.8112
P35189	TAF14	Transcription initiation factor TFIID subunit 14	27.9613	27.9898	27.9445	28.0049	27.9292	27.8218	27.8477	27.8669	27.8321	27.8026	27.6975	27.7717	27.5722	27.6041	27.5358	27.59
P35191	MDJ1	DnaJ homolog 1, mitochondrial	26.2177	26.16	26.1794	26.3256	26.3499	26.4763	26.4941	26.3743	26.482	26.389	26.2267	26.4441	26.4569	26.4575	26.4669	26.4322
P35194	UTP20	U3 small nucleolar RNA-associated protein 20	24.0077	24.3328	24.6838	24.8681	24.3535	24.611	24.5002	25.1317	25.171	25.0636	25.303	25.2002	24.9572	25.389	25.0213	24.4883
P35195	ECM15	UPF0045 protein ECM15	20.7056	23.8909	23.8965	23.7806	23.0913	23.9185	23.8139	23.6692	24.0883	23.8365	23.824	23.9485	20.7378	22.8678	22.885	22.6745
P35196	RER2	Dehydrodolichyl diphosphate synthase complex subunit RER2	22.9916	22.9072	23.0788	22.7961	22.8004	23.1737	22.9122	22.8241	24.0803	24.0599	24.3977	24.5449	22.8727	24.5956	24.4588	24.9292
P35197	GCS1	ADP-ribosylation factor GTPase-activating protein GCS1	27.4016	27.7186	27.5584	27.6073	27.5776	27.6377	27.5736	27.5185	28.6532	28.6642	28.4908	28.6146	27.277	27.336	27.2481	27.2931
P35202	THI80	Thiamine pyrophosphokinase	23.9234	24.2872	24.0606	24.1283	24.5264	24.5165	24.1815	24.1901	24.6534	24.7128	24.744	24.6053	24.7589	24.7608	24.5575	24.6216
P35207	SKI2	Antiviral helicase SKI2	25.0795	25.2118	25.1867	24.9923	24.8527	24.7133	24.8346	25.1272	24.8741	25.0773	25.021	24.9962	25.5335	25.52	25.6047	25.4317
P35688	LRG1	Rho-GTPase-activating protein LRG1	19.5148	23.4742	18.8535	21.5257	18.9952	22.0119	17.8334	19.1282	23.4686	23.3986	23.5161	23.5674	22.3011	21.5891	21.8662	21.6156
P35691	TMA19	Translationally-controlled tumor protein homolog	30.8227	30.873	30.8445	30.9296	30.9393	30.9271	30.9258	30.8569	30.4761	30.5751	30.4555	30.4788	29.9501	29.9996	29.9886	30.0473
P35718	RPC25	DNA-directed RNA polymerase III subunit RPC8	23.7492	23.5135	23.3395	23.4672	23.4956	23.4366	23.4878	23.0551	23.0131	23.0394	23.3889	23.4424	23.5686	23.4253	23.3191	23.7319
P35719	MRP8	Uncharacterized protein MRP8	28.8415	28.9003	28.8882	28.8077	28.7528	28.8185	28.8214	28.7195	28.5215	28.5706	28.4985	28.5649	28.7083	28.7627	28.6817	28.6357
P35723	YET1	Endoplasmic reticulum transmembrane protein 1	24.4137	24.4771	24.6361	24.6776	24.2379	24.5268	24.443	24.4958	24.7038	24.482	24.6093	24.7116	23.9509	24.0418	24.2608	24.3893
P35724	MNR2	Manganese resistance protein MNR2	23.8368	24.1092	24.0419	24.2217	24.5206	23.9583	24.5142	24.1483	24.302	24.3812	24.41	24.504	23.908	24.2227	24.1006	23.4818
P35725	YKL063C	Uncharacterized protein YKL063C	23.3923	23.6542	23.5909	23.5913	23.6026	23.5918	23.5321	23.4085	23.3924	23.3448	22.8904	23.2217	23.288	23.2971	23.0188	23.2155
P35727	BLI1	Biogenesis of lysosome-related organelles complex 1 subunit BLI1	22.5961	22.6709	20.9823	21.0258	20.9814	22.3998	22.2607	22.5232	20.744	20.703	20.8879	20.782	22.4477	22.4138	22.2333	22.5225
P35728	MPE1	Protein MPE1	22.1642	22.3565	22.5864	21.9045	23.1018	22.7665	22.9794	22.5184	22.6269	22.4074	22.5506	22.5348	22.597	22.7784	22.1685	19.7941
P35731	OAR1	3-oxoacyl-[acyl-carrier-protein] reductase	21.9134	22.0109	21.4876	21.8029	21.9459	21.8092	21.8209	21.806	22.2756	21.9823	21.9311	22.1548	22.1366	22.2527	21.9795	21.9421
P35732	DEF1	RNA polymerase II degradation factor 1	27.2009	27.2664	27.3156	27.4215	27.553	27.5488	27.5527	27.4965	27.5101	27.5543	27.3956	27.4449	26.8576	26.9669	26.87	26.6535
P35734	ASK1	DASH complex subunit ASK1	20.6453	21.318	21.2182	21.451	21.3377	21.2188	21.3018	21.1554	21.4105	21.5522	21.335	21.1804	21.1215	21.3417	21.2043	20.462
P35735	SFK1	Protein SFK1	20.0951	20.2442	19.502	20.31	20.4117	20.3152	19.2869	19.9971	21.2532	21.3484	21.256	21.3835	21.0685	21.4317	21.4398	20.9495
P35817	BDF1	Bromodomain-containing factor 1	26.3567	26.4516	26.434	26.5262	26.4597	26.533	26.4969	26.5181	26.2842	26.1903	26.1616	26.267	25.9966	25.9945	25.9664	25.9248
P35842;P38693			21.6917	22.9618	22.3882	22.1414	23.3931	23.9767	24.1067	23.9825	24.0102	23.9613	24.3053	23.8674	25.1315	25.1936	25.4725	25.5229
P35844	KES1	Oxysterol-binding protein homolog 4	28.1454	28.2664	28.218	28.2789	28.0755	28.2951	28.1881	28.3113	28.2569	28.3023	28.1581	28.2529	28.4115	28.3519	28.3927	28.4114
P35845	SWH1	Oxysterol-binding protein homolog 1	26.136	25.9924	25.9604	25.2245	25.8719	25.2794	25.9436	25.9886	26.0843	25.9023	26.0057	25.9962	25.7191	25.9544	25.7651	25.9108
P35996	MRPL38	54S ribosomal protein L38, mitochondrial	22.9919	22.8358	22.9129	22.7341	23.2032	23.4295	23.2848	23.2662	20.8579	21.6774	21.5912	22.9089	23.0885	22.7439	22.7356	22.0049
P35997;P38711			31.7455	31.7287	31.7448	31.9464	31.8635	31.8462	31.8422	31.8557	31.8362	31.8117	31.8033	31.8128	31.1758	31.1662	31.2358	31.3898
P35999	2023-10-01	Mitochondrial intermediate peptidase	22.3922	22.0517	22.5803	22.0238	22.2972	22.6222	22.6672	22.5356	22.113	22.1194	21.8042	21.667	22.2928	22.2751	22.2487	21.9614
P36000	APL2	AP-1 complex subunit beta-1	25.0922	25.157	24.8057	25.024	24.9795	25.1475	24.9115	25.3138	25.6865	25.7342	25.9403	25.6944	25.7788	25.9349	25.6909	25.4171
P36004	KKQ8	Probable serine/threonine-protein kinase KKQ8	21.1015	21.7245	21.297	21.1644	21.1593	21.2948	20.5875	20.6607	21.516	21.914	21.9228	21.7025	21.1084	21.5763	20.9826	21.5384
P36006	MYO3	Myosin-3	23.8818	24.0477	23.9695	23.7537	23.9073	23.678	23.4822	23.7567	24.187	24.1252	24.0744	24.0573	24.0753	23.8806	24.1821	24.0904
P36007	SRY1	L-threo-3-hydroxyaspartate ammonia-lyase	26.2733	26.4845	26.4768	26.5729	27.2172	27.2566	27.2515	27.2649	28.1107	28.2096	28.2026	28.3309	28.3521	28.5311	28.4062	28.5191
P36008	TEF4	Elongation factor 1-gamma 2	29.5474	29.5702	29.5692	29.6199	29.6334	29.6318	29.6681	29.627	29.9126	29.8188	29.8468	29.8052	29.7807	29.6403	29.7695	29.8705
P36010	YNK1	Nucleoside diphosphate kinase	29.6641	29.6066	29.5524	29.5799	29.6617	29.6138	29.6418	29.6793	29.3449	29.3727	29.3032	29.3448	29.4423	29.447	29.4702	29.55
P36013	MAE1	NAD-dependent malic enzyme, mitochondrial	28.8081	29.0048	28.9086	29.0857	28.9978	29.0114	29.0219	29.0399	29.2547	29.3631	29.317	29.36	29.2577	29.4611	29.2482	29.1309
P36015	YKT6	Synaptobrevin homolog YKT6	28.4427	28.4464	28.4409	28.4793	28.4817	28.4683	28.4555	28.4175	28.174	28.2503	28.2463	28.2117	27.9368	27.9249	27.9287	28.0981
P36016	LHS1	Heat shock protein 70 homolog LHS1	27.8315	27.8113	27.8267	27.7072	27.4889	27.525	27.3892	27.3992	27.0683	27.0654	27.068	27.0196	26.5761	26.4057	26.579	26.8325
P36017	VPS21	Vacuolar protein sorting-associated protein 21	26.822	26.8093	26.8174	26.7664	26.8982	26.9253	26.9394	26.9099	26.7357	26.7187	26.8746	26.8384	27.1434	27.1272	27.1002	27.1589
P36018	YPT52	GTP-binding protein YPT52	28.3546	28.2229	28.2607	28.301	28.2589	28.2059	28.2432	28.1627	27.9923	28.0569	28.0976	27.9769	27.9335	27.9115	27.8082	28.0917
P36024	SIS2	Phosphopantothenoylcysteine decarboxylase subunit SIS2	25.1685	25.1026	25.1644	25.3109	25.2996	25.1862	25.2559	25.1275	24.9183	25.1362	25.2068	25.173	25.1958	25.1042	24.9023	25.0114
P36027	MID2	Cell wall integrity sensor MID2	22.6714	22.6659	22.6836	22.8012	22.4639	22.4651	22.3908	22.4193	22.4832	22.1547	22.3295	22.3596	22.4163	22.3485	22.3742	22.825
P36036	YRA2	RNA annealing protein YRA2	26.6455	26.4038	26.5031	26.5175	26.2621	26.3083	26.2551	26.1821	26.1196	26.0804	26.0834	26.1476	26.0733	26.0383	26.0633	26.3604
P36037	DOA1	Protein DOA1	26.27	26.2906	26.2286	26.3009	26.2589	25.9831	26.254	26.125	26.1187	26.0483	26.1169	26.2185	26.2873	26.2186	26.3351	26.6211
P36039	EMC3	ER membrane protein complex subunit 3	21.2419	20.9156	21.3717	21.5474	21.5036	21.7672	22.0507	21.7895	21.5911	21.8897	21.7844	21.9684	21.143	21.0275	20.4922	21.2974
P36040	ADD66	Proteasome assembly chaperone 2	25.8034	26.0109	25.9647	25.876	25.9282	25.8692	25.9416	25.7908	25.3973	25.6864	25.7184	25.5768	25.3914	25.6682	25.6213	25.4363
P36041	EAP1	Protein EAP1	26.6796	26.6766	26.7061	26.8087	26.5918	26.5852	26.5837	26.5566	26.4341	26.474	26.4234	26.4095	26.2452	26.2615	26.2815	26.3059
P36044	MNN4	Protein MNN4	21.2933	21.6458	21.3208	20.4109	22.6084	22.361	21.8925	22.3175	21.5953	22.1046	22.0749	21.9439	22.3623	22.036	22.8668	21.7324
P36046	MIA40	Mitochondrial intermembrane space import and assembly protein 40	24.7027	24.9527	24.8598	24.7346	25.3379	25.3318	25.2674	25.1528	24.831	25.0213	24.9595	24.9708	24.9307	25.0677	24.9095	24.3458
P36047	SDS22	Protein phosphatase 1 regulatory subunit SDS22	28.3148	28.2827	28.2811	28.2221	28.0559	28.1609	28.1538	28.0406	27.6478	27.6957	27.624	27.6016	27.5939	27.6415	27.6428	27.9651
P36048	SNU114	Pre-mRNA-splicing factor SNU114	23.2457	23.2077	23.331	22.5182	23.2314	22.8316	22.3474	22.727	23.3578	22.67	23.2108	23.1563	23.5765	23.4912	23.5503	23.8235
P36049	EBP2	rRNA-processing protein EBP2	25.477	25.5025	25.6183	25.7158	25.6962	25.5858	25.7713	25.5535	25.7833	25.9292	25.7907	25.83	25.254	25.161	25.2165	25.3153
P36051	MCD4	GPI ethanolamine phosphate transferase 1	25.2114	25.4062	25.3907	25.115	24.4381	24.6739	24.6724	24.5912	24.2117	24.4004	24.3473	24.314	24.7222	24.6783	24.6445	23.8202
P36053	ELF1	Transcription elongation factor 1	25.2821	24.9845	25.0435	25.2296	25.1778	25.1127	25.1654	25.0981	24.9549	24.988	24.9568	24.9215	24.8021	24.773	24.7617	25.1021
P36054	RCN1	Calcipressin-like protein	22.7763	22.8584	22.9089	23.3559	20.2681	22.7282	22.8667	22.7283	22.6391	22.8909	22.6408	20.2217	20.491	20.4888	20.2574	22.6043
P36057	SRP102	Signal recognition particle receptor subunit beta	24.5291	24.7416	24.6781	24.7742	25.1128	24.8787	24.9724	24.915	25.3406	25.2984	25.3129	25.1775	25.2161	25.189	25.2996	24.754
P36059	YKL151C	ATP-dependent (S)-NAD(P)H-hydrate dehydratase	26.943	26.8272	26.7086	26.5191	26.4213	26.4162	26.4748	26.4572	26.449	26.2206	26.2583	26.3125	26.7963	26.838	26.7818	26.8906
P36060	MCR1	NADH-cytochrome b5 reductase 2	28.6539	28.6306	28.5571	28.4181	28.6672	28.6151	28.6304	28.5477	27.7863	27.7466	27.7291	27.7953	28.3108	28.3294	28.2403	28.3744
P36064	CMC1	COX assembly mitochondrial protein	23.0206	23.3167	23.1755	22.5187	23.3013	23.3233	23.3501	23.3531	21.1125	21.4689	21.6378	21.3688	22.9131	22.995	23.0367	21.5775
P36068	SHE2	SWI5-dependent HO expression protein 2	24.604	25.0239	24.9167	25.1491	25.2814	25.2855	25.1541	25.2208	24.9899	25.1364	25.1088	24.9475	24.7711	24.8654	24.618	24.3877
P36069	PMU1	Probable phosphoglycerate mutase PMU1	25.5876	25.829	25.4846	25.7452	25.5507	25.6067	25.242	25.1775	25.4	25.5493	25.1872	25.5299	25.1512	25.5282	25.3218	24.9606
P36076	CAB3	Coenzyme A biosynthesis protein 3	24.9939	24.9881	24.9389	25.082	25.004	24.8435	25.143	25.0204	25.0139	25.0044	25.0338	25.0857	25.0749	25.2862	25.3146	25.1589
P36080	RRP14	Ribosomal RNA-processing protein 14	24.4693	24.8006	24.7479	24.8488	24.7448	24.8883	24.8996	24.8344	24.6766	24.3948	24.7568	24.5582	24.7855	24.3848	24.508	24.2706
P36081	YKL077W	Uncharacterized protein YKL077W	27.3568	27.2799	27.2996	27.3526	27.2158	27.1853	27.2006	26.717	26.6433	26.7794	26.9164	26.9058	26.4897	26.6401	26.682	26.4606
P36083	YKL075C	Uncharacterized protein YKL075C	23.6747	23.7931	23.7118	23.8415	23.5604	23.5355	23.61	23.5131	22.8925	22.9394	23.1403	22.966	23.0697	22.9629	22.7962	22.5396
P36084	MUD2	Splicing factor MUD2	26.7738	22.7801	23.6216	23.7377	21.1645	19.8587	23.1012	26.5847	23.3245	21.4377	21.702	22.6009	26.229	22.184	23.3178	22.0518
P36088	YKL069W	Free methionine-R-sulfoxide reductase	24.5557	24.3571	24.4077	24.4974	24.2624	24.1512	24.283	24.245	24.169	24.1189	24.1356	24.1866	23.9381	23.9392	23.8989	24.1254
P36090	ANR2	Uncharacterized protein ANR2	24.3515	24.4032	24.1719	24.2787	24.3499	24.3481	24.2574	24.3316	24.5672	24.5831	24.5125	24.3982	24.354	24.4174	24.3719	24.3083
P36091	DCW1	Mannan endo-1,6-alpha-mannosidase DCW1	23.3389	23.6065	23.585	23.5187	23.4325	23.4569	23.4353	22.5588	23.8381	23.6244	23.6881	23.5623	23.3513	23.4478	23.363	22.9964
P36094	SPC42	Spindle pole body component SPC42	23.7999	23.2668	23.8885	23.7316	23.6557	23.6598	23.8262	23.801	23.352	23.3144	22.9874	23.5228	22.9528	22.9381	22.8627	23.1287
P36095	VPS24	Vacuolar protein-sorting-associated protein 24	24.4279	24.7388	24.7163	24.3046	24.6528	24.2536	24.1483	24.6419	24.69	24.7901	24.5741	24.6542	23.7208	24.1854	23.3278	23.305
P36100	TFA1	Transcription initiation factor IIE subunit alpha	24.5476	23.8497	24.7658	24.5871	24.8236	24.7825	24.7855	24.1442	24.1988	23.9989	24.2908	24.4149	23.9116	24.3799	23.7313	23.5597
P36101	TCD2	tRNA threonylcarbamoyladenosine dehydratase 2	25.6931	25.6399	25.6206	25.6757	25.549	25.4815	25.4563	25.3436	25.7895	25.6185	25.6793	25.658	25.6492	25.5645	25.6518	25.9877
P36102	PAN3	PAN2-PAN3 deadenylation complex subunit PAN3	26.0833	25.9321	26.0214	25.8311	26.1076	26.0586	26.0702	25.9166	25.7903	25.8122	25.7596	25.7478	25.5956	25.6529	25.6541	25.9099
P36103	YKL023W	Uncharacterized protein YKL023W	20.3575	20.4202	19.8651	20.6213	20.0672	19.8482	20.6239	19.5656	20.0729	19.536	20.1909	20.3297	19.9286	19.8458	19.6277	20.8306
P36104	SWD2	COMPASS component SWD2	21.8689	22.318	21.9673	22.3845	22.5884	22.5977	23.3807	22.7973	22.9399	22.6457	23.8169	22.9169	23.4953	23.8458	23.8474	22.7855
P36105	RPL14A	60S ribosomal protein L14-A	25.7708	25.8678	25.8728	25.9489	25.8933	25.8426	25.8698	25.996	26.1619	26.193	26.1171	26.294	25.6443	25.5207	25.6692	26.1605
P36106	BYE1	Transcription factor BYE1	24.0763	23.7907	23.8373	23.9423	24.0113	23.9538	23.9467	23.7017	23.7306	23.7074	23.626	23.8373	23.8198	23.6686	24.0275	23.858
P36108	DID4	DOA4-independent degradation protein 4	26.3494	26.1362	26.1959	26.2899	26.0202	25.9911	26.0222	26.0007	26.0833	26.0894	25.9964	25.9602	25.6584	25.6959	25.7581	25.972
P36112	MIC60	MICOS complex subunit MIC60	26.1758	26.2521	26.216	26.0549	26.5155	26.4477	26.3901	26.2464	26.19	26.1977	26.3812	26.2925	26.439	26.4881	26.4899	26.3857
P36114	YKR018C	IML2-like protein YKR018C	25.9286	26.3797	26.4291	26.3705	26.2591	26.2426	26.1697	26.2619	26.5338	26.4786	26.4044	26.5928	26.4422	26.4549	26.426	26.1596
P36116	VPS51	Vacuolar protein sorting-associated protein 51	22.4092	22.7404	22.2233	22.3124	22.6232	22.5927	22.4323	21.5705	22.1704	22.0034	22.2287	21.9829	21.9145	22.0253	21.7976	20.8678
P36117	ALY1	Arrestin-related trafficking adapter 6	23.3382	23.8701	23.3569	23.7755	23.8587	24.119	23.2206	22.4449	24.3523	24.2587	24.0589	24.5186	24.1799	24.349	24.2371	23.7684
P36119	YKR023W	Uncharacterized protein YKR023W	23.785	23.1358	23.2561	23.2517	23.4907	23.5199	23.3672	23.9787	23.4807	23.1001	23.3384	23.3947	23.1673	23.2347	22.3191	22.4923
P36120	DBP7	ATP-dependent RNA helicase DBP7	21.5309	22.5137	22.5693	22.9012	22.4124	22.6296	22.543	22.977	22.6379	22.9142	22.8916	22.7551	22.2319	22.2784	22.5805	22.3114
P36121	RPC37	DNA-directed RNA polymerase III subunit RPC5	25.6443	25.579	25.5965	25.7227	25.5434	25.679	25.6399	25.6611	25.5193	25.4493	25.4242	25.4532	25.3443	25.4586	25.3818	24.711
P36123	SAP190	SIT4-associating protein SAP190	25.2546	25.8077	25.4885	25.7208	25.6051	25.6251	25.4957	25.5726	25.2596	25.3658	25.3916	25.2512	24.9311	24.8454	24.8068	24.9088
P36124	SET3	SET domain-containing protein 3	23.6957	23.4097	23.7456	23.7709	23.564	23.4116	23.5074	23.6232	23.4669	23.5373	23.4008	23.4648	22.7384	23.111	23.3518	23.2915
P36130	CAF4	CCR4-associated factor 4	24.8404	24.8508	24.9243	25.0035	24.5672	24.6524	24.8614	24.5787	24.5442	24.1259	24.627	24.361	24.8196	24.8373	24.7878	24.5717
P36131	SPC34	DASH complex subunit SPC34	24.1301	24.4973	24.5252	24.2465	24.4479	24.4818	24.2922	24.1431	24.1478	24.2572	23.9834	23.8773	24.179	24.3048	23.1966	23.464
P36132	KAE1	tRNA N6-adenosine threonylcarbamoyltransferase	21.0054	22.7418	22.6026	21.7581	22.4821	22.9879	22.7958	22.6349	23.0841	22.9688	23.2247	23.2339	23.0595	23.1826	23.4706	21.9502
P36135	UTH1	Probable secreted beta-glucosidase UTH1	26.2949	26.017	26.0752	26.2335	26.2581	26.21	26.1392	26.1728	25.6327	25.7192	25.6697	25.4528	25.1422	25.001	25.068	25.3537
P36136	SHB17	Sedoheptulose 1,7-bisphosphatase	26.9801	27.0144	26.8354	26.9777	26.8982	26.8848	26.8482	26.8216	26.8579	26.9146	26.8256	26.8113	26.7831	26.8521	26.8099	26.9471
P36139	PET10	Protein PET10	29.154	29.036	29.0243	28.9251	29.4267	29.4766	29.4499	29.3376	29.6078	29.5838	29.5925	29.6509	29.3782	29.4832	29.3851	29.6015
P36141	FMP46	Putative redox protein FMP46, mitochondrial	25.7029	25.4377	25.3853	25.4003	25.2066	25.1269	25.2651	24.6971	25.0667	24.9937	24.9771	24.9681	24.6673	24.7093	24.3374	24.4506
P36144	UTP30	Ribosome biogenesis protein UTP30	22.5189	22.7916	22.8675	22.4254	23.8447	23.9129	23.5244	23.7441	24.0107	23.6933	23.8461	23.8521	23.497	23.6266	23.4137	22.4073
P36145	TFA2	Transcription initiation factor IIE subunit beta	24.883	25.2778	25.5791	25.3817	25.4427	25.3899	25.5239	25.3416	25.3031	25.5939	25.3685	25.2117	25.0393	25.0753	25.138	24.4849
P36146	LAS1	Protein LAS1	20.0559	22.9474	22.9415	23.0995	22.9359	23.033	22.967	19.5272	22.8832	22.7924	23.0122	22.7038	22.4321	22.0102	22.4398	21.8761
P36147	PAM17	Presequence translocated-associated motor subunit PAM17, mitochondrial	23.145	23.2285	22.8804	23.08	23.044	22.9726	23.0354	22.7524	22.9158	22.8433	22.8754	22.9757	23.1408	23.0529	22.9391	23.0518
P36148	GPT2	Glycerol-3-phosphate O-acyltransferase 2	21.4894	21.8108	20.7043	20.7314	20.6745	21.5209	20.7378	21.1845	23.5902	22.7508	23.4607	23.1345	23.7647	23.3056	23.8376	22.9442
P36149	BET3	Trafficking protein particle complex subunit BET3	25.794	25.8811	25.9177	25.9191	25.8583	25.8748	25.8263	25.8407	25.6893	25.8431	25.7948	25.7638	25.5675	25.6819	25.6646	25.531
P36150	MET1	Uroporphyrinogen-III C-methyltransferase	23.8764	24.3885	24.0485	22.728	24.7416	24.756	24.3449	26.097	24.8229	25.1787	25.0408	25.5059	26.5025	26.7421	26.3215	26.3997
P36151	YKR070W	Uncharacterized protein YKR070W	26.0667	25.911	25.981	26.0079	25.7932	25.7594	25.8155	25.8249	25.7461	25.5526	25.5167	25.6778	25.4181	25.4403	25.4252	25.3338
P36152	DRE2	Fe-S cluster assembly protein DRE2	25.8748	25.8452	25.8092	26.0134	25.7962	25.8787	25.8669	25.7974	25.6852	25.5516	25.5078	25.6195	25.6835	25.755	25.7376	25.8412
P36154	AIM29	Altered inheritance rate of mitochondria protein 29	26.5189	26.5123	26.5565	26.5712	26.6449	26.626	26.6546	26.5737	26.5371	26.6014	26.421	26.5862	26.4974	26.5133	26.4363	26.3338
P36156	ECM4	Glutathione S-transferase omega-like 2	22.6404	22.7388	22.4516	22.5911	22.2238	23.1848	22.3988	21.2059	22.7348	22.6632	22.6318	22.7284	22.2439	22.8536	22.6604	21.5706
P36159	TRZ1	Ribonuclease Z	23.2607	23.2586	23.411	23.1228	23.4875	23.5834	23.3093	23.2297	23.3226	23.0372	23.3341	23.6035	23.4119	23.502	23.9105	23.0613
P36160	RPF2	Ribosome biogenesis protein RPF2	24.6471	24.4917	24.6856	24.693	24.8405	24.8751	24.9748	24.9013	24.9261	25.0156	25.0649	25.0909	25.1092	24.9804	25.0271	25.1605
P36161	NUP133	Nucleoporin NUP133	25.4583	25.3472	25.4684	25.1265	25.5446	25.5635	25.4178	25.6279	25.904	25.9428	26.0702	26.0738	25.9393	26.1497	25.9547	25.9
P36162	DAD2	DASH complex subunit DAD2	22.6253	21.9295	22.1667	22.135	21.8277	21.7936	21.8522	21.766	21.7779	21.5861	21.5203	21.3725	21.954	21.5966	21.8059	22.4777
P36163	OMA1	Mitochondrial metalloendopeptidase OMA1	22.9725	22.3473	23.1811	23.3231	23.3635	23.209	22.4245	22.4846	23.5227	22.4967	23.5058	23.458	23.8714	23.7465	23.7581	24.7154
P36165	TGL4	Lipase 4	25.4463	24.9278	23.7127	25.1307	25.0674	24.9755	24.0147	24.9698	25.0311	24.8308	23.9591	24.8594	24.9685	24.6386	24.8694	25.1917
P36166	PXL1	Paxillin-like protein 1	22.0459	21.8644	21.7	21.7405	21.8835	21.7312	21.7927	22.0866	21.4901	21.1025	21.1266	21.4545	21.1171	20.0487	21.0495	21.9133
P36169	SKG1	Suppressor of lethality of KEX2 GAS1 double null mutant protein 1	24.5227	24.04	24.2175	23.9247	24.0108	24.3673	23.581	24.1247	23.653	23.625	23.6376	23.773	23.4267	23.4835	23.6138	23.5113
P36224	JNM1	Nuclear migration protein JNM1	19.3101	19.6725	19.6794	18.0335	19.7844	19.1403	19.1495	19.2888	20.2509	19.7308	19.3568	19.4684	17.9416	18.8461	18.7998	21.0711
P36421	TYS1	Tyrosine--tRNA ligase, cytoplasmic	29.708	29.677	29.6539	29.7963	29.737	29.7763	29.8015	29.7551	29.6942	29.7125	29.6733	29.6344	29.6217	29.6267	29.6236	29.782
P36516	MRPL3	54S ribosomal protein L3, mitochondrial	26.298	26.2117	26.4083	26.2099	26.5093	26.465	26.5159	26.4419	26.4153	26.4303	26.322	26.4901	26.6248	26.6547	26.5879	26.8478
P36517	MRPL4	54S ribosomal protein L4, mitochondrial	25.3304	25.2731	25.2967	25.258	25.5704	25.5446	25.6184	25.582	25.0856	24.9004	25.0628	25.1656	25.5308	25.5936	25.547	25.8108
P36519	MRPL7	54S ribosomal protein L7, mitochondrial	22.828	23.3254	23.1322	22.2447	22.6476	23.5968	23.3018	23.702	23.609	23.9026	22.9798	23.7119	23.8162	23.8976	23.7927	23.228
P36520	MRPL10	54S ribosomal protein L10, mitochondrial	22.91	23.7467	23.6357	22.9669	23.9935	23.9342	23.9426	23.677	22.2146	23.5223	23.3514	22.7216	23.8752	23.7381	23.8773	23.3537
P36521	MRPL11	54S ribosomal protein L11, mitochondrial	23.6822	23.7004	21.9961	23.1323	23.3859	23.2101	23.3467	24.0002	24.4403	23.9732	24.4858	24.3475	24.0758	24.2017	24.2883	24.4243
P36523	MRPL15	54S ribosomal protein L15, mitochondrial	24.5469	24.4945	24.5528	24.6766	24.6484	24.6051	24.6083	24.6228	24.3691	24.5144	24.5383	24.5215	24.6109	24.6361	24.6618	24.7611
P36525	MRPL24	54S ribosomal protein L24, mitochondrial	24.2707	23.8745	24.0205	23.9077	24.4273	24.1051	24.3319	24.4145	22.8547	23.421	23.6259	23.6647	24.2967	24.3887	24.2121	23.6745
P36526	MRPL27	54S ribosomal protein L27, mitochondrial	22.9893	22.7654	23.1167	23.1805	23.575	23.5733	23.6444	23.6153	21.9706	21.8377	21.3532	22.3027	23.3976	23.5675	23.3374	22.6327
P36527	MRPL28	54S ribosomal protein L28, mitochondrial	24.695	24.7608	24.6914	24.6757	24.9891	24.8288	24.8391	24.9587	24.8408	24.8144	24.7915	24.9102	25.0761	25.0097	24.9835	25.1854
P36528	MRPL17	54S ribosomal protein L17, mitochondrial	24.6352	24.7301	24.7287	24.7227	24.8266	24.7556	24.749	24.7052	24.7464	24.7655	24.8156	24.8847	25.1111	25.1068	25.1682	25.177
P36533	MRPL39	54S ribosomal protein L39, mitochondrial	24.0173	23.7558	23.7255	23.5592	24.1328	24.0357	24.0822	24.0995	23.4639	23.1251	21.8084	21.9844	23.785	23.7772	23.9057	24.2143
P36534	MRPL40	54S ribosomal protein L40, mitochondrial	25.1406	24.9298	25.0892	24.967	25.7138	25.6082	25.6633	25.4802	25.1262	24.9343	25.5363	25.6231	25.6769	25.7292	25.749	25.8514
P36775	PIM1	Lon protease homolog, mitochondrial	28.1702	28.2308	28.3508	28.4587	28.2486	28.1398	28.1873	28.1307	28.1799	28.309	28.2362	28.2601	27.8993	27.9804	27.9335	28.1954
P36973	APT2	Adenine phosphoribosyltransferase 2	21.8689	21.1475	21.3534	21.2614	21.1906	21.5083	21.5448	21.6752	20.0521	21.4622	21.4477	21.423	21.1933	20.8835	20.7948	21.1804
P37012	PGM2	Phosphoglucomutase 2	29.8464	29.8704	29.6978	29.3191	29.69	29.558	29.4509	29.4727	28.1039	28.0632	28.078	28.0586	29.0908	29.1412	29.0528	29.0613
P37254	ABZ1	Aminodeoxychorismate synthase	19.3059	21.2081	19.1672	19.6681	20.4268	21.1882	21.8023	20.9797	21.4178	22.4304	22.1663	21.2855	23.0217	22.6735	22.8414	21.838
P37262	SOL2	6-phosphogluconolactonase-like protein 2	25.7548	25.5179	25.5789	25.5759	25.3588	25.3278	25.3708	25.3428	25.1414	25.2433	25.0943	25.1507	24.7943	24.7704	24.7773	24.9554
P37263	YCR087C-A	UPF0743 protein YCR087C-A	22.976	22.7218	22.8497	23.0483	22.9053	22.9253	23.0202	23.0606	23.3572	22.9995	23.0294	23.081	21.8428	21.628	21.5025	22.3749
P37267	CBP4	Assembly factor CBP4	23.3949	23.8301	23.9937	23.6209	24.2655	23.956	24.2513	24.1433	24.7988	24.0448	23.9402	24.4225	24.7403	24.8339	24.8505	24.7377
P37291	SHM2	Serine hydroxymethyltransferase, cytosolic	32.2849	32.2781	32.2715	32.3595	32.3493	32.3923	32.4159	32.4845	33.0468	33.0127	32.9865	33.0851	32.6601	32.6933	32.7271	32.8692
P37292	SHM1	Serine hydroxymethyltransferase, mitochondrial	29.6799	29.5906	29.6093	29.6114	29.6463	29.6416	29.6201	29.55	29.6367	29.661	29.5853	29.6236	29.2107	29.1876	29.2296	29.3936
P37293	NAT2	Putative N-terminal acetyltransferase 2	21.7051	21.5763	21.5256	21.8539	24.2803	21.3539	24.3764	21.243	22.2004	22.2546	24.4121	22.3704	22.4848	22.4716	22.4356	22.1263
P37296	STV1	V-type proton ATPase subunit a, Golgi isoform	24.5279	24.4709	24.5928	23.5135	24.4325	24.082	24.0147	24.5912	24.8368	24.7263	24.2228	24.2063	24.0606	23.8585	24.5769	24.1798
P37297	STT4	Phosphatidylinositol 4-kinase STT4	19.7632	19.8088	20.0942	19.7264	20.2803	20.1034	20.2878	20.2859	20.6306	21.7503	21.7505	21.4361	21.3717	21.5691	21.4629	17.7417
P37298	SDH4	Succinate dehydrogenase [ubiquinone] cytochrome b small subunit, mitochondrial	21.9305	21.787	21.9058	20.2811	22.2534	22.236	22.3645	22.2649	22.0552	21.8773	21.9751	22.0326	23.289	23.1613	23.0988	22.9935
P37299	QCR10	Cytochrome b-c1 complex subunit 10	24.9193	24.7	25.0252	24.6233	25.9187	25.9229	25.8918	25.8161	20.7357	19.658	21.3193	18.3003	26.1098	26.2219	26.1874	25.9064
P37302	APE3	Aminopeptidase Y	29.0074	28.9466	28.9221	28.8682	28.9369	28.9267	28.9388	28.9208	28.782	28.7166	28.6677	28.7752	28.4848	28.3312	28.4707	28.5637
P37303	GLY1	Low specificity L-threonine aldolase	26.41	26.3184	26.4354	26.5258	25.8646	26.0995	26.0712	26.0961	25.7953	26.1093	26.1047	26.0709	27.0407	26.9917	26.9997	27.0131
P37304	PAM1	Protein PAM1	25.0592	24.9527	25.0243	24.9799	25.2675	25.1174	25.1779	25.0922	25.1259	24.9988	25.0839	25.0606	25.0037	25.1471	24.993	24.7051
P37366	CCL1	Cyclin CCL1	22.491	22.7248	22.475	21.9549	22.8152	23.0223	22.9238	22.7728	22.9243	22.9907	22.8831	22.9485	23.05	23.3996	23.153	22.3394
P37370	VRP1	Verprolin	26.0405	25.7318	25.9535	26.0309	24.4538	24.6939	25.8149	25.9828	26.2337	24.3667	26.0592	25.9989	25.5329	25.4914	25.4774	25.5783
P37838	NOP4	Nucleolar protein 4	25.1182	25.8441	25.8141	25.8768	25.8594	25.9262	25.7512	25.7922	26.4503	26.4162	26.5332	26.5378	25.4154	25.5836	25.6243	24.9091
P37898	AAP1	Alanine/arginine aminopeptidase	28.0497	28.0643	28.1195	28.1639	28.1321	28.131	28.1307	28.1483	28.1216	28.1601	28.1071	28.1263	28.2033	28.1685	28.2507	28.3131
P38009	ADE17	Bifunctional purine biosynthesis protein ADE17	30.1473	30.243	30.1666	30.3244	30.4478	30.398	30.3793	30.3854	30.8392	30.8325	30.8116	30.7976	30.5414	30.4709	30.4906	30.3691
P38011	ASC1	Guanine nucleotide-binding protein subunit beta-like protein	31.0068	31.2574	31.1919	31.3095	31.5228	31.4867	31.4539	31.3966	31.3472	31.4974	31.6271	31.4705	31.1859	31.2169	31.0697	31.1331
P38013	AHP1	Peroxiredoxin AHP1	32.4943	32.3621	32.416	32.4361	31.9248	31.9877	31.9862	31.7901	31.6701	31.7157	31.6392	31.6542	31.301	31.3158	31.3233	31.673
P38041	BOI1	Protein BOB1	23.685	23.7811	23.848	24.1465	23.7319	24.0256	24.1878	23.6457	23.6738	24.2008	24.1549	23.9475	23.6194	23.7073	23.9628	24.4159
P38061	RPL32	60S ribosomal protein L32	29.8407	30.0531	30.0859	30.226	29.9244	30.1402	30.107	30.1345	30.1574	30.0935	30.0729	30.3543	29.388	29.4848	29.6642	30.287
P38063	PRS4	Ribose-phosphate pyrophosphokinase 4	25.3639	25.2425	25.2458	25.2562	25.1302	25.1263	25.161	25.1855	25.1209	25.0792	25.1147	25.0545	25.0727	25.0717	25.0752	25.3856
P38066	RIB1	GTP cyclohydrolase-2	23.6091	24.2091	23.9377	24.2598	24.3565	24.3476	24.2283	24.4273	23.7544	23.3345	23.9325	23.7639	23.7195	23.8512	23.6603	23.6352
P38067	UGA2	Succinate-semialdehyde dehydrogenase [NADP(+)]	25.645	25.8062	25.5992	25.6081	25.6044	25.426	25.6502	25.3059	26.0367	25.7618	25.9617	25.9237	26.0947	26.0417	26.1737	26.1298
P38068	GRX7	Monothiol glutaredoxin-7	25.4247	25.3264	25.4188	25.3645	24.9307	24.9122	25.069	25.0443	24.4625	23.8356	24.0858	23.8724	24.1101	23.9812	24.166	24.4901
P38069	MNN2	Alpha-1,2-mannosyltransferase MNN2	26.4821	26.3812	26.3113	26.3424	26.2896	26.3373	26.2984	26.2497	26.5312	26.3447	26.4541	26.4836	26.1494	26.0035	26.2215	26.2458
P38071	ETR1	Enoyl-[acyl-carrier-protein] reductase, mitochondrial	28.5091	28.46	28.4118	28.3348	28.3596	28.3198	28.3223	28.2712	28.1585	28.1467	28.1384	28.1745	28.0398	28.0874	28.0486	28.1954
P38072	SCO2	Protein SCO2, mitochondrial	25.5539	25.5272	25.5939	25.5562	25.429	25.4407	25.4247	25.5353	25.5447	25.6176	25.5266	25.4689	25.4202	25.4359	25.286	25.6559
P38074	HMT1	Protein arginine N-methyltransferase 1	25.1711	25.1368	25.0868	25.2128	24.7792	24.8394	24.885	25.1038	25.1323	25.2679	25.1686	24.3812	24.7439	25.1453	25.1698	25.5654
P38075	PDX3	Pyridoxamine 5'-phosphate oxidase	28.4003	28.7101	28.6308	28.76	28.7034	28.8162	28.7705	28.7429	28.7502	28.8292	28.8293	28.8306	28.8349	29.0624	28.958	28.9709
P38077	ATP3	ATP synthase subunit gamma, mitochondrial	28.7839	28.554	28.5625	28.4031	28.6584	28.6167	28.6155	28.5719	28.0204	28.0577	28.0177	28.0935	28.5273	28.469	28.4758	28.724
P38079	YRO2	Protein YRO2	23.391	23.3556	23.4514	23.5021	22.3377	22.3825	22.3377	22.3305	21.1761	20.7527	21.135	21.2971	23.0413	22.6532	22.8681	21.8444
P38080	AKL1	Serine/threonine-protein kinase AKL1	25.3693	25.4832	25.2066	25.5564	25.6801	25.472	25.3537	25.638	25.3597	25.638	25.2862	25.6387	25.2735	25.2725	25.3441	24.7673
P38081	YBR056W	Uncharacterized glycosyl hydrolase YBR056W	26.7378	26.6238	26.6514	26.4996	26.3765	26.351	26.3839	26.2397	26.0447	26.0697	26.1081	26.1419	26.2407	26.1412	26.2816	26.312
P38084	BAP2	Leu/Val/Ile amino-acid permease	20.1003	21.0934	20.036	19.8449	20.3065	21.3638	18.7159	20.6781	19.2655	21.1919	18.6432	20.5042	22.0281	21.0762	22.0018	21.4444
P38087	YMC2	Carrier protein YMC2, mitochondrial	25.043	24.7885	24.7189	24.9664	24.7344	25.2139	25.1295	25.3359	25.1363	24.7159	25.373	25.2782	25.9573	25.9123	25.9903	25.8671
P38088	GRS1	Glycine--tRNA ligase 1, mitochondrial	31.2562	31.1965	31.2747	31.3561	31.2956	31.2776	31.3539	31.2512	31.4091	31.4038	31.3347	31.2875	30.6367	30.7308	30.7436	30.8444
P38089	PTC4	Protein phosphatase 2C homolog 4	24.1276	23.5163	23.8489	23.9896	23.5749	23.5792	24.0659	23.5983	23.6938	24.06	24.0545	23.8296	24.328	24.1091	24.2415	24.2437
P38109	YBR139W	Putative serine carboxypeptidase YBR139W	26.6253	26.7315	26.8187	26.7787	27.0139	27.1327	27.0851	27.1359	26.9084	27.0145	26.9794	26.9714	27.1989	27.3772	27.3484	27.3901
P38112	MAK5	ATP-dependent RNA helicase MAK5	24.7278	24.4141	24.7028	24.6975	24.8614	24.9211	24.9348	24.8283	24.6849	24.5707	24.7791	24.67	24.5766	24.7792	24.7893	24.5922
P38113	ADH5	Alcohol dehydrogenase 5	27.0265	27.1538	27.1155	27.4507	26.7542	27.2433	27.2432	27.2499	28.132	28.0441	28.0149	27.9767	27.5225	27.7327	27.7488	27.8846
P38115	ARA1	D-arabinose dehydrogenase [NAD(P)+] heavy chain	29.2966	29.3996	29.3127	29.305	29.3682	29.3568	29.3464	29.2705	29.0746	29.1428	29.1286	29.1312	29.113	29.1204	29.1023	29.1545
P38116	ARL1	ADP-ribosylation factor-like protein 1	26.9795	26.9388	26.9587	27.0433	26.8348	26.9075	26.8993	26.8843	26.4879	26.4653	26.605	26.6312	26.5647	26.6221	26.6311	26.7933
P38120	MRPS9	37S ribosomal protein S9, mitochondrial	23.0153	23.0401	22.9644	22.535	23.4731	23.5355	23.6126	23.7854	22.2312	22.1527	22.6636	22.5571	23.9918	23.6259	23.8708	23.8263
P38121	POL12	DNA polymerase alpha subunit B	24.597	24.649	24.4491	24.6457	24.5701	24.6241	24.5116	24.5496	24.4212	24.6353	24.5983	24.5457	24.1655	24.0001	24.2305	23.9498
P38122	ECM31	3-methyl-2-oxobutanoate hydroxymethyltransferase	24.6747	24.7012	24.5923	24.6552	24.9207	24.6857	24.8309	24.5351	24.8301	24.5914	24.4294	24.9799	25.0344	25.29	25.3213	24.9064
P38127	RIM2	Mitochondrial carrier protein RIM2	19.8746	19.7377	19.9995	19.0026	22.3876	22.6885	21.2002	20.4576	20.2585	22.0549	22.3332	22.1698	23.9835	23.995	23.836	23.8588
P38129	TAF5	Transcription initiation factor TFIID subunit 5	26.0678	26.3099	26.1894	26.2208	26.1995	26.148	26.2203	26.0439	26.3486	26.1632	26.2702	26.1797	26.2806	26.2833	26.3931	26.4268
P38130	KTR3	Probable mannosyltransferase KTR3	26.6392	26.3721	26.5172	26.4052	26.368	26.2953	26.3983	25.7582	26.4757	26.4802	26.4869	26.5442	26.1162	26.0394	26.1933	26.1393
P38131	KTR4	Probable mannosyltransferase KTR4	24.9633	25.0834	25.1221	25.0132	25.0695	25.0665	25.016	25.2031	24.7836	25.0269	24.8865	24.8176	24.5174	24.7107	24.6879	24.764
P38132	MCM7	DNA replication licensing factor MCM7	24.2549	24.5172	24.4579	24.5494	24.6979	24.742	24.2138	24.8354	25.252	24.8478	24.8686	24.9898	25.346	25.3952	25.3577	25.6269
P38137	PCS60	Peroxisomal-coenzyme A synthetase	24.1426	24.4517	24.3609	24.2956	23.9521	23.8947	23.9522	23.7195	24.4042	24.0566	23.9585	24.043	22.4768	22.7666	22.7322	20.2886
P38138	ROT2	Glucosidase 2 subunit alpha	23.3703	23.7755	23.6452	23.6982	23.5774	24.0132	23.795	23.9178	24.3156	24.4742	24.3398	24.4641	23.3157	23.6296	23.5614	23.6043
P38139	LDH1	Lipid droplet hydrolase 1	21.3867	20.4742	20.7472	19.7155	20.5218	21.7326	20.5473	19.7037	20.9995	20.6122	20.6835	20.7646	22.1699	21.9493	22.2495	22.5444
P38143	GPX2	Glutathione peroxidase-like peroxiredoxin 2	25.9151	25.9633	25.8953	26.1496	26.0706	26.0566	25.9814	25.6508	26.4241	26.5872	26.3991	26.4587	25.7785	25.872	25.7572	25.8854
P38144	ISW1	ISWI chromatin-remodeling complex ATPase ISW1	25.6933	25.9172	25.9451	25.9209	25.7486	25.8138	25.8947	25.8002	25.8937	25.8595	25.895	25.9462	25.815	25.9011	25.9989	25.6158
P38145	RIB5	Riboflavin synthase	27.8558	27.9128	27.7618	27.8863	28.0746	28.1926	28.1383	28.0055	28.2516	28.2955	28.2153	28.211	28.4863	28.599	28.4777	28.4441
P38146	YPT10	GTP-binding protein YPT10	25.0991	25.0555	25.035	25.1497	24.8334	24.8382	24.8963	24.9578	24.4853	24.6082	24.5515	24.6083	24.5688	24.4778	24.7011	24.6089
P38149	DUG2	Probable di- and tripeptidase DUG2	23.5214	23.3066	23.5612	23.2799	23.6748	23.6733	23.7134	23.818	23.3364	23.1109	23.9191	23.7112	24.0422	24.0844	23.9923	23.139
P38152	CTP1	Tricarboxylate transport protein	24.4624	24.7813	24.5613	24.2268	24.935	25.1777	25.1432	24.8269	25.6829	25.4462	25.682	25.889	25.9944	26.0586	26.1514	26.1524
P38153	APM3	AP-3 complex subunit mu	21.3853	22.93	22.2835	22.6643	22.9146	22.6512	22.6302	22.7907	24.031	23.5749	24.0733	23.9371	23.652	23.9961	24.1563	23.2714
P38162	MIX23	Mitochondrial intermembrane space cysteine motif-containing protein MIX23	24.2028	23.86	23.6389	23.7361	23.6581	23.5588	23.7958	23.5656	23.4485	23.4447	23.5041	23.4212	23.2219	23.0923	23.0772	22.9877
P38164	SEA4	SEH-associated protein 4	23.1214	23.6079	23.3102	23.3047	23.1008	23.1884	23.0326	23.3254	23.7196	24.0204	23.8174	23.9684	24.0627	23.9875	24.0396	23.5022
P38165	RTG3	Retrograde regulation protein 3	24.2542	24.668	24.57	24.8036	24.6965	24.6535	24.7158	24.775	24.4887	24.4383	24.5147	24.5931	24.5186	24.626	24.5792	24.9528
P38166	SFT2	Protein transport protein SFT2	21.85	22.6576	21.7534	21.8822	21.3771	21.2615	21.4008	21.3167	22.3289	22.3804	23.0956	23.1106	24.0578	23.9873	23.8468	23.4694
P38167	ECM21	Protein ECM21	23.1253	23.1077	22.8398	23.1377	20.729	20.3042	19.813	20.123	19.9514	19.7662	19.7266	21.0502	21.3594	20.8201	21.1679	20.6312
P38169	BNA4	Kynurenine 3-monooxygenase	24.0443	24.1787	24.1489	23.935	24.1434	24.1144	24.1012	24.0818	24.0758	23.6281	24.011	24.14	22.6934	22.6629	23.2476	22.9163
P38172	MRX3	MIOREX complex component 3	22.6736	22.8142	22.5821	22.6992	22.8917	22.866	22.9038	22.9709	21.6009	21.6632	22.2904	22.3707	22.927	22.9917	22.8535	22.5903
P38174	MAP2	Methionine aminopeptidase 2	27.7473	27.8478	27.7502	27.9182	28.0664	28.1963	27.9802	27.6139	27.4639	27.5155	27.4729	28.0677	27.4651	27.5074	27.4645	27.4054
P38177	YBL086C	Uncharacterized protein YBL086C	21.3376	22.4837	21.9793	22.7564	22.9543	22.5876	22.8018	22.7387	22.761	22.5413	22.3423	22.7709	22.2909	22.5377	22.6156	20.7506
P38181	NUP170	Nucleoporin NUP170	22.5995	22.8447	22.4945	22.4979	22.8454	22.4345	22.523	22.327	23.913	24.0556	24.3706	24.1494	24.0923	24.2608	24.0516	23.7622
P38182	ATG8	Autophagy-related protein 8	25.1937	25.0515	24.9062	25.2677	25.762	25.7557	25.6451	25.8894	25.4808	25.109	25.2898	25.4269	25.6382	25.5634	25.6607	25.5876
P38187	UBP13	Ubiquitin carboxyl-terminal hydrolase 13	20.5603	19.5381	22.6737	22.6364	19.9451	19.2447	21.5804	20.4606	19.0227	19.5175	21.2586	20.0221	23.3767	23.3201	23.4164	21.0851
P38193	PSY4	Serine/threonine-protein phosphatase 4 regulatory subunit 2	24.5237	24.4794	24.4541	24.3207	24.277	24.2177	24.1447	24.1411	23.649	23.7675	23.665	23.7862	23.3301	23.6868	23.5354	23.2559
P38197	YBL036C	Pyridoxal phosphate homeostasis protein	27.5187	27.2347	27.552	27.4837	27.557	27.6205	27.6327	27.3718	27.3956	27.7057	27.7026	27.6561	27.1783	27.4894	27.4406	27.4827
P38198	STU1	Protein STU1	21.3325	21.4474	21.3717	21.2811	21.4381	21.7643	21.289	21.2408	21.9299	21.1568	21.2088	21.6995	21.7136	22.1564	22.2436	21.975
P38199	HEK2	Heterogeneous nuclear rnp K-like protein 2	27.4373	27.3238	27.4258	27.4549	27.4752	27.4941	27.0656	27.4858	27.2831	27.1621	26.7574	27.1791	27.0578	27.1353	27.1875	27.4692
P38202	YBL028C	UPF0642 protein YBL028C	23.824	23.6389	23.8059	23.9237	23.447	23.5271	23.5269	23.9229	23.1547	20.5687	22.9188	23.015	23.312	23.2556	23.4914	23.2257
P38203	LSM2	U6 snRNA-associated Sm-like protein LSm2	24.5655	25.122	24.8696	24.8386	24.9029	25.2164	25.168	25.1227	25.328	25.1255	25.3019	25.3202	25.0947	25.1414	25.3193	25.2636
P38205	NCL1	Multisite-specific tRNA:(cytosine-C(5))-methyltransferase	28.2921	28.3889	28.3541	28.4037	28.5347	28.5802	28.5913	28.5617	28.6713	28.6712	28.6816	28.6777	28.5981	28.7049	28.686	28.8679
P38210	LDB7	Chromatin structure-remodeling complex protein RSC14	19.897	21.3645	21.4865	21.272	21.7902	22.0043	21.6372	21.6386	21.2841	21.4153	21.8662	22.067	20.5782	20.2454	20.3524	18.7606
P38212	RCR1	Protein RCR1	21.895	22.0818	23.0816	22.02	23.0705	21.8994	23.0063	23.1184	22.7144	22.3838	22.5626	21.3977	21.2898	21.0955	22.2354	21.4326
P38213	DSF2	Protein DSF2	21.6439	22.0272	21.7575	21.8718	21.9179	21.9969	22.0204	22.1519	22.1633	22.0387	22.0813	22.0959	21.3847	21.5412	21.7969	19.5069
P38216	YBR016W	Uncharacterized protein YBR016W	18.3168	20.3882	19.3569	20.31	19.484	21.2188	20.0302	20.4825	20.3622	21.1932	20.0528	21.658	19.7079	20.7983	20.5659	22.718
P38217	KAP104	Importin subunit beta-2	26.1206	26.1066	26.2687	26.2642	26.2695	26.2888	26.3311	26.3281	26.2871	26.3656	26.4719	26.3771	26.4934	26.5062	26.5463	26.4303
P38218	POA1	ADP-ribose 1''-phosphate phosphatase	24.3129	24.4733	24.3603	24.3483	24.2801	24.2258	24.253	24.0967	23.9736	24.3533	24.3064	24.3287	24.2204	24.1758	23.9111	23.7371
P38219	OLA1	Obg-like ATPase 1	30.8192	30.8097	30.815	30.9231	30.866	30.8531	30.8407	30.8439	30.5267	30.5756	30.5255	30.4932	30.1534	30.1554	30.1769	30.1323
P38221	CDS1	Phosphatidate cytidylyltransferase	30.0363	29.855	29.9414	30.2042	30.0133	30.0397	29.9795	30.0652	29.8888	29.6886	29.7179	29.8116	29.1804	29.212	29.2449	29.455
P38222	RKM3	Ribosomal lysine N-methyltransferase 3	27.2722	27.2689	27.2665	27.2523	27.16	27.0555	27.0799	27.1785	27.0308	27.058	26.9275	27.0047	21.2577	26.9707	26.0218	26.9478
P38225	FAT1	Very long-chain fatty acid transport protein	23.2736	23.3892	23.3384	23.1119	23.2449	23.2435	23.3938	22.2745	23.6309	23.6155	23.4803	23.4265	23.9625	23.9064	23.9105	23.544
P38227	QDR3	Quinidine resistance protein 3	21.2239	21.9575	20.7858	21.0408	19.2455	20.4779	19.3771	21.0975	23.0871	23.2101	23.3092	23.1496	22.9295	22.8788	22.8548	20.0371
P38228	TCM62	Mitochondrial chaperone TCM62	21.7589	22.4187	22.5885	21.0828	21.9053	21.4613	19.6823	21.6582	22.9249	19.9358	20.6232	22.0464	22.5575	22.1167	22.4557	21.9847
P38230	ZTA1	Probable quinone oxidoreductase	24.8542	24.8687	24.7973	24.8253	24.7559	24.8027	24.8453	24.7024	24.8426	24.9228	25.007	25.099	24.9555	25.1753	25.1317	25.5836
P38231	FMP23	Protein FMP23, mitochondrial	27	26.9272	26.9524	26.8543	26.702	26.6715	26.6384	26.6474	26.6965	26.6049	26.4594	26.4437	26.2396	26.2146	26.2135	26.4355
P38234	RFS1	Protein RFS1	25.4099	25.7498	25.6774	25.4352	25.7523	25.7907	25.8629	25.8229	25.9925	25.7909	25.605	25.6329	25.5571	25.8734	25.6886	26.3044
P38235	YBR053C	Uncharacterized protein YBR053C	25.0015	24.9184	24.7547	24.8415	24.7122	24.9193	25.0774	24.7455	24.8183	24.6924	24.8656	24.7499	25.3733	25.1081	25.2656	25.5245
P38236	MUM2	Protein MUM2	21.714	21.0693	21.1875	21.4852	21.3135	21.3233	21.3686	21.507	20.7816	20.4983	20.4341	20.5693	20.5559	20.5437	19.8194	19.9861
P38237	UBP14	Ubiquitin carboxyl-terminal hydrolase 14	25.1144	25.2483	25.2936	25.2967	25.4865	25.4917	25.5926	25.4849	25.7293	25.789	25.9735	25.7399	25.4976	25.5062	25.5703	25.5742
P38238	TRM7	tRNA (cytidine(32)/guanosine(34)-2'-O)-methyltransferase	24.4825	24.4181	24.4272	24.5774	24.1754	24.4277	24.6629	24.4564	23.7714	23.7841	23.7811	23.6616	23.7306	23.6358	23.9906	24.1867
P38239	YBR062C	Uncharacterized RING finger protein YBR062C	19.9074	20.7362	19.9214	19.5364	20.6253	20.5854	19.5648	20.3099	20.2849	20.4398	20.7385	20.9118	19.564	19.6319	20.1666	19.2241
P38244	PFF1	Vacuolar membrane protease	22.7024	22.3132	22.8066	22.4958	22.1864	22.434	22.1489	22.38	21.2395	21.1609	22.1988	22.4194	22.7631	21.8953	22.6109	21.6135
P38247	SLM4	Protein SLM4	24.8336	24.8556	24.905	24.481	24.6314	24.1614	24.67	24.5964	24.3678	24.6668	24.6824	24.6759	25.7593	22.907	25.1847	24.6977
P38248	ECM33	Cell wall protein ECM33	27.3755	27.3179	27.3957	27.3872	27.6651	27.6929	27.7152	27.7018	27.8467	27.4999	27.5653	27.7871	27.032	26.9524	27.1065	28.0491
P38249	RPG1	Eukaryotic translation initiation factor 3 subunit A	29.3627	29.4278	29.445	29.516	29.5787	29.5541	29.5266	29.5277	29.5549	29.5641	29.5294	29.5024	29.3638	29.3771	29.386	29.3223
P38250	IST2	Increased sodium tolerance protein 2	24.833	24.4145	24.6835	24.672	24.7637	24.5412	24.7143	24.6944	24.6902	24.6443	24.4528	24.3188	24.5531	24.3758	24.6629	24.8736
P38251	RFC5	Replication factor C subunit 5	23.9637	23.7028	23.194	22.9124	22.8739	22.811	23.2585	23.1306	23.0335	23.6147	23.6665	23.6856	24.5259	24.1617	23.7596	24.1506
P38254	PBY1	Probable tubulin--tyrosine ligase PBY1	24.95	24.6771	25.0354	24.9103	24.588	24.6858	24.6217	24.2729	24.7373	24.7433	24.686	24.8724	24.8682	24.8171	24.9072	24.7344
P38255	RXT2	Transcriptional regulatory protein RXT2	25.4349	25.2462	25.2925	25.244	25.1598	25.152	25.1947	25.1428	25.1143	25.23	25.0369	24.9715	25.0722	25.0181	25.0512	24.964
P38256	YBR096W	Uncharacterized protein YBR096W	24.8689	24.5772	25.1143	24.678	24.424	24.2483	24.0424	24.6832	24.8608	24.4651	24.5975	24.6999	25.0598	25.0078	24.9826	24.8153
P38260	FES1	Hsp70 nucleotide exchange factor FES1	28.626	28.7258	28.6932	28.7764	29.0834	29.0842	29.0828	28.8564	28.2278	28.4963	28.4801	28.28	28.517	28.6612	28.5363	28.5644
P38261	EXO84	Exocyst complex component EXO84	23.6907	24.1857	24.2125	23.8595	24.4065	24.4855	24.4906	23.8053	24.5053	24.4439	24.4857	24.5631	24.4119	24.534	24.5291	24.3993
P38262	SIF2	SIR4-interacting protein SIF2	23.0559	23.4643	24.5517	23.116	24.6107	24.5863	24.7554	23.4182	24.6257	24.3279	24.3134	24.6644	25.0524	24.9933	24.9764	25.0017
P38264	PHO88	SRP-independent targeting protein 3	27.6767	27.6486	27.7741	27.8294	27.7745	27.9826	27.8675	27.918	28.4619	28.4294	28.3754	28.4317	27.3913	27.4433	27.5822	27.8754
P38266	AIM3	Altered inheritance of mitochondria protein 3	24.5692	25.5958	25.2576	25.2143	24.9983	24.7615	24.7969	25.0503	24.274	24.2827	24.2905	23.9147	24.2066	24.2385	24.3812	23.4901
P38271	OPY1	Protein OPY1	22.0789	22.1162	22.2631	22.3148	22.0755	22.3393	21.6658	22.2186	22.1647	22.0527	22.3622	21.324	22.4598	22.3622	22.595	22.979
P38272	SHE3	SWI5-dependent HO expression protein 3	25.2582	25.2653	25.1637	25.3475	25.4402	25.4312	25.4551	25.1912	25.0537	25.2998	25.1332	24.8802	24.6509	24.6959	24.722	24.2927
P38274	HSL7	Protein arginine N-methyltransferase HSL7	20.265	20.0743	19.9703	21.094	20.9967	20.2741	19.7589	20.0086	21.5611	21.6502	21.6631	21.6802	21.3233	20.4446	21.4991	19.4525
P38276	YBR137W	UPF0303 protein YBR137W	23.8298	24.1028	23.8804	23.9092	24.7521	23.9545	23.9784	23.7037	24.9577	24.8098	25.0295	24.758	24.2097	24.8935	24.2902	23.948
P38281	APD1	Actin patches distal protein 1	25.6616	25.5351	25.6008	25.6757	25.5505	25.4583	25.578	25.5933	25.5453	25.3247	25.5872	25.4424	25.4795	25.3613	25.4373	25.3318
P38282	SPP381	Pre-mRNA-splicing factor SPP381	21.4425	21.5337	21.3108	21.4197	21.4401	21.5259	21.3303	20.8705	20.9684	20.7253	21.3854	21.2177	20.9319	21.0232	20.8804	20.9046
P38284	ICS2	Increased copper sensitivity protein 2	20.2989	19.6592	17.987	20.2614	20.7267	19.4507	19.145	20.5142	20.6855	20.8598	20.2177	17.9461	20.2154	18.389	21.2731	19.7646
P38286	IFA38	Very-long-chain 3-oxoacyl-CoA reductase	22.7492	22.6374	23.1469	23.2252	23.1157	23.0525	22.8258	22.8451	24.6945	24.4236	24.4566	24.5663	24.7796	24.3055	24.7139	23.5566
P38288	TOS1	Protein TOS1	25.9316	25.8737	25.7755	25.9092	25.9137	25.8566	25.9024	25.8943	26.0272	25.9778	25.9627	25.9387	25.5876	25.5035	25.5491	25.7666
P38293	UMP1	Proteasome maturation factor UMP1	23.9298	23.9065	23.5761	24.4264	23.8691	23.8597	23.6749	23.9524	22.3936	22.9068	22.9418	22.3798	22.2499	22.1247	22.014	22.064
P38295	EHT1	Medium-chain fatty acid ethyl ester synthase/esterase 2	28.7536	28.8457	28.7631	28.6285	28.4508	28.3986	28.4028	28.347	28.1811	28.2321	28.1411	28.2967	28.8512	28.9387	28.8894	29.0073
P38302	NTC20	Pre-mRNA-splicing factor NTC20	23.5609	23.7848	23.795	23.9588	23.7633	23.8109	23.8876	23.8138	23.0365	23.5533	23.5227	23.6035	23.563	23.4881	23.5395	23.645
P38304	MED8	Mediator of RNA polymerase II transcription subunit 8	24.1923	24.0925	24.1686	24.1245	24.2757	24.2301	24.217	24.0246	24.1848	24.0666	23.9929	24.2123	23.8748	23.8895	23.823	24.0811
P38306	YBR197C	Uncharacterized protein YBR197C	23.2346	22.9058	22.8611	22.9695	22.646	22.7657	22.9084	22.8626	22.6585	22.4885	22.2771	22.4052	22.5985	22.1086	22.363	22.6363
P38313	AME1	Inner kinetochore subunit AME1	23.182	23.0311	23.0058	23.0554	23.0815	22.9854	22.8027	22.7803	22.5024	22.5834	22.8709	22.8686	22.8536	22.851	22.6184	22.1287
P38314	SDS24	Protein SDS24	26.8649	26.9675	26.867	26.7875	26.9145	26.8949	26.9176	26.8197	26.4908	26.4664	26.535	26.584	26.6841	26.6792	26.714	26.7813
P38321	YBR225W	Uncharacterized protein YBR225W	23.9298	23.8235	24.3703	24.2861	24.4332	24.2921	24.0719	24.0584	24.0242	23.7769	23.7947	23.7248	24.1364	24.1887	23.8086	23.6408
P38323	MCX1	ATP-dependent clpX-like chaperone, mitochondrial	25.7495	26.0419	26.0571	25.9756	26.4171	26.4308	26.2959	26.4137	26.6398	26.7743	26.6863	26.8222	26.5338	26.6075	26.5871	26.402
P38325	OM14	Mitochondrial outer membrane protein OM14	25.5165	25.3217	25.3279	25.2731	25.4399	25.4765	25.5152	25.4902	24.7582	24.8234	24.7249	24.8639	25.3701	25.4183	25.166	25.6235
P38328	ARC40	Actin-related protein 2/3 complex subunit 1	25.4966	25.5876	25.7486	25.4377	25.1001	25.3679	25.5219	25.6335	26.0927	25.5528	26.0947	26.0909	25.7593	25.7879	26.2685	25.7249
P38332	RRT2	Diphthine methyltransferase	21.2157	22.9619	22.4618	22.9053	22.7796	22.5617	22.6834	22.8061	21.1639	23.4497	22.9318	22.3261	22.3763	22.7117	22.6589	19.9583
P38333	ENP1	Essential nuclear protein 1	26.9311	26.8664	26.8381	27.0406	27.0619	27.0342	26.9948	26.7926	26.9852	27.0769	26.9946	27.0241	26.6881	26.6495	26.6517	26.6803
P38334	TRS20	Trafficking protein particle complex subunit 20	21.1471	21.0913	20.8316	20.9604	20.6363	20.754	21.1278	20.4576	20.2902	20.7589	20.7951	21.1642	21.0611	20.5709	20.997	20.214
P38335	MTC4	Maintenance of telomere capping protein 4	21.4826	20.6117	21.1673	21.088	21.3095	20.7761	20.7275	21.31	21.4194	20.8215	20.5268	21.4752	21.1453	20.908	21.1223	21.1825
P38339	RGD1	RHO GTPase-activating protein RGD1	25.504	25.3212	25.337	25.363	25.3931	25.2591	25.3556	25.3472	25.3022	25.2244	25.14	25.307	25.3854	25.2566	25.3167	25.1755
P38340	TAE1	Alpha N-terminal protein methyltransferase 1	25.2043	25.1787	25.1375	25.2651	25.051	25.1234	25.0649	25.0143	25.2096	25.1382	25.0276	24.9748	24.5663	24.0026	24.4784	24.0654
P38341	MIC12	MICOS complex subunit MIC12	23.3791	23.4171	23.2066	23.4521	23.4938	23.4121	23.3848	23.4938	23.4524	23.3538	23.4392	23.2519	23.5365	23.4748	23.4371	23.7484
P38344	REI1	Cytoplasmic 60S subunit biogenesis factor REI1	23.9415	24.4935	24.358	24.3645	24.6005	24.5502	24.3863	24.3905	24.424	24.1299	24.3757	24.2845	24.171	24.1854	24.1638	23.7263
P38345	SDH8	Succinate dehydrogenase assembly factor 4, mitochondrial	24.9143	24.5785	24.6108	24.4148	24.6072	24.6592	24.6521	24.677	23.8822	23.9506	23.955	24.2033	24.6798	24.6372	24.4214	24.9186
P38348	HSM3	DNA mismatch repair protein HSM3	24.4041	24.7682	24.5455	24.2633	24.8291	24.9812	24.9443	24.7982	24.8033	24.8283	24.9003	24.9051	24.9013	24.971	24.835	24.553
P38349	UBX7	UBX domain-containing protein 7	24.6714	24.5692	24.4775	24.5208	24.5347	24.5189	24.6588	24.7596	23.9999	24.1716	24.1492	24.1117	24.3645	24.4977	24.1929	24.4036
P38351	PAF1	RNA polymerase II-associated protein 1	26.8263	26.7127	26.7267	26.8249	26.7418	26.7383	26.7442	26.6304	26.5845	26.5619	26.4983	26.5785	26.5419	26.4468	26.4597	26.5826
P38353	SSH1	Sec sixty-one protein homolog	22.5237	22.2013	22.3808	23.5402	22.0803	21.303	22.923	21.7248	24.1775	23.6369	23.9514	23.6774	24.4251	23.9701	23.9271	23.2229
P38355	YBR287W	Uncharacterized transporter YBR287W	22.152	22.7388	22.4643	22.4401	23.175	23.3172	23.1771	23.1987	23.8364	24.0811	24.0185	24.0314	24.1258	24.3862	24.3104	23.3536
P38359	SUL1	Sulfate permease 1	18.4661	19.4188	20.6782	19.9488	19.9195	21.0181	19.6664	26.3617	20.9955	20.5861	20.4544	21.2094	21.99	22.1912	21.9875	24.4552
P38426	TPS3	Trehalose synthase complex regulatory subunit TPS3	27.1114	27.115	27.1692	27.0806	27.0236	26.998	26.9871	27.1234	27.081	26.9485	27.0284	27.1001	27.1756	27.2256	27.2428	27.408
P38427	TSL1	Trehalose synthase complex regulatory subunit TSL1	28.4345	28.4023	28.4516	28.2534	28.3339	28.3826	28.3847	28.4487	27.9668	27.9279	27.9857	28.0442	28.7454	28.7782	28.8117	28.904
P38428	CUE1	Coupling of ubiquitin conjugation to ER degradation protein 1	26.5306	26.5085	26.5368	26.2684	26.3888	26.4057	26.2715	26.3464	26.2334	26.3171	26.2951	26.2399	25.6312	25.8792	25.442	26.0311
P38429	SAP30	Transcriptional regulatory protein SAP30	20.8423	20.2263	20.421	20.4467	20.6684	20.2741	20.1201	20.1502	20.3616	20.7954	20.1224	19.3668	20.5365	20.4317	20.4575	20.8886
P38430	YMR262W	Uncharacterized deoxyribonuclease YMR262W	22.9286	22.7793	22.8032	22.7387	22.5266	22.3512	22.5574	22.5431	22.5215	22.4149	22.3836	22.5056	22.8454	22.4446	22.5048	22.5463
P38431	TIF5	Eukaryotic translation initiation factor 5	28.9041	28.9799	28.9726	29.1182	28.9737	28.9824	28.9517	28.9332	28.6122	28.7878	28.6582	28.6332	28.4064	28.5058	28.4483	28.5406
P38439	LEO1	RNA polymerase-associated protein LEO1	25.9094	26.0068	25.8725	25.9896	25.972	25.9682	25.8364	25.91	25.7615	25.7309	25.8454	25.6985	25.6796	25.7836	25.6814	25.7313
P38523	MGE1	GrpE protein homolog, mitochondrial	27.5008	27.3336	27.4373	27.5042	27.3434	27.3262	27.3431	27.3332	27.3809	27.313	27.2348	27.3686	27.1901	27.1799	27.1223	27.4146
P38555	YPT31	GTP-binding protein YPT31/YPT8	23.3778	23.0207	23.0578	22.0141	23.5475	22.4131	23.4028	23.0675	22.7816	22.7472	23.3295	22.8442	23.7851	23.2196	23.7934	22.6193
P38615	RIM11	Serine/threonine-protein kinase RIM11/MSD1	21.7348	23.1089	22.6276	22.481	23.0317	23.033	22.2475	22.9442	23.3604	23.4464	23.335	23.3614	23.2637	23.6909	23.5068	22.2055
P38616	YGP1	Protein YGP1	28.0906	28.1348	28.1306	27.8565	27.3751	27.2977	27.3913	27.5093	25.1132	25.1121	25.0768	24.7317	26.0425	25.8641	26.0314	26.1949
P38620	PRS2	Ribose-phosphate pyrophosphokinase 2	25.2136	25.2018	25.1595	25.235	25.2153	25.2546	25.388	25.3653	25.4978	25.4723	25.4096	25.5603	25.9805	25.8919	25.8983	26.2373
P38623	RCK2	Serine/threonine-protein kinase RCK2	26.3808	26.435	26.4673	26.4203	26.3144	26.3497	26.3603	26.3507	26.4638	26.4602	26.3335	26.3621	26.2442	26.2082	26.3323	26.6587
P38624	PRE3	Proteasome subunit beta type-1	27.4891	27.7574	27.6729	27.6953	27.3675	27.7028	27.652	27.6109	27.4694	27.4836	27.5039	27.5183	27.2903	27.5334	27.5718	27.877
P38625	GUA1	GMP synthase [glutamine-hydrolyzing]	29.2114	29.2192	29.1893	29.2673	29.2823	29.2657	29.2401	29.2363	29.2739	29.329	29.2824	29.2795	28.8522	28.9084	28.8754	28.7834
P38626	CBR1	NADH-cytochrome b5 reductase 1	27.5885	27.6233	27.6313	27.6608	27.4652	27.5567	27.4813	27.4873	27.6378	27.6067	27.61	27.654	26.8223	26.8563	26.9553	26.8676
P38627	URA8	CTP synthase 2	26.2015	26.3686	26.295	26.1602	25.667	25.7994	25.8058	25.8315	25.8747	26.0851	26.1298	26.2678	25.9258	25.9706	25.8827	25.8798
P38628	PCM1	Phosphoacetylglucosamine mutase	24.4789	24.7904	24.4926	24.6826	24.2671	24.3384	24.5093	24.5939	24.6908	24.7141	24.7031	24.7626	25.3299	25.231	25.3441	25.3074
P38629	RFC3	Replication factor C subunit 3	27.0316	26.9717	26.9196	27.0598	26.9955	26.923	26.9903	27.2619	26.8122	26.7529	26.733	26.7659	26.8267	26.8675	26.8517	26.9525
P38630	RFC1	Replication factor C subunit 1	26.0687	25.9155	25.9365	26.1765	26.1254	25.899	26.117	26.1189	26.1778	26.1737	26.0937	26.1986	26.1777	26.1046	26.2323	26.1316
P38631	FKS1	1,3-beta-glucan synthase component FKS1	23.9707	23.8083	23.8381	23.8459	23.698	23.2925	23.323	23.5571	24.0729	23.55	23.7861	23.7368	24.4372	23.9501	24.4666	23.4605
P38634	SIC1	Protein SIC1	23.2564	22.9878	23.069	23.1604	23.0043	23.1132	23.1736	22.5111	23.1095	22.6516	22.6931	22.8639	23.093	23.0221	23.0576	23.4272
P38635	HIS2	Histidinol-phosphatase	25.9961	26.0826	25.6055	26.5489	25.7312	26.0768	25.8028	25.8141	26.1693	26.4435	26.1052	26.5233	25.6063	25.9191	25.6603	25.945
P38636	ATX1	Metal homeostasis factor ATX1	26.7967	26.6393	26.746	26.7439	26.4072	26.3501	26.3714	26.3503	26.3015	26.1126	26.1155	26.0888	26.1288	26.0129	25.9434	26.2287
P38682	GLO3	ADP-ribosylation factor GTPase-activating protein GLO3	26.6483	26.6323	26.6949	26.3127	26.5592	26.5957	26.5292	26.574	26.5073	26.3477	26.4368	26.4325	26.4081	26.2268	26.433	26.5886
P38687	SRP68	Signal recognition particle subunit SRP68	25.8257	25.9571	25.805	25.8101	25.9412	26.1771	26.1427	26.3354	26.4286	26.2986	26.4971	26.5383	26.5865	26.5727	26.6401	26.8617
P38688	SRP72	Signal recognition particle subunit SRP72	25.1893	25.3568	25.344	25.5148	25.5043	25.5962	25.7151	25.3185	26.0406	26.2274	26.2795	26.1601	26.3354	26.1961	26.3225	26.3435
P38689	PRS3	Ribose-phosphate pyrophosphokinase 3	25.7629	26.2349	25.7888	26.3435	26.1355	26.2607	26.2998	26.1967	26.531	26.4444	26.55	26.6296	26.4582	26.4724	26.3933	26.3003
P38691	KSP1	Serine/threonine-protein kinase KSP1	23.9581	24.1358	23.9279	23.4393	24.0431	23.9902	23.733	23.8855	23.2424	23.4077	23.4027	23.3927	23.0857	23.1452	23.0753	22.6999
P38692	KIC1	Serine/threonine-protein kinase KIC1	22.8922	23.0954	23.0495	23.1224	22.9862	23.0897	22.988	23.0942	22.5795	22.7988	22.5625	22.656	22.5117	22.5392	22.4581	22.2817
P38694	MSC7	Putative aldehyde dehydrogenase-like protein YHR039C	26.247	26.3454	26.4101	26.3	26.3609	26.5033	26.4305	26.4509	26.8364	27.0035	26.9613	26.9196	26.5524	26.5692	26.5683	26.62
P38697	IMD2	Inosine-5'-monophosphate dehydrogenase 2	26.8988	26.8154	26.7404	26.9567	25.9716	26.2508	26.1401	26.3404	25.1271	25.2719	25.2398	24.9419	25.0019	24.7171	25.0838	25.0057
P38698	PPX1	Exopolyphosphatase	26.6725	26.7167	26.674	26.6908	26.9096	26.9854	26.9197	26.7729	26.7217	26.8856	26.903	26.919	26.775	26.9092	26.8496	26.9534
P38700	APM2	Adaptin medium chain homolog APM2	21.4626	22.8734	23.0927	22.573	22.8157	22.8648	22.4669	22.8011	23.1826	23.2698	23.1401	23.3887	23.1503	23.363	23.2415	22.7788
P38701	RPS20	40S ribosomal protein S20	30.8831	30.8405	30.8452	30.9712	31.0573	31.0087	31.0463	30.9781	30.8461	30.9064	30.8459	30.8945	30.2804	30.2512	30.268	30.4907
P38705	DIA4	Serine--tRNA ligase, mitochondrial	23.5321	23.6875	23.497	22.971	23.6386	23.6159	23.6853	23.6266	23.5661	23.6596	23.683	23.7706	23.5976	23.647	23.5809	23.3455
P38707	DED81	Asparagine--tRNA ligase, cytoplasmic	28.7332	28.841	28.8096	28.8974	28.9224	28.9523	28.9337	28.9446	29.185	29.206	29.2081	29.1977	29.0274	29.0564	29.109	28.9802
P38708	YHR020W	Putative proline--tRNA ligase YHR020W	29.2434	29.2698	29.2376	29.3941	29.4361	29.4595	29.4516	29.4354	29.6074	29.6492	29.6472	29.6069	29.3799	29.3845	29.4404	29.4508
P38710	INM1	Inositol monophosphatase 1	26.7021	26.6053	26.6038	26.7176	26.4724	26.536	26.4757	26.4288	25.9318	26.2776	26.2715	25.9107	25.4984	25.6097	25.8438	26.0311
P38712	RRP3	ATP-dependent rRNA helicase RRP3	25.4096	26.3207	26.0665	25.9594	25.7874	25.7415	26.4596	25.8173	25.9542	26.2927	26.562	26.6409	25.837	25.876	25.9397	25.5966
P38713	OSH3	Oxysterol-binding protein homolog 3	22.8427	23.1268	23.084	23.0815	23.047	22.8358	22.8381	23.0357	22.6745	23.0607	23.1141	22.4797	22.8709	22.7561	22.963	22.4781
P38715	GRE3	NADPH-dependent aldose reductase GRE3	29.5923	29.4789	29.5093	29.3491	29.2491	29.2198	29.2699	29.1616	28.8034	28.799	28.7982	28.7949	28.8692	28.8727	28.8499	29.0109
P38716	YHR112C	Uncharacterized trans-sulfuration enzyme YHR112C	25.0083	25.0208	24.6268	24.2818	24.9713	24.9158	24.9717	25.3466	25.5597	25.3667	25.3625	25.6778	25.7326	25.7372	25.6749	25.481
P38719	DBP8	ATP-dependent RNA helicase DBP8	23.4105	24.0883	24.0138	23.5834	23.9722	23.4859	23.9101	23.6497	24.2654	24.3502	24.1973	24.3953	24.4198	24.2997	24.4504	24.5432
P38720	GND1	6-phosphogluconate dehydrogenase, decarboxylating 1	30.4088	30.654	30.5205	30.6204	30.0465	30.0158	29.9785	30.0401	30.4353	30.5208	30.5477	30.5128	30.1262	30.1413	30.1044	30.1841
P38732	EFM1	Protein-lysine N-methyltransferase EFM1	24.3461	24.8535	24.8243	24.6405	24.9598	24.8377	24.8276	24.787	25.0901	25.0937	25.0307	25.0044	24.8013	24.7923	24.9073	23.2671
P38736	GOS1	Golgi SNAP receptor complex member 1	26.0945	25.871	26.0745	26.0071	25.9773	26.0883	26.0697	26.1272	26.0568	25.8376	25.7709	26.0436	25.6217	25.5957	25.7018	26.0641
P38737	ECM29	Proteasome component ECM29	26.5463	26.5092	26.3162	26.6677	26.3589	26.4267	26.41	26.3738	26.6273	26.5745	26.6177	26.5944	26.3532	26.3453	26.4703	26.1307
P38742	NPR3	Nitrogen permease regulator 3	22.6736	22.7776	22.2483	22.402	22.6952	23.2188	23.1028	23.2176	23.3678	22.9733	23.2871	23.0604	23.3932	23.5028	23.421	24.2739
P38745	YHL017W	Uncharacterized membrane protein YHL071W	19.1751	18.9195	19.0393	18.4173	19.1298	18.9751	19.4791	19.0659	18.2852	19.1402	18.8158	19.3618	19.1341	19.0914	19.3772	17.8809
P38746	YLF2	Obg-like ATPase homolog	22.3831	22.5803	22.4749	22.6166	22.6034	22.5451	22.4971	22.4928	22.4946	22.7058	22.6154	22.5854	22.2676	22.1167	21.985	21.4652
P38747	OTU2	OTU domain-containing protein 2	23.8048	23.8382	23.9093	24.188	24.0776	24.1949	24.158	24.1975	23.6744	24.1009	23.9946	24.0537	23.9107	24.0923	24.1663	23.4065
P38749	YAP3	AP-1-like transcription factor YAP3	21.1362	21.4038	21.112	21.1409	20.4124	20.9439	21.0507	21.1126	19.5502	20.0703	20.4057	20.2369	19.5435	19.6217	20.3111	18.9324
P38753	HSE1	Class E vacuolar protein-sorting machinery protein HSE1	26.0799	26.011	26.0111	25.9671	25.9588	26.0218	25.9181	25.896	25.9451	25.7404	25.6654	25.9731	25.7721	25.8709	25.7075	25.7777
P38754	RPL14B	60S ribosomal protein L14-B	25.0854	24.8373	24.7207	25.0589	25.0434	24.959	25.0205	25.1638	25.0505	24.4787	24.9949	25.0244	25.0697	24.7983	24.9548	25.5349
P38755	OSH7	Oxysterol-binding protein homolog 7	26.71	26.7048	26.6103	26.6428	26.4929	26.5158	26.4985	26.4012	26.3095	26.2772	26.2753	26.3451	26.4766	26.4927	26.4847	26.5569
P38756	TCD1	tRNA threonylcarbamoyladenosine dehydratase 1	24.7487	24.616	24.17	24.3372	24.1238	24.1887	24.1771	24.2426	24.6503	24.7631	24.6592	24.8603	24.9239	24.8302	24.9398	25.3422
P38758	TDA3	Putative oxidoreductase TDA3	26.0241	26.1185	26.0988	26.1138	26.1968	26.1512	26.1358	26.0756	25.9999	25.9789	25.9462	25.8236	25.7854	25.7111	25.7344	25.4454
P38759	VPS29	Vacuolar protein sorting-associated protein 29	25.4548	25.6657	25.5729	25.6743	25.6332	25.6779	25.6846	25.6375	25.6051	25.6585	25.614	25.6463	25.513	25.5462	25.5306	25.1918
P38764	RPN1	26S proteasome regulatory subunit RPN1	29.9463	29.9545	29.9475	30.019	30.0468	29.9615	30.0278	30.0263	29.9628	30.0163	29.9717	29.9184	29.6549	29.6608	29.7038	29.7202
P38765	YHI9	Uncharacterized isomerase YHI9	28.3037	29.1062	29.081	29.1649	29.6549	29.707	29.718	29.666	30.1642	30.2726	30.279	30.3343	30.0768	30.1317	30.1405	30.2982
P38768	PIH1	Protein interacting with Hsp90 1	24.0061	23.8654	23.5542	23.8986	23.569	23.4657	23.2023	23.4232	23.0519	23.3087	23.2419	23.4528	23.7547	23.8223	23.8558	22.9169
P38771	RRF1	Ribosome-recycling factor, mitochondrial	25.2084	25.0948	25.3211	25.3842	25.1362	24.8642	24.9718	24.8862	25.0315	24.9659	24.8738	24.9089	24.7999	24.9235	24.9095	25.0544
P38772	BCD1	Box C/D snoRNA protein 1	20.2451	20.2706	20.3457	20.4934	20.1479	20.329	20.4747	20.5368	19.9173	19.7702	20.0522	20.7508	20.2234	20.168	19.8063	18.7986
P38773	DOG2	2-deoxyglucose-6-phosphate phosphatase 2	26.6475	26.6806	26.7059	26.5932	26.5347	26.4846	26.5104	26.4597	26.4069	26.4754	26.4509	26.4316	26.4995	26.5089	26.5817	26.5483
P38775	YHR045W	Putative uncharacterized protein YHR045W	24.1301	24.4346	24.3686	24.4755	24.35	24.305	24.2279	24.0115	24.9395	24.787	24.7881	24.7354	24.7569	24.8146	24.8122	23.9915
P38777	FSH1	Family of serine hydrolases 1	29.2254	29.2067	29.235	29.2628	29.4791	29.4822	29.4841	29.3592	29.2158	29.2558	29.2827	29.2219	29.0756	29.0872	29.1098	29.1369
P38779	CIC1	Proteasome-interacting protein CIC1	25.209	25.3508	25.3108	25.4527	25.3887	25.6615	25.4959	25.4875	25.7397	25.722	25.7421	25.7208	25.6763	25.8192	25.7122	25.6763
P38781	RSC30	Chromatin structure-remodeling complex protein RSC30	22.5034	22.2541	22.4728	22.5861	22.5514	22.5652	22.6094	22.1164	22.4831	22.3462	22.3566	22.574	22.6186	22.6917	22.6797	22.8907
P38782	MED6	Mediator of RNA polymerase II transcription subunit 6	24.3765	24.5047	24.5796	24.4336	24.5531	24.1341	23.6212	24.3633	24.1761	23.3448	24.2628	23.0337	22.9516	24.2172	22.9935	23.8824
P38784	VMA22	Vacuolar ATPase assembly protein VMA22	24.2271	24.1255	24.1811	24.1397	24.1451	24.1225	24.1956	23.9635	23.7286	23.4278	23.9241	23.9456	24.0741	24.0032	23.9312	24.1812
P38786	RPP1	Ribonuclease P/MRP protein subunit RPP1	21.2877	20.1567	19.6214	21.6678	19.8557	19.5491	17.0812	17.6878	21.5613	21.6566	18.8121	20.3856	21.6217	22.2078	22.3313	22.1621
P38787	PAN5	2-dehydropantoate 2-reductase	27.5678	27.6199	27.5351	27.5544	27.9166	27.9112	27.9469	27.8757	28.1826	28.3325	28.2481	28.2735	28.0589	28.1386	28.1259	28.1736
P38788	SSZ1	Ribosome-associated complex subunit SSZ1	30.918	30.9865	31.0021	31.0731	30.9637	31.0312	30.9881	30.9689	30.986	31.0136	30.998	30.992	30.3115	30.3906	30.3804	30.52
P38789	SSF1	Ribosome biogenesis protein SSF1	21.1007	20.2708	21.2126	20.9738	21.3263	21.5336	21.6273	21.609	21.417	20.5111	21.5647	21.7709	21.7566	21.6609	21.7456	18.0961
P38791	DYS1	Deoxyhypusine synthase	28.8179	28.9208	28.8567	28.9923	28.9903	28.9991	28.9926	28.9832	28.8774	28.9401	28.9919	28.9223	28.4086	28.347	28.3456	28.5131
P38792	RRP4	Exosome complex component RRP4	24.8005	25.1165	25.018	25.1417	24.5871	24.9232	24.9264	24.9906	25.1968	25.2809	25.1141	25.3311	24.7329	24.8764	24.9504	25.2062
P38793	TRM5	tRNA (guanine(37)-N1)-methyltransferase	24.4425	24.5095	24.4429	24.4672	24.5919	24.6714	24.6637	24.5676	24.2167	24.5601	24.5788	24.533	24.4306	24.5879	24.5718	24.2275
P38795	QNS1	Glutamine-dependent NAD(+) synthetase	26.0701	26.0289	26.0813	26.2259	26.0656	26.0062	25.9289	26.0723	26.3935	26.4081	26.352	26.3569	25.9568	25.9678	25.9858	26.2522
P38796	PPE1	Protein phosphatase methylesterase 1	22.2273	22.8277	22.4384	22.1983	22.7184	22.6644	22.3209	22.1734	22.2612	22.5095	22.4561	22.4597	22.3402	22.1988	21.0307	20.4285
P38797	PTC7	Protein phosphatase 2C homolog 7, mitochondrial	26.2208	26.3501	26.2578	26.1936	26.1364	26.2336	26.1134	26.1116	25.9724	26.2074	26.1808	26.3187	26.356	26.476	26.452	26.5036
P38798	NMD2	Nonsense-mediated mRNA decay protein 2	21.1143	22.9678	19.4665	22.5834	22.8917	22.8196	22.8063	20.0086	22.776	21.0509	21.8854	22.248	22.055	22.874	22.8114	22.2498
P38801	LRP1	Exosome complex protein LRP1	23.6275	24.3331	24.3686	24.3693	24.4015	24.0966	24.3416	24.1799	24.1028	24.134	24.3979	24.157	23.3181	23.6952	23.8465	23.0159
P38803	IPI1	Pre-rRNA-processing protein IPI1	17.5304	17.8413	17.3415	17.7334	18.1289	17.6258	17.7797	17.5757	18.3277	18.3795	18.5162	18.4981	18.4905	18.2903	18.4904	17.5423
P38804	RTC3	Restriction of telomere capping protein 3	23.8557	24.9576	24.8452	24.8101	25.3171	25.5567	25.2951	25.1855	23.4683	23.5247	22.6437	22.076	22.9467	24.2801	24.2116	23.7922
P38805	RPF1	Ribosome production factor 1	22.8269	22.0266	22.9658	22.9905	21.5962	22.4338	22.9301	22.1622	23.0201	22.6942	22.8176	22.6979	22.5241	23.1295	22.7977	22.9172
P38809	YHR097C	Uncharacterized protein YHR097C	24.8967	24.5708	24.4657	24.5869	24.7339	24.5014	24.811	24.6473	24.0926	23.9522	23.8455	24.3016	24.6539	24.4985	24.4683	24.505
P38810	SFB3	SED5-binding protein 3	26	26.0208	26.0303	26.0952	25.6277	25.8065	25.7893	25.9174	25.7875	25.905	26.0551	25.9625	25.9928	26.0516	26.0496	26.0607
P38811	TRA1	Transcription-associated protein 1	23.0935	24.4882	23.6184	23.9776	24.3146	24.5015	23.9932	23.6573	25.2111	25.083	25.3927	25.2831	25.2402	25.2752	25.3491	24.8181
P38815	YPT35	PX domain-containing protein YPT35	22.0691	22.1874	22.0718	21.7824	21.7844	22.061	22.1128	22.1028	21.913	22.0439	22.0837	22.0302	21.9853	22.0592	22.0541	22.5185
P38816	TRR2	Thioredoxin reductase 2, mitochondrial	23.7087	23.1332	23.203	23.171	23.2597	23.1546	23.0671	23.0014	23.2234	22.871	22.7656	22.8026	22.8149	22.6902	22.3945	22.6652
P38817	GGA2	ADP-ribosylation factor-binding protein GGA2	27.2648	27.4193	27.3919	27.4826	27.4927	27.5948	27.5556	27.4457	27.4335	27.5281	27.5495	27.5573	27.1436	27.2353	27.2365	27.2979
P38820	UBA4	Adenylyltransferase and sulfurtransferase UBA4	25.0017	25.0161	25.115	25.095	25.0294	24.7786	25.0346	24.9561	25.4787	25.4346	25.2524	25.4901	25.3023	25.2572	25.1405	25.1992
P38821	APE4	Aspartyl aminopeptidase 4	26.0131	26.3909	26.2656	26.278	26.666	26.6868	26.7264	26.6671	27.0569	27.0063	26.9538	27.0216	26.6521	26.769	26.7178	26.7483
P38822	BZZ1	Protein BZZ1	25.2896	25.6141	25.5073	25.7009	25.7817	25.7681	25.6866	25.6429	25.4552	25.5252	25.588	25.4172	25.2186	25.2828	25.3323	25.3078
P38823	DMA1	E3 ubiquitin-protein ligase DMA1	19.3044	19.3113	19.1766	19.4442	19.3783	19.3319	19.3915	19.2217	19.0925	19.0931	19.337	19.3573	19.2642	19.4382	19.2313	18.7705
P38824	COX23	Cytochrome c oxidase-assembly factor COX23, mitochondrial	22.9882	22.5227	22.3137	22.5514	22.9634	22.6927	22.7543	22.5509	22.1761	22.3158	22.1539	22.3278	22.8296	22.8488	22.7249	23.3321
P38825	TOM71	Protein TOM71	27.3749	27.2829	27.2693	27.4212	27.3916	27.346	27.4418	27.4641	27.3332	27.3662	27.5087	27.42	26.9972	26.911	26.9668	26.9464
P38826	ORC6	Origin recognition complex subunit 6	19.8468	21.4082	19.3441	20.5952	22.2169	21.8394	22.0982	20.3622	22.5611	22.334	22.3694	22.2399	21.7865	22.3571	22.3686	22.6156
P38828	LSM12	Protein LSM12	25.9999	25.9042	25.9056	25.9397	25.8081	25.9025	25.815	25.83	25.6461	25.4962	25.5676	25.3211	25.0995	24.9287	25.0533	25.1144
P38829	YHR122W	MIP18 family protein YHR122W	23.5846	23.5071	23.4728	23.5413	23.5544	23.3413	23.323	23.4726	23.3898	23.427	23.3712	23.4511	23.2986	23.2261	23.2719	23.488
P38833	YHR127W	Uncharacterized protein YHR127W	24.4549	24.1114	24.2004	24.2264	24.4699	24.4661	24.5782	24.5148	24.396	24.237	24.2618	24.015	24.5161	24.4923	24.2878	24.6968
P38836	ECM14	Putative metallocarboxypeptidase ECM14	25.2127	26.0806	25.937	25.4996	26.0278	26.0673	25.9104	25.6072	26.5041	26.0619	26.6331	26.5143	26.255	26.2973	26.3387	25.8434
P38837	NSG1	Protein NSG1	23.0658	23.1805	23.1798	23.5114	23.1063	23.1501	23.1536	23.2957	23.7927	23.4556	23.3854	23.583	23.6875	23.4478	23.5651	23.6582
P38840	ARO9	Aromatic amino acid aminotransferase 2	25.4847	25.6775	25.5948	25.6657	27.2213	27.2587	27.2889	27.2408	27.5875	27.6398	27.7802	27.6376	26.9133	27.0878	27.0392	27.0607
P38841	YHR138C	Uncharacterized protein YHR138C	25.9892	25.8604	25.8802	25.7839	26.0495	26.0069	25.9242	25.9397	25.6187	25.4099	25.3268	25.4905	25.6117	25.6006	25.5279	25.5871
P38845	CRP1	Cruciform DNA-recognizing protein 1	28.7253	28.6077	28.6317	28.7137	28.6241	28.6367	28.6764	28.5543	28.6108	28.4988	28.4983	28.5503	28.6798	28.7072	28.6176	28.8196
P38853	KEL1	Kelch repeat-containing protein 1	25.8286	25.9062	28.7605	25.9235	25.9773	25.9535	26.0108	28.5259	25.8366	25.8825	28.7209	25.5592	25.9538	26.0566	26.048	25.372
P38854	TDA11	Topoisomerase I damage affected protein 11	21.502	21.424	21.4254	21.3524	21.0317	21.0293	20.0809	20.9913	20.5784	19.5429	19.4679	19.873	20.2957	20.3444	20.261	18.0688
P38856	YAP1801	Clathrin coat assembly protein AP180A	22.8327	23.6237	23.6408	23.7773	23.4938	23.615	23.5294	23.5282	23.6006	23.6413	23.7319	23.808	23.9158	23.9017	23.7801	24.1663
P38857;P53311			19.1797	20.4339	21.3543	20.0985	20.2731	20.1686	19.9885	19.9928	20.0421	20.379	20.0321	20.6053	19.4798	20.0484	19.885	18.8301
P38858	SOL3	6-phosphogluconolactonase 3	28.6405	28.5774	28.5768	28.6478	28.1125	28.1268	28.1504	28.0977	27.8603	27.8989	27.9629	27.9524	27.5143	27.4882	27.5263	27.7784
P38860	MTG2	GTPase MTG2, mitochondrial	18.2325	18.9672	19.58	19.608	18.6939	19.4098	19.6289	19.8515	19.2167	20.0011	20.2828	19.7765	18.4768	19.9163	20.0909	19.7247
P38861	NMD3	60S ribosomal export protein NMD3	24.879	25.0374	25.256	25.3521	25.4099	25.3167	25.2949	25.2844	25.3072	25.3224	25.3711	25.5714	25.4116	25.5844	25.5545	25.5295
P38862	ATG7	Ubiquitin-like modifier-activating enzyme ATG7	21.7512	22.4396	22.8174	20.9703	22.6067	20.0778	22.2363	21.4867	22.2955	21.1892	22.2208	22.609	22.902	23.195	23.1821	19.4578
P38866	FMO1	Thiol-specific monooxygenase	23.4015	23.3258	23.0718	22.5893	22.2534	23.4005	22.5574	23.7343	23.5276	23.1788	23.0327	23.2981	23.8176	23.7229	23.7955	23.6844
P38870	YHR182W	Uncharacterized protein YHR182W	20.5069	20.4513	20.6333	20.1643	19.8972	20.3885	20.3118	21.181	19.8489	20.3548	20.2724	20.3996	20.1684	19.9972	19.9777	19.7405
P38873	KOG1	Target of rapamycin complex 1 subunit KOG1	22.9601	22.8972	22.6855	22.8484	22.206	22.7574	22.9871	23.282	23.4009	23.2562	23.4857	23.1569	23.3842	23.5704	23.6909	22.9614
P38874	IKI1	Elongator complex protein 5	22.0359	22.9226	22.0578	21.3845	23.1133	22.866	22.9371	23.1987	23.3161	23.3075	23.1652	23.6019	22.5923	23.1564	23.0818	19.2785
P38876	PTH1	Peptidyl-tRNA hydrolase	21.7915	22.0259	21.9882	21.3477	21.6779	21.5329	21.1677	21.2162	21.9664	21.7002	21.9346	22.0962	22.2909	22.0232	22.3133	22.6995
P38877	CTF8	Chromosome transmission fidelity protein 8	22.1191	23.049	22.9582	23.0926	22.889	21.7221	23.0418	22.837	22.4547	22.3872	22.3073	22.4159	22.3457	21.8535	20.8708	21.3435
P38878	LNP1	Endoplasmic reticulum junction formation protein lunapark	23.5919	23.7552	23.6826	23.7007	23.6846	23.6916	23.6512	23.6438	23.7017	23.7649	23.7298	23.7753	23.2958	23.2135	23.1242	22.9525
P38879	EGD2	Nascent polypeptide-associated complex subunit alpha	30.8086	30.6886	30.7397	30.8657	30.7647	30.7555	30.7799	30.7306	30.4716	30.4587	30.3647	30.4105	30.0417	30.0124	30.0502	30.2923
P38881	NVJ1	Nucleus-vacuole junction protein 1	24.0566	24.0407	24.3272	23.9898	24.474	24.3027	24.2125	24.0299	23.8784	23.703	23.7648	24.0912	23.9223	24.1808	24.0524	24.6661
P38882	UTP9	U3 small nucleolar RNA-associated protein 9	24.9999	29.4365	25.4661	25.4893	29.9028	25.5932	25.4648	25.4441	30.7646	25.4707	25.4123	25.3132	25.2004	25.3555	25.1858	28.9464
P38883	RIX1	Pre-rRNA-processing protein RIX1	23.3889	22.7577	23.5675	23.8197	22.9322	23.6252	23.8809	23.5904	23.7178	23.9886	23.8056	23.9949	23.6759	23.5974	23.6186	22.9801
P38884	AIM18	Altered inheritance of mitochondria protein 18, mitochondrial	22.9134	22.9198	23.2195	22.9725	23.0998	23.0838	23.0443	23.2804	22.9516	23.061	23.2365	23.0544	23.4119	23.5128	23.1895	22.8698
P38885	AIM46	Altered inheritance of mitochondria protein 46, mitochondrial	21.7756	21.8439	21.477	21.6715	21.8105	21.8673	21.8896	21.8322	21.7209	22.1257	22.0744	21.9877	22.1933	22.1564	21.8708	21.7788
P38886	RPN10	26S proteasome regulatory subunit RPN10	27.3997	27.4739	27.4146	27.4764	27.4116	27.4825	27.4572	27.5079	27.0802	27.2001	27.1991	27.228	27.4358	27.3223	27.349	27.432
P38887	YHR202W	Uncharacterized protein YHR202W	23.0674	22.9135	23.4363	23.3195	24.3151	24.4445	24.211	24.5997	24.8835	25.0386	25.0473	24.947	24.8222	24.8672	24.9115	24.5144
P38889	SKN7	Transcription factor SKN7	22.907	22.9184	22.9807	23.094	22.6768	22.8531	22.6491	22.8578	22.6994	22.2248	22.6946	22.8181	22.5526	22.667	22.4931	22.8979
P38890	SET5	Putative protein lysine methyltransferase SET5	21.8538	22.4262	21.6713	22.3867	22.7137	23.3817	23.4937	22.9877	23.7531	23.5538	23.6259	23.6252	23.8196	23.7101	23.5509	23.4805
P38891	BAT1	Branched-chain-amino-acid aminotransferase, mitochondrial	30.2889	30.3406	30.2843	30.3779	30.8151	30.8587	30.8262	30.9296	31.0172	31.0336	30.9629	31.2336	31.5366	31.7225	31.5283	31.6142
P38902	RPB11	DNA-directed RNA polymerase II subunit RPB11	25.4447	24.9793	25.5965	25.2073	25.1097	25.2089	25.1051	25.1006	24.7063	24.6187	24.6839	24.7598	25.1696	25.259	24.9785	25.2211
P38903	RTS1	Serine/threonine-protein phosphatase 2A 56 kDa regulatory subunit delta isoform	26.3125	26.3051	26.5357	26.5752	26.4398	26.6264	26.3959	26.8874	26.2875	26.4805	26.5059	26.554	26.5827	26.5631	26.865	26.6132
P38904	SPP41	Protein SPP41	20.4108	21.318	21.1187	21.3384	21.5036	21.3353	21.4245	21.3667	20.9314	21.1236	21.1601	21.1507	21.5398	21.6643	21.5594	20.713
P38910	HSP10	10 kDa heat shock protein, mitochondrial	30.8259	30.763	30.7691	30.8638	30.7577	30.8107	30.8331	30.7117	30.5504	30.6018	30.5337	30.5141	30.2551	30.2895	30.2845	30.4801
P38911	FPR3	FK506-binding nuclear protein	28.9672	28.9322	28.9088	29.0243	28.8125	28.8469	28.8259	28.7692	28.5289	28.5834	28.5767	28.5406	28.1987	28.2349	28.2484	28.4365
P38912	TIF11	Eukaryotic translation initiation factor 1A	26.9884	26.9338	26.9454	27.1613	26.9766	27.0655	27.0072	26.9655	26.8666	26.8416	26.6837	26.7596	26.3724	26.4116	26.4697	26.7401
P38913	FAD1	FAD synthase	22.6226	21.478	21.3829	21.2159	21.085	21.1015	21.0646	22.6681	22.4193	22.1403	20.9562	21.1028	22.1851	22.3197	22.3437	22.838
P38915	SPT8	Transcription factor SPT8	24.3444	24.68	24.5786	24.4467	24.3403	24.7617	24.855	24.4928	24.5535	24.7284	24.6259	24.7112	24.272	24.5024	24.4482	24.469
P38920	MLH1	DNA mismatch repair protein MLH1	22.5705	23.082	23.0919	22.3613	22.9981	23.6614	23.4144	23.4256	23.6997	23.735	23.9748	24.0302	23.8844	23.9637	23.9144	23.6424
P38922	HRB1	Protein HRB1	25.9548	25.8719	25.8995	25.9753	25.9572	25.9973	25.9311	26.0464	26.1336	26.1463	25.9755	26.184	25.9514	25.9732	25.8653	26.1951
P38929	PMC1	Calcium-transporting ATPase 2	23.6653	24.1254	23.4924	23.2627	23.0124	23.7112	23.2311	22.7996	23.4947	23.3597	23.6156	23.2344	24.16	23.6305	23.8016	24.131
P38930	CKB2	Casein kinase II subunit beta'	23.8538	23.7061	23.7154	24.1417	24.1638	24.1501	24.1177	24.1411	23.8453	24.1382	24.2876	24.2227	24.024	23.9972	23.8265	23.9056
P38932	VPS45	Vacuolar protein sorting-associated protein 45	23.8261	23.9244	23.9305	23.7021	23.8412	24.0308	23.143	22.7166	23.8018	24.5266	23.855	24.2259	24.0256	23.7171	23.9433	24.1598
P38934	BFR1	Nuclear segregation protein BFR1	30.1823	30.1751	30.1892	30.2279	30.003	29.9823	29.9662	29.9382	29.7043	29.7154	29.617	29.663	29.2067	29.2183	29.2196	29.0074
P38956	SNF11	Transcription regulatory protein SNF11	20.7056	21.4474	21.3113	21.4248	22.3965	22.3433	22.0405	21.3888	21.7554	22.2729	22.2483	22.0256	21.0182	22.1988	21.5122	22.2082
P38959	VPS41	Vacuolar protein sorting-associated protein 41	22.7578	22.2043	21.6478	17.139	22.2672	21.8081	21.739	19.3983	22.5029	22.815	22.7804	22.0101	22.5177	22.2747	22.5593	22.9665
P38961	RRP8	25S rRNA (adenine(645)-N(1))-methyltransferase	20.9388	21.3095	21.1771	21.1644	21.6748	21.4356	21.4555	21.5391	21.4671	21.7253	21.9751	21.8442	21.2459	21.2962	21.454	21.0967
P38962	TVP23	Golgi apparatus membrane protein TVP23	23.3376	23.2707	23.2557	23.4048	23.0342	23.0562	23.1417	23.1987	23.3616	22.9262	23.2048	23.2156	23.1621	22.9862	23.0307	23.1101
P38966	YDR089W	Uncharacterized protein YDR089W	23.3294	23.5285	23.3796	22.6545	24.8322	24.6208	24.3965	24.5138	25.194	25.3592	25.2492	25.2456	25.0148	25.1407	25.343	24.9611
P38968	SEC31	Protein transport protein SEC31	29.0733	29.0086	29.0376	29.0866	29.0083	28.9849	29.0378	29.0301	29.546	29.5385	29.4897	29.5308	28.6713	28.6895	28.6655	28.7998
P38970	HAL5	Serine/threonine-protein kinase HAL5	24.0744	24.0818	24.0249	24.1828	23.827	23.9888	24.0939	24.0425	24.2176	24.1318	23.7784	23.9271	24.1398	24.0349	24.1606	24.0431
P38972	ADE6	Phosphoribosylformylglycinamidine synthase	30.1239	30.2294	30.134	30.2861	30.3884	30.3185	30.3099	30.34	30.7133	30.8305	30.7609	30.7174	30.4753	30.5322	30.5114	30.4635
P38985	SRP14	Signal recognition particle subunit SRP14	25.6738	25.5766	25.4733	25.7318	25.7028	25.6873	25.5448	25.6099	25.4213	25.5476	25.4454	25.5348	25.436	25.4985	25.5312	25.2024
P38986	ASP1	L-asparaginase 1	26.5915	26.4767	26.5369	26.5539	26.5153	26.431	26.4693	26.4897	26.0712	26.0992	26.1728	26.0359	26.0344	25.947	26.0533	25.9963
P38988	GGC1	Mitochondrial GTP/GDP carrier protein 1	28.7654	28.8577	28.7498	28.8796	29.5031	29.4546	29.4703	29.3454	30.3659	30.6602	30.5271	30.5291	29.6363	29.7273	29.6524	29.7105
P38989	SMC2	Structural maintenance of chromosomes protein 2	21.8987	19.4897	20.0176	19.9905	19.7367	19.0697	18.9773	19.5992	20.2798	21.7204	20.4402	20.312	19.9516	19.1374	19.5195	21.2594
P38993	FET3	Iron transport multicopper oxidase FET3	24.9243	25.3227	25.2495	25.0327	24.2223	24.4792	24.3156	24.4295	25.2725	24.871	25.1577	25.0803	24.6155	24.5631	24.6987	24.4186
P38996	NAB3	Nuclear polyadenylated RNA-binding protein 3	26.8761	26.8755	26.8625	26.8605	27.0016	27.0291	27.0147	26.965	26.9615	27.0685	27.0189	27.0305	27.0509	27.1854	27.0708	26.985
P38998	LYS1	Saccharopine dehydrogenase [NAD(+), L-lysine-forming]	28.9184	29.1807	29.1477	29.3153	29.244	29.373	29.3137	29.3184	29.8379	29.8351	29.8233	29.8523	29.8654	30.0989	30.0992	30.042
P38999	LYS9	Saccharopine dehydrogenase [NADP(+), L-glutamate-forming]	31.974	31.9628	31.9589	32.064	32.0385	32.0246	32.0219	31.9504	31.8506	31.8697	31.8308	31.869	31.3818	31.4057	31.4154	31.5173
P39002	FAA3	Long-chain-fatty-acid--CoA ligase 3	19.4146	21.0785	19.9549	19.311	20.5072	23.8124	21.861	19.6594	23.3238	21.9093	23.1032	22.7917	23.0516	22.7627	23.046	24.3736
P39004			28.2187	28.2025	28.2129	27.9461	28.4704	28.4255	28.4546	27.3906	27.5465	27.5241	28.3186	26.8298	28.2844	28.1392	28.2894	26.9525
P39005	KRE9	Cell wall synthesis protein KRE9	23.1719	22.7931	22.9522	23.0374	22.7622	22.5893	22.5769	22.7677	22.3264	22.0483	21.8804	21.9709	21.9805	21.2492	21.7667	21.9435
P39006	PSD1	Phosphatidylserine decarboxylase proenzyme 1, mitochondrial	26.724	26.5572	26.2749	26.4689	25.9087	26.0548	25.888	25.3766	25.5679	24.503	24.9152	25.6165	26.3788	26.372	26.4141	26.1681
P39007	STT3	Dolichyl-diphosphooligosaccharide--protein glycosyltransferase subunit STT3	24.2103	24.0362	24.1804	24.0518	24.0928	23.8288	23.9851	24.0502	24.6483	24.2219	24.3828	24.3975	24.5357	24.3494	24.5918	23.4901
P39008	POP2	Poly(A) ribonuclease POP2	25.2679	25.1665	25.1013	25.2922	25.1845	25.172	25.2461	25.1561	25.3759	25.4407	25.4528	25.4684	25.3956	25.4081	25.4745	25.4679
P39010	AKR1	Palmitoyltransferase AKR1	24.4281	24.646	24.4227	24.6481	24.6423	24.5325	24.5695	24.5502	24.8492	24.9589	24.8681	24.9482	24.4551	24.4304	24.3087	24.1047
P39011	BEM4	Bud emergence protein 4	23.5722	24.2674	24.1658	24.0635	24.2951	24.2446	24.1724	24.1856	24.1922	24.4631	24.4341	24.3596	24.3864	24.5245	24.3982	23.672
P39012	GAA1	GPI transamidase component GAA1	22.5777	23.4214	23.2826	22.9905	22.2597	22.838	22.7051	22.5763	23.3441	23.218	23.657	23.2855	23.7753	23.6067	23.8896	23.8156
P39013	END3	Actin cytoskeleton-regulatory complex protein END3	26.2435	26.076	26.1037	26.2194	26.1613	26.1334	26.1844	26.1662	25.9788	26.2275	26.1705	26.0575	25.9945	26.0398	26.0112	25.8976
P39015	STM1	Suppressor protein STM1	29.1731	29.2617	29.2841	29.4986	29.2725	29.308	29.3041	29.3103	29.2472	29.171	29.1275	29.1599	28.3142	28.3358	28.4007	28.5325
P39076	CCT2	T-complex protein 1 subunit beta	29.0758	29.0674	29.0939	29.1726	29.0664	29.0581	29.047	29.0837	28.7456	28.7845	28.7169	28.7693	28.5665	28.6104	28.5985	28.745
P39077	CCT3	T-complex protein 1 subunit gamma	29.1086	29.0525	29.0151	29.1538	29.0803	29.1598	29.1181	29.0834	28.8623	28.9636	28.9124	28.918	28.7106	28.7886	28.7944	29.0165
P39078	CCT4	T-complex protein 1 subunit delta	27.8009	27.8047	27.8038	27.8502	27.8316	27.8737	27.8708	27.8687	27.7902	27.7578	27.7555	27.7167	27.7237	27.7295	27.7575	27.8077
P39079	CCT6	T-complex protein 1 subunit zeta	26.7489	27.0409	26.9554	27.0025	27.2141	27.0886	27.1549	27.1611	27.0985	27.2237	27.2582	27.2379	27.223	27.1318	27.3101	27.212
P39081	PCF11	Protein PCF11	25.6923	25.5203	25.5746	25.6292	25.8134	25.7618	25.6442	25.7231	25.3827	25.2155	25.4257	25.6191	25.3183	25.2971	25.3637	25.2048
P39083	RGA1	Rho-type GTPase-activating protein 1	21.3962	21.6083	21.8868	21.9755	21.3457	21.3786	21.2585	21.646	21.1006	21.0238	21.53	21.8834	21.3308	21.3138	21.4854	19.8715
P39101	CAJ1	Protein CAJ1	27.7655	27.8219	27.7532	27.8105	27.7139	27.6873	27.6453	27.6593	27.417	27.4728	27.4509	27.5384	27.9001	27.9445	27.9106	27.9878
P39102	XDJ1	DnaJ protein homolog XDJ1	23.8044	23.9905	24.5012	24.4746	24.2395	23.7783	24.0599	24.1956	24.5393	24.1052	24.2918	24.5309	24.0013	23.9895	23.5692	23.7464
P39104	PIK1	Phosphatidylinositol 4-kinase PIK1	24.5927	24.4753	24.8869	24.5399	24.6744	24.5667	24.761	24.747	25.4526	25.2627	25.2864	25.3164	24.586	25.3524	24.5384	24.6798
P39105	PLB1	Lysophospholipase 1	27.203	27.2814	27.2842	27.2721	27.117	27.0309	27.0454	27.115	27.1285	27.1948	27.1337	27.1084	26.5127	26.5759	26.4551	26.158
P39106	MNN1	Alpha-1,3-mannosyltransferase MNN1	21.0691	19.7747	20.7	21.1831	21.3693	20.6723	20.6491	19.4392	21.6493	21.7875	21.7045	21.6121	22.4886	22.6252	22.8427	21.9596
P39107	MNN9	Mannan polymerase complexes subunit MNN9	26.8007	26.7301	26.8095	26.7966	26.7674	26.7312	26.7157	26.7423	26.6004	26.6514	26.5712	26.5749	26.3226	26.2971	26.3561	26.5448
P39109	YCF1	Metal resistance protein YCF1	27.3571	27.2586	27.1295	27.1618	27.0603	27.107	27.163	27.1436	27.205	27.2313	27.175	27.2183	27.1221	26.9882	27.0994	27.0888
P39111	VMA7	V-type proton ATPase subunit F	26.9829	27.0455	26.9596	26.8826	27.1969	27.2189	27.1733	27.0523	26.8689	27.0302	27.0407	27.033	26.778	26.7933	26.7212	26.8218
P39517	DHH1	ATP-dependent RNA helicase DHH1	27.9387	27.8462	27.8513	27.8801	28.0055	27.9487	28.0113	27.9808	28.1997	28.1879	28.2185	28.2401	28.1054	28.037	28.1303	28.2432
P39518	FAA2	Long-chain-fatty-acid--CoA ligase 2	25.2856	24.9812	25.0211	25.165	24.833	24.9229	25.0431	24.467	23.7704	23.9228	23.9833	23.5272	23.7885	20.379	23.9887	24.1892
P39520	IFH1	Protein IFH1	24.2304	24.3526	24.4438	24.4837	24.2756	24.3667	24.0804	24.5605	24.1974	23.9088	24.0117	24.1397	23.8741	24.1461	23.8068	24.2952
P39522	ILV3	Dihydroxy-acid dehydratase, mitochondrial	30.2857	30.4047	30.3078	30.4674	30.629	30.6185	30.6964	30.6655	30.9416	30.8293	30.8206	31.0055	30.8863	31.1161	30.9227	30.9842
P39523	YMR124W	Uncharacterized protein YMR124W	26.1575	26.1256	26.128	26.2756	26.0367	26.0094	26.0415	26.0882	26.4243	26.3909	26.2831	26.3576	25.764	25.681	25.7154	25.7856
P39524	DRS2	Probable phospholipid-transporting ATPase DRS2	23.8171	24.4652	24.3859	24.0482	23.9789	24.0939	24.2656	24.5622	23.9122	23.8413	24.1502	24.0845	23.7449	24.1936	23.9647	22.738
P39525	CEM1	3-oxoacyl-[acyl-carrier-protein] synthase homolog	25.5929	25.5204	25.4458	25.5888	25.5473	25.6167	25.6282	25.5346	25.7881	25.6648	25.6773	25.7848	26.341	26.3104	26.3307	26.6338
P39526	LAA1	AP-1 accessory protein LAA1	19.1342	18.1576	21.4778	17.3078	21.2274	18.9745	19.0528	18.3762	22.17	20.6663	22.076	21.8691	22.5977	22.5116	22.9147	21.5293
P39531	RCY1	Recyclin-1	24.0752	23.809	24.194	23.9793	24.2497	24.2107	24.233	23.9927	23.88	24.2083	24.2185	24.0021	23.967	23.9511	24.0977	24.2082
P39533	ACO2	Homocitrate dehydratase, mitochondrial	29.8724	29.9723	29.9362	30.1605	30.0828	30.0528	30.0538	30.0574	30.2452	30.3446	30.2927	30.3475	30.1795	30.2394	30.2386	30.2423
P39535	PHO90	Low-affinity phosphate transporter PHO90	20.7762	21.2217	20.6781	21.0931	21.3417	21.2906	21.1864	20.507	22.2179	22.165	22.2579	21.6966	21.9613	21.0903	20.9875	21.3468
P39538	UBP12	Ubiquitin carboxyl-terminal hydrolase 12	23.2096	22.8232	23.2144	22.8741	22.5984	22.9256	22.7402	22.4193	21.3264	22.8356	22.9346	22.8834	22.7251	22.6252	22.7278	22.608
P39540	ELO1	Elongation of fatty acids protein 1	22.1886	22.1594	22.2132	22.4025	23.2005	21.5433	21.5979	22.0114	23.9907	23.3961	23.6903	23.5671	22.9829	24.0026	24.2648	23.9345
P39543	SOP4	Protein SOP4	23.7192	24.3836	24.4701	24.5285	23.7192	24.5312	24.3948	24.5593	24.3647	24.4497	24.4328	24.4799	22.6171	23.2492	23.3335	23.3525
P39547	UIP3	ULP1-interacting protein 3	22.8327	23.0298	22.8627	22.4704	22.9789	21.7936	22.8925	22.8283	23.4033	22.0394	23.5459	23.4389	22.9491	23.3042	23.0483	21.8071
P39548	YAR028W	DUP240 protein YAR028W	21.5495	22.0215	21.8008	21.7816	21.2735	21.7298	21.2746	21.2812	21.5743	21.7474	21.9013	21.8481	21.0871	21.0009	21.125	20.4646
P39551	PRM9	Pheromone-regulated membrane protein 9	22.3185	22.339	23.1785	22.2908	23.2191	22.8067	22.125	23.205	23.5104	23.739	23.6881	23.6944	22.3457	23.2502	22.2699	22.0022
P39676	YHB1	Flavohemoprotein	29.0749	29.2587	29.1317	29.2015	28.3795	28.3268	28.2709	28.0951	29.2781	29.5147	29.3673	29.2937	29.1132	29.2708	29.1874	29.0223
P39677	MEF2	Ribosome-releasing factor 2, mitochondrial	20.9882	18.9336	19.9924	17.8948	19.5284	21.4468	20.1331	19.0602	20.8752	19.348	20.3712	21.5157	21.234	21.4659	19.0214	21.2204
P39678	MBP1	Transcription factor MBP1	23.5578	23.2155	23.3917	23.3913	23.4097	23.5231	23.4347	23.2516	23.5332	23.2963	23.2687	23.8072	23.3196	23.3721	23.2791	23.5773
P39682	PRP39	Pre-mRNA-processing factor 39	18.3956	19.9812	19.4394	19.0102	19.8306	19.6468	19.8551	20.3096	20.9499	21.1403	21.4272	21.8467	20.9714	20.2382	19.4158	20.4741
P39683	NPT1	Nicotinate phosphoribosyltransferase	28.2951	28.5217	28.3798	28.4202	28.4276	28.3875	28.3695	28.3302	28.4226	28.5045	28.5027	28.4566	28.2025	27.9459	28.1172	28.2637
P39685	POM152	Nucleoporin POM152	24.0195	24.1326	23.8066	24.0695	23.8412	23.8274	23.8653	23.8044	24.4432	24.4414	24.3904	24.0924	24.342	24.2008	24.3421	24.2347
P39692	MET10	Sulfite reductase [NADPH] flavoprotein component	26.7029	26.8759	26.6108	25.9096	26.943	26.9404	26.9696	27.9495	27.9897	27.8912	27.6381	28.0781	28.4353	28.4835	28.3871	28.3144
P39702	VPS8	Vacuolar protein sorting-associated protein 8	20.9902	19.0639	21.4224	21.0092	19.3228	19.3853	19.3572	19.2648	20.5163	20.6762	19.8829	19.873	19.8506	20.0985	19.9277	19.1331
P39704	ERP2	Protein ERP2	25.417	25.2951	25.322	25.267	25.1238	25.0683	25.0715	24.907	24.8024	24.7107	24.7662	24.6444	24.1002	24.1475	24.2848	24.4122
P39705	NUP60	Nucleoporin NUP60	26.6905	26.5183	26.5851	26.7063	26.5704	26.5792	26.6978	26.5811	26.3678	26.3501	26.3037	26.3588	26.0763	26.1987	26.1702	26.3441
P39708	GDH3	NADP-specific glutamate dehydrogenase 2	22.4898	21.3514	21.7798	22.5913	24.3257	24.7904	24.7025	24.7206	26.6772	26.7749	26.6524	26.7676	25.9132	25.8479	25.8911	26.3281
P39713	BDH2	Probable diacetyl reductase [(R)-acetoin forming] 2	22.8519	22.5944	22.4099	21.1523	23.4603	23.3111	23.2602	22.8451	22.6143	22.7499	23.2018	22.7485	23.8682	23.8965	23.9535	23.5871
P39714	BDH1	(R,R)-butanediol dehydrogenase	26.3497	25.686	25.6903	26.3474	26.3555	26.7292	26.8738	26.7583	27.491	27.5435	27.5982	27.6646	27.7869	27.7489	27.7563	27.6103
P39715	ECM1	Shuttling pre-60S factor ECM1	23.9098	23.8157	23.8546	23.9942	23.7006	23.7028	23.7002	23.6153	23.4508	23.2268	23.3405	23.3596	23.0436	22.9662	23.0761	22.5265
P39718	PEX22	Peroxisome assembly protein 22	23.551	23.6031	23.5391	23.5125	23.67	23.7486	23.7019	23.6743	23.6476	23.5808	23.571	23.6252	23.234	23.2511	22.7567	22.608
P39721	AIM2	Protein AIM2	25.6714	25.8485	25.7565	25.4439	25.8939	25.9971	26.1057	25.6398	26.344	26.224	26.2594	26.3573	25.9342	26.0479	25.9358	26.2093
P39723	SPC72	Spindle pole component SPC72	20.8651	20.3962	20.4471	20.5474	20.3176	20.1614	20.5592	20.8768	20.3715	21.8033	21.6404	20.6789	20.0819	20.1227	19.9579	20.9523
P39724	BOL3	BolA-like protein 3	23.0325	22.8845	23.0205	23.073	22.8559	22.892	22.8522	22.7524	22.7667	22.9286	22.8371	22.8402	22.3805	22.5557	22.468	21.8508
P39726	GCV3	Glycine cleavage system H protein, mitochondrial	29.054	28.962	28.9213	29.0527	29.3773	29.3674	29.3789	29.3503	29.4848	29.5259	29.4561	29.6108	29.2665	29.3295	29.2899	29.297
P39727	ERV46	ER-derived vesicles protein ERV46	24.77	25.1574	25.1037	25.0754	25.1016	25.0477	25.097	25.1018	25.011	25.1421	25.0689	25.1474	24.8052	24.9845	24.9501	24.8434
P39729	RBG1	Ribosome-interacting GTPase 1	25.6387	25.543	25.6072	25.7496	25.7594	25.8265	25.7771	25.832	25.7172	25.7448	25.7249	25.6961	25.7807	25.7323	25.7704	25.9819
P39730	FUN12	Eukaryotic translation initiation factor 5B	26.588	26.7911	26.7284	26.8589	26.9141	26.9384	26.9796	26.9876	27.3346	27.2551	27.3575	27.2379	27.4061	27.3666	27.4569	27.1246
P39735	SAW1	Single-strand annealing weakened protein 1	21.2989	21.4279	21.3066	21.3524	21.3095	21.3902	21.4206	21.4063	21.4344	21.4722	21.4169	21.5582	21.3568	21.4188	21.468	21.6672
P39742	SEC72	Translocation protein SEC72	27.4225	27.3357	27.3745	27.4159	27.141	27.2368	27.1702	27.1237	26.9342	26.8716	26.9157	27.0557	26.8316	26.7994	26.8635	27.2455
P39743	RVS167	Reduced viability upon starvation protein 167	27.339	27.333	27.2289	27.2393	27.412	27.3335	27.3229	27.2696	27.5614	27.5975	27.5491	27.5419	26.9476	27.0108	26.9347	26.6861
P39744	NOC2	Nucleolar complex protein 2	25.7823	25.9786	25.9808	26.1907	25.9592	26.0493	26.0188	26.0851	26.0307	26.2672	26.3649	26.2163	25.8345	25.9883	25.9782	25.585
P39923	NPR2	Nitrogen permease regulator 2	20.26	20.5163	21.8797	18.5753	20.49	20.3239	22.0231	20.8668	21.9803	22.1932	22.4169	20.2635	23.047	23.2083	22.9923	22.9478
P39925	AFG3	Mitochondrial respiratory chain complexes assembly protein AFG3	24.2162	24.3063	24.3664	24.1105	24.4259	24.5725	24.4201	24.3945	24.599	24.7159	24.5956	24.9058	25.1169	25.1056	25.119	25.0489
P39926	SSO2	Protein SSO2	26.4667	26.3882	26.3129	26.3817	26.3057	26.3872	26.4514	26.2921	26.2542	26.2564	26.1562	26.2808	26.0718	26.1936	26.088	26.4993
P39927	PTI1	Protein PTI1	25.0282	25.6939	25.5776	25.783	25.6416	25.5791	25.6023	25.4209	25.3581	25.4472	25.3233	25.4338	25.1822	25.4036	25.2287	25.3628
P39929	SNF7	Vacuolar-sorting protein SNF7	25.9927	25.8986	25.9043	26.0072	26.0581	25.9875	25.9645	25.7663	25.8389	25.9372	25.6852	25.8147	25.7932	25.7176	25.5843	25.8291
P39931	SSP120	Protein SSP120	27.1759	26.919	27.0104	27.0622	26.9255	26.8731	26.8831	26.9286	26.8365	26.6563	26.6598	26.6548	26.5783	26.3206	26.4935	26.8218
P39935	TIF4631	Eukaryotic initiation factor 4F subunit p150	28.1855	28.079	28.119	28.3146	28.2362	28.2248	28.2183	28.1397	27.8936	27.9157	27.9637	27.9519	27.6389	27.6276	27.6683	27.7321
P39936	TIF4632	Eukaryotic initiation factor 4F subunit p130	26.5589	26.3778	26.5998	26.608	26.7204	26.6546	26.7118	26.6852	26.4175	26.3454	26.3539	26.462	26.0251	26.0146	26.1202	25.5355
P39938	RPS26A	40S ribosomal protein S26-A	30.4798	30.5401	30.4667	30.646	30.7045	30.6008	30.6222	30.6561	30.7406	30.8129	30.6204	30.8272	30.0269	30.0252	30.0556	30.0378
P39940	RSP5	E3 ubiquitin-protein ligase RSP5	27.5301	27.6522	27.5809	27.658	27.4757	27.5904	27.6088	27.6015	27.6827	27.6484	27.5575	27.6859	28.0836	28.1556	28.234	28.3232
P39945	AST2	Protein AST2	22.6074	22.648	22.37	23.1306	22.7652	22.5965	21.2696	22.232	23.1134	23.3231	23.1782	23.5389	23.9393	24.028	23.8543	23.3609
P39953	YEA6	Mitochondrial nicotinamide adenine dinucleotide transporter 2	21.3577	19.5376	20.9256	18.6946	19.0855	19.4331	20.5285	20.7185	18.7103	21.1068	20.2287	21.509	22.9016	23.1415	23.1719	21.5515
P39954	SAH1	Adenosylhomocysteinase	30.7567	30.8418	30.8306	30.7794	30.3847	30.3602	30.399	30.3901	30.8014	30.6798	30.7513	30.8419	31.4188	31.3419	31.465	31.3689
P39955	SAP1	Protein SAP1	23.2224	23.4392	22.9309	23.0563	23.1074	23.2852	23.2873	23.0246	23.4402	23.4623	23.4525	23.2767	24.3184	24.2524	24.4552	24.4978
P39956	RPH1	DNA damage-responsive transcriptional repressor RPH1	23.5549	23.622	22.7534	23.1444	23.7682	23.8507	23.842	23.5171	23.5943	23.8026	24.0001	23.7392	24.6901	24.6851	24.563	24.5337
P39958	GDI1	Rab GDP-dissociation inhibitor	28.1239	28.3188	28.2762	28.2641	28.3448	28.3515	28.3411	28.2614	28.5047	28.5724	28.5359	28.4685	28.7581	28.8236	28.8167	28.8126
P39960	BEM2	GTPase-activating protein BEM2/IPL2	26.2749	26.4557	26.4968	26.5848	26.6075	26.616	26.6059	26.5521	26.6964	26.6135	26.6434	26.7111	27.171	27.1451	27.2085	26.8955
P39962	YCK3	Casein kinase I homolog 3	23.9062	24.3237	24.2543	24.3156	24.4259	24.3624	24.4058	24.6701	24.4895	25.1429	24.6182	24.7943	25.3076	25.2728	25.0898	24.4625
P39965	AIM10	Probable proline--tRNA ligase, mitochondrial	23.1988	24.1926	24.0102	23.967	24.3161	24.0056	24.2127	23.6561	24.293	24.3088	24.272	24.0721	24.4751	24.5549	24.4645	23.0187
P39966	PTC2	Protein phosphatase 2C homolog 2	27.253	27.1206	27.1576	27.2401	27.2767	27.2943	27.2161	27.275	27.2343	27.206	27.1923	27.2483	27.6766	27.6901	27.6959	27.8615
P39968	VAC8	Vacuolar protein 8	28.275	28.2836	28.2761	28.2841	28.4104	28.425	28.4092	28.3913	28.3802	28.3524	28.3713	28.4469	28.9346	28.9642	28.9621	29.0777
P39969	BOI2	Protein BOI2	24.7246	24.8141	24.8085	24.7434	24.4843	24.6688	24.6499	24.6638	24.5253	24.5443	24.6919	24.8921	24.9622	25.1559	25.0739	24.6731
P39974	YEL073C	Uncharacterized protein YEL073C	24.824	24.6898	24.6333	24.72	23.5647	23.4923	23.4028	23.6661	22.3365	22.4523	22.1559	22.3798	24.1193	24.0189	23.9579	24.2105
P39975	RMD6	Sporulation protein RMD6	20.454	22.297	19.631	19.6956	20.5826	20.2231	20.0608	20.4491	21.1073	20.1236	21.0439	20.873	22.0436	21.1386	22.1201	22.366
P39976	DLD3	D-2-hydroxyglutarate--pyruvate transhydrogenase DLD3	30.6228	30.6197	30.6085	30.7598	29.7372	29.816	29.821	29.8633	29.4493	29.5069	29.4974	29.4047	30.3751	30.4253	30.4696	30.6117
P39979	HPA3	D-amino-acid N-acetyltransferase HPA3	26.1186	26.1824	26.1482	25.9884	26.1975	26.6568	26.3568	26.5136	27.4138	27.3681	27.4051	27.4164	26.969	27.0093	26.7747	27.0974
P39984	HAT2	Histone acetyltransferase type B subunit 2	25.636	25.904	25.8959	25.8218	25.8534	26.0844	26.0231	25.8778	25.7636	25.754	25.922	25.881	25.9952	26.1769	26.2216	26.1467
P39985	POL5	DNA polymerase V	24.2856	24.6395	24.5487	24.9116	24.8725	24.4604	24.4755	24.4513	24.9152	25.1455	25.027	24.8138	25.0592	25.1409	24.8927	25.2631
P39986	SPF1	Manganese-transporting ATPase 1	25.6666	25.3496	25.5	25.5226	24.848	24.7355	24.6237	24.7279	26.2964	25.6482	25.9936	26.0109	27.0548	26.7648	26.9464	26.6878
P39988	BUD16	Putative pyridoxal kinase BUD16	22.9334	19.6048	22.7426	22.8725	20.3846	22.2845	22.4336	22.7454	23.0305	23.214	23.0043	22.8364	23.1736	23.4317	23.3103	23.1608
P39990	SNU13	13 kDa ribonucleoprotein-associated protein	27.9819	27.8647	27.9251	28.0437	28.065	28.0863	28.0649	27.9288	27.8227	27.9137	27.954	27.8651	27.754	27.8112	27.7118	28.2241
P39993	GEA2	ARF guanine-nucleotide exchange factor 2	24.8334	25.1232	24.5308	24.8542	25.2005	25.3053	24.9578	24.9853	25.4786	25.387	25.4236	25.5588	25.97	25.8913	25.9646	26.0172
P39996	GTT3	Glutathione transferase 3	22.5961	22.6808	23.825	23.4778	22.6021	23.7915	22.4727	23.4063	23.9071	23.7273	23.8183	23.5	24.048	24.2997	24.1828	21.8824
P39998	EDC3	Enhancer of mRNA-decapping protein 3	24.9212	24.7213	24.728	24.8368	24.8042	24.7406	24.853	24.9386	24.8631	24.7941	24.8842	24.8815	25.7388	25.6669	25.7909	25.8217
P40002	MIT1	Transcriptional regulator MIT1	23.0626	23.0037	23.1771	23.5524	23.0623	23.2531	23.4333	23.0341	23.2275	23.1215	22.9645	23.0441	22.9805	22.9105	23.0236	23.5948
P40005	GIM4	Prefoldin subunit 2	25.1558	25.2384	25.1956	25.2974	25.0686	25.1097	25.0979	25.1388	24.9135	25.0392	24.9133	24.8853	24.9111	24.9584	24.9539	25.3062
P40006	IRC22	Increased recombination centers protein 22	26.1141	26.4262	26.4773	26.3167	26.4452	26.3834	26.4251	26.3032	26.3049	26.3213	26.2187	26.1606	25.6883	25.7982	25.8727	23.3727
P40007	NOP16	Nucleolar protein 16	23.6894	24.7785	24.8275	24.8384	24.8473	24.8945	24.9761	24.6868	24.6678	24.7117	24.6945	24.6479	24.3616	24.5038	24.7554	23.9465
P40008	FMP52	Protein FMP52, mitochondrial	26.7714	26.7588	26.776	26.8118	26.5914	26.693	26.6504	26.8176	27.1548	27.1356	27.2341	27.2623	27.1852	27.2669	27.2857	27.397
P40010	NUG1	Nuclear GTP-binding protein NUG1	27.6121	27.5983	27.6987	27.865	27.5518	27.626	27.639	27.677	27.5712	27.5875	27.6137	27.5121	27.6937	27.7162	27.7427	27.8292
P40011	YER010C	4-hydroxy-4-methyl-2-oxoglutarate aldolase	24.8476	24.6663	24.9856	25.0567	24.773	24.3586	24.9129	24.7378	25.2404	24.9115	24.9024	25.1759	25.2904	25.3061	25.4741	25.7211
P40012	HEM14	Protoporphyrinogen oxidase	25.9457	26.1497	26.0069	25.8948	26.0331	25.9797	26.0832	25.9597	25.6866	25.9688	25.6569	25.8359	26.1482	26.3897	26.3603	26.2486
P40013	BIM1	Protein BIM1	21.6186	21.5154	21.4897	21.6377	21.5036	21.4833	21.5046	21.503	21.3161	21.4754	21.3995	21.4265	22.0595	22.0862	22.0236	21.901
P40014	SPC25	Kinetochore protein SPC25	21.8423	22.7261	22.5811	22.1511	22.5766	22.7493	22.7527	22.3778	22.8074	22.7322	22.5316	22.0372	22.7491	22.8244	22.7146	23.3688
P40016	RPN3	26S proteasome regulatory subunit RPN3	24.4629	24.9998	25.0068	24.8897	24.8709	25.0265	24.9021	24.8252	25.2534	25.0226	25.1455	25.2275	25.7215	25.707	25.7113	25.2358
P40017	YAT2	Carnitine O-acetyltransferase YAT2	23.5708	23.6931	22.9771	23.498	22.8019	21.7672	22.2386	22.0761	21.7839	22.8568	23.0502	23.4375	25.4358	25.5919	25.4003	25.3363
P40018	SMB1	Small nuclear ribonucleoprotein-associated protein B	23.5777	23.4406	23.1429	23.5311	23.2879	23.5809	23.4058	23.2371	24.5815	23.4113	24.4759	24.0451	24.5822	24.0877	24.6415	24.3412
P40019	CHZ1	Histone H2A.Z-specific chaperone CHZ1	24.6881	24.5177	24.5437	24.5161	24.6432	24.6076	24.5857	24.4907	24.4443	24.4047	24.311	24.4649	24.8591	24.8194	24.8073	24.8199
P40021	ZRG8	Zinc-regulated protein 8	19.5417	19.3566	19.362	19.6633	19.5423	19.5259	19.5263	19.43	18.4865	18.7888	18.7141	18.3959	19.4286	19.4888	19.4362	18.9731
P40022	YER034W	Uncharacterized protein YER034W	24.3021	24.2879	24.3143	24.2862	24.0448	24.0238	24.0515	23.8075	23.6235	23.8384	23.6717	23.6318	24.505	24.5472	24.5869	24.3277
P40024	ARB1	ABC transporter ATP-binding protein ARB1	27.763	27.7306	27.7568	27.7814	27.8444	27.8221	27.8423	27.8458	27.8791	27.8766	27.9288	27.9766	28.6494	28.6741	28.7252	28.6328
P40029	MXR1	Peptide methionine sulfoxide reductase	26.7594	27.0004	26.7171	26.6525	27.0744	27.1774	27.1679	27.1221	26.6255	26.8547	26.6789	26.7674	27.5643	27.8978	27.7296	27.3801
P40030	ERG28	Ergosterol biosynthetic protein 28	23.2375	23.1711	23.2643	23.292	23.0005	22.9203	22.8213	23.0143	23.8274	23.4142	23.6348	23.6421	24.5876	24.2054	24.3899	24.0613
P40031	SPO73	Sporulation-specific protein 73	19.9216	20.7992	21.4939	21.1023	21.9504	19.2007	21.8228	21.749	21.6122	21.9286	22.0573	21.9636	21.5003	20.2233	20.2043	21.8054
P40032	TPA1	Prolyl 3,4-dihydroxylase TPA1	26.6124	26.865	26.8797	26.9346	26.8541	26.8223	26.8554	26.7834	27.1061	27.1908	27.1683	27.1529	27.1956	27.2567	27.2389	27.0653
P40033	RSM18	37S ribosomal protein RSM18, mitochondrial	23.4451	22.8187	23.194	23.2009	23.9419	23.8653	23.5769	23.7369	22.6655	22.6399	22.56	22.4476	24.1552	24.065	24.1234	23.4756
P40035	PIC2	Mitochondrial phosphate carrier protein 2	22.9883	20.6993	23.2388	23.1697	23.0726	23.0206	23.1489	23.1161	22.8783	20.0193	23.0179	21.3353	24.6263	24.346	24.5821	24.0913
P40036	GIP2	GLC7-interacting protein 2	20.87	20.1978	20.2055	19.4076	20.2171	20.2822	20.2978	18.8119	21.0694	20.8189	19.5307	20.3721	20.2694	18.9419	20.529	18.8468
P40037	HMF1	Protein HMF1	28.2522	28.1012	28.1965	28.3146	28.1405	28.2428	28.2417	28.2619	28.319	28.2956	28.2827	28.3479	28.3936	28.3796	28.3863	28.5357
P40038	PCL6	PHO85 cyclin-6	22.9864	22.9433	23.2106	23.0842	23.3297	23.3353	23.1512	23.1515	23.1301	23.2861	23.2695	22.8885	23.8519	23.817	23.9454	23.9071
P40040	THO1	Protein THO1	27.6253	27.5257	27.5289	27.5566	27.5347	27.4804	27.5132	27.4825	27.4682	27.357	27.2784	27.4192	27.7557	27.7391	27.7768	28.0193
P40043	RGI1	Respiratory growth induced protein 1	23.4923	23.3443	23.2308	23.2264	24.091	23.9234	23.9918	24.0515	22.8559	23.0001	22.9582	23.1472	25.4795	25.5546	25.455	24.9599
P40045	TDA2	Topoisomerase I damage affected protein 2	23.6682	23.5533	24.0192	23.7677	23.4173	23.7983	23.7015	23.919	23.8019	22.5896	23.7018	23.5789	23.779	24.0841	24.0942	24.7206
P40046	VTC1	Vacuolar transporter chaperone 1	23.7379	23.8923	23.839	23.7155	23.5125	23.6951	23.499	23.9694	24.2961	23.9677	24.0978	24.4816	25.1655	25.0828	25.2833	25.5089
P40047	ALD5	Aldehyde dehydrogenase 5, mitochondrial	28.5598	28.6679	28.6001	28.7092	29.1103	29.1184	29.1361	29.11	29.1779	29.2636	29.2078	29.3742	30.3019	30.4384	30.273	30.3322
P40051	ICP55	Intermediate cleaving peptidase 55	22.9351	22.9826	22.035	21.6339	23.3456	23.3551	23.0491	22.4989	20.5003	23.2908	22.9093	23.4989	23.8046	24.2561	23.3451	23.0306
P40052	YER079W	Uncharacterized protein YER079W	25.7024	25.5285	25.5223	25.5484	25.5943	25.6124	25.6656	25.5977	25.3312	25.3856	25.3113	25.4648	26.1191	26.1389	26.0989	26.2731
P40053	AIM9	Altered inheritance of mitochondria protein 9, mitochondrial	28.3383	28.3118	28.2365	28.2087	28.3305	28.332	28.3788	28.2723	28.2331	28.1596	28.1572	28.2284	28.8262	28.8357	28.7615	28.9924
P40054	SER3	D-3-phosphoglycerate dehydrogenase 1	28.3396	28.3082	28.3589	28.5322	27.9069	27.8777	27.9507	27.9146	28.2037	28.1089	28.1502	28.1254	28.1017	28.0933	28.1649	28.178
P40055	UTP7	U3 small nucleolar RNA-associated protein 7	23.6681	23.8329	23.6763	23.6789	23.5001	23.7968	23.7499	23.506	24.0463	23.8685	24.0778	24.0343	23.9078	24.1699	23.9709	23.955
P40056	GET2	Golgi to ER traffic protein 2	22.9243	23.0076	22.8836	22.8677	22.7473	22.6786	22.7259	22.9502	23.0067	23.0159	22.8123	22.8717	22.9145	22.7666	22.8747	23.3114
P40060	IES5	Ino eighty subunit 5	23.1426	23.0602	23.0321	23.0828	23.1795	23.0018	22.9804	23.4031	22.7305	22.8318	23.1371	22.9228	22.6063	22.8778	22.9277	22.8603
P40064	NUP157	Nucleoporin NUP157	21.1581	23.0024	20.549	19.6273	21.3592	22.7083	21.369	22.3778	23.8594	23.6645	24.372	23.442	24.7868	24.7144	24.7148	23.8446
P40066	GLE2	Nucleoporin GLE2	23.8964	24.3531	24.3796	24.3456	24.5083	24.0576	24.3243	24.4109	24.3595	24.4683	24.5296	24.5404	24.6034	24.8097	24.779	24.8126
P40069	KAP123	Importin subunit beta-4	29.7987	29.9373	29.9025	30.0102	30.1028	30.0912	30.0407	30.0774	30.239	30.3607	30.253	30.1783	29.8138	29.8824	29.8573	29.931
P40070	LSM4	U6 snRNA-associated Sm-like protein LSm4	26.9751	26.9975	26.9686	27.0411	26.9462	26.9484	26.9643	26.917	26.763	26.9688	26.8979	26.8545	26.9509	26.9742	26.9247	26.7794
P40075	SCS2	Vesicle-associated membrane protein-associated protein SCS2	29.0787	28.9869	28.9763	29.0386	29.0208	29.113	29.0525	29.0055	28.9768	28.9561	28.9154	28.9445	29.2607	29.2781	29.2584	29.4214
P40078	NSA2	Ribosome biogenesis protein NSA2	21.3376	22.0917	23.1562	22.6863	22.9814	22.9764	22.7636	22.8387	23.0991	22.8228	22.9502	23.1073	22.3531	22.8305	22.8865	20.8761
P40079	LCP5	U3 small nucleolar ribonucleoprotein protein LCP5	24.5097	24.3603	24.5772	24.7082	24.3876	24.6374	24.556	24.3842	24.6119	25.0459	25.0807	24.206	24.0674	23.9878	23.978	24.4741
P40080	VFA1	VPS4-associated protein 1	23.028	23.2719	23.3833	23.1315	22.6245	22.9095	23.8803	24.7355	23.7062	23.299	23.7795	23.3001	23.9184	23.7269	23.7684	23.6115
P40081	YER134C	Putative magnesium-dependent phosphatase YER134C	26.4013	26.3276	26.2293	26.4173	26.1519	26.2806	25.9858	26.2477	26.1403	26.0316	25.9523	25.962	26.4273	26.5268	26.5188	26.6142
P40083	YER137C	Uncharacterized protein YEL137C	20.7906	21.0889	20.7884	21.1727	20.5698	20.8584	20.9678	20.6814	20.6635	20.6856	20.3595	20.4002	20.7438	20.8543	20.7093	20.3415
P40084	RTR1	RNA polymerase II subunit B1 CTD phosphatase RTR1	23.0037	23.5292	23.617	23.451	23.6936	23.6826	23.6798	23.7178	23.3875	23.5452	23.6123	23.5363	23.9906	24.148	23.9641	23.8917
P40086	COX15	Cytochrome c oxidase assembly protein COX15	20.5261	20.6299	20.7471	20.5878	20.386	20.6021	20.1489	20.7688	22.6246	21.3121	21.8771	21.9811	24.532	24.1758	24.5821	22.1043
P40087	DDI1	DNA damage-inducible protein 1	26.3679	26.2948	26.3575	26.3635	26.4286	26.5013	26.4853	26.504	26.4923	26.5008	26.5243	26.6186	27.0287	27.0324	27.0641	27.1257
P40089	LSM5	U6 snRNA-associated Sm-like protein LSm5	27.399	27.3279	27.3102	27.2234	27.2749	27.3074	27.2472	27.2311	26.6887	26.9208	27.0724	27.0086	27.0603	27.0747	27.0612	27.2169
P40091	PEA2	Protein PEA2	24.1127	24.0032	24.0676	24.1756	23.9759	23.8742	23.968	23.9299	23.51	23.3439	23.3845	23.5453	23.5338	23.5542	23.418	23.1078
P40093	YER156C	UPF0160 protein YER156C	27.817	27.7472	27.7443	27.8927	27.88	27.8911	27.7981	27.7949	27.7849	27.8273	27.8641	27.8732	28.5885	28.6356	28.6215	28.6691
P40094	COG3	Conserved oligomeric Golgi complex subunit 3	24.4741	24.2734	24.6201	24.4586	24.2174	24.2403	24.3486	24.5912	24.3876	24.0784	24.3743	24.195	24.531	24.2549	24.4049	24.6748
P40096	BUR6	Negative cofactor 2 complex subunit alpha	26.122	25.8763	25.9355	26.0128	25.9563	25.8809	25.9011	25.8713	25.9328	25.9601	25.8284	25.9464	25.9982	25.9406	25.9689	26.0903
P40098	FMP10	Uncharacterized mitochondrial membrane protein FMP10	24.3398	24.4638	24.9036	24.5168	24.2914	24.9807	24.349	24.5276	24.6083	24.7344	25.1902	24.9796	25.5542	25.8035	25.7071	25.6035
P40099	FAU1	5-formyltetrahydrofolate cyclo-ligase	21.1218	19.9267	20.0292	20.9205	21.5423	21.0905	21.0405	20.5832	20.2798	22.3162	21.3646	19.7035	21.9418	22.4637	20.9678	21.8869
P40106	GPP2	Glycerol-1-phosphate phosphohydrolase 2	28.1236	28.1757	28.2077	28.2952	27.9804	28.0853	27.9841	28.0889	27.4445	27.517	27.4109	27.3501	28.2847	28.3232	28.4171	28.8274
P40150	SSB2	Ribosome-associated molecular chaperone SSB2	28.5422	28.4736	28.4508	28.5806	28.5167	28.4934	28.5332	28.4796	28.4863	28.3992	28.447	28.4272	28.0374	28.0249	28.1091	28.3252
P40154	IES2	Ino eighty subunit 2	23.5857	23.2226	23.9685	23.9686	24.0859	23.2569	23.2972	24.0415	23.0223	23.4288	24.1114	23.5113	23.2218	23.6532	23.8783	23.7636
P40155	PEX17	Peroxisomal membrane protein PEX17	25.6678	23.2966	23.1456	23.5151	23.3946	23.5056	23.5448	21.7527	21.5176	23.3304	23.6341	23.4684	25.5985	23.4943	23.6381	25.4063
P40157	VID27	Vacuolar import and degradation protein 27	24.9296	24.8514	24.8918	24.7317	24.876	24.8185	24.8687	24.7951	25.3489	25.305	25.3199	25.3424	25.4247	25.4355	25.5215	25.35
P40159	YNL208W	Uncharacterized protein YNL208W	26.6691	27.0533	26.9183	26.66	26.9661	26.8609	26.7273	26.4948	26.9157	27.0724	26.7069	26.7526	25.7433	25.891	25.2451	21.7202
P40160	RIO2	Serine/threonine-protein kinase RIO2	26.3997	26.2493	26.4078	26.483	26.0348	26.1912	26.221	26.1264	25.9905	26.011	25.9113	25.9363	25.6917	25.6741	25.6398	25.6627
P40161	RTT106	Histone chaperone RTT106	25.3505	25.4915	25.4118	25.4736	25.5095	25.5256	25.4908	25.2244	24.9345	25.1056	25.0937	25.1496	25.3619	25.4582	25.4201	25.1861
P40164	PSY2	Serine/threonine-protein phosphatase 4 regulatory subunit 3	22.5118	22.4062	22.5712	22.5595	22.551	22.4319	22.1724	22.4617	22.6412	22.3961	22.7615	22.5727	22.5829	22.6834	22.4001	22.0328
P40165	YNL200C	NAD(P)H-hydrate epimerase	25.3867	25.3727	25.1335	25.105	25.4717	25.2881	25.1742	25.0446	24.5453	25.0697	24.9163	25.0334	25.0527	25.0872	24.992	24.3009
P40169	YNL194C	Uncharacterized plasma membrane protein YNL194C	22.895	22.4551	22.3161	21.7651	22.6858	22.5828	22.6014	22.6823	21.0946	20.9595	20.9751	21.25	23.497	23.5704	23.563	23.366
P40185	MMF1	Protein MMF1, mitochondrial	30.691	30.5626	30.5843	30.682	30.7683	30.7632	30.8037	30.779	30.6127	30.5924	30.5443	30.6411	30.5092	30.5863	30.5106	30.7612
P40186	PCL7	PHO85 cyclin-7	21.4716	21.8878	21.7939	21.0608	23.1934	23.3366	22.7544	22.7039	23.4312	23.0034	23.4069	23.4063	23.8577	23.9452	24.1036	22.9863
P40202	CCS1	Superoxide dismutase 1 copper chaperone	26.8848	27.092	27.0429	27.107	26.9909	27.0778	26.895	26.7802	26.8507	27.0077	26.9617	26.7849	26.4821	26.6339	26.4194	26.2522
P40207	YMR134W	Uncharacterized protein YMR134W	22.1642	22.1617	22.9476	22.167	23.1817	22.5708	22.6238	22.6144	22.5437	23.0582	23.0099	23.6834	23.0042	22.4622	22.033	21.9002
P40208	GID8	Glucose-induced degradation protein 8	24.1066	23.9215	23.3675	23.6588	23.8988	23.2751	23.5376	23.6923	23.4823	23.5208	23.1747	23.3144	23.1104	23.4958	23.4299	23.3651
P40210	SIP5	Protein SIP5	23.7551	24.2487	24.2754	24.6272	24.7068	24.6731	24.7506	24.859	24.8614	24.6455	24.694	24.7637	24.8347	24.8365	24.8774	24.1869
P40212	RPL13B	60S ribosomal protein L13-B	25.1119	24.0076	24.0648	25.1146	23.8985	23.9296	23.9844	24.1014	24.3174	25.004	23.8031	23.9402	23.4477	23.3451	23.4308	22.5463
P40215	NDE1	External NADH-ubiquinone oxidoreductase 1, mitochondrial	26.1776	26.2894	26.3063	26.3094	28.1899	26.1926	26.2593	28.1717	26.3123	28.3209	26.4158	28.1523	28.0307	27.1251	28.0601	27.254
P40217	TIF34	Eukaryotic translation initiation factor 3 subunit I	27.6329	27.5731	27.5559	27.5901	27.7011	27.6167	27.531	27.638	27.6726	27.7089	27.7005	27.6877	27.5515	27.6128	27.4954	27.6116
P40260	MEP1	Ammonium transporter MEP1	20.7389	20.6791	20.8382	21.1269	22.8545	24.0305	24.1465	22.5859	24.5847	24.5128	24.5041	24.5248	24.1621	23.9751	24.0576	22.5698
P40302	PRE5	Proteasome subunit alpha type-6	28.2096	28.231	28.2221	28.2925	28.1736	28.1858	28.1785	28.1869	28.2403	28.1968	28.1979	28.2417	28.2847	28.2203	28.2996	28.4058
P40303	PRE6	Proteasome subunit alpha type-4	27.3084	27.3554	27.2977	27.2437	27.3536	27.4097	27.4012	27.3753	27.3948	27.351	27.446	27.4653	27.3625	27.3405	27.3953	27.5277
P40308	TGL3	Lipase 3	23.5972	24.2308	23.9643	24.0381	24.1353	24.1421	23.9066	23.6331	23.9955	24.1847	24.1487	23.8449	23.4589	23.5814	23.6061	23.5185
P40309	KHA1	K(+)/H(+) antiporter 1	22.2621	22.3658	22.203	22.4979	21.9399	22.1364	22.6272	22.7335	22.9282	22.495	22.8241	22.8743	22.7064	22.6615	22.8346	22.4272
P40312	CYB5	Cytochrome b5	24.7507	24.6651	24.6982	24.7642	24.5169	24.4211	24.5312	24.6478	24.311	24.4159	24.3523	24.4854	24.1881	24.3579	24.4965	24.6435
P40317	SOK1	Protein SOK1	23.4613	23.4815	23.0492	23.2868	23.5385	23.6936	23.5787	23.3553	23.1753	23.6312	23.5587	23.5337	24.0466	24.3071	24.1519	23.7275
P40318	SSM4	ERAD-associated E3 ubiquitin-protein ligase DOA10	19.6389	20.6592	20.358	20.7511	21.0168	21.0144	20.9233	21.1293	20.8752	21.4355	21.403	21.1592	20.8296	21.1969	20.9875	18.9709
P40319	ELO3	Elongation of fatty acids protein 3	21.4248	21.6988	21.5699	21.6863	21.0432	20.9498	21.0557	21.0215	22.1929	21.6251	22.0236	22.1335	22.5169	22.0882	22.411	21.2768
P40325	HUA1	Proline-rich protein HUA1	20.3752	22.0113	21.6408	22.2859	21.9187	22.5189	22.2408	22.6895	22.7554	22.3448	22.4426	22.5518	20.2813	22.1622	21.9654	20.9041
P40327	RPT2	26S proteasome regulatory subunit 4 homolog	28.6261	28.6291	28.6385	28.6935	28.677	28.6627	28.7008	28.6912	28.5945	28.6112	28.5458	28.5318	28.4133	28.4555	28.4302	28.5464
P40328	YTA6	Probable 26S proteasome subunit YTA6	22.3511	23.5973	22.8109	22.2964	23.7876	23.3347	22.9207	22.0568	23.2146	22.9733	23.5545	23.3894	23.2099	22.9106	23.7821	21.5384
P40335	PEP8	Carboxypeptidase Y-deficient protein 8	23.1864	22.97	23.2957	23.3138	23.3151	23.0724	23.3146	23.4104	23.1209	23.3038	23.3523	23.3962	23.9948	23.8687	23.961	24.245
P40339	RFC4	Replication factor C subunit 4	25.5449	25.6701	25.6979	25.6871	25.7018	25.7437	25.7091	25.6745	25.6898	25.3911	25.6341	25.6631	25.8095	25.8017	25.8052	25.7406
P40340	YTA7	Tat-binding homolog 7	25.0435	25.1435	25.0159	24.9618	25.0837	25.0626	25.1981	25.1795	25.0831	25.0726	25.0389	25.1521	25.1138	25.013	24.8429	24.7411
P40341	YTA12	Mitochondrial respiratory chain complexes assembly protein YTA12	25.39	25.2263	26.2154	26.2063	25.7424	26.2809	26.334	25.8919	26.4204	26.5221	25.3405	26.5464	25.3561	26.3013	26.2511	26.5824
P40343	VPS27	Vacuolar protein sorting-associated protein 27	25.7142	25.5189	25.7236	25.6322	25.5764	25.5505	25.5437	25.5984	25.5242	25.4858	25.3969	25.3921	25.3735	25.3641	25.4594	25.623
P40344	ATG3	Autophagy-related protein 3	24.0991	23.7584	23.9461	23.9085	23.8698	23.7373	23.748	23.8563	23.4093	23.5031	23.477	23.3306	23.5086	23.4943	23.5329	23.44
P40345	LRO1	Phospholipid:diacylglycerol acyltransferase	24.1277	24.2514	24.5208	24.313	24.6488	24.4454	24.5888	24.1194	24.8457	24.7951	24.9668	24.9979	24.5667	24.5016	24.5962	24.6249
P40347	LTP1	Low molecular weight phosphotyrosine protein phosphatase	26.5093	26.4843	26.4731	26.5104	26.4071	26.3696	26.3583	26.3493	26.1984	26.2152	26.1654	26.1475	25.6082	25.6426	25.6777	25.8659
P40348	RFC2	Replication factor C subunit 2	27.3016	27.1698	27.1932	27.338	27.1704	27.1759	27.2143	27.1365	26.9854	26.9434	26.9193	26.9174	26.9922	26.9856	27.0736	27.2451
P40354	NTA1	Protein N-terminal amidase	23.7766	23.8773	23.9827	23.7449	24.3807	24.0311	23.7449	23.9591	23.6865	24.9483	25.0492	23.8182	24.8142	24.6629	24.7275	23.6017
P40356	PGD1	Mediator of RNA polymerase II transcription subunit 3	25.2724	26.1294	25.8417	23.7919	25.9396	25.9865	25.9811	25.9868	25.4964	25.4587	25.4605	23.709	26.32	26.2506	25.3297	23.2303
P40357	SEC9	Protein transport protein SEC9	25.8189	25.4724	25.7844	25.6505	25.5979	25.5323	25.7919	25.8822	25.519	25.4184	25.335	25.2389	25.3035	25.2844	25.05	25.887
P40358	JEM1	DnaJ-like chaperone JEM1	20.3417	20.3259	20.3493	20.4274	19.5968	19.7411	19.7754	19.0948	18.9033	18.9049	19.0241	19.0246	19.5142	22.0501	17.3225	18.5896
P40360	ARG2	Amino-acid acetyltransferase, mitochondrial	23.1761	22.838	22.9876	22.6566	23.0827	23.1815	23.0334	23.0773	23.1673	23.067	23.4679	23.4913	23.8804	23.946	23.8312	23.3638
P40362	UTP18	U3 small nucleolar RNA-associated protein 18	21.7489	21.4666	21.5875	21.7286	21.6747	21.5757	21.6364	21.7289	21.8263	21.9524	21.6555	21.7985	21.3167	21.0961	21.3857	21.269
P40363	YJL068C	S-formylglutathione hydrolase	26.5108	26.6442	26.537	26.6772	26.6713	26.4069	26.7428	26.633	26.5245	26.6154	26.5551	26.5301	26.5931	26.6051	26.6203	26.4081
P40364	MPM1	Mitochondrial peculiar membrane protein 1	26.0437	26.2702	26.2108	26.28	25.8642	26.0154	25.9863	26.0911	25.6682	25.7161	25.6964	25.7135	25.4532	25.7859	25.7096	25.729
P40366	DLS1	Protein DLS1	23.4067	23.5777	23.8066	23.7001	22.4658	23.7516	23.6023	23.8036	23.2275	22.8822	23.4494	23.2248	22.1171	23.4756	23.4201	24.2785
P40368	NUP82	Nucleoporin NUP82	24.3113	23.8174	23.8505	23.444	24.399	24.2703	24.3931	24.3672	24.9295	25.1023	24.9025	24.9028	25.1659	25.0032	25.1367	24.893
P40413	CCT5	T-complex protein 1 subunit epsilon	27.7622	27.6706	27.6589	27.7783	27.7828	27.7757	27.7692	27.7887	27.7942	27.8618	27.8179	27.7831	27.7485	27.7545	27.7847	27.9313
P40414	TPM2	Tropomyosin-2	27.1286	27.0148	27.1602	27.1799	27.0522	27.0373	27.0602	26.9744	26.7331	26.9638	26.7866	26.7892	26.4971	26.5538	26.5432	26.2766
P40422	RPC10	DNA-directed RNA polymerases I, II, and III subunit RPABC4	25.7492	25.586	25.5578	25.711	25.5301	25.5429	25.5605	25.5988	25.5508	25.3768	25.4229	25.4918	25.3994	25.3169	25.3899	25.7942
P40433	PFK26	6-phosphofructo-2-kinase 1	22.9764	23.1065	23.0145	22.9301	23.055	23.1485	23.0026	23.2687	23.4372	23.1133	23.3461	23.3854	23.3848	23.1208	23.2214	20.9742
P40449	YIL161W	Uncharacterized protein YIL161W	23.1053	22.971	23.0332	23.1498	22.989	22.3463	23.0273	22.2398	22.2696	22.7108	22.9569	22.8708	22.6959	22.6054	22.6507	23.1047
P40452	COA1	Cytochrome c oxidase assembly factor 1	22.5356	23.8701	23.5255	24.2093	24.0773	24.1444	22.8953	23.0947	24.3473	24.4266	24.4498	24.2772	23.5144	24.5912	24.173	23.8572
P40453	UBP7	Ubiquitin carboxyl-terminal hydrolase 7	20.8727	21.5554	20.421	20.2811	20.8698	21.1156	20.9831	20.7178	21.0397	21.4489	21.3387	21.116	21.9295	21.7524	21.5329	21.269
P40454	RRD1	Serine/threonine-protein phosphatase 2A activator 1	19.1709	22.2104	21.3113	20.9967	21.9789	21.1837	21.8581	21.8893	22.4296	22.3121	22.5009	22.4336	22.143	22.6983	22.3516	20.1146
P40457	MLP2	Protein MLP2	24.3575	24.6742	24.553	24.5413	24.9764	24.88	24.876	24.9039	24.5942	24.4554	24.9061	24.9739	24.6034	25.0661	24.8707	24.4489
P40459	PAN6	Pantoate--beta-alanine ligase	25.5448	25.4813	25.4215	25.334	25.4259	25.4445	25.4873	25.5181	25.6278	25.5429	25.5702	25.5858	25.7868	25.739	25.8878	26.0685
P40460	NDC80	Kinetochore protein NDC80	24.2062	21.9569	24.4686	24.6296	22.9594	22.3619	22.589	23.0932	22.3504	21.8163	22.2389	22.5988	23.2799	24.4624	22.5866	24.4601
P40462	TMA108	Protein TMA108	25.9443	25.8997	25.9844	25.7659	26.0127	25.9298	25.9953	25.9921	25.9841	26.2038	26.154	25.9003	26.2841	26.3918	26.0896	26.2284
P40463	VHS2	Protein VHS2	24.1253	24.5269	24.6132	24.6782	24.5217	24.8314	24.7025	24.8143	24.791	24.7253	24.6303	24.7963	24.2651	24.4462	24.5147	24.5631
P40467	ASG1	Activator of stress genes 1	21.743	21.5374	21.4939	21.744	21.4418	21.363	21.4362	21.6275	21.913	22.1892	21.5926	21.6398	22.4338	22.036	22.2085	22.4527
P40469	MET18	DNA repair/transcription protein MET18/MMS19	22.4058	23.8918	23.9904	22.1352	24.5235	24.197	23.7813	23.5135	24.4311	24.6977	24.8439	24.4989	23.7222	24.4406	23.7366	22.6189
P40471	AYR1	NADPH-dependent 1-acyldihydroxyacetone phosphate reductase	26.9199	26.8477	26.8469	26.8408	26.9358	26.912	26.8643	26.8157	26.8074	26.781	26.7955	26.8634	26.9534	26.9225	27.0438	26.9658
P40472	SIM1	Probable secreted beta-glucosidase SIM1	22.4726	20.8351	22.7534	23.0024	23.8677	23.6927	23.6708	22.9322	24.0998	24.0505	24.0793	23.7163	22.912	23.1748	23.1563	20.2489
P40474	QDR2	Quinidine resistance protein 2	17.8277	18.4761	18.5449	18.8367	17.8491	20.8199	18.1289	19.5904	23.169	22.2223	22.6494	22.8784	24.2133	23.832	24.0253	21.984
P40476	PRM5	Pheromone-regulated membrane protein 5	22.58	22.8571	22.6142	22.451	20.8917	21.0293	21.1276	20.2981	21.3516	22.352	21.4443	21.1592	22.268	20.4637	20.6606	22.5722
P40477	NUP159	Nucleoporin NUP159	26.8015	26.8448	26.8792	26.9955	26.9042	26.9625	26.9032	27.0112	27.0232	26.9862	26.9267	26.9557	26.9312	26.8817	26.9046	26.9399
P40480	HOS4	Protein HOS4	20.4775	21.8626	22.0524	20.3935	21.7397	21.948	21.321	21.2261	21.4671	21.6833	21.3249	21.7958	21.4216	19.596	21.0999	21.0987
P40481	HPM1	Histidine protein methyltransferase 1	23.4972	23.9051	23.6873	23.9116	23.7607	23.7965	23.688	23.7711	23.5502	23.6689	23.7649	23.5925	23.8249	24.0129	23.9734	24.1496
P40482	SEC24	Protein transport protein SEC24	27.5147	27.2963	27.3104	27.2647	27.1754	27.1665	27.1936	27.1666	27.2274	27.4574	27.271	27.3154	27.7108	27.6626	27.6922	27.5103
P40483	YIL108W	Putative zinc metalloproteinase YIL108W	25.1882	25.0001	24.9875	24.9416	24.7134	24.6261	24.5069	24.6553	24.7063	24.7685	24.7693	24.7855	24.954	24.703	25.0119	25.1383
P40484	MOB1	DBF2 kinase activator protein MOB1	24.7658	24.6062	24.7132	24.785	24.5908	24.5571	24.4747	24.5355	24.6425	24.6222	24.5002	24.5316	24.703	24.6254	24.7023	24.878
P40485	SLM1	Phosphatidylinositol 4,5-bisphosphate-binding protein SLM1	25.9553	25.9135	25.9185	25.6415	25.9414	26.192	26.4102	25.9689	25.8348	25.8895	25.6478	25.4933	26.0168	25.9722	26.0082	26.4787
P40486	SHQ1	Protein SHQ1	22.8162	22.9166	22.7689	23.0646	22.7213	22.7458	22.7464	23.2346	22.9944	23.2923	23.0639	23.354	23.3999	22.5405	23.4164	22.5995
P40491	FMC1	ATP synthase assembly factor FMC1, mitochondrial	24.8788	24.0407	24.4638	24.0856	24.3767	24.2935	24.3747	24.4009	24.1523	24.4497	24.3999	24.1846	24.547	24.435	24.3564	24.9547
P40492	FYV10	Protein FYV10	21.7675	23.2935	23.0839	22.7837	23.7858	23.5442	23.6329	23.5228	23.1616	23.6362	23.4627	23.4778	22.8086	22.8402	22.8901	21.792
P40493	BMT5	25S rRNA (uridine(2634)-N(3))-methyltransferase	19.8408	19.7117	19.6148	19.6808	19.5423	19.6208	19.6152	19.4332	19.6119	19.7848	19.7242	19.7875	19.2772	19.2539	18.9884	19.2011
P40494	PRK1	Actin-regulating kinase PRK1	22.6243	22.873	22.4219	22.874	22.7917	22.6689	22.9458	23.1432	22.8417	23.0735	23.4332	23.1528	23.3769	23.1056	22.9429	23.1456
P40495	LYS12	Homoisocitrate dehydrogenase, mitochondrial	29.4321	29.6737	29.681	29.7615	29.7533	29.8876	29.8858	29.8688	30.043	30.044	30.0566	30.1603	29.7628	29.9598	29.9722	30.0607
P40496	RSM25	37S ribosomal protein S25, mitochondrial	24.8564	24.6549	24.7802	24.7442	24.5379	24.7999	24.5672	24.8377	24.2544	24.0574	24.0044	24.0754	24.7264	24.4484	24.8579	25.2321
P40498	UTP25	U3 small nucleolar RNA-associated protein 25	21.2707	21.7654	21.498	21.6069	21.8105	21.7553	21.4127	21.9591	21.7248	21.7058	22.2385	22.0984	22.136	22.0464	22.1172	20.6661
P40501	AVT7	Vacuolar amino acid transporter 7	20.4975	20.3176	20.899	19.1679	21.6929	20.3703	19.1325	19.7209	23.1782	23.0137	22.9442	23.3605	23.1716	22.922	23.0984	22.1702
P40505	SDS3	Transcriptional regulatory protein SDS3	23.7715	23.4856	23.6955	23.7387	23.777	23.7709	23.6348	23.4969	23.4296	23.0757	23.3166	23.6504	23.3392	23.6031	23.4308	22.8571
P40506	CAB2	Phosphopantothenate--cysteine ligase CAB2	24.8736	25.2118	25.193	25.167	24.7041	24.7501	24.6352	24.6181	25.0586	24.7033	24.7744	24.4696	25.2033	25.122	25.1861	25.2296
P40509	SEC28	Coatomer subunit epsilon	26.8425	27.1162	27.0131	27.0047	26.9535	26.9577	26.9269	26.8749	26.8272	26.9129	26.9414	26.8965	26.4369	26.6241	26.565	26.4
P40510	SER33	D-3-phosphoglycerate dehydrogenase 2	25.7045	25.7341	25.8019	25.4926	25.6288	25.7681	25.7675	26.1239	26.1966	25.7707	25.8854	26.1423	26.4558	26.6032	26.6997	27.09
P40513	MAM33	Mitochondrial acidic protein MAM33	26.6935	26.6134	26.6594	26.8572	26.4844	26.4622	26.4681	26.4174	26.6514	26.5642	26.5958	26.5849	26.3193	26.3821	26.2951	26.549
P40515	FIS1	Mitochondrial fission 1 protein	26.1757	26.2268	26.1706	26.2762	26.6191	26.5187	26.4493	26.3453	26.4565	26.3805	26.3509	26.5012	26.629	26.8607	26.6267	26.7145
P40516	EFM4	Protein-lysine N-methyltransferase EFM4	24.3877	24.4517	24.4049	24.6372	24.4875	24.507	24.518	24.3773	24.5036	24.409	24.5041	24.5655	23.6094	24.0482	23.9616	23.1573
P40517	YRB2	Ran-specific GTPase-activating protein 2	25.6474	25.7166	25.4718	25.627	25.6817	25.5506	25.5819	25.5681	25.3262	25.357	25.4045	25.4273	25.5234	25.4678	25.462	25.505
P40518	ARC15	Actin-related protein 2/3 complex subunit 5	28.037	28.2827	28.2516	28.0539	28.3751	28.3401	28.2755	28.0901	28.119	28.273	28.1377	28.1427	27.9356	28.084	27.9424	27.7148
P40522	VHR1	Transcription factor VHR1	24.0409	24.115	23.9353	24.3325	24.1649	24.4767	24.0994	24.0453	24.5382	24.7608	24.2781	24.4537	25.1866	25.1826	25.2441	25.2131
P40523	YIL055C	Uncharacterized protein YIL055C	22.3457	22.3074	22.6826	22.0144	22.1705	22.2467	22.0199	21.9551	21.9719	21.6603	21.9346	22.2648	22.6125	22.0445	21.8333	22.7373
P40525;P87262			30.366	30.272	30.4345	30.5131	30.4055	30.3862	30.4669	30.4692	30.4122	30.2896	30.2679	30.4804	29.9034	29.8499	30.073	31.3685
P40527	NEO1	Probable phospholipid-transporting ATPase NEO1	23.545	22.4837	23.457	23.4522	23.2077	22.3863	22.8063	23.4659	23.2974	23.4065	23.1816	23.2439	23.3476	23.4622	23.4155	23.4657
P40528	SYG1	Protein SYG1	19.9459	19.8351	19.6924	19.7859	20.6557	19.4516	19.418	19.522	20.6149	19.9642	20.088	21.0302	21.0413	20.8788	20.8857	20.6297
P40529	AGE2	ADP-ribosylation factor GTPase-activating protein effector protein 2	24.7851	24.9354	25.0216	25.1546	25.0797	24.9564	24.9035	25.0708	25.0449	24.8648	24.6337	25.027	24.8665	24.6681	24.6373	24.5291
P40530	PKP1	[Pyruvate dehydrogenase (acetyl-transferring)] kinase 1, mitochondrial	21.1206	20.9865	20.6026	18.7647	22.2016	21.4905	22.3604	21.9942	21.5437	20.8522	20.937	20.793	22.4233	21.9884	22.7307	22.4186
P40531	GVP36	Protein GVP36	30.4428	30.2603	30.292	30.3318	30.1831	30.1834	30.1885	30.1586	29.9014	29.8585	29.824	29.8578	29.7349	29.6948	29.7388	30.0539
P40533	TED1	Protein TED1	24.3232	24.6551	24.2302	24.206	24.5231	24.644	24.4033	24.6895	24.8891	24.9477	24.5025	24.9856	24.3434	24.2788	24.3945	23.8708
P40535	CST6	ATF/CREB activator 2	25.0678	24.7872	24.8124	24.918	24.6432	24.6748	24.7372	24.6099	24.5256	24.4357	24.3583	24.5489	24.8141	24.8331	24.752	24.9282
P40540	EMC5	ER membrane protein complex subunit 5	25.5884	25.3538	25.4121	25.5328	25.4027	25.3981	25.4729	25.3121	25.4526	25.4376	25.4358	25.3596	25.2657	25.254	25.2739	25.5717
P40541	IRR1	Cohesin subunit SCC3	19.0329	18.6574	18.0293	22.1365	18.6501	18.3625	18.3186	18.697	20.5876	19.8673	20.8159	20.449	21.1933	20.5316	21.2043	20.47
P40545	HIS6	1-(5-phosphoribosyl)-5-[(5-phosphoribosylamino)methylideneamino] imidazole-4-carboxamide isomerase	26.2023	26.2597	26.0968	26.3255	26.2761	26.2118	26.1586	26.1196	25.8586	26.0081	26.0609	25.9825	26.3317	26.4165	26.3182	26.3243
P40548	SNL1	HSP70 co-chaperone SNL1	24.8127	24.7701	24.87	24.6617	24.8948	24.9799	24.8973	24.8118	24.5606	24.8934	24.8153	24.8104	24.4399	24.5234	24.3941	24.5031
P40553	DOT5	Peroxiredoxin DOT5	26.5237	26.5965	26.5501	26.5278	26.468	26.3675	26.4885	26.3802	26.5096	26.4655	26.5221	26.5618	26.3994	26.3384	26.3626	26.5722
P40554	URM1	Ubiquitin-related modifier 1	24.2535	25.1863	25.0927	25.165	24.9999	24.9783	24.8953	24.9789	24.7563	25.1382	25.0151	24.4336	24.2588	24.5377	24.4442	24.4294
P40555	NAS2	Probable 26S proteasome regulatory subunit p27	25.0639	25.0104	24.9344	24.974	25.0576	25.0874	25.1118	25.1453	25.1002	25.1186	24.9763	25.0777	24.9961	25.2662	25.0683	25.4548
P40557	EPS1	ER-retained PMA1-suppressing protein 1	25.8535	25.6865	25.873	25.7831	25.673	25.6875	25.5378	25.6849	25.6929	25.7947	25.8311	25.6918	25.3439	25.129	25.2855	25.4955
P40558	CFD1	Cytosolic Fe-S cluster assembly factor CFD1	23.1673	23.4112	23.4312	23.3759	23.3255	23.4102	23.3357	23.2898	23.3163	23.5412	23.505	23.5272	23.4838	23.5415	23.443	23.4084
P40559	INP51	Phosphatidylinositol 4,5-bisphosphate 5-phosphatase INP51	23.848	24.0966	24.0507	23.2009	24.118	24.0683	24.1536	23.4722	24.0659	24.1121	23.5818	24.1421	22.2015	23.6463	21.8197	24.2714
P40561	SGN1	RNA-binding protein SGN1	26.4744	26.2278	26.1606	26.3876	26.1254	26.0663	26.1904	26.1736	25.621	25.9283	25.9243	26.0421	25.8063	25.6817	25.6526	26.0237
P40563	AIM21	Altered inheritance of mitochondria protein 21	26.0002	25.8233	25.9103	25.9924	25.8552	25.7943	25.8503	25.8024	25.5977	25.5948	25.7363	25.6974	25.7587	25.7932	25.7568	26.1964
P40564	DJP1	DnaJ-like protein 1	26.0393	26.0074	25.9788	26.1472	26.2985	26.1956	26.2849	26.0405	26.225	26.251	26.2932	26.2148	25.9642	26.1478	26.1347	26.1545
P40565	IST3	U2 snRNP component IST3	20.4775	20.5768	20.6707	20.879	21.0803	20.4468	20.6558	20.6163	21.3863	21.2898	21.3277	21.3315	21.1642	21.2158	21.1361	20.703
P40567	MSL1	U2 small nuclear ribonucleoprotein B''	22.8895	22.3473	22.3361	22.0527	22.4799	22.4362	22.5709	22.649	22.6475	22.5642	22.4588	22.5149	22.4794	22.5725	22.5245	21.66
P40568	DSN1	Kinetochore-associated protein DSN1	21.654	21.4893	21.583	21.5595	21.4381	21.3979	21.4746	21.4701	19.3343	19.7197	19.9028	21.3353	21.4495	21.422	21.5594	22.066
P40573	MET28	Transcriptional activator of sulfur metabolism MET28	22.2821	21.935	22.0941	20.6566	20.7961	21.2824	21.0908	21.231	19.9761	20.3484	20.2979	20.5631	21.7136	21.4122	21.8628	21.5804
P40579	YIR035C	Uncharacterized oxidoreductase YIR035C	24.3389	25.1773	25.0364	25.2462	24.0562	24.5163	24.52	24.2364	23.51	23.7887	23.7103	23.2065	21.9208	22.0923	22.0514	23.6461
P40580	IRC24	Benzil reductase ((S)-benzoin forming) IRC24	27.6849	27.542	27.5426	27.3932	27.2559	27.2192	27.2661	27.2449	27.0648	26.9733	26.9969	27.111	27.1309	27.0461	27.1408	27.255
P40581	HYR1	Glutathione peroxidase-like peroxiredoxin HYR1	29.6563	29.1649	29.1919	29.5609	29.4391	29.4447	29.0494	29.4335	28.7866	29.003	28.8952	28.9477	28.5243	28.6484	28.6645	28.9587
P40582	GTT1	Glutathione S-transferase 1	27.603	27.6302	27.5601	27.4776	27.7109	27.533	27.6716	27.6389	27.1378	27.0633	27.1743	27.2322	26.7864	26.7121	26.7269	27.0802
P40693	RLP7	Ribosome biogenesis protein RLP7	25.053	25.2158	25.0491	25.3461	24.8804	25.1793	25.1933	25.2703	24.5821	25.341	25.2819	25.2462	24.2355	24.8664	24.13	23.8933
P40825	ALA1	Alanine--tRNA ligase, mitochondrial	30.9045	30.872	30.8658	30.9538	30.9573	30.9578	30.9513	30.9527	30.844	30.8784	30.8199	30.8512	30.4935	30.5087	30.5385	30.6747
P40856	SAP185	SIT4-associating protein SAP185	24.8729	24.7544	24.9073	24.8958	24.7261	24.5205	24.6234	24.8371	24.4923	24.5132	24.2623	24.4794	24.4606	24.42	24.4215	24.6037
P40858	MRPL49	54S ribosomal protein L49, mitochondrial	19.0628	22.301	20.1823	20.6415	23.1016	23.0968	23.1677	21.9054	21.6816	21.9712	20.1139	22.5711	21.9442	21.8231	22.0588	19.1788
P40893	REE1	Regulation of enolase protein 1	26.4529	26.4497	26.4679	26.5228	25.6391	25.505	25.5062	25.5633	25.2359	25.2126	25.3774	25.2357	25.7172	25.74	25.7915	25.9132
P40955	CHS6	Chitin biosynthesis protein CHS6	22.5892	22.4279	22.3603	22.3913	22.8362	22.7863	22.7433	22.2553	22.8019	22.9105	22.9926	23.002	22.7079	22.9483	22.9579	21.9375
P40956	GTS1	Protein GTS1	24.8406	24.5697	24.8887	24.8859	24.8639	25.0187	24.9696	24.7088	25.0505	25.1756	24.8788	24.9961	24.7936	24.998	24.9156	25.1673
P40957	MAD1	Spindle assembly checkpoint component MAD1	23.7122	23.4425	23.6161	23.5453	23.3684	23.3902	23.3029	23.402	23.4368	23.3158	23.3101	23.1866	23.3148	22.6294	23.1976	23.4314
P40958	MAD2	Mitotic spindle checkpoint component MAD2	24.5943	24.5112	24.5633	24.2725	24.2786	24.3723	24.1782	24.0057	24.0737	24.1872	24.1303	24.1017	23.7449	23.7608	23.8011	24.4911
P40959	MVP1	Sorting nexin MVP1	26.1437	26.2983	26.282	26.2356	26.0615	26.2671	26.1453	26.0932	26.0397	26.1176	26.13	26.0009	26.0121	26.0966	26.1587	26.004
P40961	PHB1	Prohibitin-1	28.7841	28.7241	28.7444	28.7659	28.6947	28.7215	28.6702	28.6858	28.639	28.6849	28.6612	28.7033	28.4798	28.5575	28.5536	28.8101
P40962	RTS2	Zinc finger protein RTS2	21.1522	21.1766	21.4622	21.4336	20.8106	21.5714	21.2424	21.4322	20.8995	21.1029	21.2017	21.4371	20.3468	20.8058	21.1746	21.1483
P40968	CDC40	Pre-mRNA-processing factor 17	21.8987	21.5874	21.9703	22.0229	21.6492	21.5943	21.5944	21.8225	20.7756	19.9548	21.101	21.3315	21.6905	21.5437	21.6545	20.7674
P40970	LCB2	Serine palmitoyltransferase 2	24.483	24.3566	24.4797	24.2847	24.1152	24.2416	24.1067	23.7409	24.8285	24.6818	24.771	24.8309	24.8941	24.8458	25.0366	24.868
P40986	CDC1	Cell division control protein 1	21.1457	21.0541	21.1187	21.0995	19.5423	19.8729	20.8212	21.0454	19.4904	20.8623	20.7683	21.0715	20.922	20.8549	21.2739	18.7876
P40988	FET4	Low-affinity Fe(2+) transport protein	25.3125	25.5031	25.3914	25.3576	25.4715	25.4338	22.0173	25.4371	25.1728	25.2501	20.4798	20.4123	23.7505	23.8488	23.8414	23.1101
P40989	GSC2	1,3-beta-glucan synthase component GSC2	24.7682	24.3822	24.7199	24.5984	23.7068	23.4371	24.0728	24.0244	24.8348	24.4783	24.6854	24.7192	24.3966	24.095	24.329	24.6422
P40991	NOP2	25S rRNA (cytosine(2870)-C(5))-methyltransferase	27.1849	27.1662	27.1318	27.3368	27.2633	27.1754	27.1816	27.1285	27.2794	27.3251	27.2381	27.2481	27.1597	27.1556	27.1421	27.2057
P40994	ARF3	ADP-ribosylation factor 3	24.8003	24.7365	24.8407	24.8701	24.7752	24.6696	24.8457	24.7537	24.5409	24.6188	24.571	24.6606	24.5825	24.5774	24.6476	24.3948
P41056	RPL33B	60S ribosomal protein L33-B	26.7517	26.5369	26.5274	26.7816	26.7525	26.5277	26.7147	26.6177	26.8368	26.8648	26.6422	26.9137	26.2808	26.1451	26.2922	26.8404
P41057	RPS29A	40S ribosomal protein S29-A	28.3583	28.2616	28.3121	28.5142	28.3937	28.457	28.4657	28.4306	28.2654	28.1881	28.1378	28.2085	27.5569	27.5722	27.6336	28.2039
P41058	RPS29B	40S ribosomal protein S29-B	28.3059	28.2325	28.2429	28.5015	28.52	28.4735	28.4758	28.4621	28.4425	28.4315	28.3009	28.3614	27.5714	27.5682	27.606	27.5394
P41277	GPP1	Glycerol-1-phosphate phosphohydrolase 1	30.0921	30.1704	30.1207	30.3452	30.2445	30.2406	30.2333	30.1627	30.3399	30.4337	30.3225	30.2733	30.0073	30.1123	30.064	30.095
P41318	LST8	Target of rapamycin complex subunit LST8	23.7753	24.0004	23.8086	24.0832	23.4947	23.86	23.8595	23.7329	23.6984	23.8056	23.704	23.8065	23.7851	24.0814	24.1365	24.3163
P41338	ERG10	Acetyl-CoA acetyltransferase	29.0442	29.1418	29.104	29.1001	29.0972	29.0804	29.0957	28.9483	29.0712	29.1521	29.1621	29.1842	28.9101	28.9935	28.9705	28.8837
P41543	OST1	Dolichyl-diphosphooligosaccharide--protein glycosyltransferase subunit 1	25.2528	25.1975	25.1605	25.0396	25.1761	25.2234	25.0504	25.3314	25.514	25.5383	25.5526	25.1798	25.4253	25.3367	25.3343	25.424
P41696	AZF1	Asparagine-rich zinc finger protein AZF1	23.4763	22.9583	23.2582	23.3582	23.0525	23.363	23.0047	22.9382	23.1173	23.3711	23.1608	23.2767	23.6202	23.4693	23.4689	23.1949
P41697	BUD6	Bud site selection protein 6	26.3864	26.4407	26.4931	26.3917	26.2476	25.7733	25.8292	25.8502	26.6176	25.8795	25.8297	26.6439	26.6495	26.4428	26.667	26.1708
P41734	IAH1	Isoamyl acetate-hydrolyzing esterase	26.2686	26.3815	26.3632	26.4598	26.0483	26.2175	26.0641	25.9092	26.0745	25.9114	26.0152	26.0344	25.7142	25.6701	25.942	25.2634
P41735	CAT5	5-demethoxyubiquinone hydroxylase, mitochondrial	23.4157	20.4042	22.1375	22.977	23.78	22.8576	23.3366	22.6877	22.5546	22.9226	22.92	22.4445	24.4033	24.4576	24.4397	24.6652
P41805	RPL10	60S ribosomal protein L10	30.6656	31.0431	30.9693	31.0404	31.2831	31.2932	31.2964	31.2747	31.3183	31.3601	31.3194	31.3543	30.4662	30.6322	30.55	30.4262
P41807	VMA13	V-type proton ATPase subunit H	29.2681	29.2979	29.2602	29.2562	29.4351	29.4006	29.3928	29.3906	29.5158	29.6247	29.5994	29.6052	29.5477	29.5547	29.5653	29.4178
P41810	SEC26	Coatomer subunit beta	26.9597	27.0207	26.9992	26.751	27.0542	27.0452	27.0998	26.8016	27.6161	27.5412	27.5468	27.5553	27.6855	27.7588	27.7924	27.6572
P41811	SEC27	Coatomer subunit beta'	27.6572	27.4508	27.7866	27.7141	27.5947	27.8524	27.4767	27.8149	27.9522	27.9587	27.904	27.9209	27.921	28.107	27.8949	27.9086
P41813	FKH2	Fork head protein homolog 2	25.3681	25.4756	25.3737	25.3079	25.2409	25.1103	25.197	25.1486	23.2715	23.7513	24.0309	23.8847	23.7981	23.8101	24.7431	24.1996
P41814	GCD10	tRNA (adenine(58)-N(1))-methyltransferase non-catalytic subunit TRM6	23.2288	23.0747	23.1811	23.2163	22.8192	22.8632	23.0759	22.962	23.1533	23.0843	23.2709	23.3632	23.4852	23.3235	23.4155	23.7988
P41818	GLC8	Protein GLC8	26.0723	26.0934	26.1096	26.0695	25.8898	26.0098	26.0604	25.9507	25.6322	25.513	25.5725	25.7294	25.6363	25.8389	25.7849	25.7704
P41819	DIM1	Dimethyladenosine transferase	23.4996	22.8916	23.7189	23.7764	22.5901	22.4761	23.3968	23.36	23.7373	23.216	23.4134	23.6322	23.7974	23.54	23.4308	23.3793
P41832	BNI1	Protein BNI1	24.3876	24.2299	24.2288	24.1753	24.1015	24.3034	24.0918	24.3418	24.2553	24.344	24.1771	24.3175	23.9673	24.1725	24.2603	24.228
P41834	UFE1	Syntaxin UFE1	22.0526	21.9998	22.203	21.9905	21.6067	22.2062	21.8081	22.3954	21.6122	21.6574	21.9322	22.1226	21.5591	21.9072	21.9113	23.1287
P41835	THI6	Thiamine biosynthetic bifunctional enzyme	22.6186	24.16	23.2802	23.0388	23.9897	23.9617	23.7613	22.8743	24.5797	24.6487	24.6481	24.7906	23.1062	23.9381	23.6814	23.6231
P41895	TFG1	Transcription initiation factor IIF subunit alpha	25.9546	26.5455	26.6408	26.6596	26.5916	26.6255	26.6024	26.5678	26.3305	26.1179	26.3153	26.2226	25.7993	26.4008	26.3637	26.1688
P41896	TFG2	Transcription initiation factor IIF subunit beta	25.9548	25.8989	26.0185	25.8609	25.9321	25.7069	25.8144	25.8296	25.4944	25.6772	25.6148	25.6006	25.4982	25.523	25.444	25.6375
P41903	TES1	Peroxisomal acyl-coenzyme A thioester hydrolase 1	23.1143	23.3862	23.3853	23.4259	23.3054	23.3452	23.3542	23.4236	23.2013	23.2423	23.1487	23.3916	24.0269	23.9657	24.005	22.979
P41910	MAF1	Repressor of RNA polymerase III transcription MAF1	24.1276	23.9233	24.0409	23.8727	23.9419	23.3685	23.9931	23.7736	23.7797	23.6565	23.6652	23.6299	24.2324	24.2182	24.324	24.7266
P41911	GPD2	Glycerol-3-phosphate dehydrogenase [NAD(+)] 2, mitochondrial	28.7478	28.8285	28.8284	28.9493	28.451	28.4933	28.4688	28.4194	28.5619	28.6864	28.6283	28.6269	28.4122	28.5342	28.4573	28.4705
P41920	YRB1	Ran-specific GTPase-activating protein 1	28.5305	28.7418	28.6766	28.7535	28.7344	28.74	28.747	28.6907	28.539	28.5369	28.4859	28.5616	28.4387	28.328	28.4305	28.4222
P41921	GLR1	Glutathione reductase	26.851	27.0371	26.9792	26.8939	27.121	27.1823	27.2046	27.1613	27.732	27.6534	27.6364	27.4992	27.322	27.4744	27.3789	27.3609
P41940	PSA1	Mannose-1-phosphate guanyltransferase	30.8997	31.0504	31.0236	30.9672	30.9231	30.9744	30.9952	30.9265	30.969	30.9924	31.0255	31.0502	30.7679	30.7771	30.8758	30.9203
P41948	MEP2	Ammonium transporter MEP2	20.0936	20.7533	18.9522	19.3584	23.2438	23.1318	23.3408	23.1014	24.2963	24.1742	24.243	24.337	24.5747	24.3964	24.504	23.9552
P42073	REF2	RNA end formation protein 2	22.9844	23.0825	23.1468	23.1776	23.2818	23.3281	23.3626	22.9821	22.8745	23.4304	23.0862	23.1901	22.7035	22.9166	23.0521	19.8803
P42826	XKS1	Xylulose kinase	25.1396	25.0975	25.0157	27.1129	24.8718	24.6904	24.816	24.7092	24.7733	24.8586	24.601	24.9458	25.1548	26.9193	24.8725	25.0481
P42834	MDJ2	Mitochondrial DnaJ homolog 2	22.8113	22.3369	23.2777	22.6678	22.6199	21.6243	23.2441	23.446	21.9198	21.8906	22.6928	23.1561	22.9454	22.8145	22.5577	23.1829
P42838	LEM3	Alkylphosphocholine resistance protein LEM3	26.2212	26.1247	26.0653	26.1406	26.1353	26.1639	26.1213	26.1606	26.2184	26.116	26.0719	26.1419	25.7669	25.7625	25.7524	25.8611
P42839	VNX1	Low affinity vacuolar monovalent cation/H(+) antiporter	23.1821	23.0854	22.9963	23.15	23.2706	23.4256	23.4824	23.0901	23.0794	22.7419	22.9842	22.9527	23.1713	22.4593	22.2504	19.975
P42842	EMW1	Essential for maintenance of the cell wall protein 1	23.4815	23.895	23.8824	23.8947	23.9934	24.4438	23.3752	24.6404	25.0086	24.3115	24.9391	24.7282	25.3324	25.3472	25.3622	25.4161
P42844	ZIM17	Mitochondrial protein import protein ZIM17	23.9925	23.9357	23.9198	24.1023	24.1092	24.0665	24.0932	24.1392	23.9433	23.9885	23.9376	24.0704	24.1226	24.0753	24.1405	24.4432
P42845	STB1	Protein STB1	20.6096	22.138	22.0059	22.4048	22.0969	21.6786	21.7469	22.2087	21.0765	21.3231	21.4065	21.0209	20.1476	19.6969	21.4469	20.2609
P42846	KRI1	Protein KRI1	28.1581	27.6076	28.0788	28.2006	27.3437	27.3246	27.26	27.2699	26.3908	26.4163	27.1787	27.1692	26.7369	26.878	27.0416	27.3411
P42847	MRPS18	37S ribosomal protein S18, mitochondrial	24.3108	24.4097	23.7064	23.3902	24.6476	24.6994	24.5587	24.5724	23.6247	23.5731	23.4902	23.8717	24.7158	24.7272	24.7847	24.6618
P42900	SLS1	Sigma-like sequence protein 1, mitochondrial	22.4651	21.2663	22.585	21.4895	22.0317	22.1478	22.8435	22.7055	22.4249	22.0417	22.3604	22.5534	23.3139	23.036	22.8668	23.5305
P42934	PMT6	Dolichyl-phosphate-mannose--protein mannosyltransferase 6	22.2593	20.8231	20.0407	20.357	20.0788	21.9463	20.3939	20.3888	22.8759	23.1566	23.2705	22.6589	22.7714	22.5089	22.8251	23.1422
P42935	ELP2	Elongator complex protein 2	19.7467	20.7804	20.3853	17.5292	20.5324	20.7176	18.5951	20.3931	20.902	20.8808	21.482	21.2525	21.395	21.5503	21.7134	20.703
P42936	YGR201C	Putative elongation factor 1 gamma homolog	23.4551	22.8629	23.0885	22.3958	22.8077	22.8052	22.7163	22.8435	22.1404	21.8872	21.279	21.804	22.1933	22.1151	22.0046	22.037
P42937	YCH1	CDC25-like phosphatase YCH1	25.1011	24.8527	25.194	25.1795	24.8188	24.9262	24.924	24.9942	25.0055	24.8676	24.7287	25.0244	24.9399	24.9217	24.996	25.2356
P42938	TDA10	Probable ATP-dependent kinase TDA10	26.2088	26.5354	26.253	26.1517	26.5675	26.4597	26.523	26.4804	26.1171	26.2392	26.204	26.2277	26.1158	26.3547	26.1295	25.8315
P42939	MVB12	Multivesicular body sorting factor 12	23.3538	22.7608	23.2182	23.094	22.878	22.6959	22.8272	22.7912	22.761	22.4902	22.5106	22.3688	22.1301	21.7368	22.0886	21.901
P42940	CIR1	Probable electron transfer flavoprotein subunit beta	28.2435	28.2768	28.1803	28.3151	28.4084	28.3185	28.347	28.2713	28.1905	28.1773	28.2264	28.2338	28.2973	28.3572	28.273	28.4016
P42941	SER2	Phosphoserine phosphatase	27.3055	27.104	27.1216	27.2785	27.2887	27.361	27.3871	27.3334	27.3434	27.2816	27.2687	27.272	27.239	27.25	27.2986	27.4185
P42942	YGR210C	Uncharacterized GTP-binding protein YGR210C	25.7808	26.1072	26.0116	25.9518	26.2191	26.1801	26.2186	26.0637	26.2417	26.3772	26.3103	26.2643	25.1778	25.4145	25.3273	25.0592
P42943	CCT7	T-complex protein 1 subunit eta	28.6751	28.6015	28.6526	28.6782	28.6952	28.7021	28.6875	28.6529	28.558	28.5263	28.4661	28.5044	28.5164	28.4849	28.528	28.7614
P42945	UTP10	U3 small nucleolar RNA-associated protein 10	22.7623	23.0478	23.1626	23.1905	23.4138	23.2175	23.668	23.0101	24.7752	23.2438	23.8586	24.6434	24.2956	24.2032	24.4558	24.4228
P42949	PAM16	Mitochondrial import inner membrane translocase subunit TIM16	26.1116	26.0251	26.2687	26.4834	25.912	26.029	26.2383	26.2423	26.1535	26.0686	26.0532	26.2115	25.8958	25.9913	26.0267	26.2533
P42951	LSB6	Phosphatidylinositol 4-kinase LSB6	20.4118	20.0804	19.049	19.4137	21.3892	21.6928	20.6617	20.5574	21.2187	21.7928	21.9585	21.4888	22.0819	21.955	22.1639	20.7745
P43122	QRI7	tRNA N6-adenosine threonylcarbamoyltransferase, mitochondrial	21.4874	20.5768	21.2874	20.6566	20.5561	20.5674	20.5663	20.38	21.0209	20.3627	21.2247	21.2298	21.7561	21.7627	21.595	21.5233
P43123	QRI1	UDP-N-acetylglucosamine pyrophosphorylase	27.6006	27.7074	27.7276	27.7342	27.6055	27.6284	27.6881	27.5731	27.4793	27.5065	27.4922	27.4561	27.4286	27.4872	27.4252	27.5889
P43132	BRE2	COMPASS component BRE2	23.6209	23.9583	23.9582	23.8613	23.2597	23.304	22.8199	23.167	23.4344	23.1268	23.0999	23.7709	23.2948	22.9197	23.2917	23.5659
P43321	SMD3	Small nuclear ribonucleoprotein Sm D3	25.3765	25.6033	25.5195	25.6353	25.6336	25.6624	25.7203	25.5179	25.4093	25.5827	25.6242	25.627	25.8301	25.9549	25.9103	25.7311
P43497	CWP2	Cell wall protein CWP2	22.4476	22.9918	22.6084	23.5991	22.9147	22.9597	22.901	22.3282	19.557	18.1121	21.4135	19.5923	21.8918	20.8221	20.7212	18.7579
P43535	GCN20	Protein GCN20	27.5076	27.5831	27.6481	27.6422	27.7303	27.6495	27.6753	27.7248	27.5058	27.6126	27.6131	27.6197	27.2612	27.2494	27.397	27.3796
P43545;P53824			25.2071	25.276	25.2938	25.5144	24.8642	24.7503	24.4687	24.5903	24.3647	24.6652	24.7587	24.5181	23.7045	23.7417	23.6932	22.8931
P43554	SWP82	SWI/SNF global transcription activator complex subunit SWP82	23.7087	23.8658	23.6827	23.8381	23.58	23.62	23.5645	23.4722	23.9198	23.802	23.6967	23.5355	23.9479	24.0026	24.0914	23.9906
P43555	EMP47	Protein EMP47	26.878	26.9286	26.9669	27.0487	26.8158	26.9631	26.9485	26.9353	26.8346	26.8148	26.7947	26.824	26.4739	26.5378	26.4827	26.6887
P43556	RGD2	Rho-GTPase-activating protein RGD2	25.1253	25.0752	24.869	24.8765	25.0445	24.8598	24.941	24.6674	25.142	25.2573	25.1604	25.2069	24.8916	24.4384	24.5241	24.6704
P43557	FMP32	Protein FMP32, mitochondrial	23.2317	22.9058	22.3511	22.8575	22.8461	23.5999	23.3417	23.148	22.9079	22.8898	23.0456	23.231	22.8441	22.8847	23.0599	22.3655
P43558	OTU1	Ubiquitin thioesterase OTU1	23.5901	23.6833	23.6242	23.7712	23.9045	23.9918	23.9726	23.5616	24.2433	24.1533	24.4545	24.4044	23.766	23.9872	24.2825	23.5264
P43560	LAM5	Membrane-anchored lipid-binding protein LAM5	21.1721	23.1808	22.9471	22.5459	22.1384	23.0283	23.0043	22.2255	23.3842	23.265	23.3828	23.2621	23.2204	23.0339	22.8681	21.8048
P43561	FET5	Iron transport multicopper oxidase FET5	23.4336	23.8067	23.5095	23.5263	23.6795	23.709	23.5319	23.4763	24.2811	23.9758	23.7938	24.2135	24.0578	23.9955	23.9246	22.7655
P43563	MOB2	CBK1 kinase activator protein MOB2	23.989	24.6849	24.6356	24.6826	24.7276	24.6786	24.6014	24.5549	24.3249	24.593	24.5853	24.5489	24.2434	24.4439	24.2251	23.9834
P43565	RIM15	Serine/threonine-protein kinase RIM15	23.2956	23.7252	23.3926	23.2542	24.0799	23.8911	23.7169	23.4987	23.5425	23.6236	23.8814	23.466	23.2364	23.1842	23.3126	22.5213
P43567	AGX1	Alanine--glyoxylate aminotransferase 1	22.1111	21.702	22.0774	21.69	21.6621	21.8451	21.5663	22.5666	20.574	21.2012	21.5106	20.9829	22.2793	22.0146	22.1831	22.1247
P43568	CAK1	Serine/threonine-protein kinase CAK1	22.1269	21.873	22.165	22.0112	20.8972	21.4214	21.6424	21.6945	21.7508	21.5769	21.6845	21.717	21.8868	21.9278	22.0206	22.0079
P43569	CAF16	CCR4-associated factor 16	26.3021	26.454	26.3873	26.3815	26.5225	26.4966	26.4879	26.4979	26.6309	26.8451	26.9432	26.9368	26.7655	26.8541	26.7844	26.6962
P43570	GYP8	GTPase-activating protein GYP8	19.1944	19.469	19.3824	19.2299	19.8419	19.8618	19.8896	19.8642	20.2585	20.6399	20.6496	20.7485	20.6063	20.6915	20.5127	20.4024
P43572	EPL1	Enhancer of polycomb-like protein 1	19.8154	19.9704	19.5099	20.1591	21.7427	21.1386	19.5875	20.2211	21.2261	21.8572	22.0969	21.5376	19.4836	21.451	19.778	18.1693
P43573	BUD27	Bud site selection protein 27	22.7888	22.5519	22.6917	23.0289	23.0485	22.5742	23.0586	23.0526	23.3904	21.511	23.0708	22.4624	21.8158	22.4142	21.8047	22.811
P43574	GAT1	Transcriptional regulatory protein GAT1	25.3454	25.1961	25.1456	25.3133	26.8908	26.942	26.9837	26.9991	26.8203	26.9008	26.8512	26.9507	26.8887	27.0527	26.9466	27.0447
P43577	GNA1	Glucosamine 6-phosphate N-acetyltransferase	25.8247	25.8092	25.6318	25.6655	25.8909	25.903	25.8562	25.7092	25.7594	25.7562	25.7181	25.7199	25.7772	25.7774	25.8495	26.1217
P43579	IES1	Ino eighty subunit 1	23.0585	22.3209	22.6867	22.7476	23.8389	23.4754	22.4822	22.3374	22.6665	22.1486	22.3314	21.8574	23.2409	22.298	22.6014	23.1313
P43582	WWM1	WW domain-containing protein WWM1	28.3336	28.057	28.1441	28.2282	27.9938	27.9869	28.0012	28.0133	27.8974	27.738	27.6055	27.6976	27.3573	27.296	27.3672	27.736
P43583	BLM10	Proteasome activator BLM10	22.4476	23.3116	23.668	22.8046	23.0415	23.0181	23.3397	23.4688	22.1036	23.2077	23.4659	23.1845	22.4819	23.08	23.2976	20.9495
P43585	VTC2	Vacuolar transporter chaperone 2	27.3261	27.3693	27.3354	27.294	27.7516	27.7036	27.7153	27.7018	28.0056	28.0393	27.9602	27.999	28.2292	28.2585	28.2366	28.3875
P43586	LOC1	60S ribosomal subunit assembly/export protein LOC1	24.8844	24.4452	24.4885	24.8115	24.6472	24.601	24.8202	24.7678	24.8709	24.6505	24.8932	24.7108	24.9948	24.5756	24.8345	25.2957
P43587	YPI1	Type 1 phosphatases regulator YPI1	25.1954	25.1457	25.1512	25.1232	24.9234	24.9406	24.8473	24.8662	24.2254	24.401	24.2128	24.4067	24.5308	24.6013	24.4606	24.875
P43588	RPN11	Ubiquitin carboxyl-terminal hydrolase RPN11	28.0029	28.0646	28.0101	28.04	28.0301	28.0399	28.0739	28.0126	27.925	28.0263	27.974	27.9858	28.0393	28.083	28.0806	28.3327
P43590	YFR006W	Uncharacterized peptidase YFR006W	26.8034	26.8079	26.7906	26.7383	26.7888	26.9111	26.8398	26.7386	27.0531	27.1228	27.1669	27.0924	27.0183	27.2027	27.1362	27.2927
P43591	YFH7	ATP-dependent kinase YFH7	24.0959	24.5868	24.5268	24.3089	24.0739	24.5817	24.5351	23.9634	24.6543	24.7295	24.7449	24.577	24.2504	24.6052	24.2526	24.0561
P43592	FAR7	Factor arrest protein 7	22.3376	22.2837	22.2508	22.1591	22.175	22.0367	22.1322	22.2601	21.4532	22.0215	21.8854	22.0091	21.5718	21.8108	21.8441	21.9886
P43593	UBP6	Ubiquitin carboxyl-terminal hydrolase 6	28.2662	28.3552	28.2726	28.3301	28.3038	28.2859	28.2821	28.3159	28.2395	28.3277	28.292	28.2919	28.0477	28.0998	28.0482	27.6687
P43594	MIC19	MICOS complex subunit MIC19	25.2002	25.9082	26.0114	26.028	25.9948	25.9911	25.9734	26.0928	25.6875	25.6949	25.6956	25.6863	25.9412	25.9158	25.9366	25.3149
P43596	IOC3	ISWI one complex protein 3	24.8436	24.3972	24.197	24.6776	24.1337	24.0275	24.3933	24.37	24.1547	23.8286	24.4912	24.6027	23.8355	23.7517	23.4424	21.5561
P43597	YFR016C	Uncharacterized protein YFR016C	26.2655	26.5715	26.299	26.5664	26.2327	26.3133	26.2848	26.3294	26.0711	26.0559	25.9839	26.1298	25.1843	25.6531	25.1322	25.1116
P43598	IGD1	Inhibitor of glycogen debranching 1	24.1189	24.2418	24.3916	24.0633	23.5901	23.9873	23.8696	24.0161	22.9791	23.0023	23.0628	23.1354	23.1965	23.5158	23.4462	23.8526
P43599	YFR018C	Uncharacterized protein YFR018C	22.1704	21.0942	20.5712	20.7859	22.7382	21.4608	20.8018	21.3213	23.3786	23.4176	23.5536	23.4068	20.8349	20.6195	21.0726	21.6005
P43603	LSB3	LAS seventeen-binding protein 3	25.1268	25.6711	25.4305	25.521	25.5052	25.4592	25.2781	27.2217	25.4965	25.3874	25.4722	25.5658	25.2338	25.45	25.2666	24.6064
P43609	RSC8	Chromatin structure-remodeling complex protein RSC8	27.704	27.6418	27.5562	27.7099	27.7311	27.7452	27.7665	27.6914	27.5889	27.6678	27.5537	27.6601	27.5657	27.5818	27.5694	27.6385
P43611	OSW7	Outer spore wall protein 7	23.8471	23.7923	23.7592	23.779	23.9988	24.0868	23.9395	24.0093	23.9947	23.9038	23.7911	24.008	23.093	22.8391	23.0483	23.2769
P43612	SAP155	SIT4-associating protein SAP155	25.2155	25.4696	25.4871	25.4589	25.5577	25.4958	25.4684	24.749	25.6087	25.3989	25.5513	25.5821	25.1062	25.3232	25.3751	23.973
P43613	ERJ5	ER-localized J domain-containing protein 5	25.6528	25.3569	25.4676	25.3913	25.2696	25.265	25.2896	25.2785	25.1442	25.2896	25.1545	25.1375	24.6813	24.7041	24.7865	25.0469
P43616	DUG1	Cys-Gly metallodipeptidase DUG1	30.7553	30.8198	30.8272	30.9183	30.8487	30.9296	30.9092	30.8657	30.9808	31.0565	31.0116	31.0154	30.5154	30.64	30.639	30.8107
P43619	BNA6	Nicotinate-nucleotide pyrophosphorylase [carboxylating]	26.1797	26.8608	26.664	26.782	26.7577	26.74	26.7761	29.6939	26.2898	26.8207	26.8882	26.9782	25.8312	25.7962	25.8421	25.95
P43620	RMD8	Sporulation protein RMD8	23.103	23.1129	22.9356	22.9957	23.0399	22.9089	22.8729	23.1482	23.0999	23.1856	22.956	23.055	22.8535	22.754	22.6437	22.7652
P43621	RET2	Coatomer subunit delta	27.6338	27.4898	27.5292	27.4654	27.4478	27.3995	27.4122	27.3967	27.3329	27.2644	27.2758	27.3396	27.3884	27.2924	27.383	27.6649
P43636	ALG2	Alpha-1,3/1,6-mannosyltransferase ALG2	23.8901	23.2685	23.0005	23.0417	22.3945	23.2772	22.5099	23.2186	21.8925	22.7621	23.1245	22.4336	24.2309	23.3866	23.8231	22.6219
P43638	MHP1	MAP-homologous protein 1	25.2107	25.1163	25.1397	25.1285	25.2345	25.0515	25.0256	25.2115	25.2399	25.1748	25.1585	25.2007	25.212	25.3226	25.292	25.1364
P43639	CKB1	Casein kinase II subunit beta	25.4212	25.9386	25.7531	25.9093	25.5557	25.3263	25.3483	25.2724	25.201	25.8216	25.6113	25.3118	25.2948	25.0733	25.3228	24.968
P43682	SFT1	Protein transport protein SFT1	24.4125	24.3452	24.3482	24.4847	24.2283	24.1704	24.2296	24.2493	24.1831	24.2145	24.0264	24.2232	23.9057	23.9398	23.9721	24.025
P45818	ROK1	ATP-dependent RNA helicase ROK1	23.0224	23.2214	23.2408	23.3811	23.1773	23.0886	22.3988	23.2074	23.6101	23.4219	23.4324	23.1028	23.3998	23.0487	23.4895	22.9443
P45976	FIP1	Pre-mRNA polyadenylation factor FIP1	23.7985	23.7125	23.5712	23.7313	23.6234	23.5065	23.6357	23.548	23.5881	23.5002	23.3396	23.4568	23.3801	23.3816	23.4327	23.3564
P45978	SCD6	Protein SCD6	26.6449	26.4586	26.6244	26.6518	26.4744	26.5059	26.4827	26.4608	26.297	26.0669	26.2208	26.1699	25.9884	26.1091	26.1297	26.4992
P46151	MET12	Methylenetetrahydrofolate reductase 1	25.3266	25.5056	25.2296	25.4712	25.6119	25.6737	25.6731	25.713	25.7629	25.8377	25.8548	25.8776	25.8505	25.9315	25.7542	25.8804
P46367	ALD4	Potassium-activated aldehyde dehydrogenase, mitochondrial	30.3498	30.3412	30.2612	30.006	30.7315	30.7274	30.7175	30.6141	30.0929	30.1609	30.1382	30.1581	30.5838	30.6176	30.5634	30.6097
P46654	RPS0B	40S ribosomal protein S0-B	24.0443	24.2977	24.2182	24.3708	24.5561	24.4878	24.4323	24.4354	24.2247	24.3276	24.2346	24.1793	23.7505	23.8045	23.722	23.945
P46655	GUS1	Glutamate--tRNA ligase, cytoplasmic	30.2954	30.3226	30.3384	30.364	30.5365	30.5648	30.542	30.6079	30.8358	30.8414	30.8258	30.8267	30.579	30.543	30.621	30.7265
P46669	RPA43	DNA-directed RNA polymerase I subunit RPA43	25.8457	25.9017	25.8864	26.0863	25.8729	25.9322	25.8335	25.952	25.9509	25.7344	25.694	25.7076	25.2087	25.5658	25.2771	25.6736
P46670	CIN2	Tubulin-specific chaperone C	19.2093	20.2865	20.498	20.5604	21.4851	20.0586	18.9925	20.1297	20.3814	21.739	21.6108	20.7541	22.0182	21.9437	21.9996	22.4315
P46671	FAR3	Factor arrest protein 3	22.0884	20.7006	21.8106	22.0534	21.5292	21.7103	21.3935	21.8451	21.2889	20.9588	21.342	21.1105	21.7547	21.4674	21.4987	20.838
P46672	ARC1	tRNA-aminoacylation cofactor ARC1	30.4288	30.4795	30.4355	30.5136	30.6967	30.6791	30.633	30.5964	30.4497	30.5298	30.4905	30.5249	30.1198	30.1468	30.1071	30.0407
P46673	NUP85	Nucleoporin NUP85	24.5837	24.6676	24.7162	24.5249	24.8138	24.9493	25.1052	25.0246	24.9088	25.4013	25.3087	25.3858	25.215	25.3317	25.2949	25.4312
P46675	STU2	Protein STU2	25.4332	25.7608	25.6003	25.6766	25.5447	25.7626	25.3663	25.5718	25.4482	25.5871	25.3648	25.482	25.2036	25.2361	25.2499	24.8919
P46676	SUM1	Suppressor of mar1-1 protein	25.443	25.3156	25.4213	25.6269	25.404	25.3405	25.5217	25.638	25.3478	25.2102	25.2011	24.9502	25.0402	24.9991	24.9572	25.1381
P46677	TAF1	Transcription initiation factor TFIID subunit 1	23.1866	22.8648	23.2815	22.9738	23.0604	23.1738	22.9402	22.7909	22.9022	23.0959	23.1598	23.0318	23.1148	23.1044	23.1097	22.6043
P46678	BDP1	Transcription factor TFIIIB component B''	23.7614	23.2088	23.763	23.506	23.424	23.681	23.4859	23.797	23.4225	22.169	23.3387	22.929	23.8229	23.379	23.5731	23.1757
P46680	AIP1	Actin-interacting protein 1	27.6017	27.4879	27.5426	27.4814	27.2306	27.2297	27.2556	27.1993	27.5294	27.3248	27.3963	27.3175	27.6756	27.667	27.6732	27.828
P46681	DLD2	D-2-hydroxyglutarate--pyruvate transhydrogenase DLD2	27.306	27.3235	27.3001	27.2743	27.6351	27.6475	27.6147	27.4971	28.1832	28.222	28.194	28.2266	27.3699	27.357	27.2726	27.4332
P46682	APL6	AP-3 complex subunit beta	25.2081	25.4046	25.3257	25.353	25.5587	25.4415	25.5966	25.4249	25.8088	25.7277	25.8317	25.8436	25.7475	25.814	25.7929	25.6893
P46683	YAR1	Ankyrin repeat-containing protein YAR1	27.2923	27.2211	27.2124	27.2429	27.1305	27.2292	27.2415	27.1478	26.9127	26.9506	26.9723	27.0286	26.8469	26.7721	26.9188	27.0193
P46784;Q08745			28.5831	28.9793	28.8654	29.0598	29.1782	29.1391	29.168	29.002	29.1864	29.5146	29.3795	29.2705	28.2823	28.5398	28.3376	27.8455
P46944	TRS85	Trafficking protein particle complex III-specific subunit 85	22.6156	21.8193	22.2922	22.3209	22.2908	22.2597	21.1031	22.1879	22.248	22.6838	22.7252	22.7569	23.0538	22.6861	22.614	22.6008
P46947	BUD13	Pre-mRNA-splicing factor CWC26	23.5602	23.2123	23.2852	23.4477	23.8988	23.3172	23.1346	23.0228	23.0365	23.2071	22.9204	23.7163	23.2306	22.5525	23.0583	23.1361
P46948	SKI6	Exosome complex component SKI6	24.3225	24.487	24.2783	24.368	24.2624	24.1737	24.128	24.1207	24.1242	24.4982	24.4624	24.69	24.4021	24.2139	24.1212	23.9964
P46949	FYV8	Protein FYV8	24.8542	24.7357	24.6228	24.8664	24.6158	24.5631	24.5189	24.6405	24.2275	23.9799	24.2681	23.8769	24.0903	24.0566	23.7702	24.0616
P46951	YPP1	Cargo-transport protein YPP1	22.668	23.4068	22.8002	22.0992	23.651	23.3603	23.3887	22.6844	24.2109	24.2256	24.1149	24.2293	24.1584	24.142	24.3241	23.4041
P46955	NCA3	Beta-glucosidase-like protein NCA3, mitochondrial	17.7265	17.5063	17.3975	17.5286	17.1047	16.8701	16.5976	17.4549	20.5289	19.7561	15.0131	20.4641	20.028	21.4081	21.6917	20.851
P46956	PHO86	Inorganic phosphate transporter PHO86	24.4545	24.8834	24.7023	24.7751	24.9297	24.837	24.8127	24.8237	24.952	25.2131	25.2053	25.151	25.0886	25.1547	25.1131	24.8095
P46957	POL31	DNA polymerase delta small subunit	23.7905	23.9008	23.8015	23.7798	23.2213	23.5968	23.512	23.5558	22.8769	23.0483	23.2395	23.0726	23.5868	23.5325	23.4862	23.339
P46959	GCD14	tRNA (adenine(58)-N(1))-methyltransferase catalytic subunit TRM61	23.1063	23.215	22.9882	22.427	23.1388	23.3152	23.1747	22.6497	23.4901	23.7363	23.7024	23.6144	23.5923	23.6231	23.4776	23.039
P46963	CTK3	CTD kinase subunit gamma	21.7367	21.3882	22.2408	21.5062	22.2277	22.5224	22.3335	22.2863	22.2151	22.7445	22.6945	22.6367	22.1236	22.333	20.9479	22.0623
P46964	OST2	Dolichyl-diphosphooligosaccharide--protein glycosyltransferase subunit OST2	23.5285	23.8701	23.901	23.853	23.7785	23.7761	23.8595	23.9606	23.6736	23.3231	23.101	23.2757	23.6787	23.5527	23.6998	22.1905
P46965	SPC1	Signal peptidase complex subunit SPC1	23.0756	23.1688	23.1798	23.1617	23.3457	23.3423	23.3408	23.0397	23.4878	23.8804	23.4754	23.7141	23.3696	23.0923	23.5254	23.649
[truncated: 1,442 more rows]
