# Supplementary material for: Enhanced metabolic entanglement emerges during the evolution of an interkingdom microbial community
Source: Nat Commun. 2024 Aug 22;15:7238. doi: 10.1038/s41467-024-51702-1 (PMC11341674; doi:10.1038/s41467-024-51702-1)
Supplement: Supplementary file 11 — Supplementary Data 8 [file 41467_2024_51702_MOESM11_ESM.xlsx]

## Sheet: Foglio1
Supplementary Data 8. E. coli strains used in this study
Escherichia coli strains	Name	Reference
E. coli BW25113 ΔhisG:kanR	EcA Agg	51.53
E. coli BW25113 ΔfimA:kanR		51.53
E. coli BW25113 ΔfimA:frt ΔhisG:kanR	EcA	This work
E. coli BW25113 ΔfimA:frt ΔhisG:frt		This work
E. coli BW25113 ΔfimA:frt ΔhisG:frt ΔargR:frt	EcΔR	This work
E. coli BW25113 ΔfimA:frt ΔhisG:frt phisJ -78Δ	EcΔH+	This work
E. coli BW25113 ΔfimA:frt ΔhisG:frt ΔargR:frt phisJ -78Δ	EcΔRH+	This work
E. coli BW25113 ΔhisG:kanR	EcCF50 1 Agg	This work
E. coli BW25113 ΔhisG:kanR	EcCF50 2 Agg	This work
E. coli BW25113 ΔhisG:kanR	EcCF50 3 Agg	This work
E. coli BW25113 ΔhisG:kanR	EcCF50 4 Agg	This work
E. coli BW25113 ΔhisG:kanR	EcCF50 5 Agg	This work
E. coli BW25113 ΔhisG:kanR	EcCF269 1 Agg	This work
E. coli BW25113 ΔhisG:kanR	EcCF269 2 Agg	This work
E. coli BW25113 ΔhisG:kanR	EcCF269 3 Agg	This work
E. coli BW25113 ΔhisG:kanR	EcCF269 4 Agg	This work
E. coli BW25113 ΔfimA:frt ΔhisG:frt	EcCF50 1	This work
E. coli BW25113 ΔfimA:frt ΔhisG:frt	EcCF50 2	This work
E. coli BW25113 ΔfimA:frt ΔhisG:frt	EcCF50 3	This work
E. coli BW25113 ΔfimA:frt ΔhisG:frt	EcCF269 1	This work
E. coli BW25113 ΔfimA:frt ΔhisG:frt	EcCF269 2	This work
E. coli BW25113 ΔfimA:frt ΔhisG:frt	EcCF269 3	This work
E. coli BW25113 ΔfimA:frt ΔhisG:frt	EcCF269 4	This work
E. coli BW25113 ΔfimA:frt ΔhisG:frt	EcS 1	This work
E. coli BW25113 ΔfimA:frt ΔhisG:frt	EcS 2	This work
E. coli BW25113 ΔfimA:frt ΔhisG:frt	EcS 3	This work
E. coli BW25113 ΔfimA:frt ΔhisG:frt	EcS 4	This work
E. coli BW25113 ΔfimA:frt ΔhisG:frt	EcS 5	This work
E. coli BW25113 ΔfimA:frt ΔhisG:frt	EcS 6	This work
E. coli BW25113 ΔfimA:frt ΔhisG:frt	EcS 7	This work
E. coli BW25113 ΔfimA:frt ΔhisG:frt	EcS 8	This work
E. coli BW25113 ΔfimA:frt ΔhisG:hisG	EcCF269 1 HisG+	This work
E. coli BW25113 ΔfimA:frt ΔhisG:hisG	EcCF269 2 HisG+	This work
E. coli BW25113 ΔargR:kanR		51.53
E. coli BW25113 ΔargA:kanR		51.53
E. coli BW25113 ΔargG:kanR		51.53
E. coli BW25113 ΔargH:kanR		51.53
E. coli BW25113 ΔcysG:kanR		51.53
E. coli BW25113 ΔglnA:kanR		51.53
E. coli BW25113 ΔhisB:kanR		51.53
E. coli BW25113 ΔilvA:kanR		51.53
E. coli BW25113 ΔilvC:kanR		51.53
E. coli BW25113 ΔlysA:kanR		51.53
E. coli BW25113 ΔpdxH:kanR		51.53
E. coli BW25113 ΔproC:kanR		51.53
E. coli BW25113 ΔserA:kanR		51.53
E. coli BW25113 ΔserB:kanR		51.53
E. coli BW25113 ΔthrC:kanR		51.53
E. coli BW25113 ΔtrpC:kanR		51.53
E. coli BW25113 ΔtyrA:kanR		51.53
E. coli BW25113 ΔfimA:frt ΔargA:kanR		This work
E. coli BW25113 ΔfimA:frt ΔargG:kanR		This work
E. coli BW25113 ΔfimA:frt ΔargH:kanR		This work
E. coli BW25113 ΔfimA:frt ΔcysG:kanR		This work
E. coli BW25113 ΔfimA:frt ΔglnA:kanR		This work
E. coli BW25113 ΔfimA:frt ΔhisB:kanR		This work
E. coli BW25113 ΔfimA:frt ΔilvA:kanR		This work
E. coli BW25113 ΔfimA:frt ΔilvC:kanR		This work
E. coli BW25113 ΔfimA:frt ΔlysA:kanR		This work
E. coli BW25113 ΔfimA:frt ΔpdxH:kanR		This work
E. coli BW25113 ΔfimA:frt ΔproC:kanR		This work
E. coli BW25113 ΔfimA:frt ΔserA:kanR		This work
E. coli BW25113 ΔfimA:frt ΔserB:kanR		This work
E. coli BW25113 ΔfimA:frt ΔthrC:kanR		This work
E. coli BW25113 ΔfimA:frt ΔtrpC:kanR		This work
E. coli BW25113 ΔfimA:frt ΔtyrA:kanR		This work
