# Supplementary material for: Enhanced metabolic entanglement emerges during the evolution of an interkingdom microbial community
Source: Nat Commun. 2024 Aug 22;15:7238. doi: 10.1038/s41467-024-51702-1 (PMC11341674; doi:10.1038/s41467-024-51702-1)
Supplement: Supplementary file 12 — Supplementary Data 9 [file 41467_2024_51702_MOESM12_ESM.xlsx]

## Sheet: Foglio1
Supplementary Data 9. S. cerevisiae strains used in this study
Saccharomyces cerevisiae	Name	Reference
S. cerevisiae BY4741Δarg1:kanMXR		54
S. cerevisiae BY4741Δhis3::HIS3-Pglk1-mTurquoise2-Tglk1 Δarg1:kanMXR	ScA (mTurq2)	This work
S. cerevisiae BY4741Δhis3::HIS3-Pglk1-mTurquoise2-Tglk1 Δarg1:kanMXR Δgdh1:loxP	ScΔG (mTurq2)	This work
S. cerevisiae BY4741Δhis3::HIS3-Pglk1-mTurquoise2-Tglk1 Δarg1:kanMXR Δecm21:loxP	ScΔE (mTurq2)	This work
S. cerevisiae BY4741Δhis3::HIS3-Pglk1-mTurquoise2-Tglk1 Δarg1:kanMXR Δgdh1:loxP Δecm21:loxP	ScΔEG (mTurq2)	This work
S. cerevisiae BY4741Δhis3::HIS3-Pglk1-mTurquoise2-Tglk1 Δarg1:kanMXR Δgdh1:loxP Δecm21:loxP Δglt1:loxP	ScΔEGT (mTurq2)	This work
S. cerevisiae BY4741Δhis3::HIS3-Pglk1-mTurquoise2-Tglk1 Δarg1:kanMXR Δgdh1:loxP Δecm21:loxP Δglt1:loxP Δgdh3:loxP Δgdh2:HyB	Sc5KO (mTurq2)	This work
S. cerevisiae BY4741Δhis3::HIS3-Pglk1-mNeonGreen-Tglk1 Δarg1:kanMXR	ScA (mNeGr)	This work
S. cerevisiae BY4741Δhis3::HIS3-Pglk1-mNeonGreen-Tglk1 Δarg1:kanMXR Δgdh1:loxP	ScΔG (mNeGr)	This work
S. cerevisiae BY4741Δhis3::HIS3-Pglk1-mNeonGreen-Tglk1 Δarg1:kanMXR Δgdh1:loxP Δecm21:loxP	ScΔEG (mNeGr)	This work
S. cerevisiae BY4741Δhis3::HIS3-Pglk1-mNeonGreen-Tglk1 Δarg1:kanMXR Δgdh1:loxP Δecm21:loxP Δglt1:loxP	ScΔEGT (mNeGr)	This work
S. cerevisiae BY4741Δhis3::HIS3-Pglk1-mTurquoise2-Tglk1 Δarg1:kanMXR	ScCF50 1	This work
S. cerevisiae BY4741Δhis3::HIS3-Pglk1-mTurquoise2-Tglk1 Δarg1:kanMXR	ScCF50 2	This work
S. cerevisiae BY4741Δhis3::HIS3-Pglk1-mTurquoise2-Tglk1 Δarg1:kanMXR	ScCF50 3	This work
S. cerevisiae BY4741Δhis3::HIS3-Pglk1-mTurquoise2-Tglk1 Δarg1:kanMXR	ScCF50 1 Agg	This work
S. cerevisiae BY4741Δhis3::HIS3-Pglk1-mTurquoise2-Tglk1 Δarg1:kanMXR	ScCF50 2 Agg	This work
S. cerevisiae BY4741Δhis3::HIS3-Pglk1-mTurquoise2-Tglk1 Δarg1:kanMXR	ScCF50 3 Agg	This work
S. cerevisiae BY4741Δhis3::HIS3-Pglk1-mTurquoise2-Tglk1 Δarg1:kanMXR	ScCF50 4 Agg	This work
S. cerevisiae BY4741Δhis3::HIS3-Pglk1-mTurquoise2-Tglk1 Δarg1:kanMXR	ScCF50 5 Agg	This work
S. cerevisiae BY4741Δhis3::HIS3-Pglk1-mTurquoise2-Tglk1 Δarg1:kanMXR	ScCF269 1	This work
S. cerevisiae BY4741Δhis3::HIS3-Pglk1-mTurquoise2-Tglk1 Δarg1:kanMXR	ScCF50 2	This work
S. cerevisiae BY4741Δhis3::HIS3-Pglk1-mTurquoise2-Tglk1 Δarg1:kanMXR	ScCF50 3	This work
S. cerevisiae BY4741Δhis3::HIS3-Pglk1-mTurquoise2-Tglk1 Δarg1:kanMXR	ScCF50 4	This work
S. cerevisiae BY4741Δhis3::HIS3-Pglk1-mTurquoise2-Tglk1 Δarg1:kanMXR	ScCF50 1 Agg	This work
S. cerevisiae BY4741Δhis3::HIS3-Pglk1-mTurquoise2-Tglk1 Δarg1:kanMXR	ScCF50 2 Agg	This work
S. cerevisiae BY4741Δhis3::HIS3-Pglk1-mTurquoise2-Tglk1 Δarg1:kanMXR	ScCF50 3 Agg	This work
S. cerevisiae BY4741Δhis3::HIS3-Pglk1-mTurquoise2-Tglk1 Δarg1:kanMXR	ScCF50 4 Agg	This work
S. cerevisiae BY4741Δhis3::HIS3-Pglk1-mTurquoise2-Tglk1 Δarg1:kanMXR	ScS 1	This work
S. cerevisiae BY4741Δhis3::HIS3-Pglk1-mTurquoise2-Tglk1 Δarg1:kanMXR	ScS 2	This work
S. cerevisiae BY4741Δhis3::HIS3-Pglk1-mTurquoise2-Tglk1 Δarg1:kanMXR	ScS 3	This work
S. cerevisiae BY4741Δhis3::HIS3-Pglk1-mTurquoise2-Tglk1 Δarg1:kanMXR	ScS 4	This work
S. cerevisiae BY4741Δhis3::HIS3-Pglk1-mTurquoise2-Tglk1 Δarg1:kanMXR	ScS 5	This work
S. cerevisiae BY4741Δhis3::HIS3-Pglk1-mTurquoise2-Tglk1 Δarg1:kanMXR	ScS 6	This work
S. cerevisiae BY4741Δhis3::HIS3-Pglk1-mTurquoise2-Tglk1 Δarg1:kanMXR	ScS 7	This work
S. cerevisiae BY4741Δhis3::HIS3-Pglk1-mTurquoise2-Tglk1 Δarg1:kanMXR	ScS 8	This work
S. cerevisiae BY4741Δhis3::HIS3-Pglk1-mTurquoise2-Tglk1 Δarg1:arg1	ScCF269 1 Arg1+	This work
S. cerevisiae BY4741Δhis3::HIS3-Pglk1-mTurquoise2-Tglk1 Δarg1:arg1	ScCF269 2 Arg1+	This work
S. cerevisiae BY4741Δade1:kanMXR		54
S. cerevisiae BY4741Δade4:kanMXR		54
S. cerevisiae BY4741Δade6:kanMXR		54
S. cerevisiae BY4741Δade8:kanMXR		54
S. cerevisiae BY4741Δarg4:kanMXR		54
S. cerevisiae BY4741Δlys1:kanMXR		54
S. cerevisiae BY4741Δlys4:kanMXR		54
S. cerevisiae BY4741Δlys9:kanMXR		54
S. cerevisiae BY4741Δser1:kanMXR		54
S. cerevisiae BY4741Δthr1:kanMXR		54
S. cerevisiae BY4741Δtrp3:kanMXR		54
S. cerevisiae BY4741Δtrp4:kanMXR		54
S. cerevisiae BY4741Δhis3::HIS3-Pglk1-mTurquoise2-Tglk1 Δade1:kanMXR		This work
S. cerevisiae BY4741Δhis3::HIS3-Pglk1-mTurquoise2-Tglk1 Δade4:kanMXR		This work
S. cerevisiae BY4741Δhis3::HIS3-Pglk1-mTurquoise2-Tglk1 Δade6:kanMXR		This work
S. cerevisiae BY4741Δhis3::HIS3-Pglk1-mTurquoise2-Tglk1 Δade8:kanMXR		This work
S. cerevisiae BY4741Δhis3::HIS3-Pglk1-mTurquoise2-Tglk1 Δarg4:kanMXR		This work
S. cerevisiae BY4741Δhis3::HIS3-Pglk1-mTurquoise2-Tglk1 Δlys1:kanMXR		This work
S. cerevisiae BY4741Δhis3::HIS3-Pglk1-mTurquoise2-Tglk1 Δlys4:kanMXR		This work
S. cerevisiae BY4741Δhis3::HIS3-Pglk1-mTurquoise2-Tglk1 Δlys9:kanMXR		This work
S. cerevisiae BY4741Δhis3::HIS3-Pglk1-mTurquoise2-Tglk1 Δser1:kanMXR		This work
S. cerevisiae BY4741Δhis3::HIS3-Pglk1-mTurquoise2-Tglk1 Δthr1:kanMXR		This work
S. cerevisiae BY4741Δhis3::HIS3-Pglk1-mTurquoise2-Tglk1 Δtrp3:kanMXR		This work
S. cerevisiae BY4741Δhis3::HIS3-Pglk1-mTurquoise2-Tglk1 Δtrp4:kanMXR		This work
