# Supplementary material for: Enhanced metabolic entanglement emerges during the evolution of an interkingdom microbial community
Source: Nat Commun. 2024 Aug 22;15:7238. doi: 10.1038/s41467-024-51702-1 (PMC11341674; doi:10.1038/s41467-024-51702-1)
Supplement: Supplementary file 14 — Source Data [file 41467_2024_51702_MOESM14_ESM.xlsx]

## Sheet: Fig1b & Suppl. Fig. 2a
Time (h)	A	A	A	CF269_1	CF269_1	CF269_1	CF269_2	CF269_2	CF269_2	CF269_3	CF269_3	CF269_3	CF269_4	CF269_4	CF269_4	CF50_1	CF50_1	CF50_1	CF50_2	CF50_2	CF50_2	CF50_3	CF50_3	CF50_3	Sup_1	Sup_1	Sup_1	Sup_2	Sup_2	Sup_2	Sup_3	Sup_3	Sup_3	Sup_4	Sup_4	Sup_4	Sup_5	Sup_5	Sup_5	Sup_6	Sup_6	Sup_6	Sup_6	Sup_6	Sup_6	Sup_7	Sup_7	Sup_7	Sup_7
0	0.007	0.00536363	0.00772727	0.0117	0.014	0.0118	0.0088	0.0086	0.0122	0.0079	0.0107	0.0135	0.0093	0.0079	0.0127	0.0114	0.0111	0.0129	0.0151	0.0137	0.013	0.011	0.0159	0.0149	0.00763637	0.00772727	0.00818182	0.00636364	0.0115455	0.00854545	0.0136364	0.00981818	0.00772727	0.0154545	0.00827273	0.00736363	0.01	0.00954546	0.00809091	0.00590909	0.006	0.00509091	0.00572727	0.00727273	0.00436364	0.00509091	0.00754546	0.007	0.00672727
0.180222	0.00727273	0.006	0.008	0.0103	0.0119	0.0114	0.0111	0.012	0.0138	0.0112	0.0135	0.0143	0.0142	0.0117	0.016	0.0127	0.0119	0.0147	0.0143	0.0124	0.0138	0.0106	0.0138	0.0138	0.00818182	0.00754546	0.00845455	0.00709091	0.0118182	0.00863636	0.0142727	0.00981818	0.008	0.0130909	0.00836364	0.008	0.0105455	0.0100909	0.00854545	0.00690909	0.00636364	0.00509091	0.00590909	0.00709091	0.00472727	0.00572727	0.00827273	0.00763637	0.00709091
0.360472	0.00781818	0.00645455	0.00836364	0.011	0.013	0.0122	0.0114	0.012	0.0141	0.0119	0.0141	0.0148	0.015	0.0129	0.0164	0.0127	0.0121	0.0146	0.0145	0.013	0.014	0.0108	0.0143	0.0147	0.00827273	0.008	0.00881818	0.00681818	0.0126364	0.00909091	0.0143636	0.01	0.00881818	0.0106364	0.00890909	0.00845455	0.0112727	0.0105455	0.00927273	0.00745454	0.00718182	0.00590909	0.00654545	0.00745454	0.00527273	0.00645455	0.00854545	0.00836364	0.00745454
0.540694	0.00754546	0.00645455	0.00781818	0.0107	0.0131	0.0122	0.0111	0.0116	0.0135	0.0122	0.0141	0.0147	0.0151	0.0129	0.0161	0.0123	0.0117	0.0144	0.0142	0.0127	0.0134	0.0107	0.0142	0.0145	0.00863636	0.00781818	0.00854545	0.00709091	0.0123636	0.00936363	0.0141818	0.0102727	0.00854545	0.00818182	0.00890909	0.00836364	0.0112727	0.0108182	0.00945454	0.00809091	0.00718182	0.006	0.00627273	0.00745454	0.00518182	0.00672727	0.00881818	0.00836364	0.00718182
0.720917	0.00745454	0.00618182	0.00827273	0.0108	0.0131	0.0118	0.0104	0.011	0.0126	0.012	0.0138	0.014	0.0148	0.0126	0.0154	0.0123	0.0119	0.0139	0.014	0.0123	0.013	0.0105	0.014	0.0141	0.00890909	0.00781818	0.00854545	0.00727273	0.0124545	0.00890909	0.0137273	0.0103636	0.00836364	0.00772727	0.009	0.00836364	0.0113636	0.0108182	0.00981818	0.00854545	0.00790909	0.00581818	0.00590909	0.00754546	0.00481818	0.00718182	0.009	0.00827273	0.00727273
0.901167	0.00818182	0.00690909	0.00909091	0.0107	0.0131	0.012	0.0112	0.0114	0.0134	0.0125	0.0145	0.0149	0.0153	0.0132	0.0159	0.0122	0.0118	0.0139	0.0141	0.0124	0.0133	0.0106	0.0139	0.014	0.00909091	0.00818182	0.009	0.00763637	0.0125455	0.00927273	0.0137273	0.0107273	0.00927273	0.00790909	0.00981818	0.00890909	0.0115455	0.0111818	0.0103636	0.009	0.00827273	0.00636364	0.00681818	0.00827273	0.006	0.00772727	0.00936363	0.00890909	0.00790909
1.08142	0.00809091	0.00690909	0.00872727	0.0111	0.0135	0.0125	0.0117	0.0119	0.0137	0.013	0.0151	0.0155	0.0159	0.0141	0.0166	0.0122	0.0121	0.0143	0.0139	0.0126	0.0133	0.0106	0.0142	0.0145	0.00936363	0.00836364	0.00909091	0.00790909	0.0126364	0.00909091	0.0131818	0.0108182	0.00945454	0.00836364	0.00972727	0.009	0.0116364	0.0111818	0.0100909	0.00909091	0.00827273	0.00663636	0.00672727	0.00790909	0.00563637	0.00836364	0.00972727	0.00881818	0.00781818
1.26164	0.00809091	0.00645455	0.00863636	0.0112	0.0136	0.012	0.0111	0.0113	0.013	0.0126	0.0148	0.0149	0.0153	0.0133	0.0158	0.0122	0.0118	0.0138	0.0139	0.0122	0.0131	0.0106	0.0138	0.014	0.00927273	0.00836364	0.00881818	0.00790909	0.0121818	0.00863636	0.012	0.0108182	0.00890909	0.00836364	0.00945454	0.00936363	0.0115455	0.0108182	0.01	0.00918182	0.00818182	0.00681818	0.00681818	0.00827273	0.00563637	0.00809091	0.00981818	0.00863636	0.00763637
1.44189	0.00854545	0.00745454	0.00954546	0.0111	0.0134	0.0118	0.0108	0.0111	0.0129	0.0123	0.0143	0.0146	0.0149	0.0131	0.0157	0.0123	0.0115	0.0134	0.014	0.012	0.0126	0.0106	0.0135	0.0136	0.00954546	0.00872727	0.00936363	0.00809091	0.0123636	0.00854545	0.0108182	0.011	0.00954546	0.00854545	0.00981818	0.00945454	0.0115455	0.0110909	0.0102727	0.00936363	0.00836364	0.00736363	0.00709091	0.00890909	0.00609091	0.00836364	0.0101818	0.00918182	0.00818182
1.62211	0.00845455	0.00727273	0.00936363	0.0118	0.0141	0.0129	0.012	0.0121	0.0139	0.0131	0.0155	0.0159	0.016	0.0142	0.0169	0.0123	0.0123	0.0143	0.0142	0.0127	0.0135	0.0108	0.0143	0.0144	0.00963637	0.00909091	0.00954546	0.00827273	0.0120909	0.00845455	0.00936363	0.0112727	0.00954546	0.00890909	0.01	0.00963637	0.0116364	0.0111818	0.0106364	0.00963637	0.00854545	0.00772727	0.00745454	0.00890909	0.00618182	0.00863636	0.0104545	0.00954546	0.00836364
1.80233	0.00854545	0.00736363	0.009	0.0117	0.0138	0.013	0.0114	0.0115	0.0132	0.0126	0.0148	0.0149	0.0155	0.0137	0.0161	0.0122	0.0121	0.0139	0.0142	0.0127	0.0133	0.0108	0.0138	0.0139	0.01	0.00918182	0.00972727	0.00854545	0.0116364	0.00818182	0.00990909	0.0117273	0.00990909	0.00909091	0.0100909	0.00972727	0.0118182	0.0111818	0.0105455	0.00972727	0.00854545	0.00763637	0.00745454	0.00872727	0.006	0.00872727	0.0105455	0.00963637	0.00827273
1.98256	0.00872727	0.00763637	0.00954546	0.0111	0.0134	0.0118	0.0111	0.0113	0.013	0.0123	0.0145	0.0148	0.0151	0.0133	0.0156	0.0123	0.0118	0.0135	0.0141	0.0122	0.0128	0.0107	0.0134	0.0134	0.0103636	0.00927273	0.00981818	0.00863636	0.0112727	0.00827273	0.0100909	0.0118182	0.00990909	0.00927273	0.0103636	0.0105455	0.0120909	0.0111818	0.0108182	0.00981818	0.00863636	0.00781818	0.00809091	0.00918182	0.00663636	0.00890909	0.0107273	0.0102727	0.00854545
2.16281	0.00936363	0.00809091	0.0101818	0.0117	0.0141	0.0126	0.0122	0.0124	0.0143	0.0132	0.0157	0.0159	0.0161	0.0144	0.0168	0.0124	0.0125	0.0144	0.0142	0.013	0.0137	0.011	0.0141	0.0143	0.0107273	0.00945454	0.0103636	0.00918182	0.0109091	0.00881818	0.0105455	0.0124545	0.0105455	0.00963637	0.0107273	0.0112727	0.0123636	0.0115455	0.0112727	0.0100909	0.009	0.00836364	0.00845455	0.00963637	0.00690909	0.00945454	0.0110909	0.0110909	0.00909091
2.34303	0.00918182	0.00790909	0.00981818	0.0116	0.014	0.0122	0.0116	0.0118	0.0134	0.0127	0.0151	0.0151	0.0156	0.0138	0.0161	0.0124	0.0125	0.014	0.0141	0.0128	0.0134	0.0109	0.0138	0.0139	0.011	0.00954546	0.0102727	0.00918182	0.0101818	0.00909091	0.0107273	0.0126364	0.0106364	0.00963637	0.0109091	0.0116364	0.0123636	0.0115455	0.0112727	0.0101818	0.00909091	0.00827273	0.00845455	0.00936363	0.00672727	0.00963637	0.0113636	0.0110909	0.009
2.52325	0.00927273	0.00781818	0.0102727	0.0115	0.0139	0.0119	0.0115	0.0116	0.0134	0.0124	0.0149	0.0152	0.0153	0.0136	0.016	0.0126	0.0121	0.0136	0.0142	0.0124	0.0131	0.011	0.0134	0.0135	0.0111818	0.00963637	0.0105455	0.00945454	0.0102727	0.00918182	0.0108182	0.0126364	0.0108182	0.00963637	0.0109091	0.0114545	0.0124545	0.0114545	0.0110909	0.0104545	0.009	0.00818182	0.00818182	0.00927273	0.00672727	0.00981818	0.0112727	0.0112727	0.00909091
2.70347	0.00954546	0.00836364	0.0103636	0.012	0.0145	0.0127	0.0124	0.0126	0.0142	0.0133	0.0157	0.016	0.0161	0.0146	0.0172	0.0127	0.0128	0.0144	0.0143	0.0132	0.0138	0.0113	0.0141	0.0143	0.0116364	0.00981818	0.0109091	0.00972727	0.011	0.00945454	0.0110909	0.0130909	0.0111818	0.0102727	0.0112727	0.0119091	0.0129091	0.0118182	0.0115455	0.0106364	0.00945454	0.00863636	0.009	0.00990909	0.00727273	0.0106364	0.0118182	0.0118182	0.00954546
2.88372	0.00981818	0.00872727	0.0108182	0.012	0.0144	0.0126	0.0122	0.0122	0.0137	0.013	0.0155	0.0155	0.0159	0.0142	0.0166	0.0128	0.0127	0.0144	0.0145	0.0134	0.0136	0.0113	0.014	0.0142	0.0119091	0.0103636	0.0115455	0.0101818	0.0111818	0.00990909	0.0114545	0.0133636	0.0115455	0.0103636	0.0114545	0.0123636	0.0131818	0.0120909	0.0121818	0.0109091	0.00954546	0.009	0.009	0.0100909	0.00718182	0.0105455	0.0121818	0.0120909	0.0100909
3.06394	0.00990909	0.00881818	0.011	0.0118	0.0141	0.0121	0.0118	0.0117	0.0136	0.0127	0.0151	0.0153	0.0155	0.0139	0.0165	0.0128	0.0123	0.0139	0.0144	0.0127	0.0132	0.0112	0.0135	0.0137	0.0120909	0.0106364	0.0114545	0.0103636	0.0110909	0.00990909	0.0116364	0.0136364	0.0115455	0.0105455	0.0117273	0.0123636	0.0132727	0.0122727	0.0118182	0.0114545	0.00981818	0.00890909	0.009	0.0100909	0.00709091	0.0107273	0.0123636	0.0122727	0.00981818
3.24417	0.0102727	0.00890909	0.0112727	0.0121	0.0145	0.0129	0.0127	0.0126	0.0144	0.0136	0.0161	0.0162	0.0162	0.0149	0.0173	0.013	0.013	0.0146	0.0145	0.0132	0.014	0.0114	0.0141	0.0145	0.0125455	0.0114545	0.0120909	0.011	0.0114545	0.0104545	0.0120909	0.0138182	0.0120909	0.0108182	0.012	0.0128182	0.0138182	0.0123636	0.0120909	0.0114545	0.0100909	0.00927273	0.00918182	0.0103636	0.00772727	0.0110909	0.0126364	0.0125455	0.0104545
3.42442	0.0108182	0.00945454	0.0119091	0.0123	0.0148	0.0131	0.0128	0.0128	0.0145	0.0139	0.0163	0.0163	0.0165	0.0149	0.0173	0.0131	0.0133	0.0149	0.0147	0.0135	0.014	0.0119	0.0144	0.0146	0.0130909	0.012	0.0124545	0.0114545	0.012	0.011	0.0123636	0.0143636	0.0125455	0.0110909	0.0125455	0.0134545	0.0140909	0.0128182	0.0128182	0.0119091	0.0105455	0.00990909	0.00981818	0.0111818	0.00818182	0.0115455	0.0131818	0.0133636	0.0109091
3.60464	0.0105455	0.00936363	0.0115455	0.0121	0.0145	0.0124	0.0119	0.0118	0.0137	0.013	0.0156	0.0154	0.0157	0.0142	0.0163	0.0133	0.0128	0.0143	0.0147	0.0131	0.0136	0.0116	0.0139	0.014	0.0131818	0.0117273	0.0125455	0.0113636	0.012	0.0108182	0.0124545	0.0142727	0.0125455	0.0111818	0.0123636	0.0133636	0.0141818	0.0127273	0.0126364	0.0118182	0.0104545	0.00963637	0.00954546	0.0106364	0.00763637	0.0115455	0.0131818	0.0132727	0.0110909
3.78486	0.0107273	0.00945454	0.0116364	0.0125	0.015	0.0132	0.013	0.013	0.015	0.0142	0.0166	0.0168	0.0167	0.0153	0.0176	0.0134	0.0133	0.015	0.0149	0.0136	0.0143	0.0118	0.0144	0.0147	0.0133636	0.0118182	0.0127273	0.0116364	0.0125455	0.0110909	0.0127273	0.0145455	0.0127273	0.0114545	0.0125455	0.0135455	0.0144545	0.0129091	0.0129091	0.0120909	0.0105455	0.00972727	0.00972727	0.0107273	0.00763637	0.0118182	0.0134545	0.0134545	0.0113636
3.96514	0.0118182	0.0105455	0.0129091	0.0127	0.0152	0.0133	0.0131	0.0133	0.0148	0.0144	0.0168	0.0168	0.0168	0.0153	0.0176	0.0137	0.0136	0.0151	0.0149	0.0138	0.0144	0.0118	0.0146	0.0149	0.0137273	0.0122727	0.0134545	0.0119091	0.0127273	0.0117273	0.013	0.0150909	0.0134545	0.0115455	0.0130909	0.0142727	0.0146364	0.0136364	0.0133636	0.0123636	0.0109091	0.0104545	0.0104545	0.0117273	0.00890909	0.0122727	0.0139091	0.0142727	0.0120909
4.14536	0.0115455	0.0102727	0.0124545	0.0127	0.015	0.0128	0.0124	0.0123	0.0138	0.0137	0.0162	0.0158	0.0163	0.0146	0.0167	0.0136	0.0133	0.015	0.015	0.0134	0.0141	0.0119	0.0144	0.0145	0.0138182	0.0123636	0.0136364	0.0121818	0.0130909	0.0117273	0.0132727	0.0151818	0.0137273	0.0118182	0.013	0.0145455	0.0151818	0.0135455	0.0136364	0.0126364	0.011	0.0107273	0.0104545	0.0114545	0.00845455	0.0122727	0.0140909	0.0142727	0.0120909
4.32558	0.0111818	0.0101818	0.0120909	0.0129	0.0154	0.0137	0.0136	0.0135	0.0155	0.0148	0.0174	0.0177	0.0174	0.0159	0.0182	0.0139	0.0137	0.0156	0.0151	0.014	0.0146	0.012	0.0149	0.0155	0.0140909	0.0121818	0.0134545	0.0123636	0.0129091	0.0115455	0.0132727	0.0150909	0.0135455	0.0118182	0.0129091	0.0141818	0.0148182	0.0132727	0.0130909	0.0126364	0.0108182	0.01	0.0100909	0.011	0.00781818	0.0125455	0.0139091	0.0142727	0.0116364
4.50583	0.0117273	0.0106364	0.0129091	0.0131	0.0158	0.0137	0.0135	0.0133	0.015	0.0148	0.0173	0.0172	0.0173	0.0159	0.0179	0.0142	0.014	0.0157	0.0153	0.0142	0.0148	0.0122	0.015	0.0152	0.0143636	0.0126364	0.014	0.0123636	0.0133636	0.012	0.0134545	0.0153636	0.0141818	0.0120909	0.0132727	0.0148182	0.0150909	0.0135455	0.0134545	0.0128182	0.0110909	0.0104545	0.0108182	0.0115455	0.00881818	0.0126364	0.0144545	0.0144545	0.0124545
4.68606	0.0123636	0.0109091	0.0135455	0.0131	0.0156	0.0134	0.0132	0.0131	0.0145	0.0147	0.017	0.0167	0.017	0.0153	0.0173	0.0142	0.0138	0.0156	0.0153	0.0141	0.0146	0.0122	0.0148	0.0152	0.0147273	0.013	0.0143636	0.0128182	0.0138182	0.0124545	0.0138182	0.0158182	0.0143636	0.0121818	0.0136364	0.0150909	0.0153636	0.0140909	0.0138182	0.0131818	0.0114545	0.0107273	0.0109091	0.0118182	0.00881818	0.0129091	0.0147273	0.0148182	0.0127273
4.86628	0.0120909	0.0107273	0.0127273	0.0133	0.0158	0.0139	0.0137	0.0138	0.0155	0.0151	0.0177	0.0177	0.0176	0.0162	0.0184	0.0143	0.014	0.0159	0.0154	0.0144	0.0151	0.0123	0.015	0.0153	0.0148182	0.0128182	0.0142727	0.0129091	0.0136364	0.0123636	0.0139091	0.0156364	0.0146364	0.0122727	0.0134545	0.0149091	0.0153636	0.0136364	0.0137273	0.0130909	0.0112727	0.0105455	0.0107273	0.0114545	0.00845455	0.0130909	0.0147273	0.0148182	0.0125455
5.0465	0.0122727	0.011	0.0134545	0.0137	0.0164	0.0145	0.0142	0.014	0.0157	0.0155	0.0181	0.0181	0.0179	0.0165	0.0187	0.0146	0.0144	0.0163	0.0157	0.0146	0.0154	0.0126	0.0154	0.0159	0.0150909	0.0130909	0.0147273	0.013	0.014	0.0125455	0.0140909	0.0159091	0.0148182	0.0123636	0.0138182	0.0152727	0.0156364	0.0139091	0.014	0.0131818	0.0114545	0.0108182	0.0108182	0.0118182	0.00890909	0.0131818	0.0149091	0.0151818	0.0128182
5.22675	0.0128182	0.0116364	0.014	0.0134	0.0161	0.0142	0.0139	0.0138	0.0154	0.0155	0.018	0.0177	0.0178	0.0163	0.0183	0.0146	0.0143	0.0162	0.0158	0.0146	0.0153	0.0126	0.0153	0.0157	0.0153636	0.0133636	0.0151818	0.0131818	0.0145455	0.0130909	0.0143636	0.0163636	0.0151818	0.0127273	0.0141818	0.0156364	0.0159091	0.0142727	0.0143636	0.0136364	0.0119091	0.0111818	0.0111818	0.0121818	0.00927273	0.0134545	0.0152727	0.0153636	0.0132727
5.40697	0.013	0.0117273	0.0139091	0.0135	0.0162	0.0141	0.0139	0.0138	0.0156	0.0156	0.0182	0.018	0.0177	0.0167	0.0184	0.0149	0.0144	0.016	0.016	0.0147	0.0153	0.0128	0.0152	0.0155	0.0154545	0.0134545	0.0152727	0.0135455	0.0147273	0.0133636	0.0143636	0.0163636	0.0153636	0.0128182	0.0144545	0.0157273	0.0162727	0.0142727	0.0143636	0.0136364	0.0118182	0.0111818	0.0113636	0.0120909	0.009	0.0137273	0.0153636	0.0154545	0.0131818
5.58719	0.0129091	0.0117273	0.0137273	0.0142	0.0169	0.0151	0.015	0.0148	0.0166	0.0167	0.0191	0.0192	0.0188	0.0175	0.0196	0.0152	0.0151	0.0169	0.0162	0.0154	0.0161	0.013	0.016	0.0165	0.0155455	0.0133636	0.0154545	0.0139091	0.0149091	0.0135455	0.0144545	0.0166364	0.0152727	0.013	0.0141818	0.0155455	0.0160909	0.0142727	0.0143636	0.0137273	0.0117273	0.011	0.0110909	0.0120909	0.009	0.0139091	0.0155455	0.0153636	0.0131818
5.76744	0.0134545	0.0119091	0.014	0.0144	0.0168	0.015	0.0144	0.0144	0.0158	0.0162	0.0187	0.0185	0.0182	0.017	0.0188	0.0154	0.0151	0.0167	0.0165	0.0153	0.0159	0.0132	0.0158	0.0162	0.0158182	0.0138182	0.0156364	0.014	0.015	0.0138182	0.0148182	0.0166364	0.0154545	0.0130909	0.0144545	0.016	0.0164545	0.0145455	0.0144545	0.014	0.0119091	0.0111818	0.0112727	0.0120909	0.00918182	0.0140909	0.0155455	0.0155455	0.0133636
5.94767	0.0135455	0.0126364	0.0147273	0.0142	0.0168	0.0148	0.0144	0.0144	0.016	0.0162	0.0187	0.0187	0.0182	0.0169	0.019	0.0156	0.0148	0.0166	0.0165	0.015	0.0158	0.0132	0.0158	0.0159	0.0161818	0.0143636	0.0162727	0.0141818	0.0155455	0.0143636	0.0148182	0.0171818	0.0160909	0.0133636	0.0149091	0.0164545	0.0165455	0.0149091	0.0153636	0.0141818	0.0123636	0.0118182	0.012	0.0129091	0.00972727	0.0143636	0.0160909	0.0161818	0.0140909
6.12789	0.0134545	0.0122727	0.0140909	0.015	0.0178	0.016	0.0156	0.0156	0.0174	0.0176	0.0201	0.02	0.0194	0.0183	0.0202	0.016	0.0159	0.0179	0.0171	0.0161	0.0171	0.0137	0.0167	0.017	0.0162727	0.0140909	0.0160909	0.0142727	0.0156364	0.0141818	0.0149091	0.0170909	0.0158182	0.0133636	0.0146364	0.0161818	0.0167273	0.0147273	0.0147273	0.0140909	0.0121818	0.0113636	0.0116364	0.0123636	0.00927273	0.0143636	0.016	0.016	0.0138182
6.30817	0.0135455	0.0123636	0.014	0.0151	0.0177	0.0157	0.0151	0.0152	0.0166	0.0172	0.0197	0.0194	0.0192	0.0177	0.0197	0.0161	0.0158	0.0176	0.0172	0.0163	0.0168	0.0138	0.0164	0.0167	0.0163636	0.014	0.0160909	0.0143636	0.0154545	0.0142727	0.0150909	0.017	0.0158182	0.0133636	0.0147273	0.0161818	0.0165455	0.0148182	0.0146364	0.0141818	0.0123636	0.0113636	0.0115455	0.0122727	0.00909091	0.0141818	0.0159091	0.016	0.0136364
6.48839	0.0141818	0.0129091	0.0153636	0.0153	0.0176	0.0157	0.0152	0.0152	0.017	0.0174	0.0199	0.0199	0.0192	0.018	0.0201	0.0165	0.0156	0.0173	0.0173	0.0159	0.0167	0.0139	0.0163	0.0165	0.0167273	0.0143636	0.0164545	0.0145455	0.0158182	0.0146364	0.0150909	0.0172727	0.0162727	0.0136364	0.0150909	0.0166364	0.0169091	0.0151818	0.0152727	0.0145455	0.0126364	0.0118182	0.0121818	0.013	0.00981818	0.0146364	0.0162727	0.0164545	0.0142727
6.66864	0.0140909	0.0132727	0.0148182	0.0158	0.0186	0.0169	0.016	0.0161	0.0179	0.0184	0.0209	0.0208	0.0201	0.019	0.021	0.0167	0.0166	0.0183	0.0177	0.0169	0.0176	0.0144	0.0171	0.0175	0.0168182	0.0145455	0.0167273	0.0147273	0.0159091	0.015	0.0151818	0.0174545	0.0163636	0.0137273	0.0150909	0.0168182	0.0171818	0.0150909	0.0152727	0.0146364	0.0126364	0.0119091	0.0120909	0.0129091	0.00972727	0.0147273	0.0162727	0.0163636	0.0142727
6.84886	0.0136364	0.0126364	0.0145455	0.0161	0.0186	0.0168	0.016	0.0162	0.0178	0.0183	0.0209	0.0207	0.0201	0.019	0.0208	0.0171	0.0167	0.0185	0.018	0.0169	0.0176	0.0146	0.0173	0.0176	0.0170909	0.0144545	0.0167273	0.0149091	0.016	0.0149091	0.0154545	0.0174545	0.0162727	0.0136364	0.0150909	0.017	0.0171818	0.015	0.0151818	0.0145455	0.0126364	0.0116364	0.0119091	0.0124545	0.00927273	0.0149091	0.0164545	0.0164545	0.0140909
7.02908	0.0145455	0.0132727	0.0152727	0.016	0.0185	0.0165	0.0157	0.0158	0.0176	0.0182	0.0209	0.0205	0.0199	0.0189	0.0211	0.017	0.0166	0.0185	0.0183	0.0167	0.0174	0.0147	0.0171	0.0172	0.0171818	0.0148182	0.017	0.015	0.0160909	0.0150909	0.0154545	0.0176364	0.0166364	0.0139091	0.0152727	0.017	0.0171818	0.0152727	0.0153636	0.0147273	0.0126364	0.0119091	0.0120909	0.0129091	0.00981818	0.015	0.0165455	0.0166364	0.0144545
7.20933	0.0145455	0.0135455	0.0155455	0.0169	0.0196	0.0177	0.0167	0.0172	0.0188	0.0196	0.0221	0.0216	0.0213	0.0201	0.0219	0.0179	0.0175	0.0193	0.0187	0.0174	0.0186	0.0151	0.0179	0.0184	0.0173636	0.0150909	0.0173636	0.0151818	0.0164545	0.0153636	0.0157273	0.018	0.0169091	0.0141818	0.0155455	0.0173636	0.0174545	0.0156364	0.016	0.0148182	0.013	0.0120909	0.0124545	0.0132727	0.0100909	0.0152727	0.0168182	0.0169091	0.0148182
7.38956	0.0148182	0.0135455	0.0154545	0.0174	0.0199	0.018	0.0171	0.0173	0.0191	0.0201	0.0224	0.0219	0.0214	0.0206	0.0221	0.0181	0.0179	0.0197	0.019	0.0179	0.0188	0.0154	0.0181	0.0184	0.0175455	0.0151818	0.0176364	0.0154545	0.0165455	0.0155455	0.0158182	0.0180909	0.0169091	0.0141818	0.0156364	0.0176364	0.0175455	0.0155455	0.0156364	0.0149091	0.013	0.0120909	0.0123636	0.0130909	0.01	0.0151818	0.0168182	0.0168182	0.0148182
7.56978	0.0147273	0.0137273	0.0153636	0.0176	0.0199	0.018	0.0165	0.0167	0.0184	0.0194	0.0218	0.0212	0.0209	0.02	0.0213	0.0185	0.0177	0.0195	0.0193	0.0177	0.0186	0.0158	0.0177	0.0181	0.0177273	0.0152727	0.0175455	0.0153636	0.0165455	0.0154545	0.0159091	0.018	0.017	0.0143636	0.0155455	0.0172727	0.0176364	0.0155455	0.0156364	0.015	0.0129091	0.0120909	0.0122727	0.013	0.01	0.0154545	0.017	0.0168182	0.0147273
7.75003	0.0151818	0.0140909	0.0160909	0.0186	0.021	0.0194	0.0183	0.0185	0.0206	0.0213	0.0239	0.0237	0.0228	0.0219	0.0234	0.0191	0.0188	0.0206	0.0199	0.0187	0.0198	0.0162	0.0188	0.0195	0.0179091	0.0156364	0.0179091	0.0157273	0.017	0.0159091	0.0160909	0.0184545	0.0172727	0.0144545	0.0159091	0.0176364	0.0179091	0.0158182	0.0160909	0.0153636	0.0133636	0.0123636	0.0127273	0.0135455	0.0105455	0.0157273	0.0172727	0.0172727	0.0151818
7.93028	0.0151818	0.0141818	0.0163636	0.019	0.0213	0.0198	0.0183	0.0187	0.0202	0.0214	0.0239	0.0232	0.0225	0.022	0.0234	0.0193	0.0194	0.0208	0.0201	0.019	0.02	0.0167	0.0195	0.0197	0.0180909	0.0160909	0.0181818	0.0157273	0.0171818	0.0160909	0.0161818	0.0186364	0.0175455	0.0145455	0.0161818	0.0179091	0.0180909	0.016	0.0163636	0.0153636	0.0134545	0.0125455	0.0129091	0.0136364	0.0105455	0.0160909	0.0174545	0.0175455	0.0152727
8.1105	0.0150909	0.0140909	0.016	0.0194	0.0219	0.0197	0.0182	0.0187	0.0199	0.0216	0.024	0.0231	0.0226	0.022	0.0234	0.0199	0.0192	0.021	0.0206	0.0195	0.0202	0.017	0.0194	0.0198	0.0182727	0.0157273	0.0180909	0.016	0.0170909	0.0160909	0.0163636	0.0186364	0.0174545	0.0148182	0.0160909	0.0176364	0.0182727	0.0160909	0.0160909	0.0155455	0.0137273	0.0125455	0.0127273	0.0133636	0.0101818	0.0160909	0.0176364	0.0173636	0.015
8.29069	0.0154545	0.0142727	0.0165455	0.0204	0.0229	0.021	0.0195	0.0197	0.0216	0.023	0.0256	0.0251	0.024	0.0237	0.0252	0.0207	0.0204	0.0221	0.0214	0.02	0.0213	0.0178	0.0202	0.0206	0.0186364	0.0160909	0.0185455	0.0162727	0.0175455	0.0164545	0.0167273	0.019	0.0178182	0.0150909	0.0165455	0.0180909	0.0186364	0.0164545	0.0166364	0.016	0.0139091	0.0128182	0.013	0.0138182	0.0106364	0.0163636	0.0179091	0.0177273	0.0154545
8.47097	0.0160909	0.015	0.0170909	0.021	0.0236	0.0218	0.02	0.0203	0.0221	0.0238	0.0262	0.0254	0.0247	0.0239	0.0258	0.0215	0.021	0.0226	0.0218	0.0206	0.0216	0.0183	0.0206	0.0213	0.0187273	0.0165455	0.019	0.0164545	0.0179091	0.0169091	0.0169091	0.0194545	0.0184545	0.0153636	0.0171818	0.0188182	0.0188182	0.0169091	0.0170909	0.0162727	0.0142727	0.0135455	0.0137273	0.0145455	0.0113636	0.0166364	0.0183636	0.0183636	0.0160909
8.65119	0.0158182	0.0145455	0.0164545	0.0217	0.024	0.022	0.0201	0.0207	0.0218	0.0239	0.0265	0.0256	0.0248	0.0242	0.0258	0.0217	0.0211	0.0229	0.0222	0.0208	0.0218	0.0186	0.0207	0.0214	0.0189091	0.0163636	0.0188182	0.0165455	0.0177273	0.0166364	0.017	0.0191818	0.0181818	0.0154545	0.0167273	0.0184545	0.0188182	0.0166364	0.0168182	0.0162727	0.0140909	0.013	0.0132727	0.0139091	0.0107273	0.0166364	0.0183636	0.0179091	0.0156364
8.83142	0.0158182	0.0146364	0.0166364	0.0224	0.0248	0.0229	0.021	0.0211	0.0231	0.0247	0.0276	0.0267	0.0256	0.0253	0.0271	0.0224	0.0222	0.0239	0.0229	0.0213	0.0226	0.019	0.0214	0.022	0.019	0.0164545	0.0190909	0.017	0.0180909	0.0169091	0.0171818	0.0193636	0.0182727	0.0156364	0.0169091	0.0186364	0.019	0.0168182	0.017	0.0163636	0.0141818	0.0132727	0.0136364	0.0140909	0.0109091	0.0168182	0.0180909	0.0181818	0.0159091
9.01167	0.0171818	0.0158182	0.0177273	0.0233	0.0256	0.0241	0.0219	0.0219	0.0239	0.0259	0.0286	0.0276	0.0265	0.0264	0.0279	0.0233	0.0228	0.0246	0.0237	0.0224	0.0233	0.0197	0.0222	0.0226	0.0194545	0.0172727	0.0202727	0.0170909	0.0186364	0.0178182	0.0176364	0.0200909	0.0194545	0.0160909	0.0177273	0.0196364	0.0195455	0.0175455	0.018	0.0169091	0.015	0.0141818	0.0145455	0.0152727	0.0121818	0.0174545	0.0188182	0.0191818	0.0168182
9.19189	0.0162727	0.0150909	0.0169091	0.0239	0.0261	0.0242	0.0214	0.0218	0.0234	0.0254	0.0285	0.0271	0.0265	0.0259	0.0274	0.0236	0.0232	0.0247	0.024	0.0224	0.0235	0.0202	0.0224	0.0229	0.0195455	0.0169091	0.0196364	0.0171818	0.0184545	0.0173636	0.0177273	0.0199091	0.0188182	0.0161818	0.0175455	0.0193636	0.0195455	0.0173636	0.0176364	0.0169091	0.0146364	0.0137273	0.0139091	0.0144545	0.0113636	0.0172727	0.0189091	0.0187273	0.0165455
9.37211	0.0164545	0.0152727	0.0170909	0.0249	0.0269	0.0254	0.0229	0.0229	0.0251	0.0265	0.0299	0.0288	0.0275	0.0274	0.029	0.0246	0.0241	0.0257	0.0246	0.0232	0.0242	0.0207	0.023	0.0236	0.0195455	0.0168182	0.0194545	0.0171818	0.0183636	0.0173636	0.0175455	0.0198182	0.0186364	0.0161818	0.0173636	0.0191818	0.0194545	0.0171818	0.0175455	0.0168182	0.0147273	0.0135455	0.0138182	0.0144545	0.0112727	0.0174545	0.0187273	0.0188182	0.0160909
9.55236	0.017	0.0158182	0.0177273	0.0264	0.0282	0.0269	0.0237	0.0237	0.026	0.0279	0.0313	0.0299	0.029	0.0285	0.0303	0.0255	0.0252	0.027	0.0255	0.0243	0.0252	0.0215	0.0242	0.0244	0.0195455	0.0171818	0.0198182	0.0172727	0.0189091	0.0178182	0.0176364	0.0200909	0.0190909	0.0160909	0.0178182	0.0194545	0.0194545	0.0173636	0.0180909	0.0169091	0.0147273	0.014	0.0142727	0.015	0.012	0.0174545	0.0189091	0.019	0.0166364
9.73258	0.0169091	0.0157273	0.0172727	0.0265	0.0287	0.0274	0.0238	0.0234	0.0253	0.0281	0.0309	0.0296	0.0289	0.0286	0.0298	0.026	0.0257	0.0272	0.026	0.0245	0.0258	0.0221	0.0243	0.0247	0.0197273	0.0171818	0.0197273	0.0172727	0.0187273	0.0177273	0.0176364	0.0199091	0.0190909	0.0158182	0.0175455	0.0193636	0.0196364	0.0171818	0.0176364	0.0170909	0.0145455	0.0137273	0.0138182	0.0143636	0.0112727	0.0174545	0.0189091	0.019	0.0164545
9.91281	0.0166364	0.0158182	0.0174545	0.0277	0.0299	0.0287	0.0252	0.0252	0.0272	0.0294	0.0329	0.0314	0.0302	0.03	0.0321	0.0269	0.027	0.0284	0.0267	0.0255	0.0268	0.0229	0.0252	0.0258	0.0196364	0.017	0.0197273	0.0172727	0.0187273	0.0176364	0.0176364	0.0198182	0.019	0.016	0.0173636	0.0192727	0.0194545	0.0171818	0.0174545	0.0167273	0.0146364	0.0136364	0.0141818	0.0144545	0.0111818	0.0177273	0.0188182	0.0187273	0.0162727
10.0931	0.0172727	0.0161818	0.0180909	0.0291	0.031	0.0303	0.026	0.0261	0.0279	0.0304	0.034	0.0324	0.0313	0.0311	0.0326	0.028	0.0279	0.0293	0.0275	0.0265	0.0276	0.0237	0.0264	0.0266	0.02	0.0175455	0.0201818	0.0175455	0.0190909	0.0182727	0.0178182	0.0204545	0.0193636	0.0162727	0.0178182	0.0195455	0.0197273	0.0176364	0.0178182	0.0170909	0.0149091	0.0139091	0.0142727	0.0152727	0.0119091	0.0176364	0.0191818	0.019	0.0167273
10.2733	0.0172727	0.0162727	0.0179091	0.0299	0.032	0.0309	0.026	0.0263	0.028	0.0307	0.0344	0.0328	0.0316	0.0319	0.0329	0.0286	0.0283	0.03	0.0283	0.027	0.0282	0.0242	0.0266	0.027	0.0201818	0.0176364	0.0205455	0.0177273	0.0196364	0.0183636	0.0181818	0.0206364	0.0197273	0.0164545	0.018	0.02	0.0200909	0.018	0.0181818	0.0171818	0.0150909	0.0141818	0.0144545	0.0150909	0.0119091	0.0180909	0.0196364	0.0196364	0.017
10.4535	0.0172727	0.0164545	0.0180909	0.0306	0.0328	0.0316	0.0267	0.0268	0.0287	0.0316	0.0349	0.0338	0.0322	0.0324	0.034	0.0294	0.0293	0.0308	0.029	0.0277	0.0287	0.0247	0.0271	0.0275	0.0203636	0.018	0.0205455	0.0179091	0.0193636	0.0182727	0.0181818	0.0206364	0.0197273	0.0165455	0.0180909	0.0200909	0.0199091	0.0179091	0.0184545	0.0172727	0.0150909	0.0143636	0.0143636	0.015	0.0121818	0.018	0.0197273	0.0196364	0.0170909
10.6339	0.0174545	0.0162727	0.0181818	0.0318	0.0345	0.0334	0.0279	0.0282	0.03	0.0327	0.0366	0.0349	0.0338	0.0344	0.0356	0.0303	0.0305	0.0319	0.0301	0.0292	0.0301	0.0257	0.0284	0.0292	0.0205455	0.0179091	0.0206364	0.0179091	0.0195455	0.0182727	0.0184545	0.0208182	0.0198182	0.0167273	0.0181818	0.0200909	0.0202727	0.0181818	0.0186364	0.0175455	0.0152727	0.0143636	0.0146364	0.015	0.0119091	0.0183636	0.0196364	0.0197273	0.0170909
10.8141	0.018	0.0169091	0.0187273	0.0332	0.0353	0.0343	0.0286	0.0281	0.0306	0.0336	0.0372	0.0357	0.0346	0.0347	0.0359	0.0313	0.0311	0.0324	0.0307	0.0298	0.0308	0.0263	0.0291	0.0297	0.0206364	0.0182727	0.021	0.0181818	0.02	0.0189091	0.0185455	0.0211818	0.0200909	0.0169091	0.0185455	0.0206364	0.0206364	0.0184545	0.019	0.0179091	0.0156364	0.0149091	0.0151818	0.0155455	0.0124545	0.0183636	0.0202727	0.0201818	0.0174545
10.9943	0.0177273	0.0163636	0.0183636	0.0341	0.0359	0.0348	0.0286	0.0284	0.0311	0.034	0.0379	0.0361	0.0349	0.0353	0.0366	0.032	0.0313	0.0329	0.0315	0.03	0.0312	0.0271	0.0292	0.0296	0.0202727	0.0179091	0.0205455	0.018	0.0193636	0.0186364	0.0182727	0.0210909	0.02	0.0165455	0.0181818	0.0203636	0.0202727	0.018	0.0186364	0.0174545	0.0153636	0.0142727	0.0144545	0.0150909	0.0119091	0.0183636	0.0199091	0.0197273	0.0170909
11.1746	0.0173636	0.0159091	0.0177273	0.0357	0.0379	0.037	0.0309	0.0307	0.0327	0.0363	0.0394	0.0382	0.0373	0.0372	0.0384	0.033	0.0331	0.0344	0.0325	0.0318	0.0328	0.0279	0.0308	0.0314	0.0203636	0.0175455	0.0203636	0.0177273	0.0190909	0.0185455	0.0180909	0.0204545	0.0196364	0.0162727	0.0178182	0.0198182	0.02	0.0175455	0.0181818	0.0172727	0.0147273	0.014	0.014	0.0146364	0.0112727	0.0180909	0.0194545	0.0194545	0.0169091
11.3548	0.0180909	0.017	0.0183636	0.0367	0.0387	0.0376	0.0308	0.0304	0.0327	0.0367	0.0399	0.0382	0.0374	0.0381	0.0383	0.0343	0.0335	0.0348	0.0333	0.0323	0.0333	0.0289	0.0316	0.0318	0.0202727	0.018	0.0206364	0.0178182	0.0194545	0.0187273	0.0180909	0.0206364	0.0200909	0.0163636	0.018	0.0202727	0.02	0.0179091	0.0186364	0.0173636	0.0150909	0.0143636	0.0146364	0.0153636	0.012	0.0181818	0.0199091	0.0199091	0.0172727
11.535	0.018	0.0166364	0.0180909	0.0378	0.0399	0.0383	0.0313	0.0307	0.0333	0.037	0.04	0.039	0.0378	0.0388	0.0396	0.0349	0.0337	0.0353	0.034	0.0325	0.0337	0.0295	0.0318	0.0322	0.0203636	0.0180909	0.0205455	0.0178182	0.0193636	0.0186364	0.0182727	0.0208182	0.02	0.0165455	0.018	0.0200909	0.0198182	0.0179091	0.0185455	0.0174545	0.0150909	0.0142727	0.0143636	0.0152727	0.0117273	0.0182727	0.0197273	0.0196364	0.017
11.7153	0.0174545	0.0162727	0.0177273	0.0394	0.0415	0.0404	0.0335	0.0327	0.0354	0.0393	0.0425	0.0412	0.0401	0.0409	0.042	0.0364	0.0359	0.0373	0.0351	0.0346	0.0355	0.0305	0.0335	0.0339	0.0203636	0.0175455	0.0203636	0.0178182	0.0191818	0.0183636	0.0180909	0.0204545	0.0197273	0.0164545	0.0178182	0.0198182	0.0198182	0.0176364	0.0180909	0.0171818	0.0147273	0.0139091	0.0139091	0.0145455	0.0112727	0.0181818	0.0195455	0.0196364	0.0165455
11.8955	0.0183636	0.0173636	0.0191818	0.041	0.0428	0.0417	0.034	0.0333	0.0354	0.0398	0.043	0.0416	0.041	0.0419	0.0427	0.0374	0.0366	0.0385	0.0361	0.0351	0.0366	0.0317	0.0346	0.0348	0.0206364	0.0182727	0.0211818	0.0181818	0.0199091	0.0193636	0.0187273	0.0211818	0.0205455	0.0168182	0.0188182	0.0206364	0.0202727	0.0186364	0.019	0.0176364	0.0154545	0.0148182	0.015	0.016	0.0125455	0.0183636	0.0200909	0.0200909	0.0175455
12.0757	0.0182727	0.0172727	0.0188182	0.0415	0.0443	0.043	0.0346	0.0344	0.0363	0.0408	0.0439	0.0427	0.042	0.0429	0.0433	0.0384	0.0373	0.0392	0.0375	0.0359	0.0369	0.0326	0.0352	0.0357	0.0209091	0.0185455	0.0213636	0.0186364	0.02	0.0195455	0.0188182	0.0213636	0.0205455	0.0175455	0.0188182	0.0208182	0.0207273	0.0185455	0.0190909	0.0178182	0.0156364	0.0148182	0.0150909	0.0154545	0.0122727	0.0189091	0.0203636	0.0204545	0.0175455
12.256	0.0181818	0.0168182	0.0185455	0.044	0.0462	0.0453	0.0365	0.0363	0.0385	0.0428	0.046	0.0447	0.0439	0.0449	0.0457	0.0399	0.0392	0.0408	0.0385	0.0377	0.0391	0.0339	0.0366	0.0378	0.0211818	0.0183636	0.0210909	0.0186364	0.0199091	0.0192727	0.0190909	0.0213636	0.0203636	0.0179091	0.0186364	0.0205455	0.0212727	0.0183636	0.019	0.018	0.0156364	0.0146364	0.0150909	0.0152727	0.0119091	0.0192727	0.0205455	0.0201818	0.0173636
12.4362	0.019	0.0179091	0.02	0.0459	0.0485	0.0466	0.0378	0.0367	0.039	0.0437	0.0471	0.0456	0.0452	0.0463	0.0468	0.0412	0.0404	0.0421	0.0397	0.039	0.0398	0.035	0.0378	0.0383	0.0213636	0.019	0.0218182	0.0189091	0.0205455	0.0197273	0.0193636	0.0216364	0.0212727	0.0184545	0.019	0.0213636	0.0214545	0.0187273	0.0197273	0.0181818	0.0161818	0.0154545	0.0156364	0.0164545	0.0131818	0.0192727	0.0209091	0.0208182	0.0180909
12.6164	0.0186364	0.0177273	0.0193636	0.0468	0.0497	0.0474	0.0378	0.0371	0.0394	0.0447	0.0478	0.0463	0.0459	0.0473	0.0474	0.0428	0.0413	0.0424	0.0411	0.0392	0.0403	0.036	0.0382	0.0389	0.0216364	0.019	0.0219091	0.0191818	0.0207273	0.0198182	0.0195455	0.0221818	0.0210909	0.0184545	0.0191818	0.0214545	0.0212727	0.0190909	0.0198182	0.0185455	0.0162727	0.0156364	0.0156364	0.0162727	0.0129091	0.0194545	0.021	0.021	0.0181818
12.7967	0.0183636	0.0173636	0.0188182	0.0486	0.0506	0.0497	0.0399	0.0392	0.0412	0.0464	0.05	0.0481	0.0483	0.0492	0.0493	0.0438	0.0427	0.0444	0.0421	0.041	0.0424	0.037	0.0397	0.0406	0.0217273	0.0188182	0.0217273	0.019	0.0202727	0.0194545	0.0195455	0.0217273	0.0208182	0.0185455	0.0197273	0.0210909	0.0215455	0.0189091	0.0194545	0.0183636	0.016	0.0151818	0.0151818	0.0156364	0.0123636	0.0194545	0.0207273	0.0206364	0.0177273
12.9769	0.0191818	0.0183636	0.0201818	0.0502	0.052	0.051	0.0411	0.04	0.0422	0.0473	0.0512	0.0492	0.0494	0.0505	0.0508	0.0445	0.044	0.0454	0.0428	0.0418	0.0432	0.0381	0.0405	0.0418	0.0218182	0.0191818	0.0220909	0.0190909	0.0206364	0.02	0.0194545	0.022	0.0212727	0.0209091	0.0205455	0.0218182	0.0229091	0.0194545	0.0200909	0.0187273	0.0163636	0.0156364	0.0157273	0.0166364	0.0133636	0.0196364	0.0210909	0.0211818	0.0183636
13.1571	0.0190909	0.0180909	0.0196364	0.0515	0.0531	0.0518	0.041	0.0404	0.042	0.0475	0.0513	0.0488	0.0491	0.0508	0.0508	0.046	0.0442	0.0456	0.0441	0.0423	0.0434	0.0391	0.0411	0.0418	0.0219091	0.0191818	0.0220909	0.0191818	0.0209091	0.02	0.0196364	0.0224545	0.0213636	0.0182727	0.0202727	0.0219091	0.0237273	0.0195455	0.0200909	0.0186364	0.0166364	0.0155455	0.0155455	0.0163636	0.013	0.0197273	0.0213636	0.0211818	0.0182727
13.3374	0.0186364	0.0176364	0.0190909	0.0536	0.0559	0.0545	0.0435	0.0431	0.045	0.05	0.0533	0.0517	0.0521	0.0537	0.054	0.0476	0.046	0.0478	0.0448	0.0444	0.0453	0.0406	0.0426	0.0436	0.0217273	0.0189091	0.0218182	0.019	0.0204545	0.0196364	0.0195455	0.0218182	0.0209091	0.0185455	0.0194545	0.0215455	0.0229091	0.0193636	0.0198182	0.0188182	0.0162727	0.0150909	0.0151818	0.0158182	0.0122727	0.0197273	0.0211818	0.0209091	0.0179091
13.5176	0.0191818	0.0183636	0.0200909	0.0556	0.0576	0.0559	0.0441	0.0433	0.0452	0.0508	0.0541	0.0518	0.0529	0.0548	0.0543	0.0492	0.0476	0.0489	0.0461	0.0455	0.0467	0.0417	0.0441	0.0451	0.0220909	0.0192727	0.0221818	0.0196364	0.0208182	0.0200909	0.0197273	0.0220909	0.0212727	0.0191818	0.0194545	0.0217273	0.0229091	0.0203636	0.0202727	0.0199091	0.0162727	0.0156364	0.0155455	0.0162727	0.0130909	0.0198182	0.0211818	0.0211818	0.0183636
13.6978	0.0192727	0.0184545	0.0199091	0.0576	0.0589	0.0571	0.0447	0.0442	0.0462	0.0508	0.0547	0.0527	0.054	0.0547	0.0548	0.051	0.0489	0.0499	0.048	0.0464	0.0472	0.0428	0.0447	0.0461	0.0220909	0.0193636	0.0220909	0.0196364	0.021	0.0201818	0.0198182	0.0222727	0.0213636	0.0188182	0.0195455	0.0220909	0.0222727	0.0219091	0.0205455	0.021	0.0163636	0.0157273	0.0156364	0.0164545	0.0129091	0.02	0.0212727	0.0212727	0.0183636
13.8781	0.0191818	0.0178182	0.0192727	0.0593	0.0606	0.0598	0.0473	0.0468	0.0488	0.0535	0.0573	0.0552	0.0551	0.0572	0.0566	0.0527	0.0513	0.0522	0.0495	0.0484	0.0492	0.0442	0.0465	0.0478	0.0218182	0.0189091	0.0218182	0.0193636	0.0204545	0.0198182	0.0196364	0.0220909	0.021	0.0196364	0.0193636	0.0215455	0.0234545	0.0202727	0.0200909	0.0194545	0.0160909	0.0150909	0.0153636	0.0159091	0.0123636	0.0201818	0.0209091	0.0208182	0.0179091
14.0583	0.0195455	0.0182727	0.0197273	0.062	0.0632	0.0622	0.0483	0.048	0.0498	0.0547	0.0583	0.056	0.0564	0.0578	0.0579	0.0543	0.0525	0.0536	0.0511	0.0498	0.0509	0.0459	0.0479	0.0495	0.0219091	0.0192727	0.0218182	0.0194545	0.0207273	0.0198182	0.0197273	0.0220909	0.0211818	0.0190909	0.0194545	0.0215455	0.0228182	0.0235455	0.0199091	0.0203636	0.0166364	0.0153636	0.0153636	0.0160909	0.0128182	0.0198182	0.021	0.0210909	0.0180909
14.2385	0.0194545	0.0185455	0.02	0.064	0.0649	0.0645	0.0498	0.0491	0.051	0.0555	0.0594	0.0572	0.0577	0.0588	0.0592	0.0558	0.0542	0.0554	0.0525	0.0511	0.0522	0.0478	0.0496	0.0516	0.0220909	0.0194545	0.0222727	0.0195455	0.0209091	0.0201818	0.0199091	0.0224545	0.0213636	0.0198182	0.0200909	0.0216364	0.025	0.0212727	0.0205455	0.0196364	0.0166364	0.0157273	0.0156364	0.0162727	0.0128182	0.0195455	0.0216364	0.0211818	0.0182727
14.4188	0.0194545	0.0186364	0.0196364	0.0669	0.0682	0.0666	0.0515	0.0511	0.0529	0.0575	0.0611	0.0592	0.0593	0.0611	0.0608	0.0583	0.0557	0.0573	0.0543	0.0534	0.0547	0.0489	0.0508	0.0527	0.022	0.0192727	0.0222727	0.0195455	0.0208182	0.0201818	0.0199091	0.0223636	0.0213636	0.0251818	0.0194545	0.0215455	0.0281818	0.0197273	0.02	0.0196364	0.0171818	0.0156364	0.0155455	0.0161818	0.0127273	0.0195455	0.0216364	0.0211818	0.0182727
14.599	0.0193636	0.0184545	0.0195455	0.0691	0.0705	0.0696	0.0531	0.0525	0.0546	0.0588	0.0628	0.0611	0.0609	0.0627	0.0626	0.0608	0.0588	0.0596	0.056	0.0549	0.056	0.051	0.053	0.0542	0.0221818	0.0194545	0.0222727	0.0196364	0.0209091	0.0201818	0.0200909	0.0222727	0.0212727	0.0189091	0.0233636	0.0221818	0.0261818	0.0246364	0.0203636	0.0192727	0.0169091	0.0154545	0.0153636	0.016	0.0128182	0.0193636	0.0210909	0.021	0.018
14.7793	0.0199091	0.0190909	0.0202727	0.0711	0.0727	0.0714	0.0536	0.0529	0.0548	0.0596	0.0636	0.0614	0.0613	0.0627	0.0625	0.0629	0.0603	0.0612	0.0576	0.0563	0.057	0.0522	0.0543	0.0555	0.0224545	0.0197273	0.0227273	0.0198182	0.0213636	0.0203636	0.0202727	0.0226364	0.0216364	0.0181818	0.0261818	0.0227273	0.0250909	0.0250909	0.021	0.0195455	0.0177273	0.0158182	0.0157273	0.0165455	0.0130909	0.0195455	0.0213636	0.0215455	0.0186364
14.9595	0.0198182	0.019	0.02	0.0728	0.0754	0.0739	0.0553	0.055	0.057	0.0615	0.0653	0.0634	0.0628	0.0642	0.0649	0.0642	0.0625	0.063	0.0589	0.058	0.0588	0.0539	0.0559	0.0572	0.0223636	0.0197273	0.0226364	0.0197273	0.0211818	0.0205455	0.0201818	0.0225455	0.0217273	0.0182727	0.0229091	0.0239091	0.0321818	0.0246364	0.0235455	0.0211818	0.0164545	0.0156364	0.0157273	0.0165455	0.0130909	0.0195455	0.0214545	0.0212727	0.0184545
15.1397	0.0194545	0.0184545	0.0196364	0.0759	0.0779	0.077	0.0575	0.0571	0.0592	0.0632	0.0671	0.0654	0.0646	0.0663	0.0664	0.0669	0.0643	0.0647	0.0614	0.06	0.0608	0.056	0.0582	0.0591	0.0223636	0.0198182	0.0226364	0.0199091	0.0210909	0.0201818	0.0205455	0.0226364	0.0215455	0.0184545	0.0211818	0.0260909	0.0280909	0.0251818	0.0264545	0.0206364	0.0160909	0.0156364	0.0153636	0.016	0.0126364	0.0199091	0.0212727	0.0210909	0.0181818
15.3199	0.0201818	0.0194545	0.0204545	0.0776	0.0799	0.0789	0.0577	0.0573	0.0595	0.0632	0.067	0.0649	0.0653	0.0664	0.0663	0.0692	0.0662	0.067	0.0629	0.0615	0.0619	0.0574	0.0585	0.0601	0.0225455	0.0203636	0.0230909	0.0201818	0.0216364	0.021	0.0206364	0.0232727	0.0221818	0.0181818	0.0206364	0.0267273	0.0256364	0.0312727	0.0233636	0.0212727	0.0165455	0.0160909	0.0161818	0.0171818	0.0134545	0.0198182	0.0216364	0.0218182	0.0189091
15.5002	0.0201818	0.0194545	0.0203636	0.0801	0.0822	0.0818	0.0602	0.0597	0.0615	0.0652	0.0691	0.0674	0.0678	0.0688	0.0687	0.0719	0.0691	0.0696	0.0643	0.063	0.0639	0.0589	0.0607	0.0621	0.0230909	0.0204545	0.0232727	0.0200909	0.0219091	0.0211818	0.0209091	0.0232727	0.0224545	0.0182727	0.0234545	0.0234545	0.0253636	0.0302727	0.0279091	0.0236364	0.0177273	0.0160909	0.0162727	0.0169091	0.0134545	0.0203636	0.0215455	0.0223636	0.019
15.6804	0.0197273	0.0189091	0.02	0.0814	0.0843	0.0837	0.0618	0.0609	0.0627	0.0663	0.0702	0.0686	0.0688	0.0694	0.0698	0.0735	0.071	0.0726	0.0669	0.0655	0.066	0.0606	0.0628	0.0643	0.0233636	0.0200909	0.0230909	0.0202727	0.0216364	0.0209091	0.0206364	0.023	0.0220909	0.0182727	0.02	0.0225455	0.0227273	0.0214545	0.0259091	0.0220909	0.0191818	0.0158182	0.0158182	0.0166364	0.013	0.0198182	0.0216364	0.0214545	0.0184545
15.8606	0.0202727	0.0197273	0.0207273	0.0829	0.0854	0.086	0.0621	0.0618	0.0633	0.0678	0.0712	0.0692	0.0695	0.0704	0.0701	0.0758	0.0729	0.074	0.0681	0.0664	0.0672	0.0622	0.0641	0.0654	0.0230909	0.0205455	0.0236364	0.0204545	0.0220909	0.0212727	0.0215455	0.0235455	0.0225455	0.0184545	0.0206364	0.0227273	0.0229091	0.0212727	0.0220909	0.0205455	0.0193636	0.0165455	0.0163636	0.0172727	0.0137273	0.0204545	0.0218182	0.022	0.0191818
16.0409	0.0202727	0.0197273	0.0206364	0.0847	0.0877	0.0875	0.0641	0.0634	0.065	0.0688	0.0729	0.0711	0.0711	0.0723	0.0723	0.0777	0.076	0.077	0.0703	0.0685	0.0694	0.0639	0.0655	0.0674	0.023	0.0206364	0.0236364	0.0202727	0.0221818	0.0214545	0.0224545	0.0233636	0.0227273	0.0184545	0.0205455	0.0226364	0.0238182	0.0220909	0.0226364	0.0209091	0.0191818	0.0163636	0.0164545	0.0170909	0.0136364	0.0202727	0.0219091	0.0226364	0.0191818
16.2211	0.0196364	0.0189091	0.0198182	0.0858	0.0893	0.0895	0.0654	0.0647	0.0666	0.0703	0.074	0.0725	0.0722	0.074	0.0737	0.0806	0.0785	0.0796	0.0725	0.0705	0.0714	0.0658	0.0674	0.069	0.023	0.0200909	0.0231818	0.0205455	0.0217273	0.0209091	0.021	0.0229091	0.0223636	0.0189091	0.0203636	0.0222727	0.0241818	0.0205455	0.0241818	0.0202727	0.0201818	0.016	0.016	0.0165455	0.013	0.02	0.0219091	0.0214545	0.0186364
16.4014	0.0206364	0.0198182	0.0209091	0.0883	0.0917	0.0912	0.0665	0.0657	0.068	0.0714	0.0749	0.0738	0.0735	0.075	0.0747	0.0824	0.0809	0.0819	0.0737	0.0728	0.0727	0.0673	0.0693	0.0707	0.023	0.0204545	0.0236364	0.0203636	0.0220909	0.0216364	0.0211818	0.0239091	0.0228182	0.0186364	0.0209091	0.0229091	0.0222727	0.0216364	0.0211818	0.0194545	0.0180909	0.018	0.0170909	0.0174545	0.014	0.0202727	0.0219091	0.022	0.0194545
16.5816	0.0201818	0.0195455	0.0203636	0.0896	0.0922	0.0936	0.067	0.0669	0.0688	0.0726	0.0758	0.0745	0.0745	0.076	0.0756	0.0858	0.0832	0.0848	0.0753	0.074	0.0739	0.0688	0.0707	0.0721	0.0230909	0.0206364	0.0237273	0.0225455	0.0220909	0.0213636	0.0231818	0.0231818	0.023	0.0187273	0.021	0.0262727	0.0228182	0.0207273	0.0213636	0.0191818	0.0185455	0.0170909	0.0165455	0.0171818	0.0136364	0.0206364	0.0219091	0.022	0.0191818
16.7618	0.0194545	0.0188182	0.0198182	0.091	0.0952	0.0955	0.0689	0.0692	0.0711	0.0745	0.0784	0.0767	0.0767	0.0782	0.0782	0.0885	0.0871	0.0876	0.0775	0.0771	0.0769	0.0705	0.0724	0.0744	0.0228182	0.02	0.023	0.0201818	0.0223636	0.0209091	0.0206364	0.0232727	0.0221818	0.0186364	0.0206364	0.0221818	0.022	0.0205455	0.0206364	0.019	0.0186364	0.0164545	0.016	0.0164545	0.013	0.0199091	0.0215455	0.0212727	0.0185455
16.9421	0.0203636	0.0198182	0.0210909	0.0935	0.0968	0.0964	0.0703	0.0692	0.0713	0.0748	0.079	0.0766	0.0777	0.0788	0.0782	0.0912	0.0898	0.0901	0.0791	0.078	0.0784	0.0718	0.0738	0.0751	0.0229091	0.0205455	0.0233636	0.0200909	0.0240909	0.0226364	0.0207273	0.0289091	0.0225455	0.0183636	0.0208182	0.0220909	0.0221818	0.02	0.0210909	0.0189091	0.0167273	0.016	0.0165455	0.0174545	0.014	0.0199091	0.0218182	0.0217273	0.0190909
17.1223	0.0202727	0.0196364	0.0207273	0.094	0.098	0.098	0.0711	0.0706	0.0725	0.0761	0.08	0.0781	0.0784	0.0796	0.0796	0.0933	0.0917	0.0922	0.0803	0.0794	0.0795	0.0726	0.075	0.0759	0.023	0.0205455	0.0235455	0.0203636	0.0241818	0.0212727	0.0208182	0.0252727	0.0225455	0.019	0.021	0.0227273	0.0229091	0.0207273	0.0208182	0.0192727	0.0172727	0.0168182	0.0168182	0.0179091	0.0138182	0.0205455	0.0219091	0.0219091	0.0200909
17.3025	0.0196364	0.019	0.0199091	0.0963	0.0999	0.1006	0.0732	0.0731	0.0746	0.078	0.082	0.0798	0.0808	0.0817	0.082	0.0961	0.0956	0.0958	0.0822	0.0822	0.0825	0.0747	0.0776	0.0787	0.0229091	0.0200909	0.023	0.0204545	0.0223636	0.021	0.0207273	0.0232727	0.0252727	0.0185455	0.0227273	0.0218182	0.0223636	0.0201818	0.0203636	0.0191818	0.0167273	0.0159091	0.0158182	0.0168182	0.0133636	0.0205455	0.0220909	0.0212727	0.0185455
17.4827	0.0202727	0.0196364	0.021	0.0977	0.1011	0.102	0.0733	0.0728	0.075	0.0786	0.0824	0.0802	0.0807	0.0818	0.0819	0.0979	0.0973	0.0988	0.0834	0.0828	0.0832	0.0752	0.0783	0.0791	0.023	0.0203636	0.0236364	0.0203636	0.0229091	0.0213636	0.0212727	0.0233636	0.0234545	0.0186364	0.0218182	0.0224545	0.0225455	0.0203636	0.0207273	0.0194545	0.017	0.0171818	0.0172727	0.0180909	0.014	0.0202727	0.0224545	0.0218182	0.0193636
17.663	0.0204545	0.0197273	0.0209091	0.0992	0.1031	0.1032	0.0747	0.0744	0.0765	0.0795	0.0838	0.0821	0.0815	0.0831	0.0837	0.1002	0.099	0.1008	0.0856	0.0842	0.0842	0.0766	0.0789	0.0803	0.0230909	0.0209091	0.0237273	0.0204545	0.0224545	0.0214545	0.0208182	0.0239091	0.0253636	0.019	0.0211818	0.0225455	0.0228182	0.0208182	0.021	0.0198182	0.017	0.0166364	0.0165455	0.0188182	0.0138182	0.0205455	0.022	0.0220909	0.0193636
17.8432	0.02	0.0192727	0.0203636	0.1012	0.1047	0.1055	0.0763	0.0759	0.0777	0.0815	0.0858	0.0839	0.0831	0.0853	0.0856	0.102	0.1022	0.1038	0.0864	0.0859	0.0862	0.0781	0.0808	0.0825	0.0229091	0.0203636	0.0230909	0.0202727	0.0218182	0.0213636	0.0205455	0.0230909	0.0226364	0.0188182	0.0205455	0.0277273	0.0224545	0.0207273	0.0207273	0.0194545	0.0168182	0.0157273	0.0158182	0.0162727	0.0136364	0.0200909	0.0218182	0.0215455	0.0188182
18.0234	0.0205455	0.0198182	0.0210909	0.1023	0.1062	0.1065	0.0774	0.077	0.0785	0.0825	0.0862	0.0845	0.0833	0.0858	0.0857	0.1041	0.1047	0.1061	0.0882	0.0871	0.0878	0.0789	0.0821	0.0831	0.023	0.0219091	0.0232727	0.0202727	0.0222727	0.0212727	0.0206364	0.0239091	0.0235455	0.0184545	0.0206364	0.0222727	0.0225455	0.0203636	0.0208182	0.0194545	0.0167273	0.0159091	0.0163636	0.0167273	0.0137273	0.0202727	0.0218182	0.022	0.0191818
18.2037	0.0208182	0.0199091	0.0208182	0.1035	0.1076	0.1079	0.0779	0.0774	0.08	0.0827	0.0871	0.0856	0.0853	0.0865	0.0864	0.1071	0.1061	0.108	0.0897	0.0882	0.0885	0.0799	0.0827	0.0838	0.0229091	0.0205455	0.0234545	0.0202727	0.0222727	0.0213636	0.0205455	0.0239091	0.023	0.0186364	0.0203636	0.0222727	0.0225455	0.0203636	0.0213636	0.0193636	0.017	0.0160909	0.0167273	0.0170909	0.0138182	0.02	0.0218182	0.0220909	0.0190909
18.3839	0.0201818	0.0195455	0.0203636	0.1058	0.1093	0.1101	0.0795	0.0798	0.0822	0.0848	0.0893	0.0877	0.0868	0.0885	0.0889	0.1082	0.1088	0.1104	0.0913	0.0901	0.0902	0.0814	0.085	0.086	0.0228182	0.0201818	0.023	0.0200909	0.0218182	0.021	0.0204545	0.0240909	0.0226364	0.0189091	0.025	0.0220909	0.0227273	0.0206364	0.0205455	0.0192727	0.0169091	0.0158182	0.0158182	0.0168182	0.0131818	0.0200909	0.0217273	0.0214545	0.0188182
18.5641	0.0200909	0.0196364	0.0204545	0.1072	0.1111	0.1123	0.0808	0.0801	0.083	0.0857	0.0906	0.0884	0.0877	0.0895	0.0901	0.1104	0.1114	0.1127	0.0923	0.0921	0.0922	0.0823	0.0862	0.0865	0.0227273	0.02	0.0228182	0.0204545	0.0217273	0.021	0.0204545	0.0234545	0.022	0.0185455	0.0249091	0.0220909	0.0226364	0.0206364	0.0203636	0.0191818	0.0168182	0.0157273	0.0156364	0.0162727	0.0130909	0.02	0.0216364	0.0212727	0.0188182
18.7444	0.0203636	0.02	0.0208182	0.1076	0.1121	0.1129	0.0816	0.0801	0.0829	0.086	0.0902	0.0889	0.0885	0.09	0.0902	0.1114	0.112	0.1141	0.0937	0.0929	0.0926	0.0836	0.0863	0.0877	0.023	0.0201818	0.0230909	0.02	0.0219091	0.0228182	0.0205455	0.0234545	0.0222727	0.0186364	0.0202727	0.0220909	0.0228182	0.0211818	0.0208182	0.0192727	0.0169091	0.0158182	0.0161818	0.0169091	0.0138182	0.02	0.0217273	0.0220909	0.0189091
18.9246	0.0200909	0.0196364	0.0203636	0.1097	0.114	0.1158	0.0837	0.084	0.0863	0.0884	0.0925	0.0923	0.0904	0.0919	0.093	0.1146	0.1156	0.1178	0.0953	0.0949	0.0953	0.0848	0.0885	0.0892	0.0236364	0.0219091	0.0228182	0.0200909	0.0217273	0.021	0.0203636	0.0238182	0.0221818	0.0187273	0.0203636	0.0220909	0.0227273	0.021	0.0207273	0.0192727	0.017	0.0157273	0.0160909	0.0167273	0.0131818	0.0201818	0.0216364	0.0214545	0.0188182
19.1049	0.0198182	0.0196364	0.0201818	0.1111	0.1155	0.1161	0.0841	0.0837	0.0855	0.0889	0.0931	0.0914	0.0911	0.093	0.0933	0.1169	0.1166	0.1193	0.0967	0.0959	0.0971	0.0866	0.0892	0.0899	0.0229091	0.0201818	0.0227273	0.0200909	0.0219091	0.0209091	0.0204545	0.0254545	0.0220909	0.0186364	0.0201818	0.0221818	0.0225455	0.0204545	0.0206364	0.0191818	0.017	0.0156364	0.016	0.0162727	0.013	0.0202727	0.0216364	0.0214545	0.0187273
19.2851	0.0203636	0.0198182	0.0207273	0.1123	0.1162	0.1176	0.0844	0.0841	0.087	0.0889	0.0942	0.0925	0.0914	0.0939	0.0941	0.1181	0.1183	0.1206	0.0974	0.0965	0.0968	0.087	0.0899	0.0909	0.0231818	0.0204545	0.0233636	0.0202727	0.022	0.0212727	0.0206364	0.0230909	0.0223636	0.0188182	0.0207273	0.0224545	0.0229091	0.0212727	0.0208182	0.0197273	0.0170909	0.0160909	0.0163636	0.0169091	0.0135455	0.0209091	0.022	0.0217273	0.0189091
19.4653	0.0203636	0.0197273	0.0207273	0.1145	0.1197	0.1202	0.0872	0.0863	0.0895	0.0917	0.0965	0.0953	0.0941	0.0957	0.0969	0.1217	0.1221	0.124	0.0999	0.0995	0.0998	0.0878	0.0919	0.0925	0.0231818	0.0204545	0.0233636	0.0204545	0.022	0.0213636	0.0208182	0.0233636	0.0247273	0.019	0.0210909	0.0224545	0.023	0.021	0.0210909	0.0197273	0.0172727	0.0161818	0.0162727	0.017	0.0138182	0.0204545	0.0220909	0.022	0.0195455
19.6456	0.0198182	0.0193636	0.0202727	0.1153	0.1205	0.1213	0.0876	0.087	0.0897	0.0921	0.0967	0.0952	0.0948	0.0957	0.0971	0.1224	0.1229	0.1252	0.0998	0.1	0.1008	0.0888	0.0924	0.0939	0.0231818	0.0202727	0.0230909	0.0205455	0.022	0.021	0.021	0.0231818	0.0224545	0.0191818	0.0212727	0.0222727	0.023	0.0208182	0.0207273	0.0195455	0.0172727	0.0158182	0.0162727	0.0167273	0.0133636	0.0201818	0.0223636	0.0216364	0.0189091
19.8258	0.0208182	0.02	0.0209091	0.1168	0.1207	0.1222	0.0884	0.0878	0.0911	0.0934	0.0975	0.0965	0.0951	0.0971	0.0981	0.1247	0.125	0.1268	0.1019	0.1007	0.1022	0.0905	0.0933	0.0944	0.0234545	0.0208182	0.0238182	0.0207273	0.0223636	0.0215455	0.0212727	0.0239091	0.0229091	0.0193636	0.0212727	0.0228182	0.0231818	0.0212727	0.0212727	0.0198182	0.0176364	0.0164545	0.0168182	0.0174545	0.0141818	0.0202727	0.0223636	0.0222727	0.0195455
20.006	0.0204545	0.0198182	0.0209091	0.1194	0.1229	0.1246	0.0901	0.0903	0.0922	0.0949	0.0999	0.0979	0.0964	0.099	0.0995	0.1264	0.1276	0.1297	0.1036	0.1032	0.104	0.092	0.095	0.0962	0.0230909	0.0205455	0.0236364	0.0204545	0.0220909	0.0215455	0.0210909	0.0235455	0.0230909	0.0192727	0.021	0.0229091	0.023	0.0213636	0.0214545	0.0197273	0.0175455	0.0166364	0.0169091	0.0172727	0.0140909	0.0204545	0.0222727	0.0225455	0.0196364
20.1863	0.0195455	0.0187273	0.0198182	0.1194	0.1236	0.1251	0.0911	0.0906	0.0935	0.0952	0.1	0.0991	0.0982	0.099	0.1001	0.127	0.1287	0.131	0.1042	0.1035	0.1048	0.0928	0.0961	0.0968	0.0228182	0.0200909	0.023	0.0203636	0.0215455	0.021	0.0208182	0.0231818	0.0220909	0.0190909	0.0209091	0.022	0.0229091	0.0208182	0.0204545	0.0193636	0.0171818	0.0157273	0.0159091	0.0165455	0.0134545	0.0201818	0.0220909	0.0214545	0.0188182
20.3665	0.0198182	0.0192727	0.0206364	0.1205	0.1257	0.1267	0.0917	0.0907	0.0939	0.0961	0.1014	0.0999	0.098	0.0999	0.1006	0.1298	0.1303	0.132	0.106	0.1051	0.1053	0.0933	0.0968	0.0981	0.0228182	0.0202727	0.0233636	0.0202727	0.022	0.0211818	0.0208182	0.0230909	0.0222727	0.0191818	0.0208182	0.0224545	0.0227273	0.021	0.021	0.0194545	0.017	0.0159091	0.0163636	0.0171818	0.0139091	0.0203636	0.0218182	0.0217273	0.019
20.5467	0.0203636	0.0199091	0.0209091	0.1222	0.1278	0.1285	0.0935	0.093	0.0958	0.0982	0.1023	0.101	0.1003	0.1015	0.1024	0.1316	0.132	0.1355	0.1072	0.1066	0.1078	0.0945	0.0984	0.099	0.0232727	0.0208182	0.0237273	0.0204545	0.0222727	0.0215455	0.021	0.0236364	0.0229091	0.0194545	0.0213636	0.0230909	0.0233636	0.0214545	0.0213636	0.0198182	0.0175455	0.0163636	0.0168182	0.0175455	0.0142727	0.0206364	0.0223636	0.0221818	0.0195455
20.727	0.0195455	0.0190909	0.0199091	0.1238	0.1282	0.1293	0.0943	0.0941	0.0967	0.099	0.1042	0.102	0.1009	0.1024	0.1036	0.1329	0.1339	0.1364	0.1088	0.1086	0.1093	0.0959	0.0992	0.1002	0.023	0.0203636	0.0234545	0.0203636	0.0219091	0.0214545	0.021	0.0233636	0.0225455	0.0195455	0.0212727	0.0226364	0.0231818	0.0214545	0.0209091	0.0197273	0.0172727	0.016	0.0164545	0.0167273	0.0135455	0.0205455	0.0223636	0.0219091	0.0190909
20.9072	0.0196364	0.0190909	0.0203636	0.1248	0.1294	0.1303	0.0946	0.0945	0.0973	0.0987	0.1038	0.1027	0.102	0.1029	0.104	0.1351	0.1361	0.1379	0.1102	0.1087	0.1102	0.097	0.1002	0.1009	0.0227273	0.0202727	0.0232727	0.0202727	0.022	0.0212727	0.0207273	0.023	0.0225455	0.0192727	0.0210909	0.0226364	0.0231818	0.0210909	0.0210909	0.0194545	0.0171818	0.0158182	0.0161818	0.0168182	0.0136364	0.0204545	0.0220909	0.0218182	0.019
21.0874	0.0198182	0.0191818	0.0201818	0.1267	0.1315	0.1327	0.0972	0.0961	0.0996	0.102	0.1058	0.1049	0.1037	0.1052	0.1059	0.1358	0.1379	0.1407	0.1111	0.1103	0.1123	0.0981	0.1021	0.1025	0.0224545	0.0202727	0.0231818	0.0199091	0.0217273	0.0211818	0.0205455	0.0229091	0.0221818	0.019	0.0209091	0.0228182	0.0229091	0.0210909	0.0208182	0.0192727	0.017	0.0158182	0.0162727	0.017	0.0137273	0.0202727	0.022	0.0219091	0.0190909
21.2677	0.0188182	0.0181818	0.0189091	0.1273	0.132	0.1335	0.0971	0.0964	0.0992	0.1023	0.1065	0.1055	0.1042	0.1061	0.1066	0.1383	0.1395	0.1421	0.1129	0.1122	0.1135	0.0999	0.1028	0.1037	0.0222727	0.0199091	0.0226364	0.0196364	0.0211818	0.0206364	0.0201818	0.0227273	0.0216364	0.0185455	0.0202727	0.0220909	0.0224545	0.0205455	0.0203636	0.0189091	0.0165455	0.0151818	0.0155455	0.016	0.0127273	0.0199091	0.0217273	0.0212727	0.0182727
21.448	0.0191818	0.0185455	0.0198182	0.1282	0.1324	0.1342	0.0978	0.0984	0.1003	0.1025	0.1069	0.106	0.1046	0.1061	0.1071	0.1397	0.1403	0.1439	0.1143	0.1124	0.1135	0.1007	0.1035	0.1036	0.0224545	0.0198182	0.0229091	0.0196364	0.0213636	0.0206364	0.0200909	0.0225455	0.0215455	0.0187273	0.0206364	0.022	0.0227273	0.0208182	0.0204545	0.0189091	0.0165455	0.0152727	0.0157273	0.0161818	0.0132727	0.02	0.0215455	0.0214545	0.0185455
21.6282	0.0196364	0.0190909	0.0201818	0.1303	0.1358	0.137	0.0998	0.0999	0.1026	0.1044	0.1099	0.1078	0.1061	0.1085	0.1093	0.1406	0.1435	0.1459	0.1153	0.1149	0.116	0.1024	0.1057	0.1062	0.0224545	0.0204545	0.0234545	0.02	0.0218182	0.0213636	0.0204545	0.023	0.0221818	0.0192727	0.0209091	0.0228182	0.0228182	0.0211818	0.0210909	0.0193636	0.0170909	0.0159091	0.0162727	0.0169091	0.0136364	0.0204545	0.0221818	0.0221818	0.0190909
21.8085	0.019	0.0182727	0.0193636	0.1308	0.1361	0.1371	0.1001	0.1002	0.1024	0.105	0.1099	0.1091	0.1068	0.1089	0.1098	0.1427	0.1439	0.1477	0.1162	0.1156	0.1164	0.1029	0.1067	0.1071	0.0225455	0.0201818	0.023	0.0201818	0.0215455	0.0209091	0.0206364	0.0228182	0.0217273	0.0191818	0.0208182	0.0224545	0.023	0.021	0.0207273	0.0191818	0.0169091	0.0154545	0.0159091	0.0164545	0.013	0.0202727	0.0219091	0.0217273	0.0185455
21.9887	0.0197273	0.0190909	0.0203636	0.1314	0.1365	0.1378	0.101	0.1006	0.1039	0.1057	0.1106	0.1101	0.1072	0.1096	0.1108	0.1449	0.1452	0.1486	0.1176	0.1166	0.1172	0.103	0.1068	0.1079	0.023	0.0206364	0.0237273	0.0203636	0.022	0.0213636	0.021	0.0231818	0.0222727	0.0198182	0.0211818	0.0228182	0.0232727	0.0214545	0.0210909	0.0195455	0.0173636	0.016	0.0165455	0.0171818	0.0140909	0.0206364	0.0223636	0.0220909	0.0192727
22.169	0.02	0.0194545	0.0205455	0.1331	0.1384	0.1404	0.1028	0.1023	0.1054	0.1074	0.1129	0.1112	0.1088	0.1112	0.1119	0.1457	0.1472	0.1509	0.1187	0.1186	0.1192	0.1043	0.1085	0.1087	0.0230909	0.0210909	0.0238182	0.0205455	0.0223636	0.0216364	0.0212727	0.024	0.0226364	0.0198182	0.0216364	0.0232727	0.0235455	0.0217273	0.0216364	0.0198182	0.0176364	0.0165455	0.0169091	0.0174545	0.0143636	0.0209091	0.0225455	0.0227273	0.0195455
22.3492	0.0193636	0.0188182	0.0199091	0.1337	0.1393	0.141	0.1029	0.1036	0.1056	0.1077	0.113	0.1116	0.1093	0.1118	0.1125	0.1464	0.1488	0.152	0.12	0.1199	0.1196	0.1052	0.109	0.1099	0.0232727	0.0204545	0.0233636	0.0203636	0.0218182	0.0211818	0.021	0.0230909	0.022	0.0196364	0.021	0.023	0.0232727	0.0212727	0.0210909	0.0194545	0.0171818	0.0159091	0.0161818	0.0167273	0.0132727	0.0207273	0.0220909	0.0220909	0.0189091
22.5294	0.0196364	0.0190909	0.0201818	0.1352	0.1395	0.1423	0.1038	0.104	0.1062	0.1084	0.1134	0.1119	0.1105	0.1126	0.1135	0.1489	0.1503	0.1534	0.1203	0.1197	0.1208	0.1061	0.1102	0.1109	0.023	0.0205455	0.0235455	0.0203636	0.0219091	0.0213636	0.0209091	0.0231818	0.0220909	0.0196364	0.0212727	0.023	0.0230909	0.0214545	0.0214545	0.0194545	0.0170909	0.016	0.0162727	0.017	0.0136364	0.0203636	0.0223636	0.0220909	0.019
22.7096	0.0197273	0.0191818	0.0201818	0.1359	0.1413	0.1438	0.1046	0.1055	0.1083	0.1097	0.1143	0.1144	0.1117	0.1141	0.115	0.1496	0.1511	0.1553	0.1222	0.1216	0.1228	0.1072	0.1114	0.1124	0.0231818	0.0207273	0.0238182	0.0203636	0.0222727	0.0217273	0.0210909	0.0234545	0.0223636	0.0197273	0.0213636	0.0233636	0.0233636	0.0216364	0.0216364	0.0196364	0.0173636	0.0162727	0.0165455	0.0170909	0.0139091	0.0209091	0.0222727	0.0227273	0.0192727
22.8899	0.019	0.0185455	0.0194545	0.1372	0.1422	0.1451	0.1064	0.1052	0.1093	0.111	0.1161	0.1142	0.1131	0.115	0.1161	0.1512	0.1529	0.1566	0.1237	0.1228	0.1235	0.1083	0.1127	0.113	0.0229091	0.0203636	0.0233636	0.0200909	0.0216364	0.0210909	0.0207273	0.0229091	0.0219091	0.0194545	0.0209091	0.0225455	0.0231818	0.0212727	0.021	0.0193636	0.0168182	0.0157273	0.0158182	0.0164545	0.0129091	0.0204545	0.0219091	0.0220909	0.0186364
23.0701	0.0189091	0.0184545	0.0194545	0.1377	0.143	0.1444	0.1062	0.1064	0.1082	0.1106	0.1155	0.1145	0.1128	0.1151	0.1161	0.1532	0.1537	0.1564	0.1247	0.1229	0.1247	0.1097	0.1126	0.1138	0.0228182	0.0201818	0.0230909	0.0199091	0.0215455	0.0209091	0.0206364	0.0228182	0.0218182	0.0193636	0.0207273	0.0226364	0.0229091	0.021	0.0208182	0.0190909	0.0167273	0.0156364	0.0158182	0.0165455	0.0131818	0.0204545	0.0215455	0.0218182	0.0186364
23.2503	0.0193636	0.0189091	0.0199091	0.1388	0.1449	0.1472	0.1088	0.1083	0.1117	0.1128	0.1178	0.1171	0.1156	0.1178	0.1183	0.1545	0.1558	0.1586	0.1259	0.1247	0.1264	0.1097	0.1138	0.1154	0.0230909	0.0204545	0.0234545	0.0201818	0.0221818	0.0212727	0.0207273	0.0231818	0.0223636	0.0197273	0.0210909	0.023	0.0233636	0.0214545	0.0213636	0.0194545	0.0169091	0.0159091	0.0161818	0.0169091	0.0135455	0.0206364	0.0221818	0.0224545	0.0189091
23.4306	0.0189091	0.0184545	0.0192727	0.1407	0.1448	0.1477	0.109	0.1088	0.1122	0.113	0.1187	0.1171	0.1151	0.1176	0.1181	0.1562	0.1574	0.1604	0.127	0.1256	0.1267	0.111	0.1143	0.1155	0.0232727	0.0203636	0.0233636	0.0200909	0.0216364	0.0208182	0.0206364	0.023	0.0218182	0.0195455	0.021	0.0228182	0.0233636	0.0211818	0.021	0.0190909	0.0168182	0.0155455	0.0158182	0.0165455	0.0131818	0.0203636	0.0218182	0.0220909	0.0188182
23.6108	0.0187273	0.0182727	0.0192727	0.1402	0.1459	0.1482	0.1091	0.1102	0.1124	0.1131	0.1184	0.1176	0.1156	0.1179	0.119	0.1565	0.158	0.1624	0.127	0.1252	0.1276	0.1114	0.1146	0.1157	0.0228182	0.0202727	0.0230909	0.02	0.0216364	0.0208182	0.0206364	0.0228182	0.0218182	0.0195455	0.0209091	0.0226364	0.023	0.0210909	0.021	0.0190909	0.0166364	0.0154545	0.0156364	0.0164545	0.013	0.0202727	0.0216364	0.0219091	0.0181818
23.791	0.0189091	0.0184545	0.0196364	0.1423	0.1465	0.1503	0.1106	0.1114	0.1145	0.1151	0.1205	0.1194	0.1174	0.1199	0.1216	0.1589	0.1593	0.1638	0.1289	0.1278	0.1294	0.1122	0.1168	0.1177	0.0229091	0.0207273	0.0233636	0.0201818	0.0218182	0.021	0.0208182	0.0230909	0.022	0.0197273	0.021	0.0229091	0.0231818	0.0212727	0.0213636	0.0192727	0.017	0.0159091	0.0160909	0.0169091	0.0137273	0.0203636	0.0217273	0.0221818	0.0187273
23.9713	0.0191818	0.0185455	0.0196364	0.1427	0.1479	0.1499	0.1112	0.1111	0.1136	0.1154	0.1201	0.1189	0.1178	0.1205	0.1215	0.1589	0.1614	0.1646	0.1285	0.1292	0.1297	0.1133	0.1175	0.1181	0.0232727	0.0206364	0.0235455	0.0203636	0.022	0.0212727	0.0211818	0.0233636	0.0221818	0.0199091	0.0210909	0.0231818	0.0236364	0.0215455	0.0216364	0.0194545	0.0170909	0.0160909	0.016	0.0166364	0.0133636	0.0207273	0.0220909	0.0226364	0.019
24.1515	0.0187273	0.0182727	0.0191818	0.1432	0.1479	0.1509	0.1119	0.1118	0.1158	0.1151	0.1213	0.12	0.1184	0.1216	0.1223	0.1606	0.1613	0.1652	0.1303	0.1293	0.1301	0.1136	0.1182	0.1195	0.0230909	0.0204545	0.0232727	0.0203636	0.0217273	0.0208182	0.021	0.0230909	0.0219091	0.0201818	0.021	0.0229091	0.0235455	0.0213636	0.0213636	0.0193636	0.0169091	0.0158182	0.0159091	0.0166364	0.0132727	0.0207273	0.0218182	0.0222727	0.0185455
24.3317	0.0189091	0.0183636	0.0196364	0.1446	0.1496	0.1526	0.1139	0.1132	0.1167	0.1166	0.1222	0.1211	0.1196	0.1225	0.124	0.161	0.1641	0.1669	0.1306	0.1306	0.1316	0.1155	0.1187	0.1207	0.0231818	0.0203636	0.0234545	0.0203636	0.0219091	0.0210909	0.021	0.0232727	0.0220909	0.0200909	0.0214545	0.0231818	0.0236364	0.0215455	0.0216364	0.0194545	0.0170909	0.0158182	0.0160909	0.0168182	0.0135455	0.0207273	0.0219091	0.0225455	0.0188182
24.512	0.0192727	0.0186364	0.0195455	0.1445	0.1505	0.1528	0.1147	0.1133	0.1173	0.1176	0.1225	0.1219	0.1206	0.1233	0.1238	0.1633	0.1644	0.1688	0.1315	0.1309	0.1328	0.1155	0.1201	0.1203	0.0231818	0.0204545	0.0235455	0.0203636	0.022	0.0212727	0.0208182	0.0233636	0.0222727	0.0201818	0.0213636	0.0233636	0.0234545	0.0213636	0.0216364	0.0193636	0.0170909	0.0159091	0.0160909	0.0169091	0.0137273	0.0207273	0.0218182	0.0226364	0.019
24.6922	0.0185455	0.018	0.0189091	0.145	0.1506	0.1536	0.1145	0.1141	0.1169	0.1177	0.1228	0.1225	0.1203	0.123	0.1251	0.1643	0.1659	0.1694	0.1333	0.1318	0.1335	0.1161	0.1207	0.1218	0.0230909	0.0201818	0.0231818	0.0204545	0.0217273	0.0211818	0.021	0.0230909	0.022	0.0200909	0.021	0.0230909	0.0235455	0.0212727	0.0215455	0.0194545	0.0169091	0.0156364	0.0156364	0.0165455	0.013	0.0205455	0.0217273	0.0223636	0.0182727
24.8724	0.0185455	0.018	0.0191818	0.147	0.152	0.1546	0.1159	0.1167	0.1189	0.1192	0.125	0.1237	0.1222	0.1251	0.1259	0.1647	0.1669	0.1714	0.1344	0.1329	0.1342	0.1178	0.1217	0.1229	0.0229091	0.0200909	0.0230909	0.0204545	0.0216364	0.0209091	0.0209091	0.023	0.022	0.0198182	0.021	0.0231818	0.0234545	0.0212727	0.0214545	0.0191818	0.0168182	0.0156364	0.0157273	0.0164545	0.013	0.0204545	0.0215455	0.0223636	0.0183636
25.0526	0.0189091	0.0184545	0.0195455	0.1474	0.1524	0.1561	0.1164	0.1165	0.1199	0.1197	0.125	0.1241	0.1234	0.1264	0.1276	0.1658	0.1688	0.1731	0.1351	0.134	0.136	0.1191	0.1219	0.1235	0.023	0.0205455	0.0235455	0.0204545	0.022	0.0211818	0.0210909	0.0232727	0.0222727	0.0202727	0.0211818	0.0234545	0.0234545	0.0214545	0.0218182	0.0195455	0.0170909	0.0160909	0.0160909	0.0172727	0.0135455	0.0206364	0.0217273	0.0227273	0.0189091
25.2329	0.0180909	0.0176364	0.0183636	0.1476	0.1529	0.1561	0.1159	0.1164	0.1191	0.1197	0.1245	0.1245	0.1232	0.1257	0.1277	0.1676	0.1681	0.1729	0.1359	0.1348	0.1364	0.1188	0.1225	0.1238	0.0229091	0.0200909	0.0229091	0.0204545	0.0217273	0.0208182	0.021	0.0229091	0.0218182	0.0200909	0.021	0.0230909	0.0234545	0.0210909	0.0211818	0.0194545	0.0167273	0.0154545	0.0155455	0.0160909	0.0126364	0.0203636	0.0215455	0.022	0.0181818
25.4131	0.0183636	0.0178182	0.019	0.1484	0.1548	0.1573	0.1181	0.1179	0.1218	0.1214	0.1268	0.1263	0.125	0.129	0.1292	0.1679	0.1703	0.1746	0.136	0.1364	0.1373	0.1202	0.1233	0.1266	0.0229091	0.0201818	0.023	0.0204545	0.0219091	0.0208182	0.0210909	0.0230909	0.0219091	0.0200909	0.0209091	0.0231818	0.0235455	0.0211818	0.0214545	0.0192727	0.0168182	0.0156364	0.0158182	0.0164545	0.013	0.0205455	0.0215455	0.0224545	0.0185455
25.5934	0.0189091	0.0183636	0.0193636	0.1502	0.1565	0.1581	0.1193	0.1186	0.1215	0.1217	0.128	0.1263	0.1258	0.1297	0.1305	0.1708	0.1724	0.1764	0.1386	0.1376	0.1395	0.1214	0.125	0.1272	0.0228182	0.0206364	0.0236364	0.0206364	0.0220909	0.0212727	0.0212727	0.0237273	0.0224545	0.0204545	0.0215455	0.0237273	0.0238182	0.0215455	0.0221818	0.0196364	0.0172727	0.0162727	0.0161818	0.0170909	0.0135455	0.0207273	0.0220909	0.0229091	0.019
25.7736	0.0179091	0.0174545	0.0180909	0.1502	0.1562	0.1588	0.1191	0.1196	0.1227	0.122	0.128	0.1268	0.1266	0.1295	0.1313	0.1705	0.1726	0.1774	0.1381	0.1372	0.1391	0.122	0.1248	0.1276	0.0227273	0.0200909	0.0229091	0.0206364	0.0215455	0.0208182	0.0210909	0.023	0.0219091	0.0206364	0.0210909	0.0233636	0.0236364	0.0210909	0.0214545	0.0194545	0.0168182	0.0157273	0.0155455	0.0161818	0.0128182	0.0202727	0.0216364	0.0222727	0.0181818
25.9538	0.0180909	0.0175455	0.0184545	0.1511	0.1568	0.1598	0.1202	0.1201	0.124	0.1232	0.1282	0.1279	0.1271	0.1305	0.132	0.1719	0.1741	0.1782	0.1394	0.139	0.141	0.1229	0.1264	0.1281	0.0226364	0.0200909	0.0230909	0.0203636	0.0215455	0.0207273	0.0210909	0.0228182	0.022	0.0200909	0.021	0.0231818	0.0235455	0.0210909	0.0214545	0.0192727	0.0166364	0.0157273	0.0155455	0.0164545	0.0129091	0.0203636	0.0215455	0.0224545	0.0183636
26.1341	0.0189091	0.0180909	0.0188182	0.1521	0.1579	0.1611	0.1209	0.1217	0.1251	0.1242	0.1298	0.1297	0.1282	0.1319	0.1334	0.1724	0.1748	0.1799	0.1409	0.1401	0.1412	0.1236	0.1272	0.1298	0.0225455	0.0204545	0.0233636	0.0204545	0.0218182	0.0212727	0.0210909	0.0231818	0.0223636	0.0202727	0.0213636	0.0237273	0.0236364	0.0213636	0.0219091	0.0194545	0.0168182	0.0162727	0.016	0.017	0.0136364	0.0204545	0.0217273	0.0228182	0.0188182
26.3143	0.0179091	0.0171818	0.0177273	0.153	0.1589	0.1623	0.1226	0.1227	0.1257	0.1256	0.1305	0.1305	0.1295	0.1337	0.1349	0.1738	0.1771	0.1817	0.1421	0.1403	0.1429	0.125	0.1284	0.1311	0.0224545	0.0198182	0.0228182	0.0202727	0.0213636	0.0208182	0.021	0.0228182	0.0217273	0.0202727	0.0209091	0.0231818	0.0232727	0.0209091	0.0212727	0.0190909	0.0166364	0.0157273	0.0152727	0.0160909	0.0123636	0.0201818	0.0213636	0.0220909	0.0180909
26.4945	0.0178182	0.0172727	0.018	0.1536	0.1587	0.1618	0.1222	0.1225	0.1256	0.1236	0.1299	0.1299	0.1294	0.1329	0.1348	0.1766	0.178	0.1818	0.1426	0.1418	0.1429	0.1246	0.1285	0.1307	0.0224545	0.0198182	0.0228182	0.0202727	0.0211818	0.0205455	0.0210909	0.0227273	0.0219091	0.0201818	0.0209091	0.0232727	0.0233636	0.0208182	0.0214545	0.0191818	0.0164545	0.0159091	0.0154545	0.0160909	0.0127273	0.0202727	0.0212727	0.0223636	0.0181818
26.6748	0.0183636	0.0177273	0.0185455	0.1541	0.1598	0.1634	0.1243	0.124	0.1281	0.1263	0.1321	0.1319	0.1314	0.1354	0.1368	0.1766	0.1785	0.1828	0.1429	0.1429	0.1452	0.1261	0.1299	0.1322	0.0223636	0.0201818	0.023	0.0202727	0.0216364	0.021	0.0210909	0.0230909	0.0222727	0.0204545	0.0213636	0.024	0.0233636	0.0212727	0.0217273	0.0194545	0.0169091	0.0161818	0.0159091	0.0170909	0.0132727	0.0203636	0.0215455	0.0227273	0.0186364
26.855	0.0174545	0.017	0.0175455	0.1547	0.1606	0.1642	0.1237	0.1243	0.1276	0.1264	0.1328	0.1313	0.1317	0.1357	0.1368	0.1777	0.18	0.1851	0.1434	0.1434	0.1455	0.1261	0.1305	0.1324	0.0221818	0.0199091	0.0228182	0.0201818	0.0212727	0.0204545	0.0211818	0.0227273	0.022	0.0201818	0.0210909	0.0230909	0.0233636	0.021	0.0211818	0.0192727	0.0167273	0.0156364	0.0152727	0.0160909	0.0125455	0.0201818	0.0215455	0.0222727	0.0180909
27.0352	0.0176364	0.0171818	0.0180909	0.1548	0.1609	0.1639	0.1231	0.1243	0.1285	0.1256	0.1326	0.132	0.1314	0.1354	0.1364	0.1786	0.1802	0.1846	0.1447	0.1423	0.1453	0.1271	0.1302	0.1326	0.0223636	0.0198182	0.0228182	0.0202727	0.0211818	0.0205455	0.0211818	0.0228182	0.0219091	0.0203636	0.021	0.0232727	0.0234545	0.0211818	0.0214545	0.0192727	0.0166364	0.0157273	0.0153636	0.0163636	0.0128182	0.0203636	0.0214545	0.0224545	0.0182727
27.2154	0.0184545	0.0176364	0.0185455	0.1568	0.1623	0.1656	0.1259	0.127	0.1301	0.1283	0.1343	0.1337	0.1338	0.138	0.1395	0.18	0.1824	0.1864	0.1459	0.1455	0.1471	0.1272	0.1319	0.1342	0.0224545	0.0203636	0.0232727	0.0204545	0.0216364	0.0211818	0.0215455	0.0232727	0.0225455	0.0206364	0.0213636	0.0238182	0.0236364	0.0213636	0.0218182	0.0194545	0.0169091	0.0163636	0.0159091	0.017	0.0133636	0.0205455	0.0217273	0.023	0.0188182
27.3957	0.0178182	0.0173636	0.0179091	0.1567	0.1623	0.1668	0.1266	0.1268	0.13	0.1287	0.1341	0.1347	0.1337	0.1381	0.139	0.1802	0.1836	0.1886	0.1473	0.1459	0.1487	0.1285	0.1325	0.1353	0.0225455	0.0202727	0.0236364	0.0206364	0.0216364	0.0210909	0.0215455	0.0231818	0.0223636	0.0208182	0.0216364	0.0237273	0.0239091	0.0214545	0.0218182	0.0197273	0.0169091	0.0162727	0.0158182	0.0167273	0.013	0.0206364	0.0219091	0.0230909	0.0185455
27.5759	0.0178182	0.0173636	0.0180909	0.1571	0.1636	0.1665	0.127	0.1265	0.1309	0.1285	0.1346	0.135	0.1349	0.1381	0.1402	0.1807	0.1836	0.1885	0.1481	0.1474	0.1486	0.1297	0.1334	0.1354	0.0224545	0.0201818	0.0230909	0.0205455	0.0215455	0.0209091	0.0215455	0.0231818	0.0222727	0.0208182	0.0214545	0.0236364	0.024	0.0213636	0.0217273	0.0196364	0.0168182	0.0161818	0.0159091	0.0167273	0.0130909	0.0205455	0.0216364	0.0226364	0.0185455
27.7561	0.0182727	0.0177273	0.0185455	0.1588	0.164	0.1682	0.1285	0.1294	0.1331	0.1297	0.1365	0.1359	0.1359	0.1402	0.1423	0.1817	0.1856	0.1915	0.1483	0.1486	0.1508	0.131	0.1346	0.1373	0.0226364	0.0204545	0.0235455	0.0208182	0.022	0.0214545	0.0217273	0.0235455	0.0228182	0.0211818	0.022	0.0242727	0.0239091	0.0217273	0.0222727	0.0201818	0.0175455	0.0167273	0.0164545	0.0173636	0.0137273	0.0207273	0.0221818	0.0231818	0.019
27.9364	0.0177273	0.0171818	0.0179091	0.1581	0.1648	0.1686	0.1291	0.1284	0.1329	0.13	0.1365	0.136	0.1364	0.1399	0.1419	0.1814	0.1854	0.1915	0.1487	0.1492	0.1502	0.1314	0.1348	0.1374	0.0222727	0.0202727	0.0231818	0.0205455	0.0216364	0.021	0.0216364	0.0232727	0.0224545	0.0210909	0.0217273	0.024	0.0238182	0.0213636	0.0219091	0.0200909	0.0169091	0.0165455	0.0158182	0.0168182	0.0134545	0.0209091	0.0219091	0.0229091	0.0187273
28.1166	0.0175455	0.0170909	0.0178182	0.1593	0.1651	0.1683	0.1295	0.1285	0.1323	0.1306	0.1359	0.136	0.1369	0.1404	0.1418	0.1833	0.1861	0.1923	0.1491	0.1496	0.1512	0.1309	0.1354	0.1365	0.0224545	0.02	0.023	0.0204545	0.0213636	0.0208182	0.0215455	0.023	0.0221818	0.0209091	0.0214545	0.0237273	0.0236364	0.0211818	0.0215455	0.0196364	0.0167273	0.0160909	0.0155455	0.0166364	0.0129091	0.0204545	0.0219091	0.0226364	0.0183636
28.2968	0.0179091	0.0174545	0.0182727	0.1588	0.1657	0.1695	0.1302	0.1301	0.134	0.1308	0.1369	0.1369	0.1372	0.1412	0.1428	0.1848	0.1871	0.1925	0.1503	0.1502	0.1519	0.1322	0.1362	0.1393	0.0225455	0.0204545	0.0232727	0.0206364	0.0217273	0.0214545	0.0217273	0.0233636	0.0227273	0.0213636	0.0217273	0.0241818	0.0239091	0.0215455	0.0217273	0.0197273	0.017	0.0167273	0.016	0.017	0.0136364	0.0207273	0.0222727	0.023	0.0191818
28.4771	0.0178182	0.0176364	0.0180909	0.161	0.1669	0.1711	0.1322	0.1325	0.1363	0.133	0.1388	0.1381	0.1388	0.1436	0.1451	0.1862	0.1893	0.1948	0.151	0.1512	0.1541	0.1335	0.1377	0.1399	0.0226364	0.0204545	0.0235455	0.0207273	0.0218182	0.0212727	0.0220909	0.0235455	0.0229091	0.0216364	0.0220909	0.0242727	0.0240909	0.0216364	0.0220909	0.02	0.0170909	0.0168182	0.0160909	0.0170909	0.0134545	0.021	0.0224545	0.0235455	0.0190909
28.6573	0.0175455	0.0170909	0.0179091	0.1609	0.1682	0.1706	0.1317	0.1322	0.1354	0.1324	0.1395	0.1382	0.1391	0.1439	0.1445	0.1871	0.1895	0.1946	0.1522	0.1518	0.1546	0.1342	0.138	0.1406	0.0227273	0.0204545	0.0231818	0.0207273	0.0216364	0.0210909	0.0219091	0.0233636	0.0225455	0.0216364	0.0219091	0.0242727	0.024	0.0213636	0.0218182	0.0199091	0.017	0.0166364	0.0157273	0.0169091	0.0130909	0.0209091	0.0221818	0.023	0.0186364
28.8376	0.0173636	0.0168182	0.0178182	0.162	0.1681	0.1722	0.1325	0.1338	0.1367	0.1335	0.1387	0.1397	0.1392	0.1448	0.1446	0.1879	0.1901	0.196	0.1533	0.1531	0.1546	0.1344	0.139	0.1409	0.022	0.0200909	0.0229091	0.0202727	0.0213636	0.0207273	0.0215455	0.023	0.0221818	0.0214545	0.0216364	0.0241818	0.0236364	0.0212727	0.0215455	0.0196364	0.0167273	0.0162727	0.0156364	0.0168182	0.0130909	0.0204545	0.0219091	0.0229091	0.0183636
29.0178	0.0173636	0.0167273	0.0174545	0.1636	0.1699	0.173	0.1336	0.1347	0.1378	0.1351	0.1413	0.1414	0.1421	0.1473	0.1483	0.1887	0.1919	0.1974	0.1541	0.1545	0.1567	0.1369	0.14	0.1427	0.022	0.0201818	0.0229091	0.0202727	0.0213636	0.0208182	0.0214545	0.0230909	0.0226364	0.0211818	0.0216364	0.0240909	0.0234545	0.0211818	0.0215455	0.0194545	0.0164545	0.0162727	0.0155455	0.0166364	0.0129091	0.0206364	0.0219091	0.0229091	0.0185455
29.198	0.0168182	0.0162727	0.017	0.1625	0.1699	0.1739	0.1352	0.1351	0.1388	0.1345	0.1414	0.1407	0.1426	0.1459	0.1479	0.1892	0.1922	0.1999	0.1546	0.1545	0.1568	0.137	0.141	0.1429	0.0220909	0.0198182	0.0226364	0.0202727	0.0210909	0.0205455	0.0214545	0.0227273	0.0220909	0.0213636	0.0216364	0.0237273	0.0235455	0.0212727	0.0212727	0.0194545	0.0165455	0.016	0.0151818	0.0161818	0.0122727	0.0205455	0.0218182	0.0225455	0.0179091
29.3782	0.0173636	0.0168182	0.0177273	0.1639	0.1696	0.1744	0.1346	0.1354	0.1386	0.1349	0.1414	0.1422	0.1427	0.1472	0.1481	0.1906	0.1922	0.1992	0.1562	0.1554	0.1583	0.1383	0.1413	0.1435	0.0221818	0.0202727	0.0230909	0.0207273	0.0214545	0.0210909	0.0217273	0.0231818	0.0224545	0.0219091	0.022	0.0243636	0.0238182	0.0212727	0.0216364	0.0199091	0.0168182	0.0164545	0.0155455	0.0166364	0.0129091	0.0209091	0.0220909	0.0230909	0.0185455
29.5585	0.0180909	0.0173636	0.0184545	0.1649	0.171	0.1752	0.1364	0.1369	0.1407	0.1357	0.1429	0.1429	0.1436	0.1484	0.1497	0.1906	0.1938	0.2016	0.1555	0.1569	0.1588	0.1376	0.1418	0.1447	0.0227273	0.0210909	0.0236364	0.0211818	0.022	0.0214545	0.0224545	0.0237273	0.0232727	0.0223636	0.0225455	0.0250909	0.0242727	0.0219091	0.0224545	0.0203636	0.0174545	0.017	0.0163636	0.0174545	0.0137273	0.0216364	0.0229091	0.0240909	0.0191818
29.7387	0.0173636	0.0167273	0.0173636	0.1655	0.1721	0.1758	0.1372	0.1364	0.1416	0.1364	0.1428	0.1437	0.1447	0.1489	0.1513	0.1918	0.1947	0.2009	0.1573	0.1568	0.1597	0.1387	0.1434	0.1456	0.0227273	0.0206364	0.0233636	0.0210909	0.0218182	0.0211818	0.0224545	0.0235455	0.0229091	0.0225455	0.0224545	0.0248182	0.0242727	0.0217273	0.022	0.0203636	0.0174545	0.0168182	0.0159091	0.0169091	0.0129091	0.0214545	0.0229091	0.0234545	0.0187273
29.9189	0.0178182	0.0171818	0.018	0.1655	0.1718	0.1753	0.1369	0.1371	0.1415	0.1361	0.1432	0.1434	0.1438	0.1483	0.1498	0.194	0.1941	0.2011	0.1571	0.1576	0.1593	0.1394	0.1434	0.1453	0.0228182	0.0206364	0.0235455	0.021	0.0219091	0.0212727	0.0223636	0.0236364	0.0229091	0.0224545	0.0227273	0.0249091	0.0241818	0.0218182	0.0221818	0.0203636	0.0173636	0.0168182	0.016	0.0171818	0.0134545	0.0215455	0.0228182	0.0238182	0.019
30.0992	0.018	0.0176364	0.0181818	0.1663	0.1722	0.1777	0.1388	0.1391	0.1428	0.1378	0.1448	0.1451	0.146	0.1513	0.1522	0.193	0.1961	0.2022	0.158	0.1581	0.1598	0.1397	0.1434	0.1472	0.0227273	0.0210909	0.0240909	0.0211818	0.0222727	0.0216364	0.0225455	0.0239091	0.0236364	0.0226364	0.0229091	0.0254545	0.0244545	0.0220909	0.0222727	0.0206364	0.0176364	0.0173636	0.0164545	0.0177273	0.0136364	0.0217273	0.0231818	0.0240909	0.0192727
30.2794	0.0171818	0.0167273	0.0170909	0.1667	0.1741	0.1766	0.1384	0.1395	0.1441	0.1375	0.1449	0.1454	0.1462	0.1512	0.1533	0.1953	0.1984	0.2034	0.1592	0.1594	0.1608	0.1414	0.1444	0.1476	0.0229091	0.0206364	0.0234545	0.0211818	0.0218182	0.0211818	0.0224545	0.0234545	0.0227273	0.0226364	0.0225455	0.0249091	0.0243636	0.0218182	0.0218182	0.0204545	0.0173636	0.0168182	0.0156364	0.0165455	0.0128182	0.0216364	0.0228182	0.0235455	0.0185455
30.4596	0.0174545	0.0170909	0.0179091	0.1667	0.1736	0.1771	0.1385	0.1391	0.1421	0.1377	0.1441	0.1448	0.1457	0.1502	0.1526	0.1953	0.1968	0.2036	0.1585	0.1589	0.1611	0.1413	0.1444	0.148	0.0228182	0.0208182	0.0236364	0.0210909	0.022	0.0215455	0.0223636	0.0237273	0.0229091	0.0228182	0.0227273	0.0250909	0.0243636	0.0216364	0.022	0.0206364	0.0173636	0.0171818	0.016	0.0170909	0.0133636	0.0216364	0.023	0.0238182	0.0189091
30.6399	0.0175455	0.0170909	0.0177273	0.168	0.1753	0.1797	0.1408	0.1415	0.1449	0.1395	0.1463	0.1469	0.1481	0.1536	0.155	0.1964	0.1988	0.2047	0.1601	0.1599	0.1631	0.143	0.146	0.1494	0.0226364	0.0208182	0.0238182	0.021	0.0221818	0.0214545	0.0224545	0.0236364	0.0230909	0.0229091	0.0229091	0.0253636	0.0242727	0.0217273	0.0223636	0.0204545	0.0176364	0.0171818	0.0160909	0.0172727	0.0133636	0.022	0.023	0.024	0.0188182
30.8201	0.0167273	0.0161818	0.0167273	0.1681	0.175	0.18	0.14	0.1408	0.1442	0.14	0.1463	0.1453	0.1485	0.1538	0.1554	0.1961	0.1991	0.206	0.1617	0.1616	0.1639	0.1433	0.1468	0.1495	0.0225455	0.0204545	0.0232727	0.0210909	0.0216364	0.021	0.0221818	0.0233636	0.0228182	0.0226364	0.0226364	0.0249091	0.0240909	0.0212727	0.0215455	0.0203636	0.017	0.0165455	0.0152727	0.0163636	0.0123636	0.0216364	0.0228182	0.0235455	0.0183636
31.0003	0.0175455	0.0168182	0.0177273	0.1679	0.1757	0.1803	0.141	0.1421	0.1457	0.1397	0.147	0.1468	0.1487	0.1534	0.1551	0.196	0.2001	0.2064	0.1605	0.1615	0.1631	0.1434	0.1459	0.1503	0.0226364	0.0208182	0.0235455	0.021	0.022	0.0213636	0.0224545	0.0236364	0.0229091	0.023	0.023	0.0254545	0.0240909	0.0215455	0.0219091	0.0203636	0.0174545	0.0170909	0.0159091	0.0171818	0.0130909	0.0219091	0.023	0.0240909	0.0187273
31.1806	0.0179091	0.0170909	0.0179091	0.1699	0.1766	0.1811	0.1422	0.1431	0.1468	0.141	0.148	0.1479	0.1499	0.1553	0.157	0.1971	0.2022	0.2067	0.1624	0.162	0.1647	0.1438	0.1474	0.1513	0.0230909	0.0211818	0.024	0.0214545	0.0225455	0.0218182	0.0227273	0.0240909	0.0234545	0.0233636	0.0234545	0.0257273	0.0244545	0.022	0.0221818	0.0208182	0.0178182	0.0174545	0.0161818	0.0173636	0.0133636	0.0224545	0.0235455	0.0245455	0.0195455
31.3608	0.017	0.0163636	0.0169091	0.1694	0.1763	0.1811	0.1437	0.1442	0.1478	0.1412	0.1486	0.148	0.1498	0.1556	0.157	0.1986	0.202	0.2081	0.1624	0.1634	0.1644	0.1445	0.1474	0.1518	0.0229091	0.0208182	0.0235455	0.0214545	0.0219091	0.0212727	0.0225455	0.0238182	0.0228182	0.0235455	0.0232727	0.0254545	0.0242727	0.0214545	0.0217273	0.0204545	0.0174545	0.0169091	0.0155455	0.0169091	0.0124545	0.0221818	0.0231818	0.0240909	0.0186364
31.541	0.0172727	0.0168182	0.0176364	0.1699	0.1776	0.1818	0.1432	0.1439	0.1479	0.1408	0.1479	0.1488	0.1504	0.1551	0.1574	0.1994	0.2027	0.2096	0.1626	0.1642	0.1659	0.1451	0.1479	0.1524	0.0229091	0.0212727	0.0237273	0.0215455	0.0221818	0.0214545	0.0227273	0.0239091	0.0231818	0.0237273	0.0234545	0.0258182	0.0243636	0.0217273	0.022	0.0206364	0.0176364	0.0172727	0.0159091	0.017	0.0131818	0.0223636	0.0234545	0.0246364	0.0192727
31.7213	0.0177273	0.0171818	0.018	0.1713	0.1778	0.1821	0.1443	0.1461	0.1494	0.1422	0.1495	0.1502	0.1522	0.1565	0.1589	0.2003	0.2034	0.2103	0.1629	0.164	0.1669	0.1457	0.1488	0.1527	0.0233636	0.0216364	0.0243636	0.022	0.0228182	0.0220909	0.0231818	0.0243636	0.0237273	0.0240909	0.0241818	0.0264545	0.0246364	0.0222727	0.0226364	0.0211818	0.0181818	0.0177273	0.0163636	0.0175455	0.0134545	0.023	0.0242727	0.0250909	0.0194545
31.9015	0.0170909	0.0167273	0.0172727	0.172	0.1799	0.1834	0.1453	0.1469	0.1499	0.1435	0.1507	0.1504	0.1525	0.1585	0.1596	0.2	0.2041	0.2108	0.1646	0.1651	0.1683	0.1463	0.1494	0.1539	0.0233636	0.0213636	0.0241818	0.0218182	0.0225455	0.0219091	0.023	0.0243636	0.0232727	0.0243636	0.0238182	0.0262727	0.0247273	0.022	0.0222727	0.0211818	0.0179091	0.0179091	0.0159091	0.0169091	0.013	0.0229091	0.0239091	0.0248182	0.0190909
32.0817	0.0172727	0.017	0.0177273	0.1718	0.1793	0.1836	0.1447	0.1461	0.1497	0.1417	0.1499	0.1501	0.1526	0.1584	0.1593	0.2018	0.2036	0.211	0.165	0.1658	0.1672	0.1475	0.1499	0.1538	0.0235455	0.0214545	0.0242727	0.0220909	0.0227273	0.0219091	0.0232727	0.0243636	0.0233636	0.0248182	0.0240909	0.0267273	0.0247273	0.022	0.0222727	0.0212727	0.0180909	0.0176364	0.0161818	0.0172727	0.0133636	0.0230909	0.0242727	0.0252727	0.0193636
32.262	0.0176364	0.0172727	0.018	0.1733	0.1802	0.1851	0.1471	0.1475	0.1517	0.1442	0.152	0.1517	0.155	0.1604	0.1617	0.2012	0.2053	0.2119	0.1665	0.166	0.1687	0.1472	0.1513	0.1553	0.0238182	0.0218182	0.0245455	0.0221818	0.0230909	0.0223636	0.0234545	0.0247273	0.0238182	0.0251818	0.0245455	0.0269091	0.0251818	0.0223636	0.0227273	0.0218182	0.0185455	0.0180909	0.0163636	0.0176364	0.0134545	0.0236364	0.0249091	0.0256364	0.0196364
32.4423	0.0174545	0.0169091	0.0175455	0.1736	0.1817	0.1852	0.1478	0.1487	0.1523	0.1448	0.1518	0.1517	0.1549	0.1604	0.1618	0.2023	0.2065	0.2139	0.1672	0.1677	0.1693	0.1484	0.1519	0.1562	0.0241818	0.0217273	0.0246364	0.0225455	0.0231818	0.0222727	0.0236364	0.0250909	0.024	0.0253636	0.0247273	0.0269091	0.0251818	0.0223636	0.0227273	0.0213636	0.0182727	0.0178182	0.0161818	0.0172727	0.0132727	0.0236364	0.0247273	0.0257273	0.0193636
32.6225	0.0171818	0.0165455	0.0173636	0.1736	0.1801	0.1852	0.1472	0.1485	0.1525	0.1437	0.1517	0.1519	0.1546	0.1603	0.1617	0.2034	0.2058	0.2139	0.1668	0.1675	0.1688	0.1484	0.1522	0.1551	0.0239091	0.0217273	0.0242727	0.0224545	0.0229091	0.0221818	0.0236364	0.0246364	0.0234545	0.025	0.0245455	0.0269091	0.0252727	0.0220909	0.0222727	0.0213636	0.0181818	0.0177273	0.016	0.017	0.0132727	0.0235455	0.0246364	0.0252727	0.0191818
32.8027	0.0174545	0.0171818	0.0177273	0.1753	0.1828	0.1873	0.1499	0.1507	0.1547	0.1458	0.1534	0.1538	0.1564	0.1624	0.1641	0.2026	0.2075	0.2164	0.1679	0.1696	0.1722	0.1497	0.1524	0.1578	0.024	0.0220909	0.0248182	0.0226364	0.0233636	0.0226364	0.0236364	0.025	0.0239091	0.0258182	0.0250909	0.0275455	0.0252727	0.0223636	0.0227273	0.0216364	0.0184545	0.0180909	0.0165455	0.0174545	0.0134545	0.0240909	0.0250909	0.026	0.0197273
32.983	0.0174545	0.0168182	0.0175455	0.1756	0.1833	0.1864	0.1494	0.1508	0.1535	0.1457	0.1534	0.1528	0.1573	0.1629	0.1642	0.2047	0.2079	0.2149	0.1684	0.1692	0.1714	0.1504	0.1548	0.1574	0.0241818	0.0220909	0.025	0.0226364	0.0234545	0.0224545	0.0240909	0.0251818	0.0239091	0.0253636	0.0252727	0.0275455	0.0251818	0.0223636	0.023	0.0216364	0.0185455	0.018	0.0161818	0.0172727	0.0131818	0.0242727	0.0253636	0.026	0.0195455
33.1632	0.0170909	0.0164545	0.0171818	0.1758	0.1839	0.187	0.1494	0.1518	0.1545	0.1458	0.1538	0.1535	0.1574	0.1628	0.1638	0.2062	0.2095	0.2161	0.1694	0.1702	0.1722	0.1514	0.1546	0.1581	0.0243636	0.0221818	0.0247273	0.0229091	0.0233636	0.0225455	0.0242727	0.0249091	0.0237273	0.0257273	0.0251818	0.0279091	0.0252727	0.0222727	0.0225455	0.0217273	0.0185455	0.018	0.016	0.0170909	0.0129091	0.0243636	0.0251818	0.026	0.0192727
33.3434	0.0176364	0.0171818	0.018	0.1764	0.184	0.1889	0.1506	0.152	0.1566	0.1475	0.1551	0.1547	0.1593	0.1647	0.1668	0.2053	0.2089	0.2159	0.1694	0.1708	0.1727	0.1513	0.1558	0.1587	0.0245455	0.0226364	0.0253636	0.0231818	0.0238182	0.0230909	0.0243636	0.0254545	0.0244545	0.026	0.0258182	0.0282727	0.0255455	0.0229091	0.0230909	0.0220909	0.0189091	0.0182727	0.0167273	0.0175455	0.0135455	0.0247273	0.0258182	0.0267273	0.0200909
33.5237	0.0175455	0.017	0.0178182	0.1768	0.185	0.1885	0.1519	0.1533	0.1563	0.1484	0.1552	0.1548	0.1593	0.1651	0.167	0.2056	0.2106	0.2173	0.17	0.1717	0.1739	0.152	0.1562	0.1596	0.0249091	0.0228182	0.0255455	0.0234545	0.0239091	0.0232727	0.0244545	0.0257273	0.0245455	0.0262727	0.0260909	0.0283636	0.0258182	0.023	0.0233636	0.022	0.0189091	0.0185455	0.0165455	0.0177273	0.0134545	0.0249091	0.0259091	0.0268182	0.02
33.7039	0.0170909	0.0164545	0.0171818	0.1774	0.1849	0.1898	0.1515	0.1531	0.1563	0.1474	0.155	0.1554	0.1592	0.1655	0.1667	0.2072	0.2105	0.2186	0.1712	0.1724	0.1734	0.1528	0.1556	0.1603	0.0249091	0.0225455	0.0251818	0.0234545	0.0238182	0.0230909	0.0247273	0.0253636	0.0242727	0.0260909	0.0258182	0.0279091	0.0258182	0.0228182	0.0228182	0.0219091	0.0186364	0.0178182	0.0161818	0.0170909	0.0128182	0.0248182	0.0259091	0.0264545	0.0195455
33.8842	0.0175455	0.017	0.0179091	0.1781	0.1851	0.1896	0.153	0.155	0.1588	0.1474	0.1563	0.1567	0.161	0.1661	0.1678	0.2071	0.2112	0.2178	0.1708	0.1732	0.174	0.1529	0.1574	0.161	0.0251818	0.023	0.0256364	0.0239091	0.0242727	0.0233636	0.0249091	0.0256364	0.0245455	0.0264545	0.0262727	0.0282727	0.026	0.0228182	0.0233636	0.0221818	0.019	0.0186364	0.0164545	0.0177273	0.0133636	0.0249091	0.0260909	0.027	0.0200909
34.0644	0.0177273	0.0172727	0.0179091	0.1795	0.187	0.1913	0.1541	0.1555	0.1591	0.1493	0.1563	0.1576	0.162	0.1672	0.1686	0.2094	0.2119	0.2204	0.1722	0.1733	0.1759	0.1542	0.1579	0.1619	0.0251818	0.0232727	0.026	0.0237273	0.0246364	0.0238182	0.0250909	0.0262727	0.0249091	0.0264545	0.0263636	0.0289091	0.0262727	0.0230909	0.0235455	0.0221818	0.0190909	0.0187273	0.0167273	0.0179091	0.0135455	0.0253636	0.0264545	0.0273636	0.0202727
34.2446	0.017	0.0163636	0.0170909	0.1791	0.1869	0.191	0.1547	0.1565	0.1584	0.1488	0.1564	0.1567	0.1612	0.1669	0.1687	0.2087	0.2119	0.2198	0.1723	0.1731	0.1753	0.1541	0.1576	0.1613	0.0251818	0.0229091	0.0257273	0.024	0.0244545	0.0233636	0.0252727	0.0259091	0.0245455	0.0265455	0.0262727	0.0286364	0.0263636	0.0229091	0.023	0.0220909	0.0190909	0.0180909	0.016	0.0170909	0.0126364	0.0250909	0.0263636	0.0269091	0.0199091
34.4249	0.0174545	0.0168182	0.0177273	0.1803	0.1875	0.1918	0.1551	0.1569	0.1611	0.15	0.1583	0.1578	0.1634	0.1693	0.1717	0.2092	0.2131	0.2206	0.1737	0.1746	0.1766	0.155	0.1592	0.1627	0.0255455	0.0233636	0.0258182	0.0242727	0.0246364	0.0236364	0.0254545	0.026	0.0247273	0.0266364	0.0262727	0.0289091	0.0265455	0.0230909	0.0235455	0.0223636	0.0189091	0.0183636	0.0165455	0.0178182	0.0132727	0.0253636	0.0264545	0.0272727	0.0200909
34.6051	0.0178182	0.0172727	0.0178182	0.181	0.1886	0.1926	0.1558	0.157	0.1603	0.1504	0.1577	0.1587	0.1642	0.1688	0.1717	0.2102	0.2139	0.2224	0.1742	0.1752	0.1761	0.1567	0.1598	0.1634	0.0256364	0.0235455	0.0263636	0.0243636	0.0249091	0.0240909	0.0258182	0.0266364	0.0251818	0.027	0.0268182	0.0294545	0.0267273	0.0235455	0.0238182	0.0223636	0.0192727	0.0187273	0.0169091	0.0179091	0.0135455	0.0256364	0.0270909	0.0276364	0.0206364
34.7853	0.017	0.0163636	0.0169091	0.1804	0.1886	0.1924	0.1553	0.1571	0.1597	0.1495	0.1579	0.1572	0.1632	0.1691	0.1705	0.2101	0.2141	0.2204	0.1743	0.1757	0.1765	0.1558	0.1597	0.1632	0.0259091	0.0234545	0.0261818	0.0243636	0.0247273	0.0239091	0.0258182	0.0262727	0.0251818	0.0269091	0.0265455	0.029	0.0269091	0.0232727	0.0236364	0.0221818	0.0188182	0.0182727	0.0163636	0.0170909	0.0124545	0.0257273	0.0269091	0.0273636	0.0200909
34.9656	0.0175455	0.017	0.0178182	0.1817	0.1895	0.1937	0.1573	0.1572	0.162	0.1509	0.1591	0.1587	0.1652	0.1709	0.1726	0.2116	0.2144	0.224	0.1746	0.1754	0.177	0.1561	0.1611	0.1644	0.0259091	0.0237273	0.0265455	0.0246364	0.025	0.0240909	0.026	0.0266364	0.0251818	0.0270909	0.0268182	0.0293636	0.0271818	0.0237273	0.0241818	0.0222727	0.0189091	0.0185455	0.0166364	0.0177273	0.0134545	0.0258182	0.0269091	0.0279091	0.0207273
35.1458	0.018	0.0172727	0.018	0.1818	0.1889	0.1939	0.1565	0.1586	0.162	0.1515	0.1585	0.1589	0.166	0.1709	0.1727	0.2107	0.2157	0.223	0.1756	0.1767	0.178	0.1565	0.1614	0.1649	0.0259091	0.0241818	0.0269091	0.0248182	0.0254545	0.0249091	0.0265455	0.027	0.0258182	0.0278182	0.0272727	0.0298182	0.0276364	0.024	0.0243636	0.0227273	0.0195455	0.019	0.017	0.0180909	0.0134545	0.0262727	0.0274545	0.0281818	0.0210909
35.326	0.0176364	0.0168182	0.0176364	0.1826	0.1903	0.1942	0.1578	0.159	0.1621	0.151	0.1593	0.1588	0.1665	0.1715	0.1734	0.2126	0.2155	0.2236	0.176	0.1771	0.1771	0.1569	0.162	0.1649	0.0261818	0.024	0.0268182	0.0248182	0.0254545	0.0245455	0.0266364	0.027	0.0257273	0.0275455	0.0273636	0.0293636	0.0278182	0.024	0.0241818	0.0225455	0.0192727	0.0188182	0.0166364	0.0174545	0.0129091	0.026	0.0273636	0.0281818	0.0208182
35.5063	0.0181818	0.0176364	0.0182727	0.183	0.1907	0.195	0.158	0.1592	0.1633	0.1514	0.1587	0.159	0.166	0.1721	0.1731	0.2111	0.2168	0.2231	0.1766	0.1776	0.1785	0.1573	0.1625	0.1649	0.0268182	0.0243636	0.0279091	0.0251818	0.0257273	0.0251818	0.0269091	0.0275455	0.0262727	0.0278182	0.0275455	0.0300909	0.0281818	0.0246364	0.025	0.0228182	0.0193636	0.0195455	0.0170909	0.0182727	0.0137273	0.0264545	0.0277273	0.0287273	0.0214545
35.6865	0.0185455	0.0177273	0.0184545	0.1842	0.1911	0.1963	0.1589	0.1609	0.1646	0.1531	0.161	0.1603	0.1673	0.1735	0.175	0.2125	0.2166	0.2246	0.1772	0.1782	0.1801	0.1579	0.1628	0.1659	0.0264545	0.0247273	0.0276364	0.0253636	0.0261818	0.0254545	0.0273636	0.0279091	0.0265455	0.0278182	0.0278182	0.0303636	0.0285455	0.0248182	0.0253636	0.0229091	0.0199091	0.0196364	0.0173636	0.0183636	0.0139091	0.0269091	0.0281818	0.0288182	0.0219091
35.8667	0.0181818	0.0173636	0.018	0.1844	0.1916	0.1949	0.159	0.1607	0.1643	0.152	0.1594	0.1591	0.1672	0.1728	0.1745	0.2134	0.2173	0.2241	0.1766	0.1774	0.1804	0.1577	0.164	0.1656	0.027	0.0247273	0.0273636	0.0257273	0.0261818	0.0253636	0.0275455	0.0279091	0.0266364	0.0280909	0.0280909	0.0302727	0.0288182	0.0250909	0.0259091	0.023	0.0198182	0.0193636	0.0172727	0.0184545	0.0136364	0.0267273	0.028	0.0289091	0.0216364
36.0469	0.0185455	0.0178182	0.0184545	0.185	0.1922	0.1965	0.1591	0.1617	0.1652	0.1534	0.1612	0.1597	0.1678	0.1733	0.1751	0.2126	0.2175	0.2237	0.1774	0.1791	0.18	0.1582	0.1638	0.1659	0.0269091	0.0249091	0.0278182	0.0258182	0.0268182	0.0258182	0.0276364	0.0280909	0.0270909	0.0284545	0.028	0.0307273	0.0291818	0.0254545	0.0259091	0.0232727	0.0199091	0.0196364	0.0175455	0.0187273	0.0142727	0.0270909	0.0282727	0.0295455	0.0222727
36.2272	0.019	0.0180909	0.0186364	0.1859	0.1933	0.1979	0.1616	0.1626	0.1667	0.1535	0.1623	0.1621	0.1695	0.1759	0.1765	0.2146	0.2183	0.2263	0.1782	0.1802	0.1811	0.1596	0.1647	0.1667	0.0270909	0.0253636	0.0282727	0.0259091	0.0269091	0.026	0.028	0.0282727	0.0270909	0.0286364	0.0285455	0.031	0.0296364	0.0258182	0.0268182	0.0234545	0.0201818	0.02	0.0178182	0.0188182	0.0141818	0.0272727	0.0288182	0.0297273	0.0225455
36.4074	0.0186364	0.0176364	0.0183636	0.1859	0.1942	0.1974	0.1606	0.1627	0.1657	0.1536	0.1614	0.1607	0.1685	0.1755	0.1761	0.2139	0.2184	0.2261	0.1781	0.1797	0.1806	0.1599	0.1641	0.1669	0.0269091	0.025	0.0277273	0.0259091	0.0266364	0.0258182	0.0278182	0.0281818	0.0273636	0.0284545	0.0282727	0.0306364	0.0296364	0.0257273	0.0260909	0.023	0.0198182	0.0193636	0.0174545	0.0183636	0.0137273	0.0270909	0.0285455	0.0290909	0.0221818
36.5876	0.0185455	0.0175455	0.0183636	0.1868	0.195	0.1987	0.1625	0.1649	0.1674	0.1541	0.1631	0.163	0.1707	0.1771	0.1787	0.215	0.2198	0.2261	0.1787	0.1805	0.1814	0.1599	0.1655	0.1678	0.0269091	0.0249091	0.0278182	0.0257273	0.0266364	0.0258182	0.0278182	0.0281818	0.0272727	0.0284545	0.0278182	0.0306364	0.0295455	0.0258182	0.0263636	0.023	0.0197273	0.0192727	0.0173636	0.0182727	0.0136364	0.0272727	0.0284545	0.0289091	0.0220909
36.7679	0.0193636	0.0184545	0.0190909	0.1883	0.1962	0.2004	0.1636	0.1653	0.1692	0.1557	0.1633	0.163	0.1716	0.1772	0.1794	0.2143	0.2203	0.2273	0.1805	0.1822	0.1829	0.1615	0.1669	0.1694	0.0274545	0.0254545	0.0284545	0.0260909	0.0271818	0.0265455	0.0283636	0.0288182	0.0279091	0.0287273	0.0285455	0.0309091	0.0301818	0.0263636	0.0270909	0.0234545	0.0201818	0.0200909	0.0179091	0.0189091	0.0142727	0.0272727	0.0289091	0.0295455	0.0226364
36.9481	0.0195455	0.0184545	0.0190909	0.1886	0.1962	0.2012	0.1632	0.1654	0.1683	0.1557	0.1628	0.1638	0.1719	0.1778	0.1792	0.2148	0.2199	0.2286	0.1795	0.1825	0.1839	0.1618	0.1668	0.1689	0.0277273	0.0257273	0.0286364	0.0262727	0.0274545	0.0266364	0.0282727	0.0289091	0.0283636	0.0288182	0.029	0.0318182	0.0305455	0.0269091	0.0277273	0.0235455	0.0203636	0.02	0.0179091	0.0190909	0.0146364	0.0276364	0.0290909	0.0300909	0.0230909
37.1284	0.0190909	0.018	0.0186364	0.1894	0.1964	0.201	0.1635	0.1665	0.1692	0.1563	0.163	0.1631	0.173	0.179	0.18	0.2163	0.22	0.2277	0.1804	0.1823	0.1829	0.1624	0.1669	0.17	0.0274545	0.0254545	0.0282727	0.0261818	0.0270909	0.0265455	0.0286364	0.0287273	0.0279091	0.029	0.0287273	0.0310909	0.0304545	0.0267273	0.0270909	0.0232727	0.02	0.0196364	0.0174545	0.0186364	0.0138182	0.0274545	0.0288182	0.0295455	0.0224545
37.3086	0.0192727	0.0180909	0.0189091	0.1892	0.1971	0.2006	0.1644	0.1665	0.1696	0.1553	0.1634	0.1633	0.1738	0.1792	0.1807	0.2155	0.2195	0.2284	0.1806	0.1816	0.1848	0.1613	0.1678	0.1701	0.0272727	0.0254545	0.0282727	0.0260909	0.0270909	0.0265455	0.0282727	0.0288182	0.0278182	0.0287273	0.0287273	0.031	0.0304545	0.0267273	0.0272727	0.0230909	0.0201818	0.0197273	0.0176364	0.0187273	0.0138182	0.0275455	0.029	0.0296364	0.0227273
37.4888	0.0193636	0.0183636	0.0188182	0.1908	0.1988	0.202	0.165	0.167	0.1699	0.1564	0.1635	0.1636	0.1732	0.1795	0.1812	0.2168	0.2223	0.2289	0.1803	0.1826	0.1849	0.164	0.1684	0.17	0.0272727	0.0253636	0.0281818	0.026	0.0270909	0.0265455	0.0279091	0.0287273	0.0279091	0.0285455	0.0286364	0.0311818	0.0304545	0.0268182	0.0274545	0.0231818	0.0199091	0.0195455	0.0180909	0.0189091	0.0139091	0.0273636	0.0289091	0.0296364	0.0228182
37.6691	0.0190909	0.0175455	0.0183636	0.1919	0.1984	0.2024	0.1655	0.168	0.1706	0.1569	0.1653	0.1658	0.1739	0.1803	0.1827	0.218	0.2212	0.228	0.1813	0.1834	0.1845	0.1628	0.1685	0.1705	0.0272727	0.0252727	0.028	0.0260909	0.0269091	0.0263636	0.0280909	0.0286364	0.0276364	0.0287273	0.0283636	0.0313636	0.0304545	0.0268182	0.027	0.023	0.0196364	0.0190909	0.0170909	0.018	0.0133636	0.0272727	0.0288182	0.0291818	0.0223636
37.8493	0.0194545	0.0183636	0.0192727	0.1928	0.2012	0.2042	0.1685	0.1693	0.1718	0.1585	0.1664	0.1652	0.1765	0.1819	0.1842	0.2188	0.2238	0.2305	0.1822	0.1851	0.1863	0.1645	0.1695	0.1728	0.0274545	0.0255455	0.0283636	0.0264545	0.0272727	0.0267273	0.0284545	0.0288182	0.0282727	0.0291818	0.0288182	0.0316364	0.0310909	0.0272727	0.0277273	0.0232727	0.02	0.0197273	0.0177273	0.0187273	0.0140909	0.0276364	0.0290909	0.0296364	0.0229091
38.0295	0.0204545	0.0190909	0.0198182	0.1932	0.2001	0.2043	0.1666	0.168	0.1714	0.1572	0.1645	0.1649	0.1759	0.1821	0.1835	0.2182	0.223	0.2288	0.1823	0.1849	0.1856	0.1645	0.17	0.1717	0.028	0.0262727	0.029	0.0269091	0.0278182	0.0273636	0.0289091	0.0295455	0.029	0.0296364	0.0293636	0.0319091	0.0314545	0.0279091	0.0285455	0.0238182	0.0204545	0.0202727	0.0183636	0.0194545	0.0144545	0.0282727	0.0297273	0.0301818	0.0237273
38.2097	0.0200909	0.0184545	0.0193636	0.1935	0.2009	0.2061	0.1672	0.1692	0.1726	0.157	0.1652	0.166	0.1751	0.182	0.1839	0.218	0.2221	0.2307	0.1827	0.1848	0.1855	0.1638	0.1697	0.1722	0.0280909	0.0262727	0.0287273	0.027	0.0277273	0.0273636	0.0292727	0.0294545	0.0287273	0.0295455	0.0292727	0.0316364	0.0319091	0.0280909	0.0284545	0.0236364	0.0205455	0.0200909	0.0179091	0.0188182	0.0140909	0.0281818	0.0297273	0.0302727	0.0232727
38.39	0.0208182	0.0195455	0.0204545	0.1952	0.2013	0.2064	0.1688	0.1705	0.1728	0.1588	0.1663	0.1667	0.177	0.1834	0.1849	0.2191	0.2243	0.2323	0.1831	0.1871	0.1886	0.1648	0.171	0.1727	0.0280909	0.0263636	0.0291818	0.0272727	0.0281818	0.0276364	0.0296364	0.0298182	0.0293636	0.0297273	0.0297273	0.0322727	0.0321818	0.0282727	0.029	0.0240909	0.0209091	0.0205455	0.0186364	0.0197273	0.0149091	0.0286364	0.03	0.0308182	0.0239091
38.5702	0.0212727	0.02	0.0205455	0.1955	0.2029	0.2066	0.1682	0.1692	0.173	0.1588	0.1661	0.1667	0.1775	0.1836	0.1849	0.2195	0.2228	0.2308	0.1843	0.186	0.1872	0.1656	0.1713	0.173	0.0281818	0.0265455	0.0293636	0.0275455	0.0282727	0.0278182	0.0295455	0.03	0.0297273	0.0298182	0.0295455	0.0325455	0.0321818	0.0285455	0.0291818	0.024	0.0210909	0.0206364	0.0185455	0.0196364	0.0150909	0.0286364	0.0302727	0.0307273	0.0241818
38.7504	0.0207273	0.0192727	0.0199091	0.1973	0.204	0.2084	0.1706	0.172	0.1745	0.1601	0.1669	0.1682	0.1786	0.1857	0.1878	0.2216	0.2255	0.2322	0.1859	0.1863	0.1877	0.1664	0.173	0.1745	0.0283636	0.0264545	0.0293636	0.027	0.0283636	0.0275455	0.0294545	0.0299091	0.0291818	0.0297273	0.0296364	0.0320909	0.0321818	0.0287273	0.0289091	0.0241818	0.0206364	0.0198182	0.0180909	0.0191818	0.0142727	0.0287273	0.0300909	0.0303636	0.0235455
38.9306	0.0211818	0.0199091	0.0205455	0.1974	0.2065	0.2083	0.1704	0.1733	0.1766	0.1607	0.1679	0.1688	0.1809	0.1857	0.1864	0.2205	0.2257	0.232	0.1857	0.1873	0.1898	0.1672	0.1737	0.1757	0.0282727	0.0264545	0.0295455	0.0273636	0.0282727	0.0278182	0.0298182	0.0299091	0.0295455	0.0298182	0.0298182	0.0322727	0.0325455	0.0287273	0.0291818	0.024	0.0206364	0.0201818	0.0183636	0.0195455	0.0148182	0.0284545	0.03	0.0309091	0.0239091
39.1109	0.0214545	0.0201818	0.0208182	0.198	0.2074	0.2091	0.171	0.1735	0.1757	0.161	0.1682	0.168	0.1807	0.1863	0.1871	0.2212	0.2259	0.2327	0.1858	0.1861	0.1895	0.1676	0.173	0.1755	0.0280909	0.027	0.0295455	0.0273636	0.0282727	0.0279091	0.0297273	0.0302727	0.0297273	0.0298182	0.0300909	0.0326364	0.0325455	0.0289091	0.0292727	0.0238182	0.0206364	0.0202727	0.0184545	0.0199091	0.0148182	0.0288182	0.0304545	0.0309091	0.0241818
39.2911	0.0208182	0.0195455	0.0200909	0.1991	0.207	0.2104	0.1718	0.174	0.1764	0.1605	0.1675	0.1685	0.1801	0.1871	0.1881	0.2202	0.2256	0.2311	0.1855	0.1874	0.1897	0.168	0.173	0.1753	0.0283636	0.0263636	0.0294545	0.0272727	0.0280909	0.0277273	0.0297273	0.0299091	0.0294545	0.0299091	0.0296364	0.0321818	0.0323636	0.0285455	0.029	0.0238182	0.0204545	0.02	0.0179091	0.0187273	0.014	0.0284545	0.0302727	0.0302727	0.0236364
39.4713	0.0212727	0.02	0.0206364	0.1996	0.2071	0.2119	0.1727	0.1736	0.1761	0.1616	0.1694	0.1689	0.1818	0.1881	0.19	0.2208	0.2257	0.2325	0.1861	0.1878	0.1912	0.1671	0.1743	0.1762	0.0284545	0.0266364	0.0295455	0.0276364	0.0283636	0.0278182	0.0295455	0.03	0.0298182	0.0298182	0.0298182	0.0323636	0.0326364	0.0288182	0.0291818	0.0238182	0.0203636	0.0200909	0.0180909	0.0195455	0.0147273	0.0286364	0.0302727	0.0305455	0.024
39.6516	0.022	0.0207273	0.0213636	0.2011	0.2093	0.2127	0.1734	0.1753	0.1778	0.1602	0.1685	0.1686	0.1821	0.1893	0.1895	0.2216	0.2266	0.233	0.1867	0.1887	0.1903	0.1693	0.1747	0.1762	0.0287273	0.0271818	0.0300909	0.0275455	0.029	0.0285455	0.0298182	0.031	0.0303636	0.03	0.0305455	0.0327273	0.0330909	0.0290909	0.0300909	0.0239091	0.0212727	0.0207273	0.0188182	0.0198182	0.0150909	0.0288182	0.031	0.0311818	0.0247273
39.8318	0.0214545	0.0201818	0.0208182	0.2012	0.2096	0.2118	0.1729	0.1754	0.1778	0.1608	0.1685	0.1695	0.1823	0.1896	0.1906	0.2221	0.2263	0.233	0.1877	0.1877	0.1898	0.1688	0.1742	0.177	0.0283636	0.0268182	0.0294545	0.0277273	0.0284545	0.0280909	0.0297273	0.0301818	0.0299091	0.03	0.0300909	0.0326364	0.033	0.029	0.0296364	0.0237273	0.0208182	0.0201818	0.0182727	0.0190909	0.0144545	0.0288182	0.0305455	0.0308182	0.0240909
40.0121	0.0218182	0.0208182	0.0214545	0.2034	0.2104	0.215	0.175	0.1778	0.1783	0.1622	0.1699	0.1711	0.184	0.1914	0.1929	0.2209	0.2287	0.2354	0.1878	0.1893	0.1925	0.1699	0.1765	0.1783	0.0284545	0.027	0.03	0.0277273	0.0286364	0.0284545	0.0295455	0.0304545	0.0300909	0.0302727	0.0302727	0.0325455	0.0330909	0.0292727	0.0298182	0.0239091	0.0206364	0.0205455	0.0185455	0.0198182	0.0148182	0.029	0.0305455	0.0310909	0.0245455
40.1923	0.0225455	0.0213636	0.0221818	0.2034	0.2106	0.2143	0.1745	0.1763	0.179	0.1618	0.1692	0.1705	0.1841	0.1906	0.1921	0.2231	0.2265	0.2352	0.1885	0.1892	0.1921	0.1692	0.1756	0.1778	0.0289091	0.0275455	0.0303636	0.028	0.0295455	0.0288182	0.0304545	0.0310909	0.0307273	0.0304545	0.0308182	0.0335455	0.0336364	0.0298182	0.0305455	0.0240909	0.0213636	0.0207273	0.0189091	0.0200909	0.0155455	0.0292727	0.0310909	0.0313636	0.0248182
40.3725	0.0222727	0.0210909	0.0216364	0.2044	0.2127	0.2154	0.1742	0.1776	0.1803	0.1625	0.1696	0.1704	0.1841	0.1913	0.1918	0.2217	0.2275	0.235	0.188	0.189	0.1919	0.17	0.1762	0.1778	0.0285455	0.0271818	0.0301818	0.0279091	0.0290909	0.0286364	0.0302727	0.0310909	0.0305455	0.0305455	0.0309091	0.033	0.0337273	0.0297273	0.0302727	0.0240909	0.0211818	0.0206364	0.0185455	0.0198182	0.0150909	0.0291818	0.0310909	0.0310909	0.0246364
40.5528	0.0222727	0.0211818	0.022	0.206	0.2138	0.2163	0.176	0.1789	0.181	0.164	0.1718	0.1713	0.1863	0.1932	0.1941	0.2213	0.2279	0.2353	0.189	0.1896	0.1924	0.1705	0.1769	0.1791	0.0288182	0.0270909	0.0300909	0.0279091	0.0292727	0.0287273	0.03	0.0306364	0.0305455	0.0304545	0.0306364	0.0330909	0.0337273	0.0298182	0.0302727	0.024	0.021	0.0200909	0.0185455	0.0198182	0.0152727	0.0290909	0.0309091	0.0312727	0.0246364
40.733	0.0227273	0.0215455	0.0225455	0.2064	0.2152	0.2171	0.1761	0.1782	0.1802	0.1636	0.1707	0.1706	0.1858	0.1929	0.1936	0.2225	0.2285	0.2355	0.1896	0.1898	0.1926	0.1713	0.1769	0.1784	0.0288182	0.0275455	0.0303636	0.028	0.0293636	0.0291818	0.0299091	0.031	0.0307273	0.0306364	0.031	0.0332727	0.0336364	0.0301818	0.0308182	0.0241818	0.0210909	0.0205455	0.0188182	0.0202727	0.0157273	0.0294545	0.0311818	0.0314545	0.0249091
40.9132	0.0225455	0.0215455	0.0223636	0.2066	0.2163	0.2183	0.1777	0.179	0.181	0.1632	0.1711	0.1701	0.1865	0.1931	0.1944	0.2228	0.2286	0.2355	0.1905	0.1909	0.1942	0.1709	0.1775	0.1789	0.0291818	0.0277273	0.0306364	0.0283636	0.0294545	0.0290909	0.0305455	0.0312727	0.0308182	0.0306364	0.0308182	0.0332727	0.034	0.0300909	0.0305455	0.0242727	0.0211818	0.0205455	0.0189091	0.0199091	0.0151818	0.0295455	0.0313636	0.0316364	0.025
41.0935	0.0225455	0.0211818	0.0220909	0.2084	0.2168	0.2204	0.1784	0.1795	0.1836	0.1642	0.1726	0.1722	0.1875	0.1947	0.1962	0.223	0.2299	0.2358	0.1907	0.1914	0.1942	0.171	0.1781	0.1799	0.029	0.0271818	0.0303636	0.028	0.0292727	0.0288182	0.0303636	0.0307273	0.0306364	0.0305455	0.0310909	0.0329091	0.0339091	0.0298182	0.0303636	0.0239091	0.0210909	0.0202727	0.0185455	0.0195455	0.015	0.0292727	0.0312727	0.0312727	0.0246364
41.2737	0.0226364	0.0216364	0.0224545	0.2095	0.2177	0.2208	0.1786	0.1803	0.1837	0.1649	0.1724	0.172	0.1888	0.1961	0.1967	0.2241	0.2292	0.2374	0.1894	0.192	0.1946	0.1723	0.1788	0.1808	0.0290909	0.0275455	0.0301818	0.0283636	0.0292727	0.0288182	0.0304545	0.0312727	0.0307273	0.0307273	0.031	0.0330909	0.0337273	0.0303636	0.0302727	0.0241818	0.0210909	0.0204545	0.0184545	0.0197273	0.0151818	0.0291818	0.0317273	0.0313636	0.0249091
41.4539	0.023	0.0219091	0.023	0.2102	0.2182	0.2207	0.1789	0.1805	0.1833	0.1634	0.1725	0.1725	0.1881	0.1957	0.1963	0.2239	0.2289	0.2371	0.1914	0.1927	0.1951	0.1736	0.1785	0.1808	0.0292727	0.028	0.0308182	0.0286364	0.0298182	0.0294545	0.0304545	0.0315455	0.031	0.0309091	0.0315455	0.0334545	0.0344545	0.0303636	0.031	0.0244545	0.0212727	0.0207273	0.0189091	0.0201818	0.0153636	0.0300909	0.0321818	0.0320909	0.0253636
41.6342	0.0227273	0.0216364	0.0225455	0.2112	0.2197	0.2222	0.1806	0.1818	0.1849	0.1665	0.1742	0.1745	0.1905	0.1981	0.1985	0.2255	0.2295	0.2377	0.1913	0.1924	0.196	0.1723	0.1798	0.1814	0.0290909	0.0278182	0.0305455	0.0287273	0.0295455	0.0292727	0.0306364	0.0314545	0.0307273	0.0308182	0.0314545	0.0331818	0.0339091	0.0303636	0.0307273	0.0241818	0.0214545	0.0203636	0.0187273	0.0196364	0.0152727	0.0299091	0.0317273	0.0318182	0.0251818
41.8144	0.023	0.0218182	0.0227273	0.2128	0.2215	0.2238	0.1801	0.1832	0.1848	0.1659	0.1739	0.1732	0.1897	0.1977	0.1991	0.226	0.2301	0.2379	0.1935	0.1925	0.1961	0.1748	0.18	0.1824	0.029	0.0278182	0.0307273	0.0285455	0.0298182	0.0290909	0.0303636	0.0313636	0.031	0.0311818	0.0313636	0.0333636	0.0340909	0.0304545	0.031	0.0242727	0.0212727	0.0205455	0.0186364	0.0199091	0.0152727	0.0297273	0.0318182	0.0316364	0.0253636
41.9946	0.0234545	0.0223636	0.0230909	0.2126	0.2221	0.2252	0.1795	0.1814	0.1854	0.1659	0.1733	0.1739	0.19	0.1982	0.1982	0.2238	0.2292	0.2372	0.1913	0.1932	0.1953	0.1737	0.1799	0.1808	0.0292727	0.0281818	0.0310909	0.0287273	0.0299091	0.0295455	0.0308182	0.0318182	0.0313636	0.0311818	0.0315455	0.0336364	0.0343636	0.0308182	0.0313636	0.0245455	0.0214545	0.0209091	0.0191818	0.0204545	0.0156364	0.0299091	0.0321818	0.0320909	0.0257273
42.1749	0.0230909	0.022	0.0226364	0.2135	0.2234	0.226	0.1821	0.1849	0.1885	0.1671	0.1757	0.1748	0.1923	0.2005	0.2009	0.2254	0.2306	0.2376	0.193	0.1955	0.1971	0.1747	0.1821	0.1839	0.0293636	0.0280909	0.0307273	0.0287273	0.0298182	0.0292727	0.0307273	0.0315455	0.0310909	0.0308182	0.0311818	0.0332727	0.0337273	0.0306364	0.031	0.0243636	0.0212727	0.0204545	0.0187273	0.0197273	0.0150909	0.0296364	0.0319091	0.0319091	0.0252727
42.3551	0.023	0.0219091	0.0226364	0.2147	0.223	0.2264	0.1812	0.1839	0.1877	0.1661	0.1735	0.1744	0.192	0.1992	0.2005	0.2245	0.2306	0.2384	0.193	0.194	0.1965	0.1754	0.1808	0.1834	0.0293636	0.0277273	0.0305455	0.0288182	0.0294545	0.0291818	0.0307273	0.0317273	0.0310909	0.0310909	0.0312727	0.0331818	0.034	0.0305455	0.0310909	0.0243636	0.0212727	0.0204545	0.0184545	0.0195455	0.015	0.0297273	0.0323636	0.0317273	0.0252727
42.5353	0.0236364	0.0228182	0.0235455	0.2136	0.2234	0.227	0.1823	0.1859	0.1885	0.1667	0.1745	0.1752	0.1919	0.1993	0.2007	0.2247	0.2302	0.2371	0.1932	0.1943	0.1967	0.1738	0.1815	0.1824	0.0293636	0.028	0.0313636	0.0288182	0.03	0.0296364	0.0309091	0.0318182	0.0316364	0.0310909	0.0318182	0.0337273	0.0344545	0.031	0.032	0.0243636	0.0215455	0.0209091	0.0190909	0.0203636	0.0157273	0.0300909	0.0323636	0.0323636	0.0258182
42.7156	0.0233636	0.0220909	0.0228182	0.2152	0.2252	0.2285	0.1835	0.1858	0.188	0.168	0.1759	0.176	0.1932	0.2017	0.2029	0.2259	0.2311	0.2368	0.1948	0.196	0.1982	0.1758	0.1822	0.1848	0.0293636	0.0280909	0.031	0.0289091	0.0298182	0.0295455	0.0306364	0.0314545	0.0311818	0.031	0.0319091	0.0330909	0.0341818	0.0308182	0.0314545	0.0241818	0.0212727	0.0204545	0.0187273	0.0196364	0.0150909	0.0298182	0.0321818	0.0317273	0.0257273
42.8959	0.023	0.0217273	0.0224545	0.2144	0.225	0.2286	0.1832	0.1862	0.1883	0.1677	0.1759	0.1756	0.1942	0.201	0.2026	0.2251	0.2311	0.2367	0.1936	0.1959	0.1975	0.1757	0.1825	0.1838	0.0291818	0.0276364	0.0304545	0.0285455	0.0294545	0.0291818	0.0309091	0.0315455	0.0307273	0.0310909	0.0311818	0.0329091	0.0339091	0.0305455	0.0310909	0.024	0.021	0.02	0.0184545	0.0194545	0.0149091	0.0297273	0.032	0.0314545	0.0250909
43.0762	0.0241818	0.023	0.0238182	0.2147	0.2264	0.2298	0.183	0.1861	0.1901	0.1681	0.1758	0.1754	0.1951	0.2034	0.2034	0.2247	0.2314	0.2374	0.1941	0.1963	0.1985	0.1763	0.1822	0.185	0.0291818	0.0284545	0.0314545	0.0285455	0.0299091	0.0297273	0.0303636	0.0317273	0.0316364	0.031	0.0318182	0.0337273	0.0342727	0.0310909	0.0317273	0.0243636	0.0213636	0.0208182	0.0192727	0.0205455	0.0159091	0.0301818	0.0322727	0.0323636	0.0260909
43.2564	0.0237273	0.0225455	0.0232727	0.2151	0.2266	0.2292	0.1854	0.1882	0.1903	0.1685	0.1765	0.1776	0.1956	0.2045	0.2047	0.2246	0.2321	0.238	0.1954	0.1969	0.1989	0.1764	0.1828	0.1856	0.0294545	0.0284545	0.0310909	0.0291818	0.0300909	0.0299091	0.031	0.0315455	0.0312727	0.0313636	0.0317273	0.0333636	0.0342727	0.031	0.0315455	0.0245455	0.0215455	0.0206364	0.0188182	0.0198182	0.0152727	0.0302727	0.0327273	0.0322727	0.0256364
43.4367	0.0236364	0.0223636	0.0231818	0.214	0.2269	0.2296	0.1856	0.1883	0.1906	0.17	0.1779	0.1777	0.1972	0.205	0.2053	0.2249	0.231	0.2381	0.1944	0.1958	0.1984	0.1768	0.1845	0.1863	0.0296364	0.0280909	0.0310909	0.029	0.0299091	0.0296364	0.0309091	0.0313636	0.0310909	0.0311818	0.0317273	0.0336364	0.0343636	0.0311818	0.0312727	0.0242727	0.0213636	0.0203636	0.0187273	0.0196364	0.0151818	0.03	0.0321818	0.0318182	0.0256364
43.6169	0.0245455	0.0237273	0.0245455	0.2149	0.2245	0.2282	0.184	0.1868	0.1889	0.1682	0.1766	0.1762	0.1968	0.2045	0.2042	0.2248	0.2306	0.2372	0.1947	0.1957	0.1982	0.1767	0.1832	0.1845	0.0296364	0.0289091	0.0318182	0.029	0.0305455	0.0305455	0.0309091	0.0322727	0.0319091	0.0317273	0.0321818	0.0341818	0.0346364	0.0316364	0.0322727	0.0248182	0.0218182	0.0212727	0.0197273	0.0211818	0.0163636	0.0309091	0.0330909	0.0328182	0.0264545
43.7971	0.0241818	0.0231818	0.0238182	0.2138	0.225	0.2296	0.1871	0.1892	0.191	0.1698	0.1782	0.1781	0.1975	0.2064	0.2071	0.2237	0.2307	0.2369	0.1934	0.1961	0.1994	0.1773	0.1839	0.1856	0.0299091	0.0287273	0.0314545	0.0293636	0.0306364	0.0304545	0.0312727	0.0322727	0.0318182	0.032	0.0325455	0.0340909	0.035	0.0317273	0.0321818	0.0247273	0.0219091	0.0213636	0.0195455	0.0203636	0.0157273	0.0306364	0.033	0.0324545	0.0263636
43.9774	0.0238182	0.0227273	0.0236364	0.2146	0.2269	0.2289	0.1866	0.1894	0.1916	0.17	0.1769	0.1774	0.1982	0.2061	0.2074	0.2257	0.2308	0.2363	0.1947	0.1977	0.1995	0.1782	0.1848	0.1869	0.0298182	0.0285455	0.0311818	0.0292727	0.0303636	0.0302727	0.0311818	0.032	0.0318182	0.0319091	0.0324545	0.0339091	0.0349091	0.0314545	0.032	0.0246364	0.0216364	0.0208182	0.0190909	0.0200909	0.0153636	0.0307273	0.0327273	0.0323636	0.0261818
44.1576	0.0247273	0.0237273	0.0247273	0.2135	0.2258	0.2289	0.1865	0.1894	0.1923	0.1699	0.1771	0.1767	0.1986	0.207	0.2075	0.2242	0.2289	0.2358	0.1945	0.1964	0.1986	0.177	0.1843	0.1851	0.0299091	0.029	0.0319091	0.0294545	0.0306364	0.0304545	0.0311818	0.0323636	0.032	0.0319091	0.0326364	0.0342727	0.035	0.0316364	0.0324545	0.0245455	0.0216364	0.021	0.0196364	0.0208182	0.0163636	0.0307273	0.033	0.0332727	0.0267273
44.3378	0.0242727	0.0232727	0.0242727	0.2142	0.2275	0.2298	0.1876	0.1902	0.1934	0.1714	0.1799	0.1795	0.2	0.2096	0.2096	0.2251	0.231	0.2369	0.195	0.1979	0.2006	0.1786	0.1851	0.1876	0.0299091	0.0289091	0.0317273	0.0294545	0.0305455	0.0302727	0.0311818	0.0320909	0.0316364	0.0318182	0.0323636	0.0338182	0.0346364	0.0318182	0.0320909	0.0248182	0.0217273	0.021	0.0193636	0.0201818	0.0154545	0.0304545	0.0329091	0.0325455	0.0263636
44.518	0.0240909	0.023	0.0239091	0.2129	0.2275	0.2294	0.1867	0.1908	0.1933	0.1703	0.1783	0.1788	0.2007	0.207	0.2093	0.2262	0.231	0.2363	0.1944	0.1961	0.1986	0.1776	0.1841	0.1856	0.0302727	0.0287273	0.0316364	0.0296364	0.0301818	0.0301818	0.0310909	0.0320909	0.0316364	0.0322727	0.0322727	0.0341818	0.0350909	0.0317273	0.0318182	0.0246364	0.0216364	0.0207273	0.0190909	0.0200909	0.0155455	0.0305455	0.033	0.0327273	0.0260909
44.6983	0.0250909	0.0240909	0.0250909	0.2124	0.2254	0.2287	0.1874	0.1903	0.1944	0.1702	0.1785	0.1789	0.2009	0.2089	0.2109	0.2255	0.2303	0.2368	0.1946	0.1975	0.1995	0.1777	0.1844	0.1854	0.0302727	0.0290909	0.0320909	0.0298182	0.0307273	0.0306364	0.0314545	0.0325455	0.0320909	0.0322727	0.0330909	0.0347273	0.0351818	0.0323636	0.0328182	0.0249091	0.0220909	0.0211818	0.0197273	0.0208182	0.0168182	0.031	0.0332727	0.0330909	0.027
44.8785	0.0246364	0.0238182	0.0247273	0.213	0.2256	0.2298	0.1891	0.1933	0.1955	0.1715	0.1795	0.1786	0.2024	0.2099	0.2111	0.2276	0.2313	0.2381	0.194	0.1975	0.2003	0.1786	0.1863	0.1879	0.0301818	0.0288182	0.0320909	0.0298182	0.0308182	0.0308182	0.0318182	0.0326364	0.0322727	0.0323636	0.0328182	0.0349091	0.0353636	0.0324545	0.0328182	0.0248182	0.0218182	0.0211818	0.0194545	0.0204545	0.0160909	0.0311818	0.0338182	0.0334545	0.0269091
45.0587	0.0244545	0.0232727	0.0240909	0.2117	0.2257	0.228	0.1895	0.1926	0.1959	0.1717	0.1802	0.18	0.2019	0.2102	0.2113	0.2267	0.2314	0.2396	0.1931	0.1965	0.1991	0.1785	0.1868	0.1874	0.03	0.0288182	0.0314545	0.0295455	0.0303636	0.0301818	0.0311818	0.0322727	0.0318182	0.0320909	0.0323636	0.0342727	0.0348182	0.0319091	0.0322727	0.0244545	0.0214545	0.0206364	0.019	0.0197273	0.0154545	0.0308182	0.0331818	0.0327273	0.0263636
45.2389	0.0246364	0.0237273	0.0244545	0.2125	0.2246	0.2286	0.191	0.1929	0.1961	0.1705	0.1791	0.18	0.2026	0.2109	0.212	0.2287	0.2321	0.2394	0.194	0.1956	0.1994	0.1788	0.1863	0.187	0.0297273	0.0288182	0.0315455	0.0296364	0.0306364	0.0303636	0.0310909	0.0324545	0.0316364	0.0321818	0.0324545	0.0343636	0.035	0.0322727	0.0323636	0.0243636	0.0216364	0.0203636	0.0191818	0.0203636	0.0159091	0.0308182	0.0330909	0.0327273	0.0264545
45.4192	0.0246364	0.0235455	0.0244545	0.2121	0.2243	0.2281	0.1911	0.1949	0.1981	0.1725	0.1805	0.1805	0.2035	0.2127	0.2132	0.2279	0.2334	0.2401	0.1931	0.1962	0.1993	0.1784	0.1858	0.1877	0.03	0.0289091	0.032	0.0297273	0.0307273	0.0306364	0.0312727	0.0324545	0.0319091	0.0320909	0.0328182	0.0349091	0.035	0.0321818	0.0324545	0.0246364	0.0216364	0.0207273	0.0192727	0.0202727	0.0156364	0.0309091	0.0334545	0.0328182	0.0264545
45.5994	0.0244545	0.0233636	0.0243636	0.2124	0.2242	0.2288	0.1916	0.195	0.1986	0.1734	0.1815	0.1818	0.2052	0.2122	0.2156	0.2283	0.2337	0.2402	0.194	0.1959	0.1996	0.1787	0.1879	0.1889	0.0299091	0.0289091	0.0317273	0.0298182	0.0306364	0.0302727	0.0311818	0.0324545	0.0320909	0.0320909	0.0327273	0.0344545	0.0353636	0.032	0.0326364	0.0243636	0.0215455	0.0207273	0.0190909	0.0200909	0.0155455	0.031	0.0331818	0.0327273	0.0266364
45.7797	0.025	0.0237273	0.0251818	0.2114	0.2235	0.2269	0.1922	0.1945	0.1968	0.1735	0.1804	0.18	0.2047	0.213	0.2149	0.231	0.2343	0.241	0.1935	0.1962	0.1982	0.1788	0.1872	0.1887	0.03	0.0293636	0.032	0.03	0.031	0.0309091	0.0313636	0.0329091	0.0323636	0.0325455	0.0331818	0.0347273	0.0355455	0.0324545	0.0328182	0.0246364	0.022	0.0206364	0.0193636	0.0205455	0.0158182	0.0313636	0.0337273	0.0335455	0.0268182
45.9599	0.0255455	0.0241818	0.0254545	0.2115	0.2248	0.227	0.1934	0.1955	0.1983	0.1732	0.1807	0.1823	0.2052	0.2139	0.2143	0.2304	0.2338	0.2413	0.1933	0.1962	0.199	0.1775	0.1865	0.1887	0.0305455	0.0297273	0.0326364	0.0303636	0.0316364	0.0315455	0.0320909	0.0333636	0.0328182	0.0329091	0.0334545	0.0355455	0.0359091	0.033	0.0333636	0.0251818	0.0223636	0.0213636	0.0199091	0.0207273	0.0164545	0.0319091	0.0341818	0.0336364	0.0275455
46.1401	0.0255455	0.0242727	0.0252727	0.2113	0.2248	0.2264	0.1923	0.1964	0.1975	0.173	0.1811	0.181	0.207	0.2142	0.2146	0.2305	0.2351	0.2419	0.1915	0.1953	0.1971	0.1785	0.1868	0.1885	0.0306364	0.0297273	0.0324545	0.0300909	0.0311818	0.0311818	0.0318182	0.0332727	0.0327273	0.0329091	0.0335455	0.0353636	0.036	0.0329091	0.0333636	0.0249091	0.0222727	0.0215455	0.0198182	0.021	0.0163636	0.0316364	0.0339091	0.0337273	0.0274545
46.3204	0.0250909	0.0242727	0.0250909	0.2116	0.2239	0.2255	0.1915	0.1948	0.1969	0.1725	0.1805	0.1806	0.2062	0.2147	0.2157	0.2311	0.234	0.2423	0.1917	0.1935	0.1969	0.1776	0.1862	0.1881	0.0309091	0.0291818	0.0323636	0.0302727	0.0312727	0.0310909	0.0320909	0.0327273	0.0325455	0.0330909	0.0333636	0.0351818	0.036	0.0327273	0.0333636	0.025	0.0220909	0.0211818	0.0196364	0.0206364	0.016	0.0316364	0.0341818	0.0335455	0.027
46.5006	0.0255455	0.0248182	0.0255455	0.2118	0.2236	0.2276	0.1937	0.197	0.1992	0.1739	0.1824	0.1832	0.208	0.2166	0.218	0.2327	0.2366	0.2432	0.192	0.1955	0.198	0.1774	0.1864	0.1888	0.0308182	0.0299091	0.0329091	0.0304545	0.0315455	0.0316364	0.0318182	0.0333636	0.0327273	0.0329091	0.0339091	0.0356364	0.0364545	0.0334545	0.0337273	0.0250909	0.0221818	0.0217273	0.0200909	0.0210909	0.0166364	0.0317273	0.0341818	0.034	0.0275455
46.6808	0.0257273	0.0249091	0.0255455	0.2122	0.2246	0.2259	0.1935	0.1961	0.1988	0.1737	0.1824	0.1828	0.208	0.2159	0.217	0.232	0.2356	0.2433	0.1929	0.1949	0.1986	0.1775	0.1852	0.1882	0.0306364	0.0297273	0.0327273	0.0302727	0.0314545	0.0314545	0.0319091	0.0333636	0.0327273	0.0327273	0.0336364	0.0351818	0.036	0.0330909	0.0336364	0.0249091	0.0220909	0.0213636	0.02	0.0208182	0.0163636	0.032	0.0341818	0.0338182	0.0275455
46.8611	0.025	0.0239091	0.0251818	0.2114	0.2246	0.2258	0.1936	0.197	0.1994	0.1749	0.1828	0.1829	0.2092	0.2176	0.2182	0.2327	0.2372	0.2441	0.1931	0.1946	0.1966	0.1778	0.1866	0.1883	0.0304545	0.0291818	0.0322727	0.0304545	0.0309091	0.0306364	0.0316364	0.0332727	0.0326364	0.0327273	0.0333636	0.0349091	0.0357273	0.033	0.0330909	0.0248182	0.0218182	0.0207273	0.0193636	0.0200909	0.0158182	0.0316364	0.0341818	0.0331818	0.0268182
47.0413	0.0257273	0.0244545	0.0258182	0.2117	0.2251	0.2267	0.194	0.1979	0.1998	0.1757	0.1834	0.1835	0.2103	0.2182	0.2194	0.2331	0.2378	0.2455	0.1922	0.1948	0.1983	0.1769	0.1871	0.1885	0.0305455	0.0296364	0.0324545	0.0302727	0.0313636	0.0315455	0.0316364	0.0333636	0.0328182	0.0329091	0.0334545	0.0355455	0.0361818	0.0330909	0.0333636	0.0246364	0.0218182	0.0210909	0.0196364	0.021	0.0164545	0.0317273	0.034	0.0339091	0.0277273
47.2216	0.0255455	0.0244545	0.0255455	0.2109	0.2238	0.2261	0.1932	0.1967	0.1993	0.1758	0.1833	0.1836	0.21	0.2185	0.2182	0.2331	0.2372	0.2443	0.1915	0.1948	0.1971	0.1762	0.1848	0.1871	0.0306364	0.0295455	0.0324545	0.0301818	0.0315455	0.0312727	0.0319091	0.0331818	0.0327273	0.0330909	0.0338182	0.0351818	0.0360909	0.0330909	0.0334545	0.025	0.0219091	0.0209091	0.0197273	0.0204545	0.0161818	0.0319091	0.0340909	0.0336364	0.0277273
47.4018	0.025	0.0239091	0.0248182	0.2124	0.2241	0.2261	0.1924	0.1964	0.1971	0.175	0.1832	0.1839	0.2107	0.2176	0.2189	0.2332	0.2383	0.2452	0.1925	0.1944	0.196	0.1763	0.1851	0.1874	0.0304545	0.0291818	0.0320909	0.0303636	0.0309091	0.0309091	0.032	0.033	0.0321818	0.0328182	0.0332727	0.0348182	0.0359091	0.033	0.0330909	0.0244545	0.0214545	0.0205455	0.0189091	0.02	0.0154545	0.0316364	0.0337273	0.0335455	0.0268182
47.582	0.026	0.0247273	0.0261818	0.2117	0.2247	0.2264	0.1937	0.197	0.1985	0.1755	0.1844	0.1846	0.211	0.2184	0.2193	0.233	0.2378	0.2461	0.1912	0.1947	0.1968	0.1746	0.1847	0.1859	0.0306364	0.0298182	0.0324545	0.0301818	0.0314545	0.0313636	0.032	0.0332727	0.033	0.0332727	0.0336364	0.0357273	0.0362727	0.0330909	0.034	0.0247273	0.022	0.0211818	0.0197273	0.0212727	0.0166364	0.0320909	0.0339091	0.0340909	0.0275455
47.7623	0.0259091	0.0249091	0.0257273	0.2123	0.2236	0.2258	0.1926	0.1962	0.1985	0.1763	0.1844	0.1847	0.2117	0.219	0.2203	0.2348	0.2391	0.2456	0.1922	0.1945	0.1964	0.176	0.185	0.1862	0.0306364	0.0297273	0.0328182	0.0305455	0.0317273	0.0315455	0.0321818	0.0334545	0.0330909	0.0332727	0.0339091	0.0355455	0.0362727	0.0336364	0.0337273	0.0245455	0.0220909	0.021	0.0199091	0.0208182	0.0162727	0.0322727	0.0344545	0.0339091	0.0278182
47.9425	0.0253636	0.0243636	0.0250909	0.2118	0.2233	0.2259	0.1909	0.1947	0.197	0.1754	0.1836	0.1836	0.2103	0.2182	0.2191	0.2335	0.2383	0.2461	0.1929	0.194	0.1959	0.1754	0.1836	0.1862	0.0303636	0.0295455	0.0323636	0.0306364	0.0313636	0.0310909	0.032	0.0331818	0.0326364	0.0335455	0.0335455	0.0351818	0.0364545	0.033	0.0333636	0.0246364	0.0218182	0.0207273	0.0192727	0.0203636	0.0158182	0.0320909	0.0341818	0.0337273	0.0271818
48.1227	0.0263636	0.0250909	0.0263636	0.2122	0.2245	0.2268	0.193	0.1963	0.1975	0.1777	0.1858	0.1856	0.2131	0.2195	0.2197	0.235	0.2397	0.2473	0.1926	0.1951	0.1969	0.1754	0.1846	0.187	0.0309091	0.0297273	0.0327273	0.0303636	0.0316364	0.0317273	0.0320909	0.0334545	0.0331818	0.0335455	0.0342727	0.0359091	0.0365455	0.0334545	0.0340909	0.0249091	0.022	0.0211818	0.0200909	0.0211818	0.0169091	0.0326364	0.0343636	0.0343636	0.0279091
48.3029	0.0261818	0.0252727	0.0259091	0.2129	0.225	0.2273	0.1918	0.1958	0.1962	0.1776	0.1864	0.1854	0.2128	0.219	0.2195	0.2365	0.2401	0.2495	0.1924	0.1956	0.198	0.1766	0.1847	0.1872	0.0307273	0.0299091	0.0327273	0.0307273	0.0317273	0.0316364	0.0324545	0.0337273	0.033	0.0336364	0.0340909	0.0358182	0.0368182	0.0338182	0.0338182	0.0249091	0.0223636	0.0211818	0.02	0.0209091	0.0168182	0.0328182	0.0346364	0.0341818	0.0278182
48.4832	0.0256364	0.0243636	0.0252727	0.2124	0.2247	0.2257	0.189	0.193	0.1937	0.1764	0.184	0.1849	0.2118	0.2163	0.2174	0.2355	0.2403	0.2466	0.1926	0.1941	0.1964	0.1752	0.1838	0.1851	0.0307273	0.0296364	0.0328182	0.0305455	0.0314545	0.0315455	0.0321818	0.0333636	0.0326364	0.0336364	0.0339091	0.0354545	0.0366364	0.0335455	0.0335455	0.0247273	0.022	0.0207273	0.0193636	0.0200909	0.0157273	0.0323636	0.0343636	0.0338182	0.0272727
48.6634	0.0261818	0.025	0.0262727	0.2136	0.2253	0.2275	0.1911	0.1951	0.1948	0.1778	0.1866	0.187	0.2135	0.2189	0.2186	0.2367	0.2419	0.2488	0.194	0.1944	0.1976	0.1756	0.1844	0.1868	0.0307273	0.0298182	0.0328182	0.0304545	0.0315455	0.0315455	0.0324545	0.0336364	0.0331818	0.0339091	0.0340909	0.0355455	0.0367273	0.0336364	0.0342727	0.0247273	0.0219091	0.0208182	0.0197273	0.0209091	0.0165455	0.0324545	0.0345455	0.0341818	0.0277273
48.8437	0.0262727	0.025	0.0259091	0.2131	0.2259	0.226	0.189	0.1927	0.1928	0.1778	0.1862	0.1867	0.2119	0.2182	0.2173	0.2372	0.2419	0.2486	0.1929	0.1949	0.1974	0.1756	0.1843	0.1855	0.0305455	0.0298182	0.0325455	0.0305455	0.0318182	0.0316364	0.0323636	0.0335455	0.0332727	0.0339091	0.034	0.036	0.0371818	0.0338182	0.034	0.0248182	0.0221818	0.0210909	0.0197273	0.021	0.0162727	0.0329091	0.0347273	0.0344545	0.0277273
49.0239	0.0257273	0.0248182	0.0256364	0.2123	0.2246	0.2259	0.1871	0.1911	0.1925	0.1783	0.1869	0.1864	0.2115	0.2167	0.2159	0.237	0.2419	0.249	0.1926	0.1947	0.197	0.175	0.1846	0.1852	0.0307273	0.0299091	0.0325455	0.0305455	0.0315455	0.0316364	0.0322727	0.0335455	0.0330909	0.0336364	0.0337273	0.0352727	0.0366364	0.0335455	0.0336364	0.0243636	0.0219091	0.0206364	0.0193636	0.0201818	0.0159091	0.0325455	0.0346364	0.0338182	0.0275455
49.2041	0.0262727	0.0255455	0.0265455	0.2136	0.2261	0.2273	0.1871	0.1924	0.1922	0.179	0.1876	0.1879	0.2112	0.2162	0.2153	0.2381	0.2415	0.2499	0.1926	0.1956	0.1966	0.1762	0.1841	0.1861	0.0304545	0.0297273	0.0325455	0.0305455	0.0318182	0.0318182	0.0322727	0.0336364	0.0331818	0.0338182	0.0341818	0.0355455	0.0367273	0.0339091	0.0341818	0.0248182	0.022	0.0209091	0.02	0.0208182	0.0167273	0.0330909	0.0346364	0.0341818	0.028
49.3844	0.0261818	0.0251818	0.0261818	0.2128	0.225	0.227	0.1869	0.1899	0.1906	0.1798	0.1874	0.187	0.2107	0.2155	0.2149	0.2362	0.2424	0.2493	0.1921	0.195	0.1969	0.1767	0.1831	0.1861	0.0307273	0.03	0.0326364	0.0306364	0.0318182	0.0318182	0.0323636	0.034	0.0337273	0.0340909	0.0341818	0.0359091	0.037	0.0340909	0.0343636	0.0248182	0.022	0.0207273	0.0197273	0.0208182	0.0163636	0.033	0.0351818	0.0345455	0.028
49.5646	0.0259091	0.0247273	0.0259091	0.2136	0.2259	0.2269	0.1846	0.1894	0.1905	0.1789	0.188	0.1866	0.2105	0.2143	0.2123	0.2392	0.2423	0.2506	0.1923	0.1953	0.1972	0.1765	0.184	0.1852	0.0306364	0.0296364	0.0324545	0.0305455	0.0313636	0.0312727	0.0319091	0.0332727	0.033	0.0335455	0.0339091	0.0356364	0.0367273	0.0337273	0.0339091	0.0243636	0.0217273	0.0204545	0.0194545	0.0203636	0.016	0.0327273	0.0343636	0.034	0.0278182
49.7448	0.0262727	0.0250909	0.0261818	0.2138	0.2265	0.2269	0.1855	0.1889	0.1897	0.1796	0.188	0.1874	0.2093	0.2134	0.2125	0.2381	0.2428	0.2515	0.1925	0.1945	0.1971	0.1759	0.1846	0.1857	0.0305455	0.0295455	0.0324545	0.0304545	0.0313636	0.0314545	0.0321818	0.0333636	0.0332727	0.0339091	0.0339091	0.0356364	0.0369091	0.0336364	0.0340909	0.0243636	0.0217273	0.0207273	0.0194545	0.0204545	0.0161818	0.033	0.0346364	0.034	0.0276364
49.9251	0.0264545	0.0255455	0.0262727	0.2149	0.2265	0.2283	0.186	0.1887	0.1899	0.1806	0.1889	0.1885	0.2097	0.2122	0.2119	0.2396	0.2445	0.252	0.1929	0.1955	0.1974	0.1766	0.1845	0.1855	0.0304545	0.0298182	0.0328182	0.0305455	0.0317273	0.0316364	0.032	0.0336364	0.0332727	0.0341818	0.0342727	0.0358182	0.037	0.0338182	0.0343636	0.0244545	0.0219091	0.0208182	0.0196364	0.0204545	0.0162727	0.0333636	0.0350909	0.0346364	0.0278182
50.1053	0.0261818	0.0251818	0.0260909	0.2143	0.2256	0.2279	0.1835	0.1872	0.1881	0.1797	0.1882	0.1877	0.2074	0.211	0.2103	0.2395	0.2437	0.2501	0.1925	0.1952	0.1966	0.1762	0.1845	0.1852	0.0304545	0.0294545	0.0321818	0.0301818	0.0312727	0.0315455	0.032	0.0333636	0.0330909	0.0338182	0.034	0.0356364	0.0365455	0.0337273	0.034	0.0241818	0.0218182	0.0205455	0.0194545	0.0203636	0.016	0.0334545	0.0348182	0.0342727	0.0275455
50.2856	0.0259091	0.025	0.0259091	0.2145	0.2267	0.2283	0.1844	0.1887	0.1893	0.1813	0.1893	0.1887	0.2078	0.2112	0.2106	0.2396	0.2451	0.2514	0.1924	0.1954	0.1974	0.176	0.1851	0.1865	0.0303636	0.0296364	0.0323636	0.0304545	0.0314545	0.0315455	0.0321818	0.0332727	0.033	0.034	0.0338182	0.0353636	0.0369091	0.0332727	0.0339091	0.0240909	0.0215455	0.0203636	0.0191818	0.0201818	0.0158182	0.0332727	0.0347273	0.0338182	0.0274545
50.4657	0.0266364	0.0251818	0.0263636	0.2153	0.2279	0.2289	0.1842	0.187	0.1886	0.1812	0.189	0.1884	0.2072	0.2106	0.2101	0.2401	0.245	0.2513	0.1932	0.1946	0.1975	0.177	0.1852	0.1857	0.0306364	0.0296364	0.0323636	0.0304545	0.0317273	0.0314545	0.0320909	0.0335455	0.0332727	0.0341818	0.0346364	0.0358182	0.0369091	0.0336364	0.0341818	0.0243636	0.0218182	0.0208182	0.0196364	0.0205455	0.0164545	0.0336364	0.035	0.0345455	0.0278182
50.646	0.0267273	0.0258182	0.0271818	0.2147	0.2265	0.2279	0.1836	0.1857	0.1871	0.1804	0.1874	0.1881	0.2049	0.2076	0.2084	0.2397	0.244	0.2511	0.1933	0.1945	0.1958	0.1756	0.1844	0.1851	0.0308182	0.0298182	0.0327273	0.0305455	0.0317273	0.0318182	0.0321818	0.0334545	0.0333636	0.0343636	0.0347273	0.0360909	0.0370909	0.034	0.0341818	0.0245455	0.0219091	0.0208182	0.02	0.0208182	0.0166364	0.0339091	0.035	0.0347273	0.0281818
50.8263	0.0260909	0.0250909	0.0263636	0.2165	0.2295	0.2299	0.185	0.188	0.19	0.1826	0.1909	0.1907	0.2059	0.2099	0.2106	0.2435	0.2463	0.2537	0.1936	0.1959	0.1986	0.1778	0.1852	0.1873	0.0306364	0.0295455	0.0324545	0.0304545	0.0312727	0.0312727	0.0324545	0.0335455	0.033	0.0342727	0.0344545	0.0357273	0.0367273	0.0337273	0.034	0.0240909	0.0216364	0.0203636	0.0192727	0.0206364	0.0160909	0.034	0.035	0.034	0.0276364
51.0065	0.0268182	0.0259091	0.0271818	0.2154	0.2275	0.23	0.1828	0.1863	0.1878	0.1812	0.1897	0.1888	0.2041	0.2086	0.2099	0.2417	0.2462	0.2538	0.1933	0.1958	0.1981	0.1765	0.1861	0.1861	0.0308182	0.0299091	0.0330909	0.0307273	0.0318182	0.0323636	0.0324545	0.034	0.0335455	0.0345455	0.035	0.0365455	0.0371818	0.0340909	0.0346364	0.0244545	0.0219091	0.0211818	0.0201818	0.0211818	0.0169091	0.0345455	0.0356364	0.0347273	0.0281818
51.1867	0.027	0.0261818	0.0272727	0.2157	0.2282	0.23	0.1838	0.1871	0.1883	0.1813	0.1895	0.1895	0.2039	0.209	0.2088	0.2427	0.2467	0.2535	0.1939	0.1958	0.1976	0.1771	0.1854	0.1868	0.0310909	0.0302727	0.0329091	0.0310909	0.0321818	0.0318182	0.0326364	0.0341818	0.0337273	0.035	0.035	0.0363636	0.0373636	0.0345455	0.0350909	0.0245455	0.0221818	0.0211818	0.0200909	0.0210909	0.0169091	0.0349091	0.0357273	0.0351818	0.0284545
51.3669	0.0262727	0.0251818	0.0261818	0.2175	0.2302	0.2311	0.1836	0.1874	0.1888	0.1817	0.1905	0.1896	0.2045	0.209	0.2089	0.2414	0.2477	0.255	0.194	0.1966	0.1983	0.1777	0.1862	0.1863	0.0308182	0.0293636	0.0324545	0.0305455	0.0313636	0.0315455	0.0323636	0.0337273	0.033	0.0347273	0.0344545	0.0360909	0.0370909	0.0339091	0.0344545	0.0242727	0.0217273	0.0203636	0.0193636	0.02	0.016	0.0349091	0.0353636	0.0344545	0.0274545
51.5472	0.0272727	0.0260909	0.0274545	0.2177	0.2295	0.2297	0.1823	0.1875	0.1882	0.181	0.1906	0.1892	0.2035	0.2078	0.2089	0.2419	0.2471	0.2544	0.1931	0.1956	0.1975	0.1774	0.1862	0.1864	0.0308182	0.0298182	0.0329091	0.0307273	0.0317273	0.032	0.0322727	0.0339091	0.0333636	0.0348182	0.0350909	0.0364545	0.0370909	0.0342727	0.0346364	0.0240909	0.0217273	0.0209091	0.0199091	0.0209091	0.0168182	0.0345455	0.0354545	0.0350909	0.0281818
51.7274	0.0272727	0.026	0.0272727	0.2178	0.2298	0.2303	0.1832	0.1868	0.1883	0.1814	0.1897	0.1881	0.2027	0.2078	0.2069	0.243	0.2476	0.2551	0.1939	0.1965	0.1975	0.1775	0.1851	0.1861	0.031	0.03	0.0330909	0.0310909	0.0317273	0.032	0.0325455	0.0343636	0.0336364	0.0348182	0.0351818	0.0366364	0.0374545	0.0341818	0.0347273	0.0247273	0.0219091	0.0209091	0.0199091	0.0207273	0.0165455	0.0351818	0.0358182	0.0350909	0.0284545
51.9077	0.0264545	0.0258182	0.0267273	0.2183	0.2298	0.2321	0.1832	0.1871	0.1875	0.1815	0.1893	0.1889	0.2023	0.2075	0.2076	0.2434	0.2479	0.2555	0.194	0.196	0.1975	0.1776	0.1854	0.1869	0.0308182	0.0295455	0.0328182	0.0307273	0.0315455	0.0314545	0.0323636	0.0337273	0.0331818	0.0353636	0.0353636	0.0363636	0.0371818	0.0341818	0.0345455	0.0243636	0.0217273	0.0204545	0.0192727	0.0203636	0.0160909	0.0352727	0.0356364	0.0344545	0.0279091
52.0879	0.0271818	0.0260909	0.0278182	0.2193	0.2313	0.233	0.1846	0.1867	0.1881	0.1809	0.1893	0.189	0.2038	0.2074	0.2084	0.2437	0.2489	0.2549	0.1942	0.1959	0.1983	0.177	0.1864	0.1874	0.0306364	0.0296364	0.0326364	0.0305455	0.0317273	0.0318182	0.032	0.0335455	0.0336364	0.0350909	0.0351818	0.0369091	0.0370909	0.0340909	0.0347273	0.0241818	0.0219091	0.0208182	0.0197273	0.021	0.0169091	0.0357273	0.0358182	0.0350909	0.0284545
52.2681	0.0271818	0.0256364	0.0269091	0.218	0.2299	0.2317	0.1833	0.1854	0.1871	0.1794	0.1884	0.1884	0.2009	0.2063	0.206	0.2454	0.2478	0.2544	0.1945	0.1959	0.1974	0.1771	0.1859	0.1862	0.0306364	0.0297273	0.0325455	0.0305455	0.0314545	0.0314545	0.0321818	0.0336364	0.0330909	0.0349091	0.035	0.0363636	0.037	0.034	0.0346364	0.0239091	0.0215455	0.0205455	0.0194545	0.0202727	0.0161818	0.0355455	0.0357273	0.0348182	0.0278182
52.4483	0.026	0.0252727	0.0260909	0.2187	0.2308	0.233	0.184	0.1869	0.1885	0.1817	0.1895	0.1887	0.2028	0.2081	0.2073	0.2443	0.2497	0.2558	0.1942	0.1957	0.1989	0.1775	0.1858	0.1876	0.0302727	0.0292727	0.0322727	0.0303636	0.0312727	0.0310909	0.0321818	0.0332727	0.0327273	0.0349091	0.0349091	0.0360909	0.0369091	0.0339091	0.0341818	0.0238182	0.0213636	0.0200909	0.019	0.0198182	0.0154545	0.0356364	0.0353636	0.0342727	0.0272727
52.6286	0.0267273	0.0256364	0.0270909	0.2204	0.2324	0.2337	0.1842	0.1865	0.1886	0.1802	0.1884	0.1877	0.2026	0.2073	0.2065	0.2473	0.2503	0.2576	0.1953	0.197	0.1989	0.1783	0.1865	0.1863	0.0302727	0.0296364	0.0323636	0.0302727	0.0314545	0.0314545	0.032	0.0333636	0.033	0.0351818	0.0348182	0.0366364	0.0369091	0.034	0.0341818	0.024	0.0214545	0.0203636	0.0194545	0.0204545	0.0162727	0.0360909	0.0354545	0.0348182	0.028
52.8088	0.0270909	0.0260909	0.0271818	0.2189	0.233	0.2335	0.1824	0.1862	0.1874	0.1788	0.1869	0.1852	0.201	0.2053	0.2059	0.2453	0.2494	0.2565	0.1947	0.1979	0.1991	0.1783	0.1858	0.187	0.0304545	0.0297273	0.0326364	0.0304545	0.0317273	0.032	0.0323636	0.0338182	0.0332727	0.0355455	0.0353636	0.0370909	0.037	0.0340909	0.0346364	0.0241818	0.0218182	0.0206364	0.0195455	0.0205455	0.0165455	0.0363636	0.0362727	0.0351818	0.0280909
52.989	0.0268182	0.0255455	0.0267273	0.2216	0.2349	0.2355	0.1844	0.1872	0.1895	0.1801	0.1886	0.1875	0.2025	0.207	0.2075	0.247	0.2502	0.2577	0.1945	0.197	0.1985	0.1781	0.1876	0.1873	0.0305455	0.0297273	0.0325455	0.0307273	0.0315455	0.0315455	0.0323636	0.0338182	0.0331818	0.0354545	0.0354545	0.0370909	0.0374545	0.0343636	0.0343636	0.0242727	0.0218182	0.0203636	0.0192727	0.0202727	0.0160909	0.0369091	0.0361818	0.0349091	0.0281818
53.1692	0.0275455	0.0262727	0.0276364	0.2209	0.2321	0.2353	0.1842	0.1854	0.1884	0.1779	0.1863	0.1855	0.2014	0.206	0.2066	0.2469	0.2505	0.2562	0.1942	0.1968	0.1982	0.1785	0.1864	0.1871	0.0307273	0.0302727	0.033	0.0309091	0.0319091	0.032	0.0325455	0.0340909	0.0334545	0.036	0.0361818	0.0377273	0.0374545	0.0346364	0.0350909	0.0243636	0.0220909	0.0209091	0.0203636	0.0208182	0.0168182	0.0372727	0.0365455	0.0353636	0.0283636
53.3495	0.0276364	0.0262727	0.0277273	0.2211	0.2342	0.235	0.1828	0.1859	0.1876	0.1774	0.186	0.1842	0.2012	0.2057	0.2053	0.2478	0.2505	0.2569	0.195	0.1974	0.1984	0.1783	0.1851	0.1866	0.0311818	0.0302727	0.0331818	0.031	0.032	0.0322727	0.0329091	0.0344545	0.0340909	0.0361818	0.0363636	0.0379091	0.0377273	0.0348182	0.0356364	0.0247273	0.0221818	0.0214545	0.02	0.0212727	0.0169091	0.0378182	0.0368182	0.0358182	0.0285455
53.5297	0.0273636	0.0261818	0.0272727	0.2218	0.2345	0.2358	0.1844	0.187	0.189	0.1773	0.1866	0.1853	0.2013	0.2065	0.2063	0.2468	0.251	0.2585	0.1952	0.1982	0.1994	0.1795	0.1862	0.187	0.0310909	0.0298182	0.0329091	0.0307273	0.0316364	0.0317273	0.0324545	0.0340909	0.0334545	0.0360909	0.036	0.0374545	0.0374545	0.0344545	0.0349091	0.0243636	0.0218182	0.0208182	0.0195455	0.0209091	0.0165455	0.0378182	0.0368182	0.0353636	0.0285455
53.7099	0.0270909	0.0260909	0.0273636	0.2226	0.2344	0.2358	0.1842	0.186	0.1889	0.1765	0.1848	0.1841	0.2015	0.2058	0.2052	0.2472	0.2523	0.2579	0.1948	0.1974	0.1991	0.1785	0.1862	0.1873	0.0309091	0.0298182	0.0327273	0.0307273	0.0314545	0.0315455	0.0324545	0.0338182	0.0330909	0.036	0.0360909	0.0375455	0.0371818	0.0342727	0.0345455	0.0241818	0.0219091	0.0206364	0.0195455	0.0204545	0.0164545	0.0379091	0.0363636	0.0351818	0.0280909
53.8903	0.0275455	0.0265455	0.0277273	0.2233	0.2363	0.2372	0.1835	0.1855	0.1877	0.1748	0.1837	0.1828	0.201	0.2045	0.2053	0.2465	0.2518	0.2588	0.1947	0.1976	0.1998	0.1779	0.1863	0.1876	0.031	0.0299091	0.0331818	0.031	0.0318182	0.0317273	0.0324545	0.034	0.0335455	0.0361818	0.0362727	0.0381818	0.0373636	0.0345455	0.0350909	0.0243636	0.0219091	0.0206364	0.0198182	0.0207273	0.0168182	0.0383636	0.037	0.0354545	0.0283636
54.0706	0.0274545	0.0264545	0.0275455	0.2235	0.2366	0.2369	0.1839	0.186	0.1892	0.1756	0.1842	0.1824	0.2012	0.2057	0.2062	0.2469	0.2513	0.2576	0.1938	0.198	0.1989	0.178	0.1863	0.187	0.0308182	0.03	0.0328182	0.0304545	0.0316364	0.0316364	0.0322727	0.0340909	0.0335455	0.0362727	0.0363636	0.0381818	0.0376364	0.0344545	0.035	0.0242727	0.0216364	0.0208182	0.0199091	0.021	0.0167273	0.0388182	0.0368182	0.0357273	0.0284545
54.2508	0.0269091	0.0257273	0.0269091	0.2242	0.2367	0.2382	0.1848	0.1887	0.1898	0.1763	0.1835	0.1827	0.2008	0.2069	0.2073	0.2487	0.2525	0.2584	0.1963	0.1978	0.1994	0.1784	0.1864	0.1878	0.0307273	0.0293636	0.0321818	0.0303636	0.0313636	0.0314545	0.0322727	0.0334545	0.033	0.0360909	0.0360909	0.0376364	0.037	0.0341818	0.0342727	0.0240909	0.0214545	0.0202727	0.0190909	0.0201818	0.0160909	0.0389091	0.0367273	0.035	0.0277273
54.431	0.027	0.0261818	0.0273636	0.2249	0.238	0.239	0.1844	0.1864	0.188	0.1746	0.1829	0.1802	0.2001	0.2059	0.2054	0.2479	0.2523	0.2596	0.1957	0.1985	0.1992	0.1788	0.1864	0.1867	0.0308182	0.0294545	0.0324545	0.0303636	0.0312727	0.0311818	0.0320909	0.0335455	0.0330909	0.0361818	0.036	0.0379091	0.0370909	0.034	0.0343636	0.0238182	0.0216364	0.0201818	0.0192727	0.0205455	0.0163636	0.0390909	0.0369091	0.0350909	0.028
54.6113	0.0273636	0.0268182	0.0274545	0.2249	0.2359	0.2394	0.1846	0.1882	0.1897	0.1745	0.1824	0.1815	0.2008	0.2063	0.2064	0.2481	0.253	0.2603	0.1954	0.1987	0.1998	0.1777	0.1871	0.1871	0.0308182	0.0298182	0.0326364	0.0303636	0.0315455	0.0312727	0.0320909	0.0340909	0.0332727	0.0363636	0.0367273	0.0388182	0.0374545	0.0340909	0.0345455	0.0241818	0.0216364	0.0205455	0.0197273	0.0207273	0.0167273	0.0392727	0.0372727	0.0357273	0.0283636
54.7915	0.0266364	0.0257273	0.0266364	0.2261	0.2387	0.2404	0.185	0.1882	0.1893	0.1741	0.1818	0.1815	0.2005	0.2064	0.2058	0.2502	0.2538	0.2607	0.1961	0.1989	0.2003	0.1792	0.1883	0.1879	0.0306364	0.0294545	0.0321818	0.0302727	0.0312727	0.0312727	0.0321818	0.0335455	0.0329091	0.0363636	0.0365455	0.0381818	0.0370909	0.034	0.0345455	0.024	0.0213636	0.02	0.019	0.0198182	0.0157273	0.0397273	0.0373636	0.0350909	0.0273636
54.9717	0.027	0.0258182	0.0272727	0.2269	0.238	0.2408	0.1854	0.1877	0.1892	0.1724	0.1806	0.1797	0.2006	0.2049	0.2053	0.2495	0.2538	0.2606	0.1968	0.1981	0.1991	0.1789	0.187	0.1876	0.0308182	0.0295455	0.0323636	0.0303636	0.0312727	0.031	0.0320909	0.0334545	0.0331818	0.0365455	0.0366364	0.0383636	0.0369091	0.0340909	0.0343636	0.0239091	0.0213636	0.0200909	0.0192727	0.0203636	0.0161818	0.0402727	0.0374545	0.0351818	0.028
55.152	0.0276364	0.0266364	0.028	0.2283	0.2401	0.2426	0.1859	0.1894	0.1914	0.1739	0.1826	0.1823	0.2018	0.2073	0.2078	0.2504	0.2555	0.262	0.1967	0.2002	0.2012	0.1801	0.1895	0.1891	0.0306364	0.0299091	0.0329091	0.0305455	0.0315455	0.0314545	0.0322727	0.0340909	0.0332727	0.037	0.0371818	0.039	0.0370909	0.0343636	0.0347273	0.0240909	0.0219091	0.0208182	0.0199091	0.0208182	0.0170909	0.0409091	0.0377273	0.0358182	0.0283636
55.3322	0.027	0.0256364	0.0269091	0.2283	0.2406	0.2429	0.186	0.1892	0.1913	0.1741	0.1812	0.1799	0.2016	0.2056	0.2057	0.2502	0.254	0.2612	0.197	0.1991	0.2001	0.1809	0.1878	0.189	0.0308182	0.0296364	0.0321818	0.0303636	0.0311818	0.031	0.0319091	0.0338182	0.0327273	0.0365455	0.0371818	0.0386364	0.0367273	0.0340909	0.0341818	0.0238182	0.0215455	0.0200909	0.019	0.0199091	0.0159091	0.041	0.0377273	0.0355455	0.0276364
55.5124	0.0271818	0.0261818	0.0274545	0.2282	0.2413	0.2417	0.1858	0.1889	0.1901	0.172	0.1796	0.1796	0.2005	0.2051	0.2054	0.2498	0.2548	0.2608	0.197	0.1991	0.1999	0.1801	0.187	0.1876	0.0308182	0.0297273	0.0323636	0.0306364	0.0312727	0.0312727	0.0322727	0.0339091	0.0330909	0.0371818	0.0370909	0.0391818	0.0369091	0.0343636	0.0344545	0.0240909	0.0216364	0.0202727	0.0194545	0.0203636	0.0165455	0.0419091	0.0381818	0.0356364	0.028
55.6927	0.0275455	0.0266364	0.0278182	0.2295	0.2416	0.2424	0.1857	0.1884	0.1908	0.1726	0.1807	0.1796	0.2002	0.206	0.2062	0.2511	0.2544	0.2626	0.1974	0.1999	0.2012	0.1798	0.1873	0.1884	0.0309091	0.03	0.0329091	0.0306364	0.0316364	0.0315455	0.0321818	0.0340909	0.0333636	0.0372727	0.0376364	0.0399091	0.0371818	0.0344545	0.035	0.0242727	0.0217273	0.0209091	0.0198182	0.021	0.0167273	0.0423636	0.0385455	0.036	0.0283636
55.8729	0.0267273	0.0258182	0.0268182	0.2291	0.2425	0.2445	0.1865	0.1909	0.1911	0.1728	0.18	0.1787	0.201	0.2064	0.2064	0.2504	0.2541	0.2615	0.1971	0.1998	0.2022	0.1793	0.1876	0.1881	0.0309091	0.0297273	0.0324545	0.0308182	0.0313636	0.031	0.0323636	0.0339091	0.0328182	0.0373636	0.0374545	0.0396364	0.0370909	0.0342727	0.0342727	0.0241818	0.0217273	0.0202727	0.0191818	0.02	0.0159091	0.0429091	0.0386364	0.0356364	0.0276364
56.0531	0.0273636	0.0262727	0.0275455	0.2313	0.244	0.2449	0.1873	0.1898	0.192	0.1724	0.1795	0.1788	0.2011	0.2056	0.2059	0.252	0.2553	0.2624	0.1981	0.2005	0.2025	0.1816	0.189	0.1895	0.0309091	0.0295455	0.0325455	0.0305455	0.0312727	0.0312727	0.0321818	0.0340909	0.0329091	0.0374545	0.0377273	0.04	0.0369091	0.0340909	0.0341818	0.0240909	0.0215455	0.0203636	0.0195455	0.0203636	0.0164545	0.0431818	0.0387273	0.0361818	0.0282727
56.2333	0.0278182	0.0269091	0.0282727	0.2312	0.2442	0.2459	0.1871	0.1911	0.1917	0.1725	0.1792	0.1808	0.2002	0.205	0.2059	0.2519	0.2558	0.2632	0.1967	0.2011	0.2014	0.1805	0.1884	0.1901	0.0310909	0.0302727	0.033	0.0307273	0.0317273	0.0316364	0.0322727	0.0346364	0.0333636	0.0378182	0.0382727	0.0404545	0.0370909	0.0344545	0.0349091	0.0243636	0.0220909	0.0208182	0.02	0.0209091	0.017	0.0441818	0.0391818	0.0364545	0.0284545
56.4136	0.0268182	0.0259091	0.0266364	0.2328	0.2451	0.247	0.1877	0.1898	0.1924	0.1732	0.1797	0.1797	0.2015	0.2067	0.2065	0.2515	0.2554	0.2628	0.1985	0.2012	0.2029	0.1806	0.1897	0.1899	0.0308182	0.0296364	0.0321818	0.0305455	0.0310909	0.031	0.0320909	0.034	0.033	0.0378182	0.0380909	0.0400909	0.0368182	0.0340909	0.034	0.0240909	0.0216364	0.0201818	0.0191818	0.0199091	0.016	0.0447273	0.0391818	0.0357273	0.0277273
56.5938	0.0269091	0.0260909	0.0272727	0.2326	0.2452	0.2462	0.1871	0.1891	0.1914	0.1717	0.1778	0.1778	0.1997	0.2054	0.2057	0.2508	0.2551	0.2631	0.1984	0.2005	0.2023	0.1813	0.1887	0.1891	0.0308182	0.0294545	0.0323636	0.0303636	0.031	0.0308182	0.0320909	0.0339091	0.0329091	0.0376364	0.0381818	0.0405455	0.0368182	0.0338182	0.0342727	0.024	0.0213636	0.0202727	0.0191818	0.0203636	0.0164545	0.0452727	0.0392727	0.0360909	0.0277273
56.774	0.0277273	0.0266364	0.0277273	0.2331	0.246	0.2472	0.1883	0.1914	0.1933	0.1724	0.1788	0.18	0.2003	0.2061	0.206	0.2515	0.2562	0.2644	0.1979	0.2014	0.2029	0.1804	0.1885	0.1884	0.031	0.0301818	0.0327273	0.0308182	0.0314545	0.0313636	0.0322727	0.0344545	0.0328182	0.0382727	0.0387273	0.0412727	0.0369091	0.0343636	0.0346364	0.0243636	0.0219091	0.0205455	0.0197273	0.0208182	0.0167273	0.0460909	0.0398182	0.0365455	0.0282727
56.9543	0.0269091	0.0259091	0.0268182	0.2351	0.2478	0.2484	0.189	0.1919	0.1933	0.1726	0.1804	0.1804	0.2007	0.2075	0.2064	0.253	0.2576	0.2648	0.1993	0.203	0.2032	0.1818	0.1897	0.1901	0.0310909	0.0298182	0.0320909	0.0306364	0.0312727	0.031	0.0319091	0.0341818	0.0327273	0.0380909	0.0384545	0.0410909	0.0368182	0.0340909	0.0339091	0.0241818	0.022	0.0201818	0.0191818	0.02	0.0158182	0.0468182	0.0397273	0.036	0.0276364
57.1345	0.0272727	0.026	0.0272727	0.234	0.2475	0.2486	0.1878	0.1918	0.1933	0.1728	0.179	0.1786	0.2012	0.206	0.2053	0.2536	0.2566	0.2635	0.2	0.2013	0.2032	0.1814	0.1894	0.1893	0.0311818	0.0293636	0.0321818	0.0309091	0.0311818	0.0309091	0.032	0.0341818	0.0326364	0.0378182	0.0385455	0.0411818	0.0367273	0.0338182	0.0341818	0.024	0.0216364	0.0200909	0.0192727	0.0202727	0.0161818	0.0472727	0.0400909	0.0362727	0.0278182
57.3147	0.0274545	0.0262727	0.0277273	0.2359	0.2491	0.2504	0.1905	0.1927	0.1945	0.1726	0.1792	0.1798	0.201	0.206	0.2076	0.2548	0.2576	0.2657	0.2001	0.2027	0.2031	0.1828	0.1903	0.1906	0.031	0.0299091	0.0324545	0.0309091	0.0314545	0.0310909	0.0321818	0.0344545	0.0330909	0.0381818	0.0392727	0.0417273	0.0369091	0.0340909	0.0343636	0.0242727	0.0219091	0.0203636	0.0195455	0.0205455	0.0166364	0.0484545	0.0404545	0.0365455	0.0280909
57.4949	0.0269091	0.026	0.0270909	0.2373	0.2496	0.2516	0.1901	0.1929	0.1951	0.1721	0.1789	0.1793	0.2019	0.2075	0.2073	0.2542	0.2589	0.2647	0.2003	0.203	0.205	0.1832	0.1898	0.1902	0.0314545	0.0297273	0.0322727	0.0309091	0.0311818	0.031	0.0321818	0.0344545	0.0328182	0.0387273	0.039	0.0425455	0.0368182	0.0340909	0.0342727	0.0243636	0.0216364	0.0202727	0.0191818	0.0200909	0.016	0.0489091	0.0405455	0.0367273	0.0277273
57.6752	0.0266364	0.0256364	0.0268182	0.2382	0.2501	0.2519	0.1913	0.1933	0.1952	0.1716	0.1791	0.1788	0.2017	0.2067	0.2071	0.2533	0.2585	0.2648	0.2001	0.2031	0.2037	0.1819	0.1906	0.1914	0.0311818	0.0297273	0.0322727	0.0308182	0.0309091	0.0304545	0.0319091	0.0344545	0.0323636	0.0386364	0.0391818	0.0420909	0.0364545	0.0338182	0.0337273	0.024	0.0215455	0.0199091	0.0189091	0.0199091	0.0159091	0.049	0.0407273	0.0361818	0.0274545
57.8554	0.0270909	0.026	0.0274545	0.2376	0.2503	0.2519	0.1899	0.1917	0.1947	0.1715	0.1786	0.1789	0.201	0.2062	0.2064	0.2547	0.2593	0.2659	0.2005	0.2043	0.205	0.1822	0.1897	0.1905	0.0312727	0.0297273	0.0321818	0.0307273	0.031	0.0309091	0.0318182	0.0342727	0.0326364	0.0388182	0.0393636	0.0426364	0.0363636	0.0338182	0.0340909	0.0243636	0.0217273	0.0200909	0.0191818	0.0202727	0.0162727	0.0505455	0.0410909	0.0367273	0.028
58.0357	0.0268182	0.0258182	0.027	0.24	0.2512	0.2539	0.1915	0.1936	0.196	0.173	0.1791	0.179	0.2011	0.207	0.2076	0.2527	0.2594	0.266	0.2013	0.2035	0.2056	0.1834	0.1912	0.1912	0.0312727	0.0296364	0.0321818	0.0307273	0.0309091	0.0304545	0.032	0.0344545	0.0324545	0.0388182	0.0394545	0.0429091	0.0364545	0.0337273	0.0339091	0.024	0.0215455	0.02	0.019	0.0199091	0.016	0.0514545	0.0416364	0.0369091	0.0275455
58.2159	0.0265455	0.0254545	0.0266364	0.2402	0.2531	0.2552	0.1909	0.1941	0.1957	0.1736	0.1791	0.18	0.2022	0.2069	0.2074	0.2539	0.2596	0.2673	0.2017	0.2035	0.205	0.1838	0.1916	0.1911	0.0312727	0.0295455	0.032	0.0309091	0.0309091	0.0304545	0.032	0.0343636	0.0324545	0.0390909	0.0395455	0.0429091	0.0363636	0.0336364	0.0337273	0.024	0.0215455	0.0198182	0.0189091	0.0195455	0.0157273	0.0522727	0.0417273	0.0364545	0.0276364
58.3961	0.0267273	0.0256364	0.0270909	0.2397	0.2523	0.2545	0.1915	0.1945	0.1955	0.1714	0.179	0.1781	0.2008	0.2051	0.2059	0.2554	0.2583	0.2658	0.2015	0.2041	0.205	0.1837	0.1906	0.1914	0.0312727	0.0293636	0.0319091	0.031	0.0309091	0.0303636	0.0318182	0.0342727	0.0322727	0.0391818	0.0398182	0.0433636	0.0362727	0.0332727	0.0333636	0.0240909	0.0215455	0.0196364	0.0188182	0.0199091	0.0158182	0.0536364	0.0419091	0.0365455	0.0275455
58.5764	0.0268182	0.0259091	0.0271818	0.2426	0.255	0.2575	0.1937	0.1953	0.1975	0.174	0.1804	0.1795	0.2025	0.2079	0.2075	0.2545	0.261	0.2673	0.203	0.2054	0.2067	0.1848	0.192	0.193	0.0312727	0.0294545	0.0322727	0.0309091	0.031	0.0302727	0.0318182	0.0345455	0.0325455	0.0396364	0.0403636	0.0437273	0.0362727	0.0333636	0.0338182	0.0241818	0.0217273	0.0200909	0.0190909	0.0200909	0.0160909	0.0548182	0.0425455	0.0372727	0.0278182
58.7566	0.0262727	0.0253636	0.0262727	0.2425	0.2547	0.2567	0.1923	0.1947	0.1972	0.1723	0.1789	0.1795	0.2011	0.2073	0.2058	0.2543	0.2591	0.2671	0.2011	0.205	0.2063	0.1839	0.1931	0.192	0.0315455	0.0294545	0.032	0.0308182	0.0309091	0.0303636	0.0318182	0.0343636	0.0321818	0.0392727	0.0403636	0.0439091	0.0359091	0.0334545	0.0332727	0.0244545	0.0215455	0.0194545	0.0186364	0.0194545	0.0153636	0.0558182	0.0428182	0.0364545	0.0273636
58.9368	0.0263636	0.0255455	0.027	0.2433	0.2538	0.2575	0.193	0.1952	0.1986	0.1724	0.179	0.1791	0.2019	0.2068	0.2072	0.2567	0.2599	0.2664	0.2025	0.205	0.2059	0.1845	0.1928	0.1925	0.0316364	0.0298182	0.0322727	0.0310909	0.0309091	0.0303636	0.0317273	0.0346364	0.0325455	0.0397273	0.0405455	0.0446364	0.0363636	0.0336364	0.0336364	0.0244545	0.0219091	0.02	0.0189091	0.0198182	0.0159091	0.0574546	0.0433636	0.037	0.0274545
59.1171	0.0272727	0.0262727	0.0276364	0.2444	0.2568	0.2594	0.1944	0.1972	0.2	0.1738	0.1799	0.1808	0.2031	0.2074	0.208	0.2551	0.2615	0.2682	0.2037	0.2068	0.207	0.1857	0.1928	0.1932	0.0319091	0.0302727	0.033	0.0313636	0.0312727	0.0306364	0.0322727	0.0351818	0.033	0.0400909	0.0413636	0.0457273	0.0363636	0.0339091	0.0342727	0.0248182	0.0222727	0.0205455	0.0197273	0.0209091	0.0166364	0.0588182	0.044	0.038	0.0283636
59.2973	0.0264545	0.0252727	0.0264545	0.2441	0.2586	0.26	0.1938	0.1962	0.1985	0.1731	0.1798	0.1795	0.202	0.2068	0.2078	0.2554	0.2602	0.2669	0.2027	0.2065	0.2068	0.185	0.1938	0.1929	0.0321818	0.0297273	0.0323636	0.0313636	0.0310909	0.0303636	0.0320909	0.0350909	0.0322727	0.0402727	0.0412727	0.0451818	0.0362727	0.0336364	0.0336364	0.0245455	0.0219091	0.0197273	0.0189091	0.0195455	0.0154545	0.06	0.0440909	0.0369091	0.0275455
59.4775	0.0265455	0.0253636	0.0268182	0.2463	0.2582	0.2609	0.1947	0.1967	0.1982	0.1729	0.18	0.1794	0.2019	0.2074	0.208	0.2568	0.2606	0.2679	0.2043	0.2063	0.2082	0.1857	0.194	0.1929	0.0322727	0.0299091	0.0323636	0.0314545	0.0311818	0.0303636	0.0321818	0.0349091	0.0325455	0.0404545	0.0414545	0.0457273	0.0362727	0.0335455	0.0336364	0.0247273	0.0221818	0.02	0.0190909	0.0199091	0.0160909	0.0615454	0.0443636	0.0372727	0.0275455
59.6578	0.0275455	0.0265455	0.028	0.2462	0.2601	0.2624	0.1968	0.1975	0.2002	0.1735	0.1802	0.1805	0.2025	0.2072	0.2083	0.2572	0.2625	0.2687	0.2043	0.207	0.2089	0.187	0.1944	0.1946	0.0324545	0.0309091	0.0330909	0.0319091	0.0318182	0.031	0.0328182	0.036	0.0330909	0.0409091	0.0424545	0.0470909	0.037	0.0340909	0.0341818	0.0250909	0.0228182	0.0208182	0.0199091	0.0208182	0.017	0.0636364	0.0460909	0.0380909	0.0287273
59.838	0.0267273	0.0256364	0.027	0.248	0.2592	0.2625	0.1962	0.1991	0.2008	0.1737	0.1806	0.1806	0.2028	0.208	0.2089	0.2572	0.2635	0.2716	0.2052	0.2087	0.2091	0.1879	0.1955	0.1938	0.0322727	0.0301818	0.0325455	0.032	0.0314545	0.0305455	0.0325455	0.0356364	0.0326364	0.0412727	0.0423636	0.047	0.0366364	0.0339091	0.034	0.0251818	0.0223636	0.0204545	0.0190909	0.02	0.0160909	0.0654546	0.046	0.0380909	0.0282727
60.0182	0.0262727	0.0254545	0.0266364	0.2485	0.2617	0.263	0.1961	0.1983	0.2021	0.1731	0.179	0.18	0.2018	0.2071	0.2078	0.2584	0.2626	0.2693	0.206	0.2081	0.2081	0.1877	0.1947	0.1945	0.0324545	0.0299091	0.0323636	0.0316364	0.0309091	0.03	0.0324545	0.0354545	0.0325455	0.0409091	0.0423636	0.0470909	0.0361818	0.0333636	0.0336364	0.0249091	0.0220909	0.02	0.0189091	0.0196364	0.0157273	0.0667273	0.0461818	0.0377273	0.0275455
60.1984	0.0269091	0.0258182	0.0273636	0.2493	0.2625	0.266	0.1971	0.2007	0.202	0.1746	0.1814	0.1818	0.2036	0.209	0.2092	0.2579	0.2638	0.2699	0.205	0.2088	0.2097	0.1872	0.1967	0.1963	0.0326364	0.0300909	0.0328182	0.0317273	0.0313636	0.0303636	0.0323636	0.0357273	0.0324545	0.0412727	0.043	0.048	0.0360909	0.0337273	0.0338182	0.0249091	0.0224545	0.0203636	0.0193636	0.0202727	0.0163636	0.0683636	0.0469091	0.0378182	0.0282727
60.3787	0.0266364	0.0256364	0.0266364	0.2511	0.2636	0.266	0.1982	0.199	0.2015	0.1744	0.1813	0.1808	0.2037	0.2073	0.2087	0.2593	0.2636	0.2709	0.2074	0.2096	0.2098	0.1882	0.1965	0.1952	0.0328182	0.0301818	0.0329091	0.032	0.0312727	0.0302727	0.0322727	0.0356364	0.0325455	0.0414545	0.0429091	0.0484545	0.0361818	0.0335455	0.0335455	0.0252727	0.0225455	0.02	0.019	0.0199091	0.016	0.0700909	0.0475455	0.038	0.028
60.5589	0.0265455	0.0257273	0.0267273	0.2503	0.2618	0.265	0.1972	0.2003	0.2014	0.1731	0.1803	0.18	0.2028	0.2074	0.2086	0.2576	0.2627	0.2703	0.2057	0.2085	0.2101	0.1883	0.1965	0.1944	0.0329091	0.0300909	0.0327273	0.0318182	0.0312727	0.0301818	0.0323636	0.036	0.0323636	0.0415455	0.0433636	0.0489091	0.0361818	0.0336364	0.0336364	0.0251818	0.0228182	0.0201818	0.0192727	0.0199091	0.0159091	0.072	0.0477273	0.0386364	0.0280909
60.7392	0.0266364	0.0258182	0.0267273	0.2521	0.2651	0.2685	0.1991	0.2011	0.2054	0.1767	0.1826	0.1824	0.2044	0.2098	0.2101	0.2591	0.2637	0.2724	0.2066	0.2102	0.2108	0.1891	0.1978	0.1962	0.0330909	0.0302727	0.0330909	0.0321818	0.0316364	0.0303636	0.0326364	0.0362727	0.0328182	0.0419091	0.0439091	0.0494546	0.0362727	0.0336364	0.034	0.0254545	0.0230909	0.0202727	0.0193636	0.02	0.016	0.0739091	0.0489091	0.0386364	0.028
60.9194	0.027	0.0260909	0.0277273	0.253	0.265	0.268	0.1981	0.2004	0.2036	0.1748	0.1811	0.181	0.2034	0.2088	0.2089	0.2593	0.2631	0.2701	0.2079	0.2103	0.2114	0.1894	0.1975	0.1965	0.0332727	0.0305455	0.0331818	0.0326364	0.0317273	0.0303636	0.0328182	0.0368182	0.0328182	0.042	0.0446364	0.0504545	0.0368182	0.0335455	0.034	0.0256364	0.0233636	0.0204545	0.0193636	0.0203636	0.0162727	0.0764545	0.0495454	0.0392727	0.0283636
61.0996	0.0265455	0.0257273	0.0269091	0.2541	0.2665	0.2695	0.2	0.202	0.2052	0.1744	0.1816	0.1806	0.2034	0.2092	0.2096	0.2583	0.2652	0.2701	0.2087	0.2103	0.2112	0.1897	0.1981	0.1971	0.0331818	0.0303636	0.0328182	0.0325455	0.0314545	0.0300909	0.0323636	0.0365455	0.0325455	0.0421818	0.0445455	0.0508182	0.0363636	0.0335455	0.0336364	0.0254545	0.023	0.0202727	0.0192727	0.0201818	0.0159091	0.0787273	0.0500909	0.039	0.028
61.2799	0.0257273	0.0246364	0.0261818	0.2554	0.2678	0.271	0.2007	0.203	0.2046	0.1751	0.182	0.1817	0.2043	0.2096	0.2102	0.2593	0.2649	0.272	0.2091	0.2118	0.2129	0.1896	0.1971	0.1987	0.0328182	0.0299091	0.0323636	0.0322727	0.0311818	0.0297273	0.0320909	0.0358182	0.032	0.042	0.0447273	0.0510909	0.0358182	0.033	0.0330909	0.025	0.0227273	0.0194545	0.0184545	0.0192727	0.0151818	0.0809091	0.0503636	0.0386364	0.0272727
61.4601	0.0264545	0.0255455	0.0269091	0.2554	0.2693	0.2717	0.2007	0.2039	0.206	0.1754	0.1821	0.182	0.2044	0.2094	0.2107	0.2596	0.2643	0.2714	0.2088	0.2124	0.2125	0.1896	0.1981	0.1973	0.0330909	0.0304545	0.0325455	0.0327273	0.0311818	0.0299091	0.0323636	0.0367273	0.0322727	0.0425455	0.0449091	0.0516364	0.0361818	0.0333636	0.0330909	0.0254545	0.023	0.0198182	0.0190909	0.0199091	0.0157273	0.0833636	0.0513636	0.0390909	0.0280909
61.6403	0.0262727	0.0251818	0.0264545	0.2573	0.2687	0.2712	0.2006	0.203	0.2053	0.1745	0.1814	0.1802	0.203	0.2085	0.21	0.2602	0.265	0.2715	0.2101	0.2116	0.213	0.1917	0.1981	0.1982	0.0330909	0.0303636	0.0328182	0.0327273	0.0314545	0.0301818	0.0323636	0.0368182	0.0323636	0.0427273	0.0456364	0.0525455	0.0362727	0.0331818	0.0331818	0.0253636	0.0231818	0.0200909	0.019	0.0198182	0.0157273	0.0855454	0.0521818	0.0390909	0.0279091
61.8206	0.0258182	0.0248182	0.0257273	0.2581	0.2699	0.274	0.2012	0.2044	0.2075	0.1756	0.182	0.1827	0.2034	0.2096	0.21	0.2594	0.2646	0.2726	0.2099	0.2123	0.2121	0.1905	0.1989	0.1985	0.0331818	0.0300909	0.0325455	0.0328182	0.0312727	0.0296364	0.0323636	0.0366364	0.0317273	0.0432727	0.0456364	0.0529091	0.0358182	0.0330909	0.0329091	0.0256364	0.023	0.0196364	0.0183636	0.019	0.0150909	0.0883636	0.0526364	0.0389091	0.0274545
62.0008	0.0265455	0.0255455	0.027	0.2598	0.2717	0.2746	0.203	0.2047	0.2065	0.176	0.1828	0.1823	0.2045	0.2103	0.2104	0.2621	0.2671	0.2724	0.2109	0.2137	0.2137	0.1911	0.2001	0.1996	0.0340909	0.0308182	0.0331818	0.0333636	0.0317273	0.0300909	0.0324545	0.0373636	0.0325455	0.0436364	0.0462727	0.0544545	0.0363636	0.0336364	0.0338182	0.0263636	0.0238182	0.0201818	0.0193636	0.0201818	0.0160909	0.0911818	0.0540909	0.0400909	0.0284545
62.181	0.0269091	0.0255455	0.0269091	0.2596	0.2723	0.2739	0.2027	0.204	0.2064	0.1754	0.182	0.183	0.2046	0.2101	0.2108	0.2613	0.2655	0.2722	0.2108	0.2125	0.2133	0.1919	0.1995	0.1984	0.0340909	0.0311818	0.0333636	0.034	0.0320909	0.0303636	0.0329091	0.038	0.0326364	0.0442727	0.0470909	0.0551818	0.0363636	0.0336364	0.0337273	0.0266364	0.0241818	0.0204545	0.0197273	0.0200909	0.0161818	0.094	0.0553636	0.0403636	0.0286364
62.3612	0.0260909	0.0249091	0.0261818	0.2613	0.274	0.2768	0.2047	0.2068	0.2092	0.1765	0.184	0.1837	0.2058	0.2105	0.2119	0.2614	0.2671	0.2725	0.2109	0.2151	0.2147	0.1931	0.2011	0.2005	0.0345455	0.0308182	0.0330909	0.0342727	0.0316364	0.0298182	0.033	0.0377273	0.0322727	0.0443636	0.0475455	0.0557273	0.0364545	0.0335455	0.0332727	0.0266364	0.0240909	0.0199091	0.0190909	0.0194545	0.0155455	0.0969091	0.0560909	0.0400909	0.0280909
62.5415	0.0266364	0.0254545	0.027	0.2618	0.2739	0.2766	0.2042	0.2056	0.2088	0.1762	0.182	0.1831	0.2043	0.21	0.2097	0.2613	0.2664	0.2737	0.2112	0.2145	0.2144	0.192	0.2011	0.2009	0.0347273	0.0310909	0.0334545	0.0342727	0.032	0.0303636	0.033	0.038	0.0328182	0.0442727	0.0481818	0.0569091	0.0366364	0.0337273	0.0338182	0.0273636	0.0247273	0.0205455	0.0195455	0.0203636	0.0162727	0.100273	0.057	0.0407273	0.0285455
62.7217	0.0269091	0.0258182	0.027	0.2622	0.2757	0.2778	0.2037	0.2055	0.2093	0.176	0.1821	0.1816	0.2039	0.2094	0.2099	0.2606	0.2658	0.2724	0.2114	0.2147	0.2155	0.1929	0.2012	0.2006	0.0347273	0.0312727	0.034	0.0343636	0.0322727	0.0304545	0.033	0.0381818	0.0329091	0.0446364	0.0486364	0.0582727	0.0365455	0.0337273	0.0338182	0.027	0.025	0.0206364	0.0198182	0.0203636	0.0161818	0.103818	0.0586364	0.0410909	0.029
62.9019	0.0261818	0.0252727	0.0261818	0.2645	0.2763	0.2799	0.2047	0.2085	0.2107	0.1771	0.1843	0.185	0.2055	0.2111	0.2123	0.2615	0.2675	0.2747	0.2128	0.2156	0.2165	0.1947	0.2023	0.2019	0.0349091	0.0307273	0.0335455	0.0344545	0.032	0.0300909	0.033	0.0384545	0.0328182	0.045	0.0486364	0.0587273	0.0361818	0.0333636	0.0335455	0.0273636	0.0248182	0.0201818	0.0190909	0.0194545	0.0154545	0.106636	0.0591818	0.0406364	0.0284545
63.0822	0.0264545	0.0254545	0.0266364	0.2647	0.2768	0.2795	0.2043	0.2079	0.2097	0.1768	0.1828	0.1831	0.205	0.2092	0.2104	0.2613	0.2678	0.2734	0.212	0.2164	0.2161	0.1941	0.2022	0.202	0.0350909	0.031	0.0339091	0.0346364	0.032	0.0300909	0.0329091	0.0384545	0.0328182	0.0453636	0.0492727	0.0599091	0.0365455	0.0333636	0.0335455	0.0274545	0.0248182	0.0201818	0.0192727	0.0199091	0.0162727	0.109636	0.0596364	0.0411818	0.0288182
63.2624	0.0268182	0.0256364	0.0270909	0.2653	0.2791	0.2811	0.2055	0.2091	0.2118	0.1769	0.1841	0.1839	0.2063	0.2114	0.211	0.2637	0.2678	0.2746	0.2137	0.217	0.2178	0.1954	0.2027	0.2026	0.0351818	0.0313636	0.0339091	0.0350909	0.0326364	0.0304545	0.0330909	0.0388182	0.0329091	0.0459091	0.0500909	0.061	0.0363636	0.0337273	0.0340909	0.0277273	0.0253636	0.0203636	0.0198182	0.0200909	0.0161818	0.114	0.0615454	0.0418182	0.0288182
63.4426	0.026	0.025	0.0261818	0.2674	0.2811	0.2832	0.2067	0.2095	0.2129	0.1787	0.1852	0.1854	0.2067	0.2123	0.2127	0.2627	0.2697	0.2758	0.2144	0.2171	0.2176	0.1964	0.2042	0.2037	0.0354545	0.0309091	0.0337273	0.0350909	0.032	0.0299091	0.033	0.0387273	0.0326364	0.0462727	0.0502727	0.0617273	0.0362727	0.0332727	0.0333636	0.0277273	0.0254545	0.0199091	0.0192727	0.0194545	0.0153636	0.117364	0.0625455	0.0414545	0.0284545
63.6229	0.0260909	0.0250909	0.0264545	0.2679	0.2797	0.2836	0.2077	0.2104	0.2129	0.1776	0.1843	0.1841	0.2065	0.2122	0.2119	0.2641	0.2689	0.2751	0.2143	0.2177	0.2184	0.1964	0.2046	0.2037	0.0356364	0.0308182	0.0335455	0.035	0.0318182	0.0297273	0.0328182	0.0388182	0.0323636	0.0461818	0.0506364	0.0629091	0.0362727	0.0331818	0.033	0.0278182	0.0253636	0.0199091	0.0191818	0.0197273	0.0154545	0.120818	0.0633636	0.0418182	0.0288182
63.8031	0.0263636	0.0252727	0.0265455	0.2686	0.2819	0.2844	0.2075	0.209	0.212	0.1779	0.1843	0.184	0.2052	0.2106	0.212	0.2627	0.2689	0.2743	0.2157	0.2175	0.2185	0.1967	0.2047	0.2041	0.0361818	0.0312727	0.034	0.0351818	0.0323636	0.03	0.033	0.0390909	0.033	0.0462727	0.0515455	0.0639091	0.0363636	0.0333636	0.0335455	0.0281818	0.0259091	0.0200909	0.0194545	0.0198182	0.0159091	0.124818	0.0650909	0.0423636	0.0286364
63.9834	0.0261818	0.0250909	0.0263636	0.2695	0.2822	0.2859	0.2085	0.2096	0.2151	0.1783	0.1859	0.186	0.2062	0.2109	0.2125	0.2629	0.2687	0.2771	0.2153	0.2188	0.2185	0.197	0.2055	0.2045	0.0359091	0.0312727	0.0341818	0.0356364	0.0323636	0.0299091	0.0330909	0.0395455	0.0329091	0.0468182	0.052	0.0654546	0.0364545	0.0333636	0.0332727	0.0286364	0.026	0.0202727	0.0193636	0.0195455	0.0156364	0.128545	0.0667273	0.0424545	0.0288182
64.1636	0.0262727	0.025	0.0261818	0.2703	0.2844	0.2869	0.2098	0.2112	0.2139	0.1786	0.1853	0.186	0.2069	0.2121	0.2133	0.2652	0.2693	0.2769	0.2162	0.2195	0.2196	0.199	0.2069	0.2064	0.0362727	0.0315455	0.0346364	0.0356364	0.0328182	0.03	0.0329091	0.0398182	0.0328182	0.0470909	0.0528182	0.0669091	0.0363636	0.0334545	0.0332727	0.0286364	0.0263636	0.0200909	0.0193636	0.0196364	0.0155455	0.132455	0.0680909	0.0427273	0.0288182
64.3438	0.026	0.0248182	0.0259091	0.2726	0.2841	0.2875	0.2095	0.2116	0.2149	0.1789	0.1843	0.1847	0.2065	0.2118	0.2126	0.2662	0.2696	0.2764	0.2167	0.2196	0.2196	0.1994	0.206	0.2047	0.0364545	0.0311818	0.0341818	0.0361818	0.0323636	0.0296364	0.0332727	0.0398182	0.0326364	0.0474545	0.0534546	0.0676364	0.0366364	0.033	0.0330909	0.0289091	0.0266364	0.0198182	0.0191818	0.0194545	0.0152727	0.136273	0.0695454	0.043	0.0286364
64.524	0.0269091	0.0254545	0.0267273	0.2737	0.2864	0.29	0.2123	0.2135	0.218	0.18	0.1876	0.1885	0.2076	0.2141	0.2153	0.2653	0.2715	0.2792	0.2178	0.2214	0.2218	0.1992	0.2072	0.2075	0.0363636	0.0315455	0.035	0.036	0.0329091	0.0304545	0.033	0.0402727	0.0330909	0.0472727	0.0543636	0.0696364	0.0369091	0.0335455	0.0338182	0.0295455	0.0275455	0.0203636	0.0199091	0.0200909	0.016	0.142	0.0712727	0.0439091	0.0294545
64.7044	0.0262727	0.0249091	0.0262727	0.2733	0.2864	0.2902	0.2122	0.2125	0.2165	0.1783	0.1853	0.1849	0.2074	0.2125	0.2136	0.2646	0.2701	0.2783	0.2174	0.2208	0.2206	0.1991	0.2074	0.2072	0.0370909	0.0319091	0.0346364	0.0365455	0.0326364	0.0300909	0.033	0.0407273	0.0331818	0.048	0.0549091	0.0709091	0.0369091	0.0336364	0.0334545	0.0297273	0.0273636	0.0202727	0.0196364	0.0197273	0.0155455	0.146091	0.0733636	0.0438182	0.0291818
64.8846	0.026	0.0249091	0.0258182	0.2731	0.2867	0.2899	0.2115	0.2141	0.2163	0.1784	0.1855	0.1863	0.2063	0.212	0.2122	0.2654	0.2699	0.2779	0.217	0.2211	0.2206	0.1991	0.207	0.2067	0.0372727	0.0319091	0.0346364	0.0369091	0.0328182	0.0299091	0.0332727	0.0409091	0.0329091	0.0487273	0.0555455	0.0725455	0.0367273	0.0333636	0.0333636	0.0299091	0.0275455	0.02	0.0192727	0.0190909	0.0152727	0.151364	0.0749091	0.0438182	0.029
65.0649	0.0266364	0.0254545	0.0268182	0.2766	0.2892	0.2934	0.2129	0.2169	0.2181	0.1812	0.1868	0.1868	0.208	0.214	0.2149	0.267	0.2725	0.279	0.2195	0.2228	0.2243	0.2021	0.2083	0.2085	0.0377273	0.0320909	0.0354545	0.0371818	0.0330909	0.0303636	0.0334545	0.0412727	0.0336364	0.0489091	0.0565455	0.0748182	0.0369091	0.0336364	0.0338182	0.0302727	0.0281818	0.0207273	0.0200909	0.0200909	0.0161818	0.157	0.077	0.045	0.0298182
65.2451	0.0264545	0.0250909	0.0264545	0.2775	0.2896	0.293	0.2128	0.2151	0.2185	0.1801	0.187	0.1879	0.2076	0.2132	0.2133	0.2659	0.2719	0.2776	0.2191	0.2226	0.2235	0.2023	0.21	0.2087	0.038	0.0322727	0.0351818	0.0377273	0.0333636	0.0302727	0.0334545	0.0418182	0.0336364	0.0495454	0.0574546	0.0768182	0.0371818	0.034	0.0336364	0.0307273	0.0287273	0.0206364	0.0200909	0.02	0.0157273	0.161273	0.079	0.0452727	0.0296364
65.4254	0.0259091	0.0246364	0.0256364	0.2784	0.2913	0.2945	0.2143	0.2155	0.2191	0.1816	0.1866	0.1879	0.208	0.2139	0.2154	0.2659	0.2719	0.2785	0.2209	0.2236	0.224	0.201	0.21	0.2091	0.0382727	0.0318182	0.0349091	0.0379091	0.0329091	0.0299091	0.0333636	0.0416364	0.0330909	0.0496364	0.0578182	0.0779091	0.0374545	0.0335455	0.0332727	0.0311818	0.0283636	0.0201818	0.0195455	0.0192727	0.0150909	0.165818	0.081	0.0450909	0.0295455
65.6056	0.0268182	0.0254545	0.0270909	0.2798	0.293	0.2969	0.2148	0.2153	0.2208	0.1812	0.1872	0.1872	0.2089	0.2149	0.215	0.2679	0.2725	0.28	0.2212	0.2249	0.225	0.2032	0.21	0.2094	0.0385455	0.0320909	0.0355455	0.0380909	0.0332727	0.0303636	0.0333636	0.0425455	0.0338182	0.05	0.0589091	0.0804545	0.0377273	0.0339091	0.0339091	0.0313636	0.0290909	0.0207273	0.0201818	0.0204545	0.0160909	0.170091	0.0828182	0.0462727	0.0297273
65.7858	0.0266364	0.0250909	0.0262727	0.2801	0.2926	0.2973	0.2153	0.2167	0.2196	0.1821	0.1874	0.1874	0.2094	0.2144	0.2145	0.2679	0.2726	0.2789	0.2211	0.2243	0.2253	0.2025	0.2118	0.2103	0.0389091	0.0323636	0.0359091	0.0388182	0.0336364	0.0300909	0.0335455	0.0428182	0.0338182	0.0504545	0.0599091	0.0817273	0.0377273	0.0338182	0.0336364	0.0314545	0.0294545	0.0206364	0.0200909	0.0194545	0.0154545	0.174909	0.0855454	0.0462727	0.0296364
65.966	0.0259091	0.0243636	0.0257273	0.2809	0.2936	0.2975	0.2151	0.216	0.2202	0.181	0.1883	0.1873	0.2082	0.2142	0.2143	0.2678	0.2733	0.2798	0.2229	0.2248	0.225	0.2041	0.2111	0.2108	0.0390909	0.0321818	0.0356364	0.0389091	0.0331818	0.0299091	0.0335455	0.0425455	0.0334545	0.051	0.0605455	0.0834545	0.0375455	0.0334545	0.0331818	0.0320909	0.0295455	0.0203636	0.0197273	0.0190909	0.0149091	0.178182	0.0870909	0.0461818	0.0293636
66.1463	0.0265455	0.0251818	0.0265455	0.2829	0.2955	0.2984	0.2168	0.2185	0.222	0.1832	0.19	0.1885	0.2096	0.2152	0.2156	0.2679	0.274	0.2807	0.2215	0.2251	0.2262	0.2046	0.2135	0.2111	0.0395455	0.0326364	0.0361818	0.0394545	0.0336364	0.0302727	0.0336364	0.0436364	0.0341818	0.0514545	0.0618182	0.0863636	0.0377273	0.0340909	0.034	0.0324545	0.0301818	0.0208182	0.0204545	0.0196364	0.0156364	0.181727	0.0897273	0.0470909	0.0300909
66.3265	0.0266364	0.0250909	0.0265455	0.2833	0.2966	0.3015	0.2179	0.2184	0.2222	0.1821	0.19	0.1893	0.2101	0.2154	0.2156	0.2691	0.2751	0.2817	0.2239	0.227	0.2269	0.2049	0.2158	0.2123	0.0401818	0.0328182	0.0362727	0.0396364	0.0338182	0.0305455	0.0337273	0.0438182	0.0343636	0.052	0.0628182	0.0883636	0.0378182	0.0341818	0.034	0.0329091	0.0307273	0.0209091	0.0204545	0.0195455	0.0154545	0.186182	0.0925455	0.0478182	0.03
66.5067	0.0263636	0.0246364	0.026	0.2834	0.2963	0.3003	0.2161	0.2189	0.2212	0.1814	0.1876	0.1883	0.2092	0.2137	0.2153	0.2694	0.2734	0.2811	0.2233	0.2264	0.2261	0.2056	0.2118	0.2115	0.04	0.0327273	0.0364545	0.0399091	0.0335455	0.0301818	0.0337273	0.0439091	0.034	0.0522727	0.0638182	0.0907273	0.0382727	0.0339091	0.0335455	0.0330909	0.0308182	0.0208182	0.0202727	0.0190909	0.0150909	0.189	0.0947273	0.0479091	0.0296364
66.687	0.0266364	0.0248182	0.0263636	0.2857	0.2996	0.3034	0.2183	0.2208	0.2235	0.1832	0.1899	0.19	0.21	0.2164	0.2174	0.2689	0.2746	0.2823	0.2244	0.2279	0.2286	0.2074	0.2147	0.2135	0.041	0.0328182	0.0366364	0.0401818	0.034	0.0303636	0.0335455	0.0445455	0.0343636	0.0530909	0.0649091	0.0933636	0.0386364	0.0341818	0.0339091	0.0333636	0.0316364	0.0208182	0.0205455	0.0195455	0.0155455	0.192818	0.0976364	0.0482727	0.0300909
66.8672	0.0267273	0.0251818	0.0268182	0.2863	0.2999	0.3043	0.2178	0.2201	0.2231	0.1829	0.1893	0.1891	0.2097	0.2151	0.2162	0.2708	0.2751	0.2821	0.2246	0.2268	0.2278	0.2074	0.2148	0.2142	0.0410909	0.0332727	0.0367273	0.0405455	0.0341818	0.0306364	0.0338182	0.0453636	0.0344545	0.0535454	0.0657273	0.0964545	0.0387273	0.0348182	0.034	0.034	0.0321818	0.021	0.021	0.0198182	0.0156364	0.196273	0.101182	0.0490909	0.0301818
67.0475	0.0267273	0.0249091	0.0262727	0.2863	0.2993	0.3049	0.2176	0.2211	0.2233	0.1831	0.1892	0.1901	0.2104	0.2157	0.2167	0.2709	0.2751	0.282	0.225	0.2287	0.227	0.2069	0.2136	0.214	0.0415455	0.0327273	0.0366364	0.0407273	0.034	0.0301818	0.0340909	0.0451818	0.0344545	0.0538182	0.0667273	0.0986364	0.039	0.0342727	0.0340909	0.0344545	0.0320909	0.0208182	0.0208182	0.0195455	0.0152727	0.199	0.103364	0.0494546	0.03
67.2277	0.0262727	0.0246364	0.026	0.2892	0.3016	0.3059	0.22	0.2216	0.2255	0.1845	0.1917	0.191	0.2114	0.2178	0.2167	0.2714	0.2766	0.2842	0.2259	0.2304	0.2307	0.2092	0.2167	0.2156	0.0419091	0.0330909	0.0370909	0.0413636	0.034	0.0302727	0.034	0.0453636	0.0346364	0.0543636	0.0679091	0.100455	0.0387273	0.0341818	0.0339091	0.0347273	0.0327273	0.0207273	0.0206364	0.0190909	0.0151818	0.202364	0.106364	0.0499091	0.0301818
67.4079	0.027	0.0250909	0.0263636	0.2892	0.3022	0.3068	0.2205	0.2225	0.2255	0.184	0.1919	0.1906	0.2101	0.217	0.2168	0.2705	0.2752	0.2828	0.2263	0.2299	0.23	0.2082	0.2173	0.2159	0.0422727	0.0333636	0.0376364	0.0417273	0.0346364	0.0305455	0.0338182	0.0461818	0.0350909	0.0549091	0.0692727	0.103818	0.0391818	0.0346364	0.0342727	0.0353636	0.0334545	0.0209091	0.0210909	0.0196364	0.0154545	0.205273	0.109818	0.0505455	0.0304545
67.5882	0.0265455	0.0249091	0.0262727	0.2907	0.3044	0.3072	0.2213	0.2234	0.2262	0.1845	0.1915	0.1914	0.2113	0.2173	0.2176	0.2698	0.2764	0.283	0.2269	0.2294	0.2307	0.2099	0.2171	0.2164	0.0424545	0.033	0.0373636	0.0416364	0.0339091	0.0301818	0.0336364	0.0462727	0.035	0.0553636	0.0701818	0.106545	0.0392727	0.0344545	0.0340909	0.0356364	0.0335455	0.0209091	0.0210909	0.0194545	0.0153636	0.207909	0.112636	0.0508182	0.0302727
67.7684	0.0262727	0.0243636	0.0256364	0.2919	0.3057	0.3086	0.2229	0.2221	0.2261	0.1861	0.1919	0.192	0.2125	0.218	0.2185	0.2712	0.2786	0.2849	0.2286	0.2315	0.2317	0.2104	0.2189	0.2181	0.0432727	0.0333636	0.0374545	0.0420909	0.0341818	0.0303636	0.0335455	0.0467273	0.0346364	0.0554545	0.0712727	0.108545	0.0392727	0.0345455	0.0338182	0.0362727	0.0344545	0.0207273	0.0209091	0.0188182	0.0147273	0.210545	0.115909	0.0509091	0.0298182
67.9486	0.0267273	0.0248182	0.0265455	0.2922	0.3058	0.3112	0.2225	0.2244	0.2263	0.1862	0.192	0.1919	0.2121	0.2174	0.2187	0.2706	0.2779	0.2852	0.228	0.2329	0.2329	0.2113	0.2184	0.2175	0.0436364	0.0338182	0.038	0.0425455	0.0343636	0.0303636	0.0337273	0.0472727	0.0353636	0.056	0.0729091	0.112091	0.0397273	0.0348182	0.0343636	0.0364545	0.0350909	0.0212727	0.0215455	0.0193636	0.0154545	0.213727	0.119182	0.0519091	0.0307273
68.1289	0.027	0.025	0.0264545	0.292	0.3066	0.3107	0.2226	0.225	0.2274	0.1855	0.1918	0.1924	0.2114	0.218	0.2183	0.2728	0.2784	0.2841	0.2282	0.2322	0.2328	0.2111	0.2202	0.2181	0.0440909	0.0337273	0.0383636	0.0432727	0.0348182	0.0307273	0.0338182	0.0479091	0.0353636	0.0567273	0.0739091	0.115818	0.0401818	0.035	0.0342727	0.037	0.0355455	0.0212727	0.0215455	0.0194545	0.0154545	0.216364	0.122818	0.0524545	0.0306364
68.3091	0.026	0.0240909	0.0255455	0.295	0.3097	0.3127	0.2239	0.2255	0.2292	0.1874	0.194	0.1931	0.2131	0.2188	0.2189	0.2718	0.2791	0.2864	0.2302	0.2337	0.2342	0.2124	0.2206	0.2185	0.0445455	0.0338182	0.0380909	0.0436364	0.0341818	0.0300909	0.0337273	0.048	0.035	0.057	0.0750909	0.118455	0.0403636	0.0346364	0.0338182	0.0373636	0.0356364	0.0208182	0.0211818	0.0183636	0.0142727	0.219091	0.126455	0.0528182	0.0301818
68.4893	0.0269091	0.0250909	0.0264545	0.296	0.3101	0.3144	0.2236	0.226	0.2297	0.1862	0.1941	0.1935	0.2132	0.2193	0.2201	0.2742	0.2806	0.2869	0.2305	0.2336	0.2339	0.2137	0.222	0.2207	0.0453636	0.0339091	0.0389091	0.0443636	0.0347273	0.0305455	0.0336364	0.0488182	0.0358182	0.0578182	0.0770909	0.122	0.0409091	0.035	0.0344545	0.0381818	0.0365455	0.0212727	0.0219091	0.0194545	0.0152727	0.221455	0.129818	0.0536364	0.0305455
68.6696	0.0272727	0.0251818	0.0269091	0.2958	0.3103	0.3138	0.2235	0.2259	0.2301	0.1853	0.1922	0.1935	0.2126	0.2182	0.2189	0.2724	0.2786	0.2854	0.2306	0.234	0.234	0.2133	0.222	0.2202	0.0463636	0.0343636	0.0396364	0.0451818	0.035	0.0309091	0.0340909	0.0493636	0.0361818	0.0587273	0.0787273	0.126273	0.0413636	0.0359091	0.0348182	0.0392727	0.0375455	0.022	0.0224545	0.0195455	0.0155455	0.225273	0.133818	0.0549091	0.0312727
68.8498	0.0266364	0.0248182	0.0255455	0.2986	0.3133	0.3166	0.2254	0.2286	0.2321	0.188	0.1946	0.1952	0.2144	0.2208	0.2219	0.2731	0.2807	0.2886	0.232	0.2358	0.2355	0.2142	0.2233	0.2224	0.0466364	0.0341818	0.0392727	0.0455454	0.0348182	0.0306364	0.034	0.0495454	0.036	0.059	0.0798182	0.129727	0.0415455	0.0353636	0.0348182	0.0395455	0.0379091	0.0214545	0.0220909	0.0188182	0.0146364	0.226091	0.137636	0.055	0.0308182
69.03	0.0272727	0.0250909	0.0266364	0.2989	0.3127	0.3174	0.2262	0.2284	0.2313	0.1874	0.1939	0.1937	0.2147	0.2195	0.2194	0.2736	0.2815	0.2883	0.2309	0.2364	0.2359	0.2157	0.2226	0.2207	0.0471818	0.0344545	0.0396364	0.0460909	0.0350909	0.0307273	0.034	0.0503636	0.0364545	0.0595455	0.081	0.133273	0.042	0.0359091	0.0350909	0.0400909	0.0386364	0.0219091	0.0228182	0.0197273	0.0153636	0.228818	0.141	0.0558182	0.0313636
69.2103	0.028	0.0258182	0.0272727	0.2991	0.312	0.3174	0.2252	0.2285	0.2313	0.1875	0.1944	0.1936	0.2131	0.2206	0.2209	0.2737	0.281	0.2868	0.2322	0.2361	0.2353	0.2146	0.2229	0.2215	0.0485455	0.0358182	0.0408182	0.0474545	0.0360909	0.0316364	0.0351818	0.0519091	0.0371818	0.0609091	0.0837273	0.138182	0.0428182	0.0366364	0.0357273	0.0413636	0.04	0.0228182	0.0234545	0.0201818	0.016	0.232273	0.147	0.0573636	0.0321818
69.3905	0.0273636	0.0249091	0.0263636	0.3005	0.3163	0.3204	0.2273	0.2292	0.2328	0.1891	0.1959	0.1968	0.2154	0.222	0.2232	0.2759	0.2819	0.2879	0.2335	0.2375	0.2379	0.2158	0.2243	0.2221	0.0486364	0.0351818	0.0405455	0.0473636	0.0356364	0.0310909	0.0342727	0.0524545	0.0370909	0.0610909	0.0858182	0.141364	0.0426364	0.0363636	0.0353636	0.0416364	0.0409091	0.0221818	0.0231818	0.0192727	0.0153636	0.234273	0.15	0.0573636	0.0315455
69.5707	0.0274545	0.0250909	0.0267273	0.3018	0.3155	0.3199	0.2283	0.2285	0.233	0.1883	0.1947	0.1956	0.2144	0.2213	0.2207	0.2745	0.2808	0.2889	0.2332	0.2379	0.2371	0.2158	0.2246	0.2228	0.0495454	0.0351818	0.0407273	0.0482727	0.0355455	0.0311818	0.0342727	0.0525455	0.0370909	0.0617273	0.0867273	0.145818	0.0430909	0.0367273	0.0355455	0.0422727	0.0415455	0.0224545	0.0235455	0.0196364	0.0153636	0.236091	0.154	0.0586364	0.0315455
69.7509	0.0279091	0.0254545	0.027	0.3023	0.3162	0.3224	0.2276	0.2294	0.2319	0.1888	0.1955	0.1947	0.2145	0.2206	0.2226	0.2756	0.2812	0.2883	0.2345	0.2389	0.2381	0.2173	0.225	0.2248	0.0499091	0.0356364	0.0413636	0.0486364	0.036	0.0311818	0.0342727	0.0537273	0.0371818	0.0623636	0.089	0.150091	0.0435455	0.0369091	0.036	0.0431818	0.0419091	0.0225455	0.024	0.0197273	0.0156364	0.239545	0.159273	0.059	0.0321818
69.9312	0.0273636	0.0253636	0.0264545	0.303	0.3174	0.3233	0.2302	0.2297	0.234	0.1892	0.1966	0.1966	0.2158	0.2219	0.2236	0.2749	0.2823	0.2903	0.235	0.2392	0.2388	0.2174	0.2264	0.2249	0.0506364	0.0355455	0.0412727	0.0490909	0.0360909	0.031	0.0344545	0.0534546	0.0372727	0.0624545	0.0907273	0.154273	0.0439091	0.0367273	0.0358182	0.0435455	0.0424545	0.0227273	0.0236364	0.0193636	0.015	0.239182	0.162818	0.0594545	0.0313636
70.1114	0.0279091	0.0253636	0.0269091	0.3038	0.3198	0.3237	0.2302	0.231	0.2354	0.1891	0.1965	0.1959	0.2159	0.2227	0.2227	0.2757	0.2818	0.2891	0.2351	0.2384	0.2391	0.2183	0.2261	0.2256	0.0518182	0.0357273	0.0417273	0.0502727	0.0361818	0.0310909	0.0342727	0.0548182	0.0378182	0.0632727	0.0924545	0.158818	0.0443636	0.0370909	0.0358182	0.0446364	0.0439091	0.0226364	0.0241818	0.0196364	0.0152727	0.242091	0.167182	0.0601818	0.032
70.2916	0.0281818	0.0257273	0.0273636	0.305	0.3184	0.3241	0.2299	0.2322	0.2348	0.1896	0.1966	0.196	0.2156	0.222	0.2229	0.2764	0.2838	0.2909	0.2359	0.2392	0.2397	0.2193	0.2259	0.2254	0.0525455	0.0365455	0.0426364	0.0511818	0.0367273	0.0312727	0.0345455	0.0558182	0.0384545	0.0645455	0.0949091	0.163273	0.0449091	0.0375455	0.0367273	0.0458182	0.0449091	0.0229091	0.0246364	0.0198182	0.0156364	0.244273	0.172727	0.0615454	0.0325455
70.4718	0.0279091	0.0250909	0.0266364	0.3068	0.3202	0.3255	0.2311	0.2337	0.2361	0.1902	0.1969	0.1976	0.2164	0.2228	0.2233	0.2753	0.2834	0.2895	0.2361	0.2407	0.2401	0.2192	0.2286	0.2261	0.0530909	0.0363636	0.0423636	0.0513636	0.0365455	0.0311818	0.034	0.0560909	0.0381818	0.0650909	0.0970909	0.167909	0.0450909	0.0374545	0.0366364	0.0466364	0.0459091	0.0229091	0.0244545	0.0193636	0.0150909	0.245455	0.176909	0.0623636	0.0319091
70.6521	0.0277273	0.0246364	0.0265455	0.3065	0.3218	0.3275	0.2312	0.2335	0.2365	0.1904	0.197	0.1967	0.2164	0.2233	0.2244	0.2772	0.2836	0.2905	0.2371	0.2415	0.2413	0.221	0.2284	0.2267	0.054	0.0361818	0.0425455	0.0524545	0.0366364	0.0309091	0.0337273	0.0563636	0.0376364	0.0653636	0.0988182	0.172727	0.0452727	0.0374545	0.0362727	0.0469091	0.0463636	0.0223636	0.0243636	0.0187273	0.0144545	0.248545	0.181727	0.0627273	0.0320909
70.8323	0.0279091	0.0248182	0.0266364	0.3072	0.3224	0.3262	0.2313	0.234	0.2355	0.1894	0.1966	0.1969	0.2153	0.2223	0.2225	0.2767	0.2842	0.2908	0.2379	0.2402	0.2399	0.22	0.2268	0.2262	0.0547273	0.0366364	0.0428182	0.0529091	0.0364545	0.0309091	0.034	0.0574546	0.0381818	0.0662727	0.100909	0.176818	0.046	0.038	0.0366364	0.0474545	0.047	0.0227273	0.025	0.0190909	0.0151818	0.25	0.187182	0.0632727	0.032
71.0125	0.0282727	0.0254545	0.0270909	0.3084	0.3238	0.3283	0.234	0.2356	0.2384	0.1908	0.1987	0.1987	0.2177	0.2241	0.2246	0.2775	0.2847	0.2928	0.2383	0.2425	0.2428	0.2211	0.2299	0.2289	0.0553636	0.0369091	0.0435455	0.0540909	0.0369091	0.0312727	0.0341818	0.0589091	0.0386364	0.0670909	0.103091	0.181	0.0461818	0.0384545	0.0371818	0.049	0.0482727	0.0232727	0.0253636	0.0192727	0.015	0.251636	0.192	0.0648182	0.0324545
71.1928	0.028	0.0249091	0.0266364	0.3092	0.3229	0.3297	0.2331	0.2344	0.2362	0.1904	0.1982	0.1972	0.2175	0.2231	0.2239	0.2765	0.2855	0.2914	0.2391	0.2419	0.2418	0.2204	0.2295	0.2286	0.0567273	0.0371818	0.0441818	0.0547273	0.0373636	0.031	0.0341818	0.0597273	0.0386364	0.0679091	0.105545	0.187182	0.0468182	0.0385455	0.0371818	0.05	0.0496364	0.0230909	0.0253636	0.0188182	0.0144545	0.253727	0.197818	0.0653636	0.0326364
71.373	0.0289091	0.0253636	0.0275455	0.3096	0.3234	0.3284	0.2338	0.2361	0.238	0.1914	0.1982	0.1978	0.2173	0.2238	0.224	0.278	0.2847	0.2926	0.2401	0.2418	0.2415	0.2215	0.2282	0.2271	0.0578182	0.0379091	0.0443636	0.0560909	0.0377273	0.0314545	0.0346364	0.0607273	0.0391818	0.0689091	0.108545	0.191545	0.0473636	0.0388182	0.038	0.051	0.051	0.0237273	0.026	0.0195455	0.0150909	0.254909	0.202364	0.067	0.0330909
71.5533	0.0295455	0.026	0.0280909	0.3119	0.3266	0.3329	0.2355	0.2378	0.2406	0.1921	0.199	0.1996	0.2192	0.2257	0.2275	0.2773	0.2868	0.2953	0.2399	0.2447	0.2452	0.2239	0.2331	0.2299	0.0593636	0.0381818	0.0459091	0.0576364	0.0383636	0.032	0.0347273	0.0624545	0.0399091	0.0699091	0.110909	0.198727	0.0483636	0.0397273	0.0386364	0.0521818	0.0525455	0.0244545	0.0270909	0.0203636	0.016	0.256818	0.209091	0.0680909	0.0340909
71.7335	0.0289091	0.0255455	0.0271818	0.3118	0.3277	0.3328	0.2353	0.2368	0.2399	0.1919	0.1996	0.1982	0.2189	0.2254	0.2263	0.2781	0.2863	0.2951	0.2398	0.2446	0.2441	0.2243	0.2314	0.2309	0.0602727	0.0383636	0.0458182	0.0580909	0.0384545	0.0318182	0.0345455	0.0630909	0.0398182	0.071	0.113545	0.202182	0.0482727	0.0398182	0.0383636	0.0533636	0.0536364	0.0240909	0.0265455	0.0193636	0.015	0.258909	0.213	0.0684545	0.0335455
71.9137	0.0295455	0.026	0.0277273	0.3131	0.3278	0.3336	0.2348	0.2365	0.2403	0.1923	0.1999	0.2003	0.2192	0.2257	0.2257	0.2797	0.287	0.294	0.2406	0.245	0.2448	0.2248	0.2309	0.2307	0.0614546	0.0384545	0.046	0.0591818	0.0384545	0.0316364	0.0346364	0.0640909	0.04	0.0716364	0.116	0.208	0.0484545	0.04	0.0389091	0.0541818	0.0542727	0.0245455	0.027	0.0199091	0.0153636	0.260364	0.217364	0.0694546	0.0338182
72.094	0.0301818	0.0266364	0.0282727	0.3125	0.3287	0.3344	0.2352	0.2375	0.2397	0.1924	0.1992	0.2	0.2195	0.2258	0.2266	0.2787	0.2872	0.2939	0.2402	0.2448	0.245	0.224	0.2335	0.2305	0.0629091	0.0394545	0.0473636	0.0601818	0.0392727	0.0321818	0.035	0.0656364	0.0408182	0.0727273	0.119636	0.215	0.049	0.0405455	0.0394545	0.0558182	0.0561818	0.0252727	0.028	0.0201818	0.0159091	0.262818	0.224364	0.0706364	0.0344545
72.2742	0.0294545	0.0257273	0.0273636	0.3134	0.328	0.3346	0.2366	0.2385	0.2414	0.1927	0.2001	0.2002	0.2185	0.2265	0.2279	0.2788	0.2877	0.2956	0.2424	0.2463	0.2458	0.2251	0.2337	0.2329	0.064	0.0388182	0.047	0.0613636	0.0389091	0.0315455	0.0346364	0.0666364	0.0406364	0.0730909	0.121	0.219091	0.0493636	0.0404545	0.0392727	0.0563636	0.0570909	0.0246364	0.0276364	0.0194545	0.0149091	0.263727	0.228909	0.0713636	0.0340909
72.4544	0.0297273	0.0259091	0.0278182	0.315	0.3298	0.3355	0.237	0.2387	0.2418	0.1928	0.2005	0.201	0.219	0.2259	0.2279	0.2798	0.287	0.2946	0.2415	0.2453	0.2451	0.2269	0.2342	0.2333	0.065	0.0391818	0.0477273	0.0620909	0.0389091	0.0318182	0.0343636	0.0674545	0.0402727	0.0737273	0.123727	0.224	0.0498182	0.0403636	0.0397273	0.0576364	0.0585455	0.0249091	0.0280909	0.0196364	0.0151818	0.265	0.232909	0.0729091	0.0344545
72.6347	0.0304545	0.0265455	0.0285455	0.3153	0.3302	0.337	0.2387	0.2406	0.2445	0.1942	0.2013	0.2011	0.2202	0.2266	0.2286	0.2805	0.2893	0.2963	0.2432	0.2472	0.2472	0.2273	0.2346	0.234	0.0662727	0.0399091	0.0484545	0.0636364	0.0399091	0.032	0.0346364	0.0690909	0.0412727	0.0748182	0.127909	0.231182	0.0503636	0.0410909	0.0402727	0.0588182	0.06	0.0254545	0.0288182	0.02	0.0154545	0.266818	0.239636	0.0740909	0.0348182
72.8149	0.0299091	0.0258182	0.0278182	0.3166	0.3308	0.3387	0.238	0.2408	0.2426	0.1947	0.2016	0.2014	0.2204	0.2271	0.2281	0.2803	0.2895	0.2966	0.2438	0.2482	0.2468	0.2277	0.2372	0.2334	0.0675455	0.0398182	0.0487273	0.0649091	0.0396364	0.0313636	0.0343636	0.0705455	0.0408182	0.0753636	0.130273	0.236273	0.0505455	0.0407273	0.0400909	0.06	0.0613636	0.0251818	0.0286364	0.0193636	0.0146364	0.267818	0.243909	0.0750909	0.0346364
72.9952	0.0301818	0.0259091	0.0280909	0.3164	0.3317	0.3385	0.2379	0.2392	0.2414	0.1933	0.2002	0.2	0.2199	0.2265	0.2274	0.2808	0.2887	0.2948	0.244	0.2474	0.2466	0.2282	0.2357	0.2339	0.0691818	0.0403636	0.0491818	0.0661818	0.0396364	0.0316364	0.0343636	0.0712727	0.0411818	0.0762727	0.132909	0.240455	0.0511818	0.0411818	0.0402727	0.0616364	0.0623636	0.0250909	0.0289091	0.0191818	0.0147273	0.268455	0.246818	0.0757273	0.0346364
73.1754	0.0306364	0.0261818	0.0286364	0.3177	0.3326	0.3401	0.2396	0.2425	0.2454	0.1954	0.2032	0.2035	0.2213	0.2284	0.2299	0.2812	0.2899	0.2967	0.2444	0.2485	0.2486	0.2275	0.2362	0.2342	0.0700909	0.0408182	0.0503636	0.0674545	0.0402727	0.0320909	0.0346364	0.0726364	0.0416364	0.0777273	0.137091	0.247182	0.0518182	0.0415455	0.0408182	0.0628182	0.0645455	0.0257273	0.0296364	0.0197273	0.0151818	0.271091	0.253	0.0771818	0.0351818
73.3556	0.0310909	0.0263636	0.0283636	0.3184	0.3337	0.3403	0.2404	0.24	0.2441	0.1948	0.2009	0.2015	0.2214	0.2286	0.229	0.2821	0.2899	0.2982	0.2454	0.2491	0.2479	0.2291	0.2374	0.2357	0.072	0.0412727	0.0510909	0.0686364	0.0409091	0.0321818	0.0346364	0.0744545	0.0422727	0.0789091	0.139091	0.252	0.0523636	0.0418182	0.0411818	0.0648182	0.0659091	0.0261818	0.0302727	0.0197273	0.015	0.272727	0.257	0.0784545	0.0352727
73.5359	0.0310909	0.0263636	0.0285455	0.3185	0.3346	0.3388	0.239	0.2411	0.2451	0.1948	0.2018	0.2031	0.2208	0.2271	0.2284	0.2814	0.2899	0.2957	0.2458	0.2479	0.2483	0.2293	0.237	0.2347	0.0739091	0.0416364	0.052	0.0702727	0.0412727	0.0317273	0.0348182	0.0759091	0.0426364	0.0796364	0.142455	0.258545	0.053	0.0419091	0.0413636	0.0655454	0.0678182	0.0267273	0.0302727	0.0194545	0.0148182	0.273273	0.261	0.0794545	0.0356364
73.7161	0.0312727	0.0261818	0.0289091	0.3203	0.3364	0.3432	0.2415	0.2443	0.2481	0.1969	0.2048	0.2029	0.2225	0.2303	0.2307	0.2825	0.2918	0.2982	0.2473	0.251	0.2508	0.2312	0.2381	0.2365	0.0752727	0.0420909	0.0522727	0.072	0.0413636	0.0320909	0.0348182	0.0770909	0.0428182	0.0807273	0.146545	0.264455	0.0536364	0.0421818	0.0417273	0.0671818	0.0691818	0.0264545	0.0310909	0.0195455	0.0149091	0.275182	0.265727	0.0810909	0.0358182
73.8963	0.032	0.0268182	0.0296364	0.3208	0.3362	0.3426	0.2413	0.2444	0.2476	0.1969	0.2044	0.2035	0.2232	0.2286	0.229	0.2826	0.2913	0.2985	0.2462	0.2515	0.2503	0.2304	0.2396	0.2363	0.0773636	0.0426364	0.0534546	0.0737273	0.0420909	0.0324545	0.0349091	0.0790909	0.0437273	0.0817273	0.15	0.269818	0.0545455	0.0426364	0.0425455	0.0689091	0.0713636	0.0271818	0.032	0.0200909	0.0153636	0.275818	0.269727	0.0828182	0.0364545
74.0766	0.0322727	0.0267273	0.0297273	0.3217	0.3367	0.3439	0.2419	0.2442	0.2478	0.197	0.2043	0.2048	0.2233	0.2303	0.2302	0.2847	0.2917	0.2986	0.2484	0.2511	0.2502	0.2322	0.2394	0.2376	0.0786364	0.0434545	0.0546364	0.0752727	0.0426364	0.0322727	0.035	0.0810909	0.0435455	0.0830909	0.153455	0.276273	0.0553636	0.0429091	0.0424545	0.0704545	0.0724545	0.0272727	0.0321818	0.02	0.0150909	0.277	0.274455	0.0842727	0.0364545
74.2568	0.0323636	0.0264545	0.0294545	0.3226	0.3387	0.3445	0.2427	0.2454	0.2481	0.1981	0.205	0.2051	0.2231	0.2306	0.2314	0.2835	0.2939	0.2997	0.2484	0.2507	0.2507	0.2318	0.2407	0.2376	0.0804545	0.0436364	0.0549091	0.0769091	0.0423636	0.0320909	0.0345455	0.0831818	0.044	0.0837273	0.156273	0.281273	0.0557273	0.043	0.0425455	0.0721818	0.0745455	0.0274545	0.0324545	0.0195455	0.0148182	0.277818	0.277545	0.0851818	0.0365455
74.437	0.0335455	0.0274545	0.0306364	0.3227	0.3384	0.345	0.2439	0.2446	0.249	0.198	0.2056	0.2057	0.2245	0.2303	0.2315	0.2838	0.292	0.3005	0.2478	0.2515	0.2526	0.2326	0.241	0.2381	0.0826364	0.0449091	0.0561818	0.0782727	0.0435455	0.0328182	0.0350909	0.0849091	0.0449091	0.0852727	0.159909	0.287727	0.0566364	0.0434545	0.0433636	0.0740909	0.0767273	0.0284545	0.034	0.0206364	0.0156364	0.279636	0.280364	0.0869091	0.0377273
74.6173	0.0333636	0.0270909	0.0301818	0.324	0.3388	0.346	0.242	0.2453	0.2484	0.1981	0.2042	0.2045	0.2231	0.2306	0.2297	0.2837	0.2924	0.2996	0.2495	0.2524	0.2516	0.2329	0.2403	0.2377	0.0847273	0.0447273	0.057	0.0804545	0.0440909	0.0322727	0.0346364	0.0871818	0.0448182	0.086	0.164182	0.292818	0.0576364	0.0436364	0.0435455	0.0754545	0.0784545	0.0280909	0.0338182	0.02	0.0150909	0.280727	0.284545	0.0885455	0.0376364
74.7975	0.033	0.0266364	0.0297273	0.3229	0.3409	0.3473	0.2443	0.2475	0.2515	0.1981	0.206	0.2067	0.2245	0.2304	0.2322	0.2837	0.2923	0.3002	0.2489	0.2532	0.2525	0.2324	0.2413	0.2389	0.0870909	0.045	0.0575454	0.0816364	0.0435455	0.0318182	0.0350909	0.0877273	0.0450909	0.0875455	0.167545	0.297091	0.0579091	0.0437273	0.0433636	0.0773636	0.08	0.0279091	0.034	0.0195455	0.0142727	0.280818	0.286364	0.089	0.0374545
74.9777	0.0343636	0.0275455	0.0313636	0.325	0.341	0.3483	0.2453	0.2488	0.2506	0.1986	0.2056	0.2066	0.2257	0.2324	0.233	0.2856	0.2937	0.3011	0.2503	0.2542	0.2541	0.2349	0.2425	0.2407	0.0889091	0.046	0.0586364	0.0835455	0.0449091	0.0328182	0.0346364	0.0903636	0.0458182	0.0880909	0.170182	0.302545	0.0584545	0.0441818	0.0442727	0.0787273	0.0819091	0.0289091	0.0350909	0.0204545	0.0152727	0.282182	0.289182	0.0915455	0.0383636
75.1579	0.0342727	0.0270909	0.0308182	0.3243	0.3399	0.3479	0.2446	0.2469	0.2505	0.1983	0.2053	0.2046	0.2233	0.2309	0.2318	0.284	0.2936	0.3014	0.2501	0.2542	0.2535	0.2332	0.2436	0.2399	0.0915455	0.0464545	0.0597273	0.0862727	0.0450909	0.0325455	0.0349091	0.0926364	0.0461818	0.0894546	0.175182	0.308	0.06	0.045	0.0442727	0.081	0.0840909	0.0290909	0.0357273	0.02	0.0149091	0.283545	0.292364	0.0924545	0.0387273
75.3382	0.0341818	0.0269091	0.0306364	0.3253	0.343	0.3494	0.2475	0.2481	0.2526	0.199	0.2068	0.2069	0.2263	0.2334	0.2335	0.2849	0.2944	0.3028	0.2513	0.2546	0.2544	0.2345	0.2434	0.2406	0.0933636	0.0468182	0.0602727	0.0881818	0.0450909	0.0322727	0.0349091	0.0943636	0.0460909	0.0904545	0.178545	0.310818	0.0601818	0.0448182	0.0441818	0.0819091	0.0858182	0.0290909	0.0357273	0.0198182	0.0143636	0.284545	0.294455	0.094	0.0386364
75.5185	0.0353636	0.0280909	0.0321818	0.327	0.3429	0.3508	0.2471	0.2481	0.2517	0.1995	0.2066	0.2081	0.2263	0.2324	0.2337	0.2863	0.2941	0.3026	0.2513	0.2543	0.2554	0.235	0.2439	0.2414	0.096	0.0478182	0.062	0.0900909	0.0462727	0.0327273	0.035	0.097	0.0475455	0.0922727	0.183818	0.315091	0.0615454	0.0454546	0.0450909	0.0843636	0.0880909	0.03	0.0371818	0.0208182	0.0155455	0.285364	0.296727	0.096	0.0397273
75.6988	0.0356364	0.0279091	0.0318182	0.3269	0.3439	0.3501	0.2465	0.2471	0.2522	0.1988	0.2056	0.2075	0.2257	0.2321	0.2334	0.2847	0.2939	0.3013	0.2509	0.2548	0.2538	0.2352	0.242	0.2402	0.0979091	0.0483636	0.0628182	0.0927273	0.0466364	0.0328182	0.0352727	0.0998182	0.0474545	0.0939091	0.186091	0.319636	0.0618182	0.0460909	0.0455454	0.0868182	0.0910909	0.0302727	0.0379091	0.0203636	0.0150909	0.287545	0.298909	0.0972727	0.0400909
75.879	0.0354545	0.0275455	0.0318182	0.3274	0.3436	0.3516	0.2471	0.2499	0.2529	0.2003	0.2078	0.208	0.2257	0.2338	0.2344	0.2861	0.2955	0.3026	0.2522	0.2565	0.2565	0.2365	0.2447	0.2421	0.100636	0.0486364	0.0637273	0.0954545	0.0469091	0.0327273	0.035	0.101455	0.0477273	0.0945455	0.190636	0.321545	0.0628182	0.0461818	0.0454546	0.0888182	0.0922727	0.0303636	0.038	0.0198182	0.0144545	0.287455	0.300273	0.0984545	0.0400909
76.0592	0.0360909	0.0282727	0.0330909	0.328	0.3452	0.3517	0.2487	0.249	0.2546	0.2006	0.208	0.2088	0.2279	0.234	0.2341	0.286	0.2958	0.3036	0.2522	0.2562	0.2566	0.2368	0.2447	0.2432	0.102818	0.0497273	0.0650909	0.0966364	0.0476364	0.0327273	0.0350909	0.104455	0.0486364	0.0951818	0.195364	0.324273	0.0637273	0.0468182	0.0459091	0.0903636	0.0947273	0.031	0.0388182	0.0206364	0.0151818	0.288	0.302545	0.101091	0.0407273
76.2395	0.0363636	0.0281818	0.0328182	0.3289	0.3471	0.3532	0.2493	0.2527	0.2533	0.2009	0.2092	0.2094	0.2276	0.2359	0.236	0.2868	0.2963	0.304	0.2538	0.2579	0.257	0.2362	0.2456	0.2436	0.105273	0.0503636	0.0662727	0.0989091	0.0483636	0.033	0.0351818	0.106455	0.0489091	0.0974546	0.199545	0.326091	0.0643636	0.047	0.0464545	0.0924545	0.0969091	0.0311818	0.0394545	0.0205455	0.0149091	0.289727	0.305091	0.102364	0.0411818
76.4197	0.0363636	0.0278182	0.0324545	0.3293	0.347	0.3528	0.2503	0.2518	0.2537	0.2011	0.2087	0.2088	0.2271	0.2348	0.2349	0.2866	0.295	0.3032	0.2543	0.2573	0.2566	0.237	0.2456	0.2431	0.107091	0.0504545	0.0666364	0.101273	0.0484545	0.0324545	0.035	0.108545	0.0490909	0.0979091	0.201364	0.328	0.0650909	0.0469091	0.0464545	0.0943636	0.0985455	0.0313636	0.0399091	0.0201818	0.0140909	0.289455	0.305545	0.104	0.0409091
76.5999	0.0368182	0.0282727	0.0341818	0.3306	0.3464	0.3554	0.251	0.2532	0.2563	0.2017	0.2104	0.2117	0.2284	0.2354	0.2369	0.2872	0.2977	0.3051	0.2534	0.2585	0.2578	0.2381	0.2472	0.2439	0.110636	0.0516364	0.0684545	0.104727	0.0496364	0.033	0.0350909	0.111909	0.0499091	0.0996364	0.205818	0.331818	0.0661818	0.0477273	0.0470909	0.0965455	0.101455	0.032	0.0410909	0.0207273	0.0149091	0.291091	0.307818	0.106091	0.0420909
76.7802	0.0374545	0.0286364	0.034	0.3323	0.3477	0.3562	0.2507	0.2519	0.2572	0.2024	0.2089	0.2086	0.2282	0.2349	0.2368	0.2873	0.2974	0.3051	0.2536	0.2595	0.2588	0.2392	0.2478	0.2452	0.113	0.0526364	0.07	0.106818	0.0506364	0.033	0.0349091	0.114818	0.0508182	0.100909	0.210364	0.333182	0.0674545	0.0481818	0.0478182	0.0987273	0.102818	0.0324545	0.0416364	0.0207273	0.0148182	0.291364	0.308	0.108273	0.0427273
76.9604	0.0377273	0.0286364	0.0338182	0.3302	0.3471	0.3558	0.2519	0.2533	0.256	0.2024	0.2102	0.21	0.228	0.2352	0.2368	0.2877	0.2965	0.3051	0.2536	0.2581	0.2582	0.2384	0.2469	0.2451	0.115182	0.0531818	0.0706364	0.109091	0.0504545	0.033	0.0349091	0.116091	0.0505455	0.102091	0.213455	0.335	0.068	0.0482727	0.0480909	0.101	0.105091	0.0327273	0.0422727	0.0205455	0.0147273	0.291545	0.309545	0.109727	0.0427273
77.1406	0.0379091	0.0287273	0.0346364	0.3326	0.3504	0.3577	0.2527	0.2544	0.2582	0.2038	0.2111	0.2115	0.2291	0.2374	0.2386	0.2887	0.2993	0.3062	0.2557	0.2614	0.2596	0.2397	0.2481	0.2466	0.118455	0.0537273	0.0724545	0.111909	0.0513636	0.0330909	0.0347273	0.119818	0.0513636	0.104182	0.218455	0.337273	0.0691818	0.0489091	0.0482727	0.103545	0.107545	0.0333636	0.0429091	0.0206364	0.0144545	0.293182	0.311909	0.111545	0.0432727
77.3209	0.0389091	0.0294545	0.0351818	0.3337	0.3512	0.3571	0.2527	0.2556	0.2589	0.2026	0.2099	0.2104	0.2292	0.2357	0.2368	0.2876	0.2983	0.3063	0.2557	0.2596	0.2588	0.241	0.2487	0.2468	0.120636	0.0548182	0.0742727	0.114727	0.0523636	0.0336364	0.035	0.123455	0.0521818	0.104909	0.222091	0.338091	0.0705455	0.0494546	0.0490909	0.106091	0.11	0.034	0.0442727	0.0211818	0.0148182	0.293091	0.312727	0.113636	0.0445455
77.5011	0.0391818	0.0296364	0.0359091	0.3328	0.3508	0.3586	0.2547	0.2561	0.258	0.2027	0.2103	0.2117	0.2286	0.2367	0.238	0.2887	0.2987	0.3069	0.2559	0.2606	0.2597	0.2393	0.2487	0.246	0.124545	0.0552727	0.0751818	0.117455	0.0531818	0.0333636	0.035	0.125364	0.0529091	0.105909	0.225455	0.339091	0.0714545	0.0497273	0.0496364	0.108273	0.112182	0.0345455	0.045	0.0210909	0.0148182	0.293909	0.314727	0.115545	0.0448182
77.6813	0.0390909	0.0294545	0.0359091	0.3341	0.3518	0.3606	0.2558	0.2569	0.2593	0.2045	0.2121	0.2126	0.2296	0.2376	0.2387	0.2883	0.2985	0.3064	0.2565	0.2623	0.2601	0.2406	0.2497	0.2479	0.126182	0.0562727	0.0769091	0.121091	0.0537273	0.0331818	0.0351818	0.128909	0.0536364	0.107818	0.229364	0.341091	0.0723636	0.0502727	0.0496364	0.110273	0.114364	0.0346364	0.0456364	0.0210909	0.0144545	0.294545	0.315545	0.117	0.0451818
77.8616	0.0400909	0.0298182	0.0373636	0.3336	0.3518	0.3599	0.2538	0.2549	0.2588	0.2034	0.2112	0.2118	0.2285	0.2359	0.237	0.2894	0.2983	0.3064	0.2567	0.2596	0.2597	0.2409	0.2496	0.2471	0.130273	0.0573636	0.0783636	0.123727	0.0546364	0.0339091	0.0353636	0.131364	0.0543636	0.109455	0.232636	0.342273	0.0737273	0.0512727	0.0505455	0.113	0.117182	0.0358182	0.0468182	0.0217273	0.0151818	0.294909	0.316455	0.120182	0.0457273
78.0418	0.0410909	0.0303636	0.0377273	0.3341	0.3532	0.3595	0.2544	0.2577	0.2608	0.2036	0.2122	0.211	0.2297	0.2381	0.2394	0.2892	0.2996	0.3066	0.2567	0.2611	0.261	0.2415	0.2489	0.2472	0.133818	0.0588182	0.0806364	0.127091	0.0557273	0.0340909	0.0354545	0.135455	0.0551818	0.111	0.238273	0.343364	0.0754545	0.0521818	0.0512727	0.116182	0.120182	0.0365455	0.0480909	0.022	0.0151818	0.295727	0.318091	0.121727	0.0467273
78.2221	0.0406364	0.0299091	0.0375455	0.3345	0.3531	0.3611	0.2565	0.2586	0.2613	0.2049	0.2125	0.2129	0.2314	0.2381	0.2387	0.2899	0.3007	0.3086	0.2569	0.2634	0.2607	0.2417	0.2511	0.248	0.136818	0.0592727	0.0823636	0.130818	0.0563636	0.0339091	0.0354545	0.140273	0.0556364	0.112818	0.241818	0.345273	0.0763636	0.0522727	0.0514545	0.118818	0.122636	0.0365455	0.0488182	0.0214545	0.0144545	0.296818	0.319909	0.123455	0.0469091
78.4023	0.0415455	0.0305455	0.0391818	0.3371	0.3545	0.3626	0.2575	0.2586	0.2621	0.2052	0.2136	0.2139	0.2312	0.2392	0.2402	0.2897	0.3009	0.3078	0.2593	0.2626	0.263	0.2425	0.251	0.2497	0.140273	0.0602727	0.084	0.133727	0.0574546	0.0341818	0.0355455	0.143091	0.0570909	0.114091	0.245909	0.346545	0.0777273	0.0530909	0.0526364	0.121273	0.125455	0.0380909	0.0498182	0.0225455	0.0152727	0.297	0.320091	0.126909	0.0481818
78.5825	0.0418182	0.0307273	0.0393636	0.3356	0.3542	0.3622	0.2575	0.257	0.2627	0.2048	0.2128	0.2133	0.2304	0.2377	0.239	0.2911	0.3004	0.3079	0.2583	0.261	0.2607	0.2434	0.2508	0.2486	0.143182	0.0617273	0.0861818	0.137727	0.0584545	0.0341818	0.0352727	0.148	0.0575454	0.116091	0.249909	0.349091	0.0799091	0.0536364	0.0531818	0.124455	0.128909	0.0386364	0.0511818	0.0223636	0.015	0.298909	0.321909	0.128636	0.0486364
78.7628	0.0415455	0.0303636	0.039	0.336	0.3556	0.3637	0.2567	0.2594	0.2625	0.2064	0.2135	0.2148	0.2315	0.238	0.2406	0.2905	0.3004	0.3082	0.2591	0.2612	0.2621	0.241	0.2523	0.2492	0.147	0.0620909	0.0875455	0.140545	0.0591818	0.0339091	0.0355455	0.149909	0.0580909	0.117364	0.252273	0.348636	0.0804545	0.0538182	0.0531818	0.126364	0.130636	0.0384545	0.051	0.0214545	0.0142727	0.298	0.322182	0.129818	0.0484545
78.943	0.0425455	0.0311818	0.0405455	0.3374	0.3553	0.3634	0.2567	0.2591	0.2623	0.2045	0.2133	0.2141	0.2317	0.2381	0.2395	0.2914	0.301	0.3097	0.2591	0.2624	0.263	0.2422	0.2519	0.2496	0.149818	0.0628182	0.0889091	0.143636	0.0594545	0.0341818	0.0355455	0.153364	0.0590909	0.118455	0.254727	0.349273	0.0815454	0.0549091	0.054	0.129273	0.132727	0.0392727	0.0524545	0.023	0.015	0.298091	0.322909	0.131636	0.0498182
79.1232	0.043	0.0315455	0.0409091	0.3355	0.3562	0.3633	0.2568	0.2582	0.2622	0.2051	0.2123	0.2127	0.2315	0.2372	0.2387	0.2903	0.2999	0.3074	0.2585	0.2614	0.2622	0.2422	0.252	0.2484	0.154455	0.0645455	0.092	0.146818	0.0610909	0.0345455	0.0357273	0.157727	0.0603636	0.120364	0.260091	0.351727	0.0834545	0.056	0.055	0.131727	0.137	0.0406364	0.0541818	0.0228182	0.0152727	0.299909	0.325364	0.134818	0.0505455
79.3035	0.0430909	0.031	0.041	0.3388	0.358	0.3659	0.2599	0.2591	0.265	0.2075	0.2144	0.2148	0.233	0.24	0.2416	0.2916	0.3018	0.3114	0.2599	0.2632	0.2643	0.2435	0.2535	0.2515	0.156636	0.0655454	0.0943636	0.150182	0.0618182	0.0344545	0.0354545	0.161636	0.0609091	0.122	0.261455	0.351091	0.0850909	0.0560909	0.0554545	0.134727	0.138364	0.0409091	0.0543636	0.0223636	0.0145455	0.299636	0.326818	0.136455	0.0510909
79.4837	0.0444545	0.0317273	0.0429091	0.3387	0.3552	0.3651	0.2578	0.2599	0.2629	0.2072	0.2127	0.2139	0.2324	0.2391	0.2405	0.2912	0.3023	0.3101	0.2599	0.2618	0.2644	0.2434	0.2527	0.2493	0.160545	0.0669091	0.096	0.154364	0.0632727	0.035	0.0356364	0.165818	0.0622727	0.124091	0.265182	0.352455	0.0866364	0.057	0.0567273	0.137818	0.141636	0.0420909	0.0564545	0.0233636	0.0154545	0.301182	0.328727	0.139091	0.0527273
79.6639	0.0447273	0.032	0.0434545	0.3375	0.3574	0.3649	0.2591	0.2603	0.2645	0.2069	0.2139	0.2151	0.2331	0.2397	0.2407	0.2917	0.3021	0.3103	0.2596	0.2628	0.2634	0.2449	0.2525	0.2503	0.165	0.0685455	0.0987273	0.157818	0.0647273	0.0349091	0.0356364	0.170636	0.0633636	0.126182	0.269273	0.353909	0.0884545	0.0580909	0.0574546	0.141	0.145364	0.0429091	0.0576364	0.0232727	0.0151818	0.302273	0.329455	0.142091	0.0534546
79.8441	0.0441818	0.0312727	0.0426364	0.34	0.3591	0.3666	0.2599	0.2622	0.2646	0.2076	0.2145	0.2159	0.2325	0.2399	0.2424	0.2922	0.3021	0.3104	0.2603	0.264	0.2649	0.2453	0.2537	0.2527	0.168636	0.0694546	0.100727	0.162	0.0652727	0.0345455	0.0352727	0.173636	0.0638182	0.126818	0.270636	0.354545	0.09	0.0579091	0.0576364	0.143455	0.147455	0.0436364	0.0583636	0.0227273	0.0143636	0.301818	0.329091	0.144364	0.0534546
80.0244	0.0451818	0.0318182	0.044	0.3383	0.3585	0.3661	0.261	0.2612	0.2643	0.2072	0.2143	0.2141	0.2319	0.2394	0.2408	0.2907	0.3006	0.3091	0.2611	0.2649	0.2636	0.2445	0.2537	0.2515	0.171182	0.0701818	0.103273	0.165909	0.0663636	0.0348182	0.0352727	0.177182	0.0652727	0.128818	0.273364	0.354455	0.091	0.0588182	0.0582727	0.146	0.149727	0.0440909	0.0593636	0.0232727	0.0146364	0.302091	0.330455	0.145636	0.0546364
80.2046	0.0459091	0.0320909	0.0451818	0.3393	0.3591	0.3679	0.261	0.261	0.2661	0.2069	0.2153	0.2146	0.2337	0.2387	0.2412	0.291	0.3021	0.3094	0.2612	0.2638	0.2642	0.2449	0.2547	0.2517	0.175818	0.0721818	0.105273	0.169545	0.0674545	0.0351818	0.0353636	0.180909	0.0656364	0.130364	0.274818	0.355909	0.0929091	0.0592727	0.0593636	0.148727	0.152909	0.0447273	0.0606364	0.0233636	0.0147273	0.302091	0.331364	0.149182	0.0554545
80.3848	0.0459091	0.032	0.0450909	0.3404	0.3595	0.3691	0.2611	0.2637	0.2672	0.2083	0.2153	0.2156	0.2337	0.2402	0.2423	0.2916	0.3032	0.3108	0.2612	0.2645	0.2653	0.2457	0.2538	0.2514	0.179455	0.0729091	0.107545	0.174182	0.0686364	0.0350909	0.0353636	0.183727	0.0671818	0.132727	0.277364	0.355727	0.0948182	0.0603636	0.0598182	0.151091	0.156182	0.0456364	0.0618182	0.0233636	0.0143636	0.302182	0.331455	0.150636	0.0561818
80.5651	0.0467273	0.0325455	0.0467273	0.3414	0.3605	0.3698	0.2618	0.2631	0.2692	0.2087	0.2162	0.2153	0.2328	0.2409	0.2422	0.2919	0.305	0.3116	0.2611	0.2653	0.2653	0.2456	0.2548	0.2535	0.183545	0.0744545	0.111636	0.177545	0.0698182	0.0354545	0.0357273	0.188364	0.0679091	0.134818	0.280182	0.356545	0.0974546	0.0610909	0.0610909	0.155273	0.159	0.0476364	0.0633636	0.024	0.0147273	0.304273	0.333182	0.154182	0.0574546
80.7453	0.0478182	0.0329091	0.0478182	0.3415	0.3614	0.3688	0.2621	0.2631	0.2673	0.2067	0.2151	0.2161	0.2327	0.2406	0.2421	0.2923	0.3026	0.3108	0.2614	0.2627	0.2649	0.2468	0.2546	0.2527	0.187818	0.0765455	0.114182	0.182636	0.0713636	0.0359091	0.0357273	0.192091	0.0697273	0.137091	0.283636	0.358818	0.0994545	0.0624545	0.062	0.158545	0.162636	0.0485455	0.0648182	0.0245455	0.0152727	0.304273	0.334818	0.157273	0.0588182
80.9255	0.048	0.0331818	0.048	0.3424	0.3614	0.3712	0.2639	0.2656	0.2701	0.2082	0.2165	0.2176	0.2347	0.2424	0.2432	0.2933	0.303	0.3126	0.2627	0.2655	0.2659	0.2467	0.2563	0.2526	0.192364	0.0777273	0.116909	0.186545	0.0730909	0.0360909	0.0361818	0.195	0.0712727	0.137909	0.284364	0.357818	0.101636	0.0631818	0.0632727	0.161818	0.165545	0.0496364	0.0665455	0.025	0.0151818	0.304	0.334636	0.159273	0.0601818
81.1058	0.0483636	0.0329091	0.0490909	0.343	0.3624	0.3713	0.2643	0.2661	0.2694	0.2093	0.2169	0.2155	0.2342	0.2418	0.2424	0.292	0.3051	0.3121	0.2636	0.2661	0.2674	0.2469	0.2568	0.2551	0.196273	0.0795455	0.120727	0.191091	0.0745455	0.0366364	0.0361818	0.198364	0.0719091	0.140727	0.286	0.358727	0.104	0.0642727	0.0638182	0.164364	0.168727	0.0505455	0.0671818	0.0247273	0.015	0.305545	0.336636	0.161545	0.0608182
81.286	0.0490909	0.0334545	0.0503636	0.3429	0.3622	0.3709	0.263	0.2658	0.2679	0.2085	0.2159	0.2156	0.2336	0.2406	0.2431	0.2921	0.304	0.3125	0.2625	0.265	0.2668	0.2472	0.2549	0.2533	0.199727	0.0804545	0.123182	0.195364	0.0755455	0.0364545	0.0360909	0.199727	0.0733636	0.142636	0.287091	0.359	0.105	0.0649091	0.0649091	0.166818	0.172	0.0514545	0.0685455	0.025	0.0152727	0.305818	0.337182	0.164455	0.0618182
81.4662	0.0496364	0.0342727	0.0507273	0.3439	0.363	0.3728	0.2665	0.2661	0.2708	0.21	0.2173	0.2182	0.2347	0.2426	0.2443	0.2929	0.3052	0.3133	0.2642	0.2669	0.2677	0.2467	0.2581	0.2552	0.203818	0.0821818	0.124909	0.200182	0.0769091	0.0365455	0.0362727	0.203182	0.0751818	0.143545	0.288636	0.358545	0.107727	0.0659091	0.0661818	0.170545	0.174273	0.0532727	0.0699091	0.0259091	0.0155455	0.304273	0.338	0.166636	0.0636364
81.6464	0.0496364	0.0339091	0.051	0.3433	0.3622	0.3713	0.2643	0.2658	0.2681	0.209	0.2156	0.2166	0.2345	0.2411	0.2418	0.2936	0.3028	0.3122	0.2639	0.2651	0.2671	0.2472	0.2566	0.2529	0.209	0.0832727	0.129	0.205182	0.0784545	0.0364545	0.0362727	0.205636	0.0756364	0.146818	0.290545	0.360636	0.11	0.0667273	0.0668182	0.172	0.178545	0.0532727	0.0710909	0.0252727	0.0148182	0.305545	0.339364	0.168909	0.0638182
81.8267	0.0507273	0.0340909	0.0527273	0.3439	0.3624	0.3722	0.2643	0.2649	0.2685	0.2091	0.2167	0.2173	0.2346	0.2416	0.2439	0.294	0.3029	0.3127	0.2632	0.2659	0.2658	0.2473	0.2565	0.2542	0.213273	0.0853636	0.132	0.208909	0.0802727	0.0369091	0.036	0.208636	0.0777273	0.147909	0.291727	0.359273	0.112091	0.0678182	0.0678182	0.175727	0.181364	0.0548182	0.0723636	0.0258182	0.015	0.305636	0.339636	0.171091	0.0651818
82.0069	0.0513636	0.0346364	0.0533636	0.3454	0.3653	0.3751	0.2658	0.268	0.27	0.2102	0.2182	0.2188	0.2344	0.2428	0.2441	0.2938	0.3051	0.3139	0.265	0.2669	0.2671	0.2477	0.2574	0.2549	0.217364	0.0868182	0.134727	0.212818	0.0816364	0.0369091	0.0363636	0.210909	0.0792727	0.149364	0.294455	0.360455	0.114455	0.0689091	0.0686364	0.179364	0.184818	0.0563636	0.0737273	0.0263636	0.0154545	0.305545	0.341182	0.173909	0.0667273
82.1871	0.051	0.0337273	0.0530909	0.3451	0.3639	0.374	0.2663	0.2682	0.2714	0.2093	0.2182	0.2176	0.2345	0.2423	0.2416	0.2946	0.3048	0.3135	0.2639	0.2671	0.2679	0.2484	0.2568	0.2557	0.221818	0.0884545	0.138273	0.217727	0.0830909	0.0373636	0.0360909	0.212818	0.0808182	0.151636	0.295364	0.361273	0.117	0.0702727	0.0698182	0.181364	0.188455	0.0567273	0.0746364	0.0258182	0.0142727	0.305909	0.341818	0.176273	0.0669091
82.3674	0.0520909	0.0345455	0.0545455	0.3458	0.3658	0.3736	0.2654	0.2672	0.2699	0.2104	0.2174	0.2172	0.234	0.2426	0.2434	0.2942	0.3057	0.314	0.2644	0.267	0.2673	0.2485	0.2564	0.2549	0.225818	0.0899091	0.141364	0.221909	0.0845455	0.0373636	0.0363636	0.213818	0.0821818	0.154182	0.294909	0.360455	0.119545	0.0708182	0.0708182	0.185364	0.191	0.0581818	0.0759091	0.0260909	0.0147273	0.304364	0.342364	0.178909	0.0689091
82.5476	0.0530909	0.0353636	0.0563636	0.3457	0.366	0.3755	0.2667	0.2665	0.2704	0.2095	0.2173	0.2187	0.2363	0.2426	0.2423	0.2939	0.3053	0.3137	0.2645	0.2655	0.2677	0.2475	0.2578	0.255	0.230818	0.0925455	0.145455	0.227636	0.0868182	0.0380909	0.0360909	0.217455	0.0848182	0.156182	0.299182	0.363455	0.122364	0.0725455	0.0728182	0.187818	0.195182	0.0603636	0.0781818	0.027	0.0156364	0.307091	0.343727	0.182364	0.0710909
82.7278	0.053	0.0347273	0.0566364	0.3467	0.3657	0.3765	0.2688	0.2683	0.2709	0.2111	0.2184	0.2179	0.235	0.2434	0.2442	0.294	0.306	0.3134	0.2655	0.2682	0.2684	0.2497	0.2577	0.2562	0.234909	0.0934546	0.148091	0.230455	0.0881818	0.0380909	0.0369091	0.217818	0.0859091	0.158364	0.299091	0.361818	0.125182	0.0731818	0.0734546	0.191818	0.197818	0.0613636	0.0790909	0.0265455	0.0145455	0.306	0.343455	0.184818	0.0717273
82.9081	0.0531818	0.035	0.0573636	0.3464	0.3659	0.3767	0.2662	0.2676	0.2716	0.2101	0.2179	0.2169	0.2346	0.2411	0.2425	0.2943	0.3048	0.3141	0.2652	0.2669	0.268	0.2487	0.2575	0.2553	0.237545	0.0952727	0.151727	0.235909	0.0897273	0.0378182	0.0363636	0.22	0.0872727	0.16	0.299455	0.362636	0.126727	0.0739091	0.0746364	0.194545	0.199818	0.0621818	0.0797273	0.027	0.0147273	0.305727	0.343545	0.187273	0.0725455
83.0883	0.0548182	0.0356364	0.0591818	0.3478	0.3682	0.3787	0.2689	0.2698	0.2726	0.2126	0.2185	0.2206	0.2368	0.2436	0.2444	0.2957	0.3067	0.3156	0.2647	0.2702	0.2686	0.2498	0.2598	0.2568	0.243	0.0978182	0.156636	0.240545	0.0919091	0.0388182	0.0367273	0.222455	0.0900909	0.162182	0.302364	0.363364	0.130727	0.076	0.0761818	0.198818	0.205273	0.0650909	0.0821818	0.0278182	0.0155455	0.306	0.345636	0.190636	0.0748182
83.2686	0.055	0.0351818	0.0598182	0.3486	0.3704	0.3775	0.2685	0.2687	0.2727	0.2112	0.2189	0.2198	0.2359	0.2441	0.2447	0.2952	0.3062	0.3146	0.2659	0.269	0.2697	0.2496	0.2601	0.257	0.247	0.0992727	0.16	0.245182	0.0933636	0.0389091	0.0368182	0.223727	0.0912727	0.164909	0.301727	0.364	0.133182	0.0773636	0.0773636	0.203	0.208091	0.0660909	0.083	0.0276364	0.0149091	0.306182	0.345636	0.192909	0.076
83.4488	0.0554545	0.0354545	0.0609091	0.3486	0.3689	0.3785	0.2681	0.2716	0.2728	0.2106	0.2175	0.2191	0.2357	0.243	0.2431	0.2956	0.3063	0.314	0.2652	0.2674	0.2688	0.2488	0.2581	0.256	0.250182	0.101273	0.163273	0.248545	0.0948182	0.0388182	0.0367273	0.225	0.0934546	0.166273	0.303818	0.362818	0.135455	0.0786364	0.0789091	0.206	0.211091	0.0679091	0.0842727	0.0277273	0.0148182	0.305364	0.347182	0.195727	0.0775454
83.629	0.0565455	0.0359091	0.0623636	0.3502	0.3703	0.3787	0.2691	0.2718	0.274	0.212	0.2198	0.2202	0.2365	0.2447	0.2451	0.2964	0.3068	0.3164	0.266	0.2695	0.2706	0.2504	0.2592	0.2577	0.255727	0.104091	0.168364	0.253818	0.0983636	0.0394545	0.0370909	0.226364	0.0959091	0.169636	0.305818	0.366091	0.14	0.0799091	0.0805455	0.210091	0.215727	0.0699091	0.0866364	0.0286364	0.0154545	0.306909	0.348	0.198909	0.0798182
83.8092	0.0567273	0.0362727	0.0629091	0.3494	0.3707	0.3789	0.2682	0.27	0.2724	0.2115	0.2198	0.219	0.2358	0.2436	0.2433	0.2955	0.3073	0.315	0.2658	0.2692	0.2693	0.2507	0.2578	0.2579	0.260636	0.105727	0.170818	0.258545	0.0998182	0.0396364	0.0375455	0.228364	0.0987273	0.172182	0.306	0.365091	0.142727	0.081	0.0818182	0.213182	0.217455	0.0710909	0.0874545	0.0286364	0.0150909	0.306273	0.347545	0.201636	0.081
83.9895	0.0577273	0.0366364	0.0640909	0.3495	0.3695	0.38	0.2677	0.2713	0.2756	0.2111	0.2192	0.2192	0.2357	0.244	0.245	0.2965	0.306	0.3157	0.2671	0.2696	0.2697	0.2509	0.2595	0.2579	0.265	0.108364	0.175636	0.263182	0.101909	0.0402727	0.0374545	0.228545	0.100182	0.173818	0.307182	0.365091	0.146273	0.0830909	0.084	0.216818	0.222	0.0730909	0.0892727	0.0291818	0.0150909	0.305545	0.348182	0.204818	0.083
84.1697	0.0581818	0.0369091	0.0659091	0.3507	0.3708	0.381	0.2699	0.2725	0.275	0.212	0.2199	0.2208	0.2358	0.2448	0.2456	0.296	0.3074	0.3172	0.2659	0.2704	0.2698	0.2505	0.26	0.2571	0.267727	0.110182	0.178727	0.268091	0.104364	0.0409091	0.0378182	0.231455	0.102818	0.176364	0.308727	0.365909	0.148909	0.0844545	0.0858182	0.220455	0.225909	0.0749091	0.0908182	0.0293636	0.0150909	0.305818	0.349545	0.208	0.0849091
84.3499	0.0588182	0.037	0.0667273	0.3502	0.3711	0.3814	0.2704	0.2737	0.2739	0.2122	0.2201	0.2203	0.2364	0.2442	0.2448	0.2961	0.3075	0.316	0.2671	0.2691	0.2717	0.2515	0.2589	0.2576	0.272818	0.111909	0.182636	0.272636	0.106636	0.041	0.0376364	0.231818	0.104909	0.179182	0.310091	0.366545	0.152091	0.0866364	0.0872727	0.225273	0.228545	0.077	0.0922727	0.0300909	0.0154545	0.304636	0.350727	0.211545	0.0863636
84.5302	0.0593636	0.0371818	0.0678182	0.3512	0.3707	0.3816	0.2694	0.2708	0.2738	0.2114	0.2189	0.22	0.2367	0.2438	0.2442	0.2967	0.307	0.3157	0.2667	0.269	0.2693	0.2507	0.259	0.258	0.277455	0.115636	0.187182	0.275909	0.108545	0.0409091	0.0375455	0.232818	0.107545	0.181	0.311364	0.366909	0.155273	0.0879091	0.0884545	0.228545	0.231909	0.0796364	0.0943636	0.0302727	0.015	0.305455	0.351	0.213273	0.0881818
84.7104	0.0596364	0.0368182	0.0692727	0.3519	0.3705	0.382	0.2701	0.2741	0.2762	0.2124	0.2207	0.2211	0.2372	0.2445	0.2449	0.2955	0.3073	0.3152	0.2666	0.2697	0.2706	0.2513	0.2601	0.2585	0.280182	0.116636	0.191273	0.281364	0.111091	0.0412727	0.0378182	0.233818	0.109818	0.183727	0.312091	0.367273	0.158455	0.0890909	0.0903636	0.230636	0.236	0.0810909	0.0954545	0.0304545	0.0149091	0.305909	0.351727	0.216545	0.0902727
84.8906	0.0610909	0.0379091	0.0707273	0.3529	0.3733	0.3835	0.2708	0.2738	0.275	0.2129	0.2205	0.221	0.2368	0.2447	0.2462	0.2965	0.3087	0.316	0.2668	0.2701	0.2709	0.2514	0.2592	0.2589	0.284727	0.119364	0.195091	0.285545	0.113273	0.042	0.0377273	0.234727	0.113091	0.185364	0.312636	0.366636	0.161909	0.0911818	0.0925455	0.235364	0.239	0.0835455	0.0971818	0.0315455	0.0155455	0.304455	0.350727	0.219455	0.0927273
85.0708	0.0617273	0.0378182	0.0713636	0.3532	0.3713	0.3827	0.2683	0.2722	0.2757	0.2118	0.2209	0.2201	0.2352	0.2436	0.2453	0.2973	0.307	0.3157	0.2673	0.2687	0.2697	0.2513	0.2604	0.2584	0.289909	0.122364	0.199545	0.290636	0.116364	0.0420909	0.0380909	0.236182	0.115455	0.188364	0.314364	0.368091	0.166	0.0932727	0.0944545	0.240091	0.243727	0.0857273	0.0996364	0.0314545	0.0150909	0.305909	0.353545	0.222545	0.0945455
85.2511	0.0620909	0.0377273	0.0734546	0.3524	0.3716	0.3844	0.2704	0.2755	0.2761	0.2135	0.2215	0.2214	0.2368	0.2445	0.2467	0.297	0.3086	0.3179	0.267	0.2707	0.2705	0.2519	0.2613	0.2586	0.292727	0.124182	0.203364	0.294727	0.118455	0.0423636	0.038	0.235545	0.117364	0.190636	0.314364	0.368182	0.169273	0.0946364	0.0961818	0.242818	0.246273	0.0874545	0.100455	0.0314545	0.0150909	0.305909	0.352182	0.225545	0.0966364
85.4313	0.0641818	0.0391818	0.0756364	0.3534	0.3727	0.384	0.2712	0.2751	0.2766	0.2129	0.2201	0.2205	0.2368	0.2434	0.2453	0.2975	0.3071	0.3173	0.2687	0.27	0.2712	0.2521	0.2595	0.26	0.296909	0.127273	0.208364	0.300636	0.121091	0.0435455	0.0383636	0.238545	0.121364	0.192364	0.316091	0.368364	0.173909	0.0968182	0.0986364	0.245909	0.249182	0.0904545	0.103636	0.0329091	0.0161818	0.305727	0.353636	0.228455	0.0996364
85.6115	0.0637273	0.0385455	0.0761818	0.3527	0.3731	0.3841	0.2705	0.2749	0.2749	0.2127	0.2195	0.2208	0.2371	0.244	0.2454	0.2975	0.3073	0.316	0.2673	0.27	0.2703	0.252	0.2605	0.2585	0.301545	0.129182	0.212909	0.303545	0.123636	0.0435455	0.0385455	0.238818	0.123545	0.195091	0.317	0.368364	0.176818	0.0986364	0.100455	0.25	0.253	0.0929091	0.104273	0.0326364	0.015	0.305545	0.354091	0.230636	0.101182
85.7917	0.0636364	0.0381818	0.0771818	0.3538	0.3751	0.3854	0.2724	0.2762	0.278	0.2145	0.2225	0.2214	0.2385	0.2459	0.2463	0.2983	0.3091	0.317	0.2676	0.2719	0.2725	0.2523	0.2615	0.2608	0.303818	0.131636	0.215818	0.308909	0.125545	0.0431818	0.0384545	0.239455	0.125091	0.197	0.316909	0.367727	0.181455	0.100091	0.102364	0.253182	0.256273	0.0942727	0.105727	0.0327273	0.0148182	0.304364	0.353818	0.232545	0.102545
85.972	0.0658182	0.0396364	0.0799091	0.3537	0.3745	0.3845	0.271	0.2731	0.2773	0.2133	0.221	0.2214	0.2373	0.2441	0.2451	0.2983	0.3074	0.3164	0.2684	0.2708	0.2717	0.2528	0.2617	0.2583	0.308455	0.134455	0.221091	0.311909	0.129091	0.0444545	0.0385455	0.240273	0.129091	0.199909	0.318818	0.37	0.184636	0.102727	0.104818	0.256909	0.260182	0.098	0.108727	0.0342727	0.0159091	0.305	0.354091	0.236636	0.106364
86.1522	0.0656364	0.039	0.0802727	0.3561	0.3745	0.3865	0.2711	0.2769	0.2771	0.2144	0.2216	0.2218	0.2383	0.245	0.2466	0.2976	0.3081	0.3167	0.2694	0.2718	0.2716	0.255	0.2612	0.2596	0.312455	0.136818	0.224	0.317273	0.131273	0.0440909	0.0382727	0.240455	0.131545	0.201636	0.318	0.369455	0.187636	0.104455	0.106	0.261182	0.262909	0.100545	0.109545	0.0335455	0.0150909	0.305636	0.355091	0.240182	0.108364
86.3325	0.0658182	0.0391818	0.0811818	0.3547	0.375	0.3872	0.2721	0.2745	0.2792	0.2141	0.2224	0.2226	0.2378	0.2452	0.2464	0.2979	0.309	0.3174	0.2687	0.2716	0.2729	0.2531	0.2609	0.2602	0.315818	0.138909	0.228909	0.321273	0.134	0.0443636	0.0384545	0.241091	0.134727	0.204091	0.32	0.369818	0.191909	0.106182	0.108364	0.263182	0.265727	0.102273	0.111455	0.0339091	0.0148182	0.304455	0.354909	0.241	0.109909
86.5128	0.0680909	0.0400909	0.0843636	0.3569	0.3753	0.3879	0.2729	0.272	0.2795	0.2141	0.223	0.2217	0.2373	0.2461	0.2462	0.2981	0.3088	0.3185	0.2691	0.2716	0.2728	0.2538	0.262	0.2613	0.32	0.141636	0.233818	0.325091	0.137727	0.0459091	0.039	0.243455	0.139364	0.206818	0.322	0.370636	0.195364	0.108727	0.111455	0.268455	0.269727	0.106182	0.114091	0.0356364	0.016	0.306182	0.357	0.245818	0.113
86.693	0.0678182	0.0396364	0.0843636	0.3558	0.3774	0.3874	0.2722	0.2748	0.278	0.2135	0.2216	0.222	0.2371	0.2449	0.2458	0.2989	0.3085	0.3161	0.2697	0.2707	0.2711	0.2537	0.2619	0.26	0.322818	0.144727	0.237091	0.328273	0.139273	0.0459091	0.0388182	0.242182	0.140909	0.209091	0.321	0.37	0.199273	0.110545	0.113455	0.270545	0.273091	0.108	0.116	0.0350909	0.0151818	0.307273	0.355636	0.248182	0.115455
86.8732	0.0681818	0.0397273	0.0862727	0.3567	0.3766	0.3885	0.2743	0.2762	0.2794	0.2147	0.2225	0.2234	0.2384	0.2461	0.2476	0.2985	0.309	0.3177	0.2692	0.2731	0.2726	0.2544	0.2626	0.2603	0.327273	0.146636	0.240364	0.330727	0.142	0.046	0.0390909	0.242818	0.144909	0.211091	0.322182	0.369909	0.203364	0.112636	0.114818	0.274	0.275909	0.11	0.116818	0.0355455	0.0152727	0.307455	0.355182	0.250364	0.117818
87.0534	0.07	0.0409091	0.0897273	0.3568	0.3768	0.3888	0.2744	0.278	0.2793	0.2142	0.2234	0.2232	0.2381	0.247	0.2473	0.2993	0.3097	0.3176	0.2695	0.2725	0.274	0.2554	0.2618	0.263	0.331636	0.151	0.245909	0.336	0.146909	0.0470909	0.0396364	0.244091	0.149091	0.214455	0.323	0.370091	0.207818	0.115273	0.118818	0.279091	0.280364	0.114636	0.120364	0.0373636	0.0161818	0.309091	0.357273	0.254636	0.121727
87.2337	0.07	0.0405455	0.09	0.3561	0.3774	0.3875	0.2725	0.2756	0.2787	0.2133	0.2215	0.2217	0.2372	0.2453	0.2462	0.2981	0.3093	0.3167	0.2699	0.2712	0.2723	0.2542	0.2611	0.2613	0.335182	0.152364	0.248273	0.338727	0.149	0.0474545	0.0396364	0.244636	0.152273	0.215273	0.323455	0.370091	0.211091	0.118182	0.12	0.281455	0.282545	0.117273	0.122091	0.0375455	0.0155455	0.309091	0.357091	0.256182	0.123455
87.4139	0.0708182	0.0409091	0.0917273	0.3571	0.3775	0.3903	0.2742	0.2766	0.2807	0.2156	0.2229	0.2233	0.2391	0.2468	0.2481	0.2983	0.3096	0.3188	0.2703	0.2732	0.2736	0.2558	0.2637	0.2613	0.338455	0.155909	0.252455	0.340909	0.150909	0.0480909	0.0397273	0.244909	0.156182	0.218545	0.323364	0.369636	0.214636	0.119727	0.123364	0.284273	0.284636	0.119545	0.123545	0.0379091	0.0156364	0.308273	0.356273	0.259455	0.126727
87.5941	0.0724545	0.0419091	0.0943636	0.3567	0.3772	0.389	0.2739	0.2771	0.2801	0.2135	0.2209	0.2216	0.2384	0.2457	0.2472	0.2983	0.3096	0.3174	0.2704	0.2727	0.2726	0.2548	0.262	0.2616	0.341636	0.159182	0.258091	0.345455	0.155364	0.0489091	0.0402727	0.245364	0.160455	0.221273	0.325545	0.371182	0.218545	0.123182	0.126727	0.288727	0.289909	0.123	0.126818	0.039	0.0161818	0.309091	0.356455	0.262091	0.129727
87.7744	0.0732727	0.0420909	0.096	0.3564	0.3793	0.3894	0.2742	0.2772	0.2799	0.2146	0.2227	0.2223	0.2379	0.2456	0.2473	0.2976	0.3085	0.3181	0.269	0.2726	0.2724	0.2542	0.2626	0.2601	0.346727	0.162273	0.261091	0.347909	0.158455	0.0495454	0.0405455	0.247455	0.165091	0.224	0.326273	0.371	0.222636	0.125273	0.128364	0.291182	0.292273	0.125636	0.129182	0.0399091	0.0166364	0.309818	0.357545	0.265364	0.133727
87.9546	0.0739091	0.0419091	0.0984545	0.3582	0.3801	0.3909	0.2749	0.279	0.2818	0.2164	0.2234	0.2238	0.239	0.2462	0.2472	0.2982	0.3092	0.3199	0.2706	0.274	0.2735	0.2552	0.2632	0.2632	0.350182	0.165091	0.267091	0.351182	0.161545	0.0500909	0.0408182	0.249818	0.168455	0.226455	0.328636	0.371909	0.227	0.127818	0.132	0.294636	0.295273	0.129273	0.131818	0.0399091	0.0161818	0.310727	0.358	0.268818	0.136
88.1348	0.0741818	0.0421818	0.0997273	0.3566	0.3781	0.3901	0.2748	0.2759	0.2798	0.2153	0.2225	0.2225	0.2382	0.2467	0.2443	0.2983	0.3095	0.318	0.2708	0.2724	0.2734	0.2549	0.2624	0.2614	0.353364	0.168455	0.270364	0.354	0.165636	0.0506364	0.041	0.249727	0.172	0.228545	0.328909	0.372182	0.229636	0.130545	0.134636	0.298818	0.298273	0.133	0.133818	0.0408182	0.0160909	0.310727	0.359182	0.270636	0.139091
88.3151	0.0759091	0.0425455	0.101909	0.3582	0.3804	0.3911	0.2754	0.2775	0.2812	0.2148	0.2233	0.2238	0.239	0.2462	0.248	0.2981	0.3098	0.3183	0.2703	0.2731	0.2735	0.2555	0.2629	0.2626	0.357909	0.171273	0.274909	0.357182	0.168909	0.051	0.041	0.249636	0.176545	0.231091	0.329545	0.371636	0.233545	0.132727	0.137727	0.300545	0.301364	0.135455	0.136	0.042	0.0169091	0.310545	0.358273	0.273545	0.142364
88.4953	0.076	0.0426364	0.103273	0.3584	0.3807	0.391	0.2748	0.2791	0.2819	0.2156	0.2235	0.2237	0.2382	0.2473	0.2473	0.2989	0.3099	0.3213	0.2709	0.2742	0.275	0.2561	0.2641	0.2629	0.362273	0.174	0.278	0.359727	0.171273	0.0518182	0.0413636	0.250636	0.180273	0.233364	0.329818	0.373	0.237545	0.135	0.139727	0.305	0.304545	0.138364	0.137727	0.0425455	0.0163636	0.311182	0.359455	0.276455	0.144364
88.6755	0.0764545	0.0430909	0.105091	0.36	0.3796	0.3924	0.2755	0.2785	0.2821	0.2162	0.2239	0.2236	0.2396	0.2471	0.2475	0.2997	0.3101	0.3175	0.272	0.2748	0.274	0.2568	0.2636	0.2633	0.364818	0.176818	0.281545	0.362455	0.174909	0.0524545	0.0416364	0.250636	0.183455	0.236	0.331364	0.372182	0.240273	0.137727	0.142636	0.307273	0.305182	0.141091	0.140182	0.0427273	0.0159091	0.311091	0.359091	0.278182	0.148182
88.8558	0.0788182	0.044	0.108636	0.3586	0.3803	0.3912	0.2741	0.277	0.2804	0.215	0.2215	0.2219	0.2378	0.2455	0.2456	0.2997	0.3098	0.3186	0.2712	0.2738	0.2741	0.2564	0.262	0.2619	0.367636	0.180273	0.285727	0.363273	0.178727	0.0534546	0.0419091	0.251909	0.187909	0.239	0.330818	0.372909	0.243909	0.141273	0.146818	0.311636	0.308636	0.144455	0.143	0.0445455	0.0172727	0.312091	0.358636	0.281636	0.151455
89.036	0.0795455	0.044	0.110636	0.3586	0.3805	0.3929	0.2753	0.279	0.2812	0.2152	0.2229	0.2237	0.2392	0.2467	0.2484	0.2997	0.31	0.3186	0.2711	0.2743	0.2745	0.2556	0.2631	0.2626	0.369636	0.185	0.290273	0.366545	0.182182	0.0544545	0.0418182	0.252727	0.191	0.240909	0.331455	0.373182	0.247909	0.143455	0.149	0.315636	0.311	0.146909	0.145545	0.0449091	0.0169091	0.312727	0.361	0.285455	0.155091
89.2163	0.0793636	0.0434545	0.111727	0.3598	0.3808	0.3939	0.2755	0.2783	0.2833	0.2164	0.2236	0.2237	0.2385	0.2458	0.2467	0.3	0.3098	0.3179	0.2716	0.2746	0.2741	0.2562	0.2648	0.2622	0.372818	0.187	0.294182	0.368818	0.184545	0.0548182	0.0423636	0.252455	0.194182	0.242091	0.332636	0.373182	0.251545	0.146727	0.151545	0.317273	0.311818	0.149818	0.147182	0.0452727	0.0164545	0.313545	0.359455	0.287636	0.156909
89.3965	0.0814546	0.0445455	0.115909	0.357	0.3802	0.3927	0.2753	0.2767	0.281	0.2148	0.2235	0.2227	0.238	0.2443	0.2462	0.3003	0.3094	0.318	0.2704	0.2726	0.2735	0.2563	0.2635	0.261	0.377182	0.191182	0.297273	0.369636	0.188727	0.0554545	0.0420909	0.252727	0.197909	0.244545	0.333091	0.373364	0.254273	0.149727	0.155909	0.321455	0.314818	0.153455	0.150545	0.0465455	0.0173636	0.314091	0.36	0.290455	0.160727
89.5767	0.0811818	0.0439091	0.117364	0.3608	0.3813	0.3949	0.2774	0.2795	0.2837	0.2175	0.2247	0.2245	0.2399	0.2478	0.2487	0.2995	0.31	0.3205	0.2716	0.2748	0.2746	0.2563	0.2644	0.2632	0.379273	0.193818	0.300727	0.372455	0.192455	0.0560909	0.0422727	0.253727	0.201091	0.247455	0.333182	0.372545	0.256727	0.152636	0.158727	0.323818	0.315909	0.156455	0.152273	0.0468182	0.0168182	0.314636	0.361	0.292636	0.163636
89.7569	0.0819091	0.0438182	0.118545	0.3601	0.3827	0.3945	0.2772	0.2786	0.2824	0.2148	0.2234	0.2236	0.2388	0.2463	0.2466	0.3005	0.3091	0.3191	0.2721	0.2738	0.2743	0.2564	0.2637	0.2616	0.383727	0.196273	0.305182	0.373273	0.195636	0.0561818	0.0425455	0.253364	0.203091	0.248727	0.332636	0.372545	0.259727	0.154545	0.160727	0.326	0.317545	0.157818	0.153091	0.047	0.0162727	0.314818	0.361727	0.293636	0.166364
89.9372	0.0834545	0.0453636	0.122909	0.3588	0.3828	0.3938	0.2762	0.2779	0.2827	0.2157	0.2239	0.2231	0.2382	0.2459	0.2474	0.3	0.3096	0.3177	0.27	0.2736	0.2739	0.2555	0.2644	0.2628	0.384182	0.200091	0.307455	0.375727	0.198636	0.0573636	0.0427273	0.254364	0.208364	0.251909	0.333727	0.372909	0.263	0.157182	0.164909	0.328727	0.319909	0.161545	0.157364	0.0491818	0.0178182	0.314455	0.362182	0.297182	0.170727
90.1174	0.0845455	0.0455454	0.124273	0.3611	0.3833	0.3952	0.2763	0.279	0.2824	0.2168	0.2239	0.2239	0.24	0.2467	0.2468	0.2998	0.3106	0.3186	0.2712	0.2753	0.2747	0.2554	0.2648	0.2634	0.387364	0.202091	0.312818	0.377273	0.204091	0.0583636	0.0433636	0.255727	0.210636	0.253091	0.335909	0.374818	0.265818	0.160818	0.167727	0.333182	0.321364	0.166273	0.159545	0.0497273	0.0174545	0.316091	0.362818	0.3	0.173364
90.2976	0.0851818	0.0454546	0.126273	0.3601	0.3829	0.3946	0.2755	0.2797	0.2821	0.2146	0.2229	0.2236	0.2392	0.2462	0.2472	0.3009	0.309	0.318	0.2706	0.2737	0.2741	0.2558	0.2641	0.2627	0.388727	0.207091	0.316727	0.378636	0.206	0.0591818	0.0434545	0.256455	0.213727	0.255818	0.335455	0.373364	0.268818	0.163818	0.171	0.335455	0.322273	0.168909	0.161909	0.0505455	0.0171818	0.315909	0.363182	0.302545	0.177
90.4779	0.0871818	0.0464545	0.130364	0.361	0.3839	0.3952	0.2763	0.2797	0.2825	0.2152	0.2231	0.2243	0.2381	0.2468	0.2475	0.2993	0.3095	0.3192	0.2726	0.2739	0.2733	0.2565	0.2648	0.263	0.391636	0.21	0.320182	0.378727	0.210273	0.0602727	0.0443636	0.256727	0.217636	0.257091	0.336182	0.373909	0.271364	0.167273	0.174182	0.338636	0.325364	0.172364	0.165	0.0524545	0.0186364	0.315545	0.363455	0.305636	0.180909
90.6581	0.0879091	0.0470909	0.132	0.3608	0.3836	0.3948	0.2768	0.2804	0.2826	0.2162	0.2248	0.2234	0.239	0.2469	0.2482	0.3001	0.3102	0.3199	0.2725	0.2746	0.274	0.2561	0.2648	0.2641	0.392	0.212727	0.323727	0.380818	0.213727	0.0612727	0.0444545	0.258	0.219364	0.259909	0.336727	0.374909	0.273636	0.169909	0.178091	0.341364	0.325818	0.174545	0.167818	0.0531818	0.0186364	0.316182	0.363727	0.307364	0.184091
90.8383	0.0876364	0.0466364	0.133273	0.3609	0.3837	0.3967	0.2774	0.2808	0.2834	0.2167	0.2246	0.2247	0.2394	0.2468	0.2477	0.3006	0.3108	0.3197	0.2725	0.2752	0.2749	0.2571	0.2645	0.2647	0.393545	0.215273	0.327273	0.381909	0.215909	0.0616364	0.0444545	0.257	0.221455	0.260091	0.337091	0.373909	0.274818	0.173182	0.180364	0.341909	0.326182	0.176364	0.168909	0.0535454	0.018	0.315818	0.362364	0.309	0.186273
91.0186	0.0899091	0.047	0.137455	0.3611	0.383	0.3947	0.2769	0.2794	0.2828	0.2157	0.2235	0.2237	0.2391	0.2466	0.2464	0.2988	0.3092	0.3193	0.2712	0.2743	0.2747	0.2565	0.2651	0.2641	0.393818	0.219182	0.331545	0.383909	0.220273	0.0623636	0.045	0.257727	0.224091	0.261545	0.337273	0.375818	0.278091	0.176727	0.183818	0.345091	0.328182	0.182	0.172636	0.0550909	0.019	0.317091	0.365091	0.311727	0.190182
91.1988	0.0902727	0.0474545	0.139727	0.3615	0.3845	0.3946	0.2786	0.2811	0.284	0.2172	0.2249	0.2246	0.2397	0.2466	0.2472	0.2989	0.3098	0.3187	0.2717	0.2755	0.2747	0.2574	0.2645	0.2641	0.393636	0.222273	0.333727	0.384545	0.223727	0.0637273	0.0449091	0.258636	0.226455	0.263	0.338	0.375091	0.279182	0.179091	0.187909	0.348455	0.329273	0.184091	0.174727	0.056	0.0189091	0.316455	0.362909	0.313727	0.193182
91.3791	0.0905455	0.0473636	0.141545	0.3622	0.3844	0.3959	0.2772	0.2817	0.285	0.2172	0.2245	0.2254	0.2405	0.247	0.2485	0.2995	0.3108	0.3203	0.2735	0.2762	0.2766	0.2575	0.2661	0.2652	0.392909	0.223273	0.336364	0.385727	0.226909	0.0639091	0.045	0.257182	0.226818	0.263909	0.338455	0.372909	0.281273	0.181636	0.190455	0.350545	0.331	0.187818	0.177091	0.0566364	0.0185455	0.316909	0.364273	0.314273	0.196909
91.5593	0.0918182	0.0477273	0.144818	0.3616	0.3847	0.3953	0.2768	0.2798	0.2831	0.2164	0.224	0.2239	0.2396	0.2469	0.2461	0.2989	0.3098	0.3196	0.273	0.2758	0.2762	0.2581	0.2657	0.2637	0.393182	0.227455	0.342545	0.387455	0.229727	0.0649091	0.0451818	0.259727	0.229818	0.265364	0.337818	0.374818	0.284	0.184818	0.194545	0.352273	0.332273	0.191182	0.179727	0.058	0.0189091	0.317818	0.364273	0.317455	0.201
91.7395	0.0932727	0.0484545	0.147455	0.3631	0.3869	0.3971	0.2787	0.2821	0.2851	0.2173	0.2252	0.2252	0.2409	0.2482	0.2489	0.3009	0.311	0.3197	0.2727	0.2761	0.2769	0.259	0.2667	0.2661	0.392818	0.230727	0.344364	0.387364	0.234182	0.0664545	0.0458182	0.258909	0.231545	0.265636	0.338636	0.376273	0.286364	0.189091	0.197091	0.354273	0.332545	0.194091	0.183636	0.0590909	0.0190909	0.317636	0.364545	0.319455	0.203364
91.9197	0.0939091	0.0482727	0.150182	0.3613	0.3855	0.3955	0.278	0.2808	0.2848	0.2168	0.2249	0.2255	0.2402	0.2469	0.2475	0.3002	0.3108	0.3197	0.2716	0.2758	0.2757	0.2569	0.2664	0.2643	0.390636	0.232364	0.346727	0.387455	0.235545	0.0663636	0.0458182	0.259	0.233364	0.267091	0.338	0.374273	0.286364	0.191455	0.200545	0.356636	0.332273	0.196909	0.184727	0.0595455	0.019	0.317273	0.364	0.320364	0.206909
92.1	0.0947273	0.0482727	0.152273	0.3617	0.385	0.3958	0.2772	0.2807	0.2834	0.2165	0.2233	0.2254	0.2386	0.2462	0.2476	0.2996	0.3105	0.3198	0.2719	0.2759	0.2752	0.2573	0.2654	0.2649	0.391909	0.236273	0.351364	0.388545	0.24	0.0674545	0.0459091	0.259091	0.234273	0.267636	0.338091	0.374818	0.288545	0.194091	0.204727	0.358727	0.333727	0.200909	0.187636	0.0607273	0.0189091	0.317636	0.363909	0.322364	0.210364
92.2802	0.0952727	0.0492727	0.155727	0.3624	0.3859	0.3956	0.2782	0.2807	0.2833	0.2171	0.2243	0.2247	0.2387	0.2461	0.2472	0.2996	0.3106	0.3185	0.2726	0.2765	0.2753	0.2582	0.2646	0.2641	0.391364	0.238091	0.352909	0.388909	0.243636	0.0686364	0.0463636	0.260182	0.235727	0.268727	0.338636	0.375091	0.289545	0.197091	0.208	0.359636	0.333818	0.205545	0.189545	0.0622727	0.0195455	0.318273	0.364364	0.324545	0.213636
92.4604	0.0971818	0.0491818	0.159545	0.3617	0.3848	0.3951	0.2794	0.2815	0.2848	0.217	0.2261	0.2248	0.2388	0.2475	0.2483	0.2996	0.3101	0.3195	0.2734	0.2753	0.2753	0.2583	0.2659	0.2648	0.390182	0.241909	0.357909	0.389545	0.246909	0.0697273	0.0469091	0.260909	0.238364	0.269273	0.339091	0.377455	0.291545	0.200545	0.210636	0.362	0.335091	0.208545	0.192455	0.0639091	0.0198182	0.319	0.365182	0.327273	0.217
92.6407	0.0976364	0.0495454	0.160818	0.3624	0.387	0.3975	0.2784	0.2816	0.2855	0.2171	0.2255	0.2248	0.2398	0.2474	0.2482	0.2988	0.3116	0.3207	0.2745	0.2775	0.2764	0.2594	0.2663	0.2651	0.392545	0.244545	0.360273	0.388545	0.248364	0.0701818	0.0468182	0.261727	0.238182	0.270091	0.339909	0.376818	0.294636	0.203909	0.214455	0.363091	0.336727	0.211545	0.194727	0.0643636	0.019	0.318545	0.364909	0.327818	0.221364
92.8209	0.0982727	0.0501818	0.164273	0.362	0.3861	0.3965	0.2798	0.281	0.2846	0.2186	0.2261	0.2264	0.2404	0.2481	0.2479	0.3	0.3106	0.3199	0.2741	0.2768	0.2761	0.2597	0.2667	0.2645	0.392182	0.247818	0.363364	0.389091	0.253	0.0716364	0.0474545	0.260818	0.240273	0.271182	0.339	0.375909	0.294909	0.206818	0.217727	0.363455	0.337091	0.214455	0.197364	0.0660909	0.0201818	0.318727	0.364727	0.329091	0.224636
93.0011	0.100091	0.0507273	0.168636	0.3632	0.3886	0.3988	0.2803	0.2832	0.2882	0.2181	0.227	0.2263	0.2402	0.2494	0.249	0.3001	0.3116	0.3202	0.2741	0.2775	0.2784	0.2604	0.2678	0.2667	0.391727	0.250727	0.367091	0.389091	0.256545	0.0733636	0.0481818	0.262455	0.242818	0.271909	0.339727	0.378636	0.297545	0.210455	0.222273	0.364182	0.337636	0.218273	0.200909	0.0675455	0.0204545	0.319545	0.365	0.332091	0.229545
93.1813	0.100273	0.0501818	0.169727	0.362	0.3857	0.3963	0.2791	0.283	0.2857	0.2174	0.2253	0.2244	0.2402	0.2468	0.2457	0.2995	0.3115	0.3202	0.2738	0.2763	0.2754	0.2599	0.2667	0.2645	0.391909	0.252909	0.369273	0.388636	0.258909	0.0739091	0.0481818	0.261818	0.242636	0.273364	0.340636	0.38	0.298636	0.214091	0.224636	0.363909	0.338	0.221455	0.202273	0.0686364	0.0199091	0.319909	0.365091	0.334	0.231364
93.3616	0.102091	0.0512727	0.174	0.3622	0.3857	0.397	0.279	0.2836	0.2861	0.2186	0.2257	0.2266	0.2405	0.2484	0.2492	0.3002	0.3109	0.3194	0.2734	0.2775	0.276	0.2596	0.2663	0.2655	0.392455	0.256545	0.370636	0.388727	0.262182	0.0754545	0.0483636	0.263091	0.244	0.272545	0.339364	0.380273	0.3	0.217182	0.228545	0.363455	0.338364	0.225636	0.205364	0.0702727	0.0207273	0.319545	0.366	0.333455	0.236182
93.5418	0.103545	0.052	0.177091	0.3638	0.3863	0.3972	0.2802	0.2825	0.2854	0.2183	0.2261	0.2255	0.2399	0.248	0.2482	0.2991	0.3123	0.3199	0.2746	0.2771	0.2768	0.2593	0.2684	0.2667	0.395091	0.261182	0.375182	0.390091	0.267455	0.0772727	0.0491818	0.264091	0.246273	0.274545	0.340727	0.382273	0.301182	0.219364	0.232091	0.364	0.338636	0.229273	0.208909	0.0729091	0.0212727	0.320273	0.366	0.336727	0.240455
93.722	0.103818	0.0512727	0.179	0.3624	0.3863	0.397	0.2786	0.283	0.286	0.2174	0.2256	0.2241	0.2398	0.2463	0.2477	0.2996	0.3107	0.3189	0.2741	0.276	0.2762	0.2595	0.2661	0.2656	0.392182	0.262273	0.376273	0.390182	0.268455	0.0773636	0.0490909	0.263909	0.245364	0.274909	0.340273	0.379909	0.303182	0.222455	0.234727	0.361364	0.338727	0.231455	0.210455	0.0726364	0.0204545	0.320636	0.366	0.336091	0.243
93.9022	0.105545	0.0525455	0.183727	0.3639	0.3879	0.3996	0.2823	0.2832	0.2868	0.2198	0.2272	0.2275	0.2418	0.2488	0.2501	0.3009	0.3133	0.3216	0.2747	0.279	0.2777	0.2613	0.2685	0.2688	0.393909	0.262909	0.376091	0.389273	0.271818	0.0783636	0.0496364	0.263727	0.246091	0.274909	0.340182	0.380818	0.304273	0.225364	0.237909	0.359727	0.337636	0.236	0.213909	0.0745455	0.0212727	0.319364	0.367182	0.337273	0.246636
94.0825	0.106545	0.0528182	0.186	0.3632	0.3888	0.3983	0.2818	0.2845	0.2872	0.2198	0.2273	0.2267	0.2416	0.2478	0.2491	0.3014	0.3116	0.3215	0.2753	0.2773	0.2783	0.2622	0.2685	0.268	0.394545	0.268545	0.380091	0.390818	0.276636	0.0803636	0.0503636	0.266091	0.247818	0.275818	0.342636	0.382636	0.305	0.229091	0.242273	0.360273	0.338909	0.239182	0.216364	0.0766364	0.0217273	0.319727	0.367818	0.339	0.250909
94.2627	0.107182	0.0523636	0.188182	0.3636	0.3883	0.3993	0.2841	0.2854	0.2881	0.2203	0.2284	0.2269	0.2417	0.2484	0.2499	0.3002	0.312	0.3227	0.2748	0.278	0.2791	0.2626	0.27	0.2676	0.392909	0.270909	0.381545	0.390273	0.280091	0.0811818	0.0500909	0.264818	0.248091	0.276273	0.342091	0.381727	0.306727	0.231909	0.245545	0.360091	0.336273	0.242364	0.217636	0.0767273	0.021	0.320364	0.367091	0.339	0.253727
94.4429	0.109091	0.0534546	0.192182	0.3641	0.3869	0.3988	0.2815	0.2844	0.2886	0.2193	0.2283	0.2277	0.2417	0.249	0.2493	0.302	0.312	0.3211	0.2751	0.2793	0.2797	0.2621	0.2694	0.2676	0.393818	0.273182	0.382727	0.39	0.282	0.0821818	0.0506364	0.264455	0.249727	0.275909	0.342545	0.381909	0.307273	0.235455	0.247909	0.357818	0.337091	0.245182	0.221455	0.079	0.0217273	0.319545	0.365182	0.34	0.257545
94.6232	0.110273	0.0540909	0.197	0.3643	0.3891	0.3999	0.2834	0.2853	0.289	0.22	0.2281	0.2271	0.2414	0.25	0.2494	0.2995	0.3124	0.322	0.2761	0.2792	0.2794	0.2618	0.2694	0.2679	0.395	0.276818	0.386273	0.391455	0.286455	0.0844545	0.0514545	0.266	0.250909	0.277182	0.344	0.383909	0.309818	0.239	0.253364	0.358909	0.336091	0.249909	0.224636	0.0815454	0.0225455	0.321273	0.367182	0.342727	0.261909
94.8034	0.110364	0.0537273	0.199273	0.3642	0.3894	0.3999	0.2826	0.2865	0.2891	0.2196	0.2289	0.2274	0.2424	0.2498	0.25	0.3013	0.3119	0.3213	0.2763	0.279	0.2808	0.263	0.2706	0.2701	0.394364	0.28	0.387091	0.391636	0.288364	0.0850909	0.0515455	0.266182	0.251364	0.277182	0.343455	0.383	0.310364	0.241455	0.255091	0.358273	0.336909	0.252364	0.226273	0.0824545	0.0217273	0.319545	0.368364	0.342364	0.264545
94.9837	0.111818	0.0544545	0.203727	0.365	0.39	0.3978	0.2817	0.2858	0.2893	0.2191	0.2285	0.228	0.2409	0.2485	0.2493	0.3009	0.3122	0.3218	0.2759	0.2795	0.2801	0.264	0.2695	0.2686	0.394818	0.282273	0.387909	0.391545	0.292182	0.0865455	0.0516364	0.266182	0.252545	0.277818	0.344182	0.382364	0.311818	0.245364	0.258455	0.358273	0.338	0.254909	0.230091	0.0840909	0.0222727	0.321091	0.367273	0.344182	0.268364
95.1639	0.113636	0.0550909	0.207273	0.3657	0.3898	0.4021	0.2839	0.2858	0.2902	0.2222	0.2303	0.2299	0.2433	0.2503	0.251	0.3015	0.3143	0.3227	0.2765	0.2807	0.2813	0.264	0.2709	0.2698	0.395909	0.285182	0.389727	0.392455	0.297091	0.0886364	0.0522727	0.267455	0.254364	0.278091	0.345273	0.384727	0.313091	0.247	0.263	0.358818	0.337909	0.259	0.232909	0.0865455	0.0228182	0.321364	0.368909	0.345364	0.273364
95.3441	0.113636	0.0545455	0.209727	0.366	0.3891	0.4001	0.2831	0.2861	0.289	0.2206	0.2291	0.2284	0.2426	0.2502	0.2502	0.3009	0.3126	0.3208	0.2762	0.2795	0.2811	0.2639	0.2709	0.27	0.395	0.286545	0.390727	0.392545	0.298091	0.0895454	0.0526364	0.267273	0.253182	0.278455	0.343273	0.385364	0.312727	0.250636	0.265909	0.357091	0.336636	0.259364	0.235273	0.0874545	0.0227273	0.322091	0.368455	0.345727	0.275818
95.5244	0.115182	0.0552727	0.213364	0.3659	0.3902	0.401	0.2852	0.2876	0.2914	0.2215	0.2292	0.2308	0.2435	0.2497	0.2519	0.3009	0.3131	0.3227	0.2755	0.2797	0.2798	0.2648	0.2713	0.2701	0.395182	0.290091	0.389	0.391636	0.301727	0.0905455	0.053	0.267	0.255	0.278818	0.344818	0.385091	0.314545	0.253364	0.269182	0.357818	0.338182	0.262273	0.237818	0.0897273	0.0227273	0.321364	0.368182	0.346364	0.279091
95.7046	0.116818	0.0558182	0.216818	0.3674	0.3897	0.402	0.2849	0.2871	0.2914	0.2231	0.2306	0.2313	0.2434	0.2508	0.2507	0.3022	0.3135	0.3227	0.2786	0.2811	0.2818	0.2641	0.272	0.2711	0.395636	0.293727	0.392636	0.393273	0.305182	0.0924545	0.0531818	0.267727	0.256545	0.278545	0.345364	0.384545	0.315364	0.256455	0.272818	0.356909	0.338909	0.265091	0.240545	0.0914545	0.0233636	0.321636	0.368545	0.347727	0.282545
95.8848	0.117182	0.0554545	0.219909	0.365	0.3909	0.402	0.2844	0.2882	0.2898	0.2225	0.2302	0.23	0.2427	0.2503	0.25	0.3008	0.3133	0.3208	0.2774	0.2802	0.281	0.265	0.2708	0.2713	0.395455	0.294182	0.390364	0.393091	0.307545	0.0935454	0.0538182	0.266727	0.255818	0.278909	0.345182	0.385182	0.317	0.259818	0.275636	0.357	0.337636	0.266636	0.241364	0.0928182	0.0230909	0.321727	0.367818	0.347727	0.286818
96.0651	0.118273	0.0558182	0.223636	0.3671	0.3919	0.4023	0.2855	0.2883	0.2916	0.2238	0.2312	0.2318	0.2437	0.2509	0.2513	0.302	0.3141	0.3223	0.2793	0.2824	0.2819	0.2665	0.2736	0.2719	0.396	0.297636	0.390636	0.394545	0.311	0.0948182	0.0541818	0.267182	0.256909	0.280545	0.345091	0.385636	0.317091	0.262545	0.279545	0.357636	0.339	0.270818	0.245182	0.0948182	0.0231818	0.321727	0.369	0.349182	0.290909
96.2453	0.119636	0.0565455	0.226364	0.3674	0.3912	0.4042	0.2872	0.2879	0.2929	0.2248	0.2315	0.2314	0.2444	0.2509	0.2511	0.2998	0.3138	0.3237	0.2776	0.2818	0.283	0.266	0.2742	0.2721	0.396	0.301	0.390182	0.393636	0.314364	0.0973636	0.0549091	0.267545	0.257182	0.279909	0.344727	0.385364	0.319091	0.265818	0.281455	0.356545	0.338182	0.271182	0.248091	0.0972727	0.0238182	0.322091	0.368364	0.35	0.294273
96.4255	0.121	0.0571818	0.230091	0.3683	0.3917	0.404	0.2857	0.2905	0.293	0.2257	0.232	0.2313	0.2444	0.2518	0.2527	0.3018	0.314	0.325	0.2795	0.2826	0.284	0.2679	0.2742	0.2733	0.395455	0.303818	0.389818	0.392909	0.317545	0.0990909	0.0551818	0.268364	0.257727	0.280727	0.346	0.385727	0.319545	0.268545	0.286364	0.357636	0.337455	0.272909	0.250091	0.0988182	0.0242727	0.322636	0.368818	0.349545	0.298909
96.6057	0.122182	0.057	0.233636	0.3692	0.3931	0.404	0.2878	0.2907	0.2932	0.2243	0.233	0.2326	0.244	0.2508	0.2521	0.3032	0.3128	0.322	0.2801	0.2829	0.2829	0.2669	0.2748	0.273	0.397182	0.306	0.390273	0.394091	0.321273	0.100273	0.0557273	0.268727	0.259909	0.280818	0.344636	0.386636	0.321455	0.272909	0.289364	0.357818	0.339364	0.276636	0.253455	0.100273	0.024	0.322636	0.369818	0.350545	0.301818
96.786	0.122818	0.0574546	0.237182	0.3697	0.3939	0.4057	0.2879	0.2903	0.2945	0.2262	0.2349	0.2339	0.2451	0.2529	0.2535	0.3031	0.3146	0.3242	0.28	0.2844	0.2851	0.2682	0.2752	0.2742	0.395818	0.306455	0.388455	0.393727	0.323909	0.102273	0.0562727	0.268545	0.259	0.280364	0.345727	0.385818	0.321545	0.274455	0.292364	0.357182	0.339273	0.278545	0.256	0.102727	0.0244545	0.322545	0.37	0.350545	0.304909
96.9662	0.124727	0.0588182	0.241636	0.3699	0.3947	0.4072	0.289	0.2914	0.2959	0.228	0.2343	0.2336	0.246	0.2536	0.2541	0.3016	0.3146	0.3248	0.2826	0.2852	0.2861	0.27	0.2763	0.2751	0.396273	0.310727	0.388364	0.393545	0.326909	0.104182	0.0565455	0.269273	0.259	0.281818	0.345636	0.385273	0.321364	0.277909	0.296455	0.355727	0.339182	0.278727	0.257909	0.104727	0.0254545	0.321455	0.369545	0.351364	0.309
97.1466	0.125182	0.0585455	0.243182	0.37	0.3938	0.4057	0.2888	0.2905	0.2951	0.2263	0.2343	0.2342	0.2453	0.2526	0.2533	0.3023	0.3138	0.3232	0.2819	0.2844	0.2849	0.2696	0.2756	0.2753	0.397364	0.313364	0.389909	0.394909	0.330727	0.106636	0.0572727	0.268909	0.260909	0.280909	0.346545	0.387364	0.322455	0.281455	0.299273	0.356545	0.340182	0.283091	0.260727	0.107727	0.0249091	0.322727	0.369818	0.353182	0.313364
97.3268	0.126091	0.0588182	0.247273	0.3715	0.3968	0.4083	0.2908	0.2943	0.297	0.2288	0.2371	0.2352	0.2488	0.2556	0.2557	0.3041	0.3159	0.3252	0.2826	0.2868	0.2875	0.2702	0.2776	0.2766	0.395909	0.315364	0.390273	0.395182	0.332727	0.107545	0.0577273	0.269273	0.260545	0.281727	0.346545	0.386182	0.323545	0.283455	0.301909	0.356364	0.338273	0.283545	0.262091	0.108636	0.0254545	0.323182	0.369364	0.352818	0.317182
97.507	0.128636	0.0599091	0.251364																						0.396818	0.318727	0.389091	0.394727	0.337545	0.110636	0.0587273	0.268727	0.262364	0.281727	0.346636	0.387818	0.323818	0.287455	0.307182	0.356636	0.339818	0.285182	0.265818	0.112091	0.0266364	0.322909	0.370091	0.354636	0.320545
97.6873	0.129364	0.0599091	0.254182																						0.397818	0.322545	0.390636	0.394818	0.341364	0.111727	0.0590909	0.270091	0.262	0.282818	0.347818	0.386364	0.325455	0.291182	0.308818	0.356545	0.339818	0.287182	0.268	0.114091	0.0263636	0.323273	0.370455	0.353818	0.324455
97.8675	0.130182	0.0598182	0.257182																						0.397727	0.324455	0.392	0.395	0.342818	0.113636	0.0596364	0.269091	0.262545	0.283	0.346455	0.387182	0.325364	0.292909	0.311455	0.355182	0.339727	0.288636	0.269455	0.115909	0.0265455	0.323364	0.369636	0.355091	0.325727
98.0477	0.132909	0.0617273	0.262909																						0.398182	0.327545	0.392818	0.395273	0.346909	0.116364	0.0600909	0.270818	0.264	0.283909	0.348182	0.388182	0.328364	0.297	0.316636	0.357182	0.340909	0.292091	0.272636	0.121	0.0281818	0.324545	0.372364	0.356273	0.332818
98.228	0.133364	0.0608182	0.264																						0.399091	0.329636	0.391636	0.395909	0.349364	0.117909	0.0613636	0.270273	0.263091	0.283636	0.347636	0.388909	0.326727	0.300091	0.318818	0.357091	0.341	0.292545	0.274091	0.121364	0.0272727	0.324182	0.371	0.355273	0.334727
98.4082	0.133455	0.0608182	0.267364																						0.397636	0.330909	0.390545	0.395455	0.350364	0.120091	0.0608182	0.269273	0.263364	0.282273	0.346091	0.386818	0.326455	0.301545	0.319182	0.354545	0.339364	0.293091	0.274091	0.122727	0.0273636	0.322273	0.369636	0.354909	0.337455
98.5884	0.135909	0.0626364	0.271182																						0.398364	0.332818	0.392545	0.395818	0.353727	0.121818	0.0615454	0.270091	0.265091	0.281818	0.348818	0.389182	0.327455	0.306	0.325455	0.356182	0.341545	0.294545	0.277273	0.127	0.0286364	0.323636	0.370091	0.357727	0.342182
98.7686	0.136182	0.0616364	0.273545																						0.398	0.335273	0.392909	0.395727	0.356727	0.123909	0.0621818	0.270091	0.264818	0.282909	0.347545	0.388636	0.327091	0.306636	0.327545	0.356	0.339909	0.295727	0.278091	0.128364	0.0281818	0.323727	0.371455	0.356273	0.344
98.9489	0.137364	0.0628182	0.277182																						0.397273	0.336636	0.39	0.395545	0.357636	0.126	0.063	0.269182	0.264182	0.281727	0.346182	0.387182	0.327818	0.309818	0.329818	0.356	0.340727	0.297182	0.280182	0.130818	0.0285455	0.322909	0.370727	0.356	0.346636
99.1291	0.139636	0.0635455	0.282091																						0.397727	0.340273	0.393818	0.396727	0.362545	0.129727	0.0635455	0.271	0.266455	0.283818	0.348545	0.39	0.327909	0.314636	0.334545	0.357182	0.342091	0.299727	0.282727	0.135545	0.0302727	0.324	0.372182	0.359909	0.351727
99.3093	0.141364	0.0640909	0.284909																						0.398636	0.343818	0.393636	0.396455	0.363273	0.131545	0.0642727	0.271545	0.266455	0.283364	0.349273	0.389727	0.329	0.316545	0.337727	0.356909	0.340909	0.301182	0.284091	0.137273	0.0292727	0.324727	0.372091	0.357273	0.354545
99.4896	0.141455	0.0637273	0.288091																						0.398455	0.344727	0.391	0.395545	0.366364	0.133636	0.0641818	0.270818	0.267455	0.283091	0.348455	0.389455	0.328	0.319636	0.340273	0.356818	0.340727	0.301182	0.286	0.139818	0.0298182	0.323455	0.371636	0.357636	0.357455
99.6698	0.143091	0.0638182	0.291818																						0.398636	0.348273	0.393455	0.397091	0.370273	0.136364	0.0651818	0.271273	0.267455	0.283727	0.348909	0.391364	0.328364	0.323091	0.343	0.356818	0.340818	0.302545	0.287091	0.142091	0.0304545	0.323818	0.372273	0.357818	0.360727
99.85	0.144182	0.0646364	0.293364																						0.397455	0.348455	0.393091	0.396091	0.372545	0.138727	0.0661818	0.271364	0.268182	0.282818	0.348	0.389727	0.327545	0.324091	0.345636	0.355364	0.341364	0.303545	0.287455	0.143636	0.031	0.324182	0.371636	0.357455	0.363
100.03	0.145818	0.0646364	0.298364																						0.399	0.351909	0.393182	0.396455	0.374091	0.140636	0.0663636	0.271545	0.268818	0.282545	0.348727	0.389636	0.328182	0.327	0.349182	0.356	0.342182	0.306	0.289	0.148091	0.0313636	0.324273	0.373364	0.357636	0.368091
100.21	0.146455	0.0652727	0.300727																						0.399091	0.353	0.393182	0.397455	0.376455	0.142909	0.0673636	0.272091	0.268091	0.283545	0.348909	0.390909	0.327091	0.329636	0.350364	0.355909	0.341545	0.306455	0.290182	0.149818	0.0315455	0.323818	0.371909	0.356818	0.369909
100.391	0.149273	0.0662727	0.304455																						0.398818	0.355818	0.394727	0.397	0.376909	0.146	0.0683636	0.271636	0.268727	0.283455	0.349091	0.390545	0.327818	0.333	0.354727	0.357182	0.340727	0.308909	0.292545	0.153091	0.0329091	0.324545	0.372818	0.359	0.373545
100.571	0.149909	0.0665455	0.309182																						0.4	0.357	0.393182	0.398636	0.378818	0.148909	0.0690909	0.272091	0.270818	0.283727	0.350818	0.392091	0.328727	0.336455	0.357182	0.357455	0.342636	0.309818	0.293727	0.156455	0.0332727	0.325818	0.374364	0.357909	0.377727
100.751	0.150545	0.0671818	0.311727																						0.398727	0.358909	0.394364	0.396727	0.378182	0.150727	0.0697273	0.271455	0.270455	0.283091	0.348455	0.391	0.328455	0.337727	0.359455	0.355455	0.342	0.309455	0.293	0.157455	0.0334545	0.325727	0.372273	0.357727	0.378545
100.931	0.152636	0.0683636	0.316091																						0.399	0.360636	0.393	0.397727	0.378	0.153636	0.0705455	0.270727	0.270455	0.284455	0.349636	0.391	0.329091	0.339818	0.361636	0.354909	0.342091	0.311818	0.294545	0.160727	0.0348182	0.324909	0.373364	0.357727	0.380273
101.112	0.154455	0.0678182	0.319091																						0.399455	0.364909	0.394455	0.397545	0.377636	0.157455	0.0712727	0.270909	0.272182	0.284273	0.350727	0.390909	0.330364	0.343727	0.365636	0.356636	0.343364	0.313455	0.295364	0.163364	0.0349091	0.324455	0.373818	0.357273	0.386909
101.292	0.153909	0.0681818	0.321182																						0.398818	0.363636	0.392455	0.398545	0.375091	0.158455	0.072	0.270182	0.272	0.284	0.349455	0.391545	0.329727	0.345091	0.366273	0.355545	0.341727	0.313091	0.294455	0.165364	0.0347273	0.324273	0.373636	0.357	0.387636
101.472	0.156818	0.0696364	0.325636																						0.398818	0.365727	0.394091	0.397545	0.374091	0.161545	0.0721818	0.271636	0.272727	0.283182	0.349273	0.391455	0.331	0.347727	0.370182	0.355545	0.341545	0.315091	0.296818	0.169364	0.0365455	0.325182	0.372636	0.357182	0.391182
101.652	0.156727	0.0693636	0.327																						0.400818	0.367545	0.394091	0.397909	0.374545	0.165	0.0734546	0.272	0.272455	0.284273	0.350818	0.392	0.331273	0.350364	0.373091	0.356545	0.342273	0.315182	0.297455	0.170636	0.0362727	0.325909	0.374091	0.358364	0.393636
101.833	0.158182	0.0693636	0.330182																						0.400182	0.367455	0.393455	0.397091	0.372727	0.167091	0.074	0.271182	0.271273	0.283636	0.348636	0.390727	0.330727	0.352	0.374909	0.355091	0.342	0.316364	0.297818	0.171909	0.0360909	0.325455	0.373636	0.357727	0.395818
102.013	0.160636	0.0702727	0.335273																						0.400091	0.369182	0.394909	0.397182	0.373182	0.170091	0.0750909	0.272182	0.273545	0.283909	0.349545	0.393455	0.332	0.353727	0.377727	0.356727	0.343	0.317636	0.299273	0.176818	0.0382727	0.325455	0.373727	0.358636	0.399727
102.193	0.160909	0.0709091	0.336909																						0.401455	0.369455	0.393545	0.398545	0.373727	0.172909	0.0762727	0.272636	0.273727	0.284818	0.351545	0.392364	0.332909	0.355727	0.379909	0.356091	0.341545	0.317545	0.298727	0.177091	0.0377273	0.325727	0.374636	0.358636	0.402364
102.373	0.161727	0.0703636	0.339182																						0.399182	0.368818	0.393818	0.398273	0.372091	0.174909	0.0763636	0.271455	0.274091	0.282	0.349182	0.391818	0.331909	0.356273	0.380273	0.355545	0.341182	0.317636	0.298818	0.178545	0.0376364	0.324818	0.372909	0.357091	0.403364
102.554	0.164	0.0710909	0.344091																						0.400091	0.369636	0.394909	0.397091	0.372273	0.178273	0.0774546	0.272455	0.274727	0.284636	0.350364	0.393818	0.331909	0.360727	0.383636	0.356909	0.343364	0.319364	0.300909	0.182182	0.0393636	0.325364	0.374545	0.357818	0.406
102.734	0.165545	0.0720909	0.347182																						0.400636	0.368455	0.396273	0.396909	0.373545	0.181455	0.0785455	0.273455	0.275182	0.284273	0.351364	0.393182	0.333636	0.363273	0.385545	0.356	0.342455	0.320727	0.300091	0.186545	0.0396364	0.326455	0.374364	0.357455	0.405727
102.914	0.165364	0.0716364	0.348273																						0.399727	0.366364	0.393364	0.397545	0.371545	0.183818	0.079	0.270909	0.273909	0.282364	0.349636	0.394	0.332182	0.361455	0.386455	0.354545	0.342182	0.319182	0.299909	0.187909	0.0401818	0.324273	0.372727	0.357364	0.404455
103.094	0.167	0.073	0.353182																						0.399818	0.367818	0.394909	0.398636	0.373	0.187182	0.08	0.273182	0.275455	0.283273	0.351545	0.393273	0.334636	0.365727	0.387545	0.356727	0.342273	0.323	0.300273	0.191636	0.041	0.325818	0.375909	0.358636	0.406182
103.274	0.168727	0.0736364	0.355455																						0.400818	0.367909	0.394455	0.398	0.371273	0.191545	0.0812727	0.272545	0.276455	0.284364	0.350455	0.394182	0.333545	0.366	0.387909	0.356	0.342545	0.322182	0.300636	0.195182	0.042	0.325909	0.374182	0.358545	0.404
103.455	0.169909	0.0738182	0.358545																						0.400182	0.365909	0.393909	0.397545	0.372364	0.194545	0.0823636	0.272182	0.275182	0.284	0.350545	0.394455	0.334364	0.365909	0.388727	0.356364	0.342	0.324909	0.301182	0.197545	0.0424545	0.326182	0.375455	0.358	0.405
103.635	0.170727	0.074	0.362091																						0.399818	0.365909	0.395364	0.397818	0.372909	0.197636	0.0833636	0.272091	0.277364	0.284636	0.350455	0.394636	0.333727	0.367636	0.385545	0.355	0.342364	0.324727	0.301273	0.199727	0.0428182	0.326818	0.374091	0.359273	0.403273
103.815	0.173	0.0753636	0.366091																						0.399636	0.366636	0.394091	0.398364	0.372455	0.200455	0.0840909	0.272818	0.276	0.285	0.351091	0.394	0.333909	0.368545	0.385545	0.357182	0.342182	0.324545	0.301091	0.204182	0.0445455	0.326455	0.374545	0.358727	0.403727
103.995	0.174545	0.0758182	0.368273																						0.400091	0.366727	0.395909	0.397545	0.372909	0.204727	0.0853636	0.274182	0.278909	0.285091	0.351455	0.395273	0.335364	0.370818	0.386364	0.356818	0.343091	0.324091	0.301636	0.206636	0.0450909	0.328	0.375455	0.359364	0.404
104.176	0.174909	0.0758182	0.370182																						0.400818	0.366091	0.395	0.398	0.373636	0.206818	0.0857273	0.273273	0.277364	0.284727	0.351364	0.394636	0.335091	0.368273	0.384818	0.356909	0.342909	0.325	0.300364	0.209545	0.0452727	0.327091	0.375091	0.358727	0.401545
104.356	0.176636	0.0761818	0.372818																						0.400636	0.365455	0.393636	0.397	0.371909	0.209727	0.0873636	0.273091	0.277636	0.284818	0.351	0.394909	0.334455	0.368273	0.383636	0.356091	0.341455	0.324455	0.300182	0.212727	0.0468182	0.326909	0.376182	0.358364	0.399727
104.536	0.178636	0.0780909	0.374636																						0.401727	0.367273	0.395818	0.398909	0.373455	0.214455	0.0889091	0.273182	0.279727	0.285455	0.351455	0.396636	0.335091	0.369364	0.384727	0.357182	0.343273	0.327182	0.301455	0.217455	0.0480909	0.327636	0.376455	0.359818	0.400636
104.716	0.179818	0.077	0.376455																						0.400909	0.365364	0.395	0.397909	0.372909	0.215727	0.0898182	0.273091	0.278909	0.286364	0.351818	0.394909	0.335182	0.367364	0.382909	0.357545	0.342273	0.325364	0.301091	0.219364	0.0480909	0.327545	0.376182	0.358273	0.399636
104.897	0.180909	0.0780909	0.379364																						0.400727	0.366364	0.395273	0.398	0.372818	0.220182	0.0910909	0.274182	0.280364	0.284545	0.352364	0.396182	0.336273	0.366727	0.382091	0.357636	0.343273	0.325364	0.301455	0.223909	0.0497273	0.327909	0.375273	0.358273	0.398545
105.077	0.183091	0.0782727	0.381182																						0.402273	0.366818	0.397636	0.398909	0.374091	0.224091	0.0923636	0.274727	0.280545	0.286727	0.353	0.397182	0.336727	0.367182	0.384455	0.359	0.343	0.325182	0.304	0.227727	0.0503636	0.327818	0.377182	0.36	0.400909
105.257	0.183909	0.0780909	0.381																						0.402545	0.366455	0.394636	0.398727	0.372273	0.226	0.0930909	0.272636	0.279545	0.285	0.351182	0.395727	0.336273	0.365636	0.381818	0.357818	0.342636	0.324909	0.302636	0.229455	0.0507273	0.327182	0.374909	0.359364	0.399
105.437	0.186182	0.0803636	0.386273																						0.402636	0.365818	0.396273	0.398	0.373818	0.230455	0.0945455	0.274545	0.281636	0.286364	0.352091	0.396091	0.336273	0.366	0.381091	0.358545	0.342364	0.325545	0.305273	0.232364	0.0520909	0.328091	0.376364	0.359273	0.399091
105.617	0.187273	0.0802727	0.387182																						0.402273	0.367545	0.397	0.398727	0.374909	0.235	0.0963636	0.274182	0.282182	0.287091	0.351636	0.398273	0.337455	0.367091	0.382727	0.359364	0.344909	0.326182	0.304364	0.238	0.0536364	0.328545	0.378364	0.359909	0.398818
105.798	0.188182	0.0811818	0.388273																						0.402182	0.367182	0.395818	0.399	0.372909	0.237455	0.0971818	0.274818	0.282	0.288	0.351727	0.397636	0.336818	0.365545	0.382545	0.359182	0.342727	0.324818	0.303636	0.238727	0.0541818	0.328818	0.377	0.360273	0.397727
105.978	0.189182	0.0808182	0.389364																						0.403455	0.367	0.396727	0.399091	0.374182	0.240545	0.0982727	0.275818	0.281455	0.289364	0.352182	0.397818	0.338	0.366636	0.381545	0.360455	0.343545	0.325909	0.306091	0.246364	0.0556364	0.328545	0.377364	0.360818	0.399545
106.158	0.190727	0.0823636	0.391091																						0.403	0.366	0.395364	0.397364	0.374	0.244636	0.1	0.274545	0.281545	0.288727	0.352	0.397273	0.337636	0.365091	0.382091	0.358818	0.342727	0.326364	0.305273	0.249091	0.0564545	0.329091	0.377455	0.358727	0.399545
106.338	0.192182	0.0813636	0.390273																						0.402182	0.366545	0.395273	0.397818	0.374	0.246636	0.100727	0.273909	0.281273	0.289091	0.350455	0.397636	0.336909	0.364818	0.379364	0.358364	0.343182	0.325636	0.306455	0.25	0.0571818	0.327727	0.375364	0.357818	0.397818
106.519	0.193636	0.0817273	0.392																						0.403364	0.367091	0.396455	0.399	0.374	0.250091	0.102182	0.274455	0.282909	0.290455	0.351455	0.397273	0.336909	0.365	0.381364	0.36	0.343727	0.325636	0.306	0.255364	0.0579091	0.328727	0.377091	0.359273	0.397455
106.699	0.195	0.0823636	0.390273																						0.402818	0.365	0.395455	0.398	0.374273	0.252909	0.103545	0.274182	0.283091	0.290636	0.351455	0.397727	0.337091	0.364455	0.380636	0.359545	0.342909	0.325818	0.306727	0.258818	0.0592727	0.329182	0.376727	0.359	0.397727
106.879	0.195909	0.0839091	0.393091																						0.402455	0.365182	0.395545	0.397818	0.373455	0.257182	0.104636	0.274182	0.282636	0.291182	0.351364	0.398182	0.337636	0.363727	0.381545	0.358818	0.343273	0.326182	0.307909	0.263636	0.0604545	0.328455	0.376909	0.359545	0.398455
107.059	0.196818	0.0839091	0.391636																						0.402909	0.366364	0.395182	0.399	0.374727	0.260636	0.106273	0.275091	0.284091	0.292818	0.352364	0.399091	0.337909	0.365273	0.380273	0.359364	0.343364	0.324455	0.307727	0.266091	0.0606364	0.328727	0.376545	0.358818	0.397091
107.24	0.198364	0.0840909	0.390182																						0.403727	0.365636	0.395091	0.398364	0.374273	0.262273	0.107909	0.275	0.283091	0.292545	0.351818	0.397909	0.337727	0.364636	0.378909	0.358909	0.342455	0.324273	0.307364	0.270545	0.0621818	0.328273	0.376	0.359182	0.395818
107.42	0.200545	0.0861818	0.391636																						0.404727	0.367	0.396909	0.400273	0.374818	0.268273	0.109455	0.276182	0.283909	0.293545	0.352727	0.399636	0.338182	0.365636	0.381909	0.361	0.343545	0.325636	0.308909	0.274636	0.0648182	0.330091	0.378727	0.361182	0.398818
107.6	0.201182	0.0851818	0.389727																						0.405091	0.365182	0.394818	0.399273	0.373818	0.268364	0.110455	0.274455	0.284273	0.293545	0.351455	0.400273	0.338273	0.363818	0.380091	0.360818	0.343636	0.323455	0.308273	0.277727	0.0649091	0.329364	0.377	0.359727	0.397909
107.78	0.201909	0.0858182	0.387455																						0.402727	0.364727	0.394273	0.398273	0.373818	0.271	0.112545	0.275182	0.283455	0.293636	0.351545	0.398364	0.337182	0.364273	0.38	0.359818	0.343636	0.324	0.309091	0.281727	0.0663636	0.328182	0.377182	0.359455	0.396818
107.961	0.204273	0.0874545	0.389364																						0.404636	0.365636	0.397636	0.400182	0.375091	0.275182	0.113545	0.275636	0.284636	0.294	0.353727	0.400091	0.339	0.365455	0.382	0.361636	0.344455	0.325545	0.309636	0.286364	0.0690909	0.33	0.377364	0.362273	0.398091
108.141	0.205909	0.0883636	0.387818																						0.404909	0.366545	0.396545	0.399545	0.375818	0.280455	0.116455	0.277364	0.285818	0.294909	0.353	0.400182	0.340273	0.365364	0.379455	0.361818	0.344545	0.325091	0.310909	0.289545	0.0697273	0.330364	0.377909	0.360727	0.399455
108.321	0.206182	0.0877273	0.386273																						0.404636	0.365364	0.396909	0.4	0.376727	0.282818	0.117455	0.275545	0.284273	0.294182	0.352727	0.400091	0.338364	0.364727	0.380636	0.362	0.343818	0.323455	0.310909	0.292455	0.071	0.329273	0.378455	0.361182	0.398
108.501	0.207818	0.0882727	0.388182																						0.406364	0.366545	0.398909	0.400727	0.376182	0.286545	0.119455	0.277455	0.285	0.295455	0.353455	0.400909	0.340545	0.365	0.381273	0.362091	0.345	0.324727	0.310545	0.299818	0.072	0.330818	0.377818	0.362091	0.398545
108.682	0.209455	0.0889091	0.386818																						0.405	0.366455	0.398091	0.399364	0.375364	0.288636	0.121	0.276545	0.284273	0.295182	0.353364	0.400273	0.34	0.363818	0.381182	0.361636	0.344182	0.323909	0.311818	0.301455	0.0734546	0.330545	0.378273	0.361273	0.397727
108.862	0.210182	0.0894546	0.387818																						0.405273	0.366091	0.397818	0.398727	0.375091	0.291545	0.123364	0.276636	0.286	0.294545	0.351273	0.399455	0.339273	0.364364	0.381364	0.361727	0.344545	0.324364	0.311455	0.305455	0.0748182	0.33	0.378364	0.361636	0.398818
109.042	0.211273	0.0901818	0.386273																						0.405545	0.366	0.397	0.399364	0.375909	0.295545	0.125091	0.276	0.286	0.296091	0.352909	0.400818	0.340545	0.363455	0.381091	0.362545	0.344545	0.324455	0.311273	0.309455	0.0764545	0.329636	0.378091	0.359818	0.398727
109.222	0.213545	0.0912727	0.386909																						0.405727	0.367273	0.397727	0.401091	0.376455	0.298818	0.127545	0.278	0.286818	0.296182	0.352909	0.402182	0.340273	0.364909	0.381545	0.362727	0.345545	0.322909	0.312818	0.313273	0.0787273	0.330091	0.378455	0.361545	0.398273
109.402	0.215	0.0922727	0.387636																						0.408273	0.366818	0.397364	0.400909	0.377091	0.303818	0.128636	0.278	0.286818	0.297455	0.352545	0.401636	0.341	0.363455	0.381727	0.363818	0.345	0.325273	0.312545	0.317909	0.0798182	0.331182	0.379273	0.362455	0.401818
109.583	0.215455	0.0912727	0.385273																						0.407091	0.368182	0.398818	0.401182	0.377	0.304727	0.130182	0.277636	0.287455	0.296636	0.352182	0.401455	0.340273	0.364182	0.381364	0.362818	0.345636	0.322273	0.313091	0.318364	0.08	0.329909	0.377909	0.361636	0.399636
109.763	0.215818	0.0917273	0.385364																						0.404727	0.365182	0.397273	0.400545	0.375091	0.306	0.131455	0.276	0.285545	0.296545	0.351636	0.401182	0.340273	0.362273	0.380727	0.361545	0.343091	0.321455	0.312636	0.321909	0.0825455	0.330364	0.377364	0.361455	0.399273
109.943	0.218636	0.0937273	0.386182																						0.407273	0.367182	0.398636	0.400273	0.378091	0.311091	0.134818	0.277818	0.287091	0.297273	0.353636	0.402636	0.342091	0.365364	0.382182	0.364273	0.345273	0.324636	0.314091	0.329455	0.0843636	0.331091	0.378727	0.362455	0.400545
110.123	0.218818	0.0933636	0.384636																						0.407364	0.365636	0.397273	0.401727	0.377727	0.314455	0.137545	0.277909	0.286545	0.298	0.353636	0.402909	0.341545	0.363364	0.381182	0.363818	0.346	0.322909	0.313909	0.331364	0.0862727	0.331727	0.378455	0.362091	0.399636
110.304	0.221273	0.0947273	0.388364																						0.407545	0.366727	0.399182	0.401091	0.378182	0.316	0.138727	0.279182	0.287182	0.296909	0.353273	0.403	0.341455	0.364091	0.382818	0.364273	0.346455	0.323091	0.313455	0.335909	0.0877273	0.331818	0.379455	0.362909	0.401
110.484	0.222545	0.0959091	0.386																						0.41	0.368545	0.400455	0.402727	0.380636	0.320818	0.141	0.279273	0.288182	0.298273	0.353455	0.405091	0.343091	0.364545	0.382909	0.365636	0.348	0.324636	0.314909	0.340091	0.0904545	0.332	0.380545	0.364636	0.402091
110.664	0.222364	0.0955455	0.386091																						0.408091	0.365636	0.399364	0.402273	0.378182	0.322545	0.143182	0.278636	0.287364	0.297545	0.352636	0.403818	0.342364	0.363636	0.381636	0.364455	0.346545	0.323545	0.313818	0.342364	0.0911818	0.332182	0.378909	0.363455	0.400818
110.844	0.223455	0.096	0.386636																						0.409091	0.366909	0.4	0.403182	0.378909	0.325545	0.145273	0.277818	0.286727	0.298727	0.353909	0.404	0.342091	0.364182	0.384	0.365182	0.346091	0.324364	0.314545	0.345818	0.0936364	0.330818	0.380273	0.363727	0.400909
111.025	0.226545	0.0971818	0.386455																						0.409545	0.366636	0.400909	0.402909	0.379091	0.327636	0.147273	0.280364	0.288455	0.299182	0.353636	0.403909	0.343	0.364636	0.382545	0.364182	0.347091	0.323455	0.315091	0.348727	0.0950909	0.331455	0.378545	0.363545	0.402909
111.205	0.225818	0.0966364	0.385727																						0.409636	0.367091	0.399	0.401636	0.378818	0.330273	0.150182	0.278182	0.287455	0.298	0.353182	0.403182	0.342182	0.363	0.383182	0.365	0.345182	0.322182	0.315	0.353273	0.0962727	0.332182	0.379636	0.363364	0.400909
111.385	0.228091	0.0976364	0.385909																						0.408364	0.368727	0.401	0.403909	0.379636	0.333909	0.152364	0.279545	0.288	0.299273	0.354091	0.403182	0.343182	0.364273	0.383727	0.365545	0.347636	0.321636	0.315909	0.356909	0.0982727	0.333273	0.380091	0.364273	0.401909
111.565	0.229545	0.0983636	0.385545																						0.409182	0.367636	0.399818	0.404364	0.380182	0.335818	0.153364	0.278909	0.286909	0.299545	0.354818	0.404455	0.343	0.363818	0.383727	0.364364	0.346545	0.322727	0.314909	0.359909	0.100636	0.332455	0.380545	0.364364	0.403636
111.745	0.230636	0.0993636	0.386455																						0.409727	0.368273	0.401364	0.403364	0.379273	0.338818	0.155818	0.279818	0.287455	0.298	0.353273	0.404364	0.343909	0.363	0.383273	0.364182	0.346364	0.322727	0.315	0.361909	0.102	0.332909	0.379545	0.363455	0.401909
111.926	0.232182	0.0991818	0.384909																						0.409455	0.368273	0.399273	0.404	0.38	0.340455	0.158818	0.279364	0.287909	0.298727	0.354182	0.406636	0.344455	0.363545	0.384818	0.366364	0.347545	0.322818	0.315364	0.364545	0.104273	0.333182	0.379909	0.364727	0.402455
112.106	0.232364	0.100636	0.386364																						0.409818	0.367636	0.401909	0.403909	0.381	0.342182	0.160455	0.279818	0.287909	0.298545	0.353545	0.404818	0.344818	0.363909	0.385182	0.366182	0.347091	0.322182	0.316636	0.369909	0.106273	0.332909	0.380091	0.365182	0.402818
112.286	0.233727	0.100727	0.385909																						0.409455	0.368091	0.402182	0.404545	0.381364	0.345091	0.162727	0.279909	0.288545	0.3	0.355182	0.406273	0.343545	0.364091	0.386545	0.366545	0.347909	0.323545	0.316818	0.373455	0.108818	0.333545	0.380091	0.365	0.403
112.466	0.234818	0.100545	0.385182																						0.410727	0.367545	0.401909	0.404727	0.381182	0.346818	0.165545	0.279909	0.288091	0.298818	0.354364	0.405091	0.345273	0.363818	0.385455	0.367364	0.348182	0.323455	0.316636	0.376	0.109455	0.334364	0.380455	0.363182	0.403455
112.647	0.235727	0.100909	0.383364																						0.410727	0.367	0.400182	0.405091	0.380727	0.348545	0.167727	0.278909	0.288636	0.299091	0.353	0.406727	0.344818	0.363909	0.385182	0.366909	0.347364	0.321636	0.316455	0.377273	0.112273	0.333636	0.381	0.363909	0.404
112.827	0.238091	0.104364	0.386455																						0.412	0.369455	0.401364	0.406545	0.382909	0.352727	0.170727	0.279182	0.288818	0.300545	0.354636	0.406818	0.346545	0.364909	0.386091	0.368	0.348727	0.324545	0.317818	0.384182	0.115727	0.334545	0.381091	0.366545	0.406545
113.007	0.237909	0.102545	0.383636																						0.410364	0.367727	0.402273	0.407455	0.382727	0.352727	0.173364	0.279727	0.288818	0.299909	0.355364	0.406091	0.345909	0.364364	0.385364	0.367091	0.347818	0.321818	0.316455	0.382364	0.116636	0.333818	0.380727	0.366364	0.404727
113.187	0.239273	0.103273	0.385364																						0.412455	0.369	0.403	0.406	0.382091	0.354455	0.174455	0.279182	0.288909	0.300182	0.354636	0.406455	0.346455	0.363182	0.386364	0.367455	0.348182	0.322182	0.316636	0.384455	0.118545	0.334	0.380273	0.364273	0.404
113.368	0.241909	0.105364	0.386																						0.411273	0.370273	0.404091	0.407455	0.383818	0.357818	0.177636	0.280909	0.290364	0.301909	0.356545	0.407818	0.347364	0.365182	0.387455	0.369091	0.351182	0.323273	0.318273	0.388273	0.122182	0.335636	0.381	0.366909	0.406182
113.548	0.241727	0.104636	0.384636																						0.411818	0.370091	0.404455	0.407545	0.383273	0.357909	0.180636	0.280818	0.289455	0.301273	0.355091	0.407364	0.347	0.365455	0.388636	0.368364	0.349818	0.323818	0.317364	0.388727	0.123182	0.335273	0.381545	0.365273	0.406364
113.728	0.242364	0.104818	0.385273																						0.411182	0.369	0.401818	0.406818	0.383727	0.359	0.180909	0.279909	0.288455	0.300273	0.353909	0.405636	0.346545	0.363545	0.387727	0.366455	0.349182	0.322455	0.317091	0.389	0.125182	0.334273	0.380636	0.366545	0.407091
113.908	0.244273	0.106727	0.385545																						0.412091	0.370545	0.404545	0.408091	0.385182	0.362636	0.184364	0.281	0.289636	0.301182	0.357364	0.408909	0.348455	0.365545	0.388182	0.368273	0.351091	0.324091	0.318182	0.390727	0.128545	0.335545	0.382727	0.367636	0.407818
114.088	0.245182	0.106455	0.384545																						0.412364	0.369091	0.404091	0.408	0.384909	0.361273	0.186909	0.281273	0.289818	0.300364	0.355273	0.407636	0.347455	0.366182	0.389	0.368818	0.349727	0.322091	0.316	0.387455	0.129818	0.335909	0.382727	0.366909	0.407636
114.269	0.246364	0.107091	0.385273																						0.412909	0.370545	0.403818	0.407727	0.384091	0.362182	0.188636	0.280273	0.289909	0.300727	0.355273	0.408091	0.347636	0.363818	0.388182	0.367818	0.349909	0.322182	0.317909	0.387455	0.131818	0.335	0.381273	0.366455	0.406727
114.449	0.248818	0.108273	0.387273																						0.412545	0.371455	0.404091	0.408273	0.386818	0.365636	0.192182	0.282727	0.289545	0.302364	0.357	0.408182	0.349273	0.365364	0.389727	0.370364	0.351818	0.324182	0.319818	0.387455	0.135364	0.336182	0.383455	0.369273	0.408727
114.629	0.248273	0.108364	0.383727																						0.414182	0.368545	0.403364	0.408909	0.386	0.365364	0.193273	0.281545	0.289727	0.300818	0.356909	0.408	0.348909	0.365818	0.389727	0.369364	0.350364	0.322636	0.319545	0.382545	0.137091	0.336545	0.382182	0.366636	0.408545
114.809	0.249727	0.108818	0.385727																						0.413636	0.371091	0.404636	0.409182	0.385909	0.365818	0.196	0.282	0.290273	0.301182	0.355818	0.408545	0.35	0.365909	0.389182	0.369182	0.350727	0.323909	0.319091	0.384636	0.140273	0.336909	0.382818	0.366182	0.409091
114.99	0.249364	0.109455	0.386455																						0.414636	0.370455	0.404364	0.409	0.386818	0.368182	0.197455	0.281727	0.289727	0.302	0.358091	0.409727	0.349909	0.366636	0.389364	0.370273	0.352182	0.323545	0.319545	0.383	0.141636	0.336273	0.382727	0.368636	0.41
115.17	0.251273	0.110273	0.385364																						0.414545	0.371273	0.404273	0.410273	0.387273	0.367091	0.199636	0.281455	0.289	0.301455	0.356364	0.409182	0.35	0.365727	0.390818	0.369273	0.351455	0.323636	0.318364	0.380818	0.144	0.337	0.382182	0.368273	0.409636
115.35	0.251636	0.111182	0.384182																						0.414091	0.370818	0.405364	0.411273	0.387727	0.367636	0.202273	0.281455	0.289545	0.301364	0.356182	0.410273	0.350455	0.366182	0.391727	0.370727	0.351727	0.324455	0.319	0.380091	0.147364	0.337818	0.383455	0.368	0.410273
115.53	0.252545	0.111	0.384909																						0.414	0.371727	0.404455	0.410364	0.386727	0.366818	0.203091	0.281727	0.288545	0.301545	0.355545	0.409	0.350091	0.365727	0.392636	0.369091	0.350909	0.325182	0.317818	0.379545	0.148636	0.337636	0.382636	0.367727	0.411
115.711	0.254	0.112364	0.385818																						0.414636	0.371636	0.405364	0.411182	0.387818	0.365818	0.204455	0.281455	0.289455	0.301	0.357182	0.409545	0.350727	0.366	0.392273	0.369636	0.351364	0.323545	0.319364	0.377909	0.151818	0.338091	0.382545	0.368182	0.411182
115.891	0.254545	0.112909	0.386273																						0.415364	0.372545	0.405091	0.411364	0.387636	0.367455	0.207364	0.282	0.29	0.303	0.357091	0.409727	0.351727	0.366727	0.391909	0.371909	0.351727	0.324	0.319364	0.376818	0.154909	0.337909	0.383273	0.368909	0.412182
116.071	0.255273	0.113091	0.385727																						0.414182	0.371091	0.405	0.411727	0.387636	0.365	0.208273	0.281364	0.289727	0.302545	0.357	0.409545	0.350545	0.366545	0.392818	0.371	0.353182	0.324545	0.320091	0.376818	0.156909	0.337636	0.383273	0.368727	0.409818
116.251	0.256	0.114455	0.385182																						0.413636	0.371727	0.405182	0.41	0.388091	0.365636	0.209545	0.281273	0.289636	0.301455	0.357364	0.41	0.350909	0.365727	0.392091	0.370727	0.351545	0.324909	0.319636	0.376545	0.160273	0.336545	0.383182	0.369182	0.412273
116.431	0.256909	0.114727	0.385636																						0.415364	0.373	0.405909	0.412545	0.389727	0.364909	0.211909	0.281636	0.289636	0.302727	0.357909	0.411091	0.352182	0.367	0.393091	0.372	0.352727	0.325909	0.320455	0.377	0.162636	0.337909	0.384636	0.368909	0.412909
116.612	0.257455	0.114455	0.384273																						0.415364	0.373182	0.405636	0.412091	0.389	0.363636	0.211909	0.281545	0.289182	0.301727	0.358182	0.409545	0.351091	0.366727	0.393	0.370909	0.353636	0.324182	0.319273	0.376727	0.165091	0.338545	0.383545	0.369636	0.413
116.792	0.258909	0.115909	0.385545																						0.415182	0.371727	0.405364	0.412818	0.389909	0.364182	0.214364	0.281091	0.290818	0.303182	0.358818	0.410455	0.351909	0.366364	0.394636	0.369909	0.352	0.325727	0.319273	0.376818	0.168273	0.338182	0.383	0.371091	0.413818
116.972	0.259727	0.116364	0.385091																						0.416636	0.374091	0.407455	0.413182	0.389818	0.365909	0.215455	0.281909	0.290091	0.302727	0.357727	0.410455	0.353364	0.366727	0.395182	0.371	0.353273	0.325455	0.318727	0.375727	0.171364	0.338455	0.383455	0.371	0.414
117.152	0.260182	0.116364	0.385182																						0.415273	0.371818	0.406636	0.413	0.388818	0.365	0.215727	0.281545	0.291273	0.303273	0.358455	0.410636	0.354	0.366364	0.395273	0.371545	0.354091	0.324818	0.318818	0.374636	0.173364	0.338364	0.383273	0.368273	0.413364
117.333	0.262727	0.118909	0.386909																						0.416091	0.374182	0.407273	0.413636	0.389636	0.365273	0.217545	0.281636	0.291727	0.302545	0.358273	0.411364	0.354	0.367545	0.396364	0.372455	0.354273	0.325545	0.321273	0.377455	0.177273	0.338818	0.385	0.372	0.416
117.513	0.263364	0.118727	0.386727																						0.417273	0.375091	0.407182	0.414727	0.390909	0.367909	0.219455	0.282364	0.293182	0.303455	0.358818	0.412091	0.355	0.367455	0.397273	0.373364	0.355818	0.326091	0.321182	0.378818	0.178818	0.340636	0.384636	0.371364	0.415909
117.693	0.263273	0.117818	0.385091																						0.415818	0.374091	0.407636	0.413545	0.390364	0.365545	0.218818	0.281818	0.292545	0.302909	0.357909	0.411273	0.354364	0.367727	0.396455	0.372091	0.353909	0.324545	0.318909	0.373545	0.180818	0.339273	0.385455	0.370818	0.414909
117.873	0.264273	0.119	0.386455																						0.416818	0.374455	0.407909	0.414818	0.390818	0.367273	0.219909	0.281545	0.294273	0.303182	0.359455	0.412545	0.355	0.368273	0.397818	0.373091	0.353727	0.326455	0.320727	0.375273	0.185	0.340545	0.385545	0.372091	0.416273
118.054	0.264909	0.120182	0.385818																						0.416909	0.374091	0.406273	0.415	0.390545	0.366545	0.221	0.281273	0.294	0.303273	0.359545	0.411364	0.353909	0.367818	0.397091	0.372273	0.355	0.324455	0.320636	0.373455	0.187182	0.339091	0.386364	0.371818	0.415727
118.234	0.265	0.121545	0.385091																						0.416545	0.373091	0.407182	0.414091	0.391364	0.366727	0.221727	0.281455	0.293818	0.303727	0.358455	0.411091	0.354818	0.368727	0.397364	0.372727	0.354545	0.324727	0.320727	0.371545	0.188455	0.338091	0.384273	0.371091	0.415636
118.414	0.266909	0.121455	0.386545																						0.416909	0.376	0.408091	0.415727	0.391182	0.366909	0.222909	0.280909	0.294273	0.304091	0.359636	0.412455	0.355636	0.368727	0.398818	0.372818	0.356091	0.326455	0.320364	0.374909	0.192545	0.340182	0.385455	0.371909	0.417909
118.594	0.267182	0.122455	0.386091																						0.417091	0.374545	0.409364	0.415909	0.391818	0.366909	0.224545	0.281455	0.295273	0.304273	0.359636	0.412182	0.356818	0.368182	0.398636	0.373909	0.355545	0.326182	0.321364	0.375091	0.194909	0.340909	0.384909	0.373545	0.418
118.775	0.267909	0.122182	0.385909																						0.416091	0.374818	0.408	0.415727	0.393182	0.366182	0.223182	0.280909	0.294909	0.304273	0.359	0.412091	0.354636	0.369	0.397818	0.371909	0.355364	0.327	0.320909	0.374	0.197818	0.339636	0.385727	0.372455	0.418909
118.955	0.267818	0.122545	0.384727																						0.419364	0.376182	0.408273	0.416636	0.393091	0.366	0.225182	0.281636	0.294909	0.304273	0.358909	0.411727	0.356545	0.369091	0.399	0.374	0.355636	0.327273	0.320455	0.373818	0.2	0.341273	0.385909	0.373364	0.418636
119.135	0.269273	0.123818	0.386727																						0.417727	0.375455	0.408545	0.416182	0.391727	0.365636	0.224909	0.280818	0.294455	0.303818	0.359182	0.412545	0.356364	0.368455	0.399091	0.373364	0.355455	0.325909	0.321909	0.373091	0.203364	0.340091	0.385545	0.372636	0.42
119.315	0.27	0.124818	0.386091																						0.417182	0.376273	0.41	0.416545	0.391818	0.366182	0.225909	0.280455	0.295545	0.303545	0.360273	0.412909	0.356727	0.369727	0.399636	0.372727	0.355818	0.327	0.321818	0.374182	0.205727	0.340818	0.385455	0.373273	0.419455
119.496	0.270636	0.123818	0.386273																						0.418091	0.375909	0.409091	0.416727	0.392273	0.366182	0.226909	0.281909	0.294273	0.303909	0.360273	0.411909	0.357636	0.369364	0.399909	0.374091	0.356636	0.327636	0.321455	0.373727	0.208909	0.340455	0.385818	0.372818	0.418818
119.676	0.271727	0.125909	0.387455																						0.417909	0.375727	0.408182	0.418	0.393818	0.366091	0.227727	0.280818	0.294818	0.304273	0.360182	0.413455	0.356636	0.369455	0.400091	0.374091	0.357818	0.327727	0.322	0.373364	0.211636	0.341273	0.385273	0.373091	0.420273
119.856	0.272818	0.126818	0.388091																						0.418273	0.377364	0.411273	0.419545	0.394727	0.367091	0.229545	0.282273	0.296909	0.305455	0.362091	0.414182	0.359545	0.370455	0.401636	0.375273	0.356727	0.329273	0.322636	0.373727	0.214545	0.341727	0.386909	0.375	0.421909
120.036	0.272182	0.125545	0.386545																						0.418273	0.376727	0.409273	0.419091	0.395	0.366273	0.229364	0.280727	0.295091	0.304364	0.361727	0.413545	0.358455	0.369182	0.401	0.374182	0.357727	0.328182	0.321818	0.374455	0.216091	0.341636	0.386455	0.373636	0.420455
120.217	0.273727	0.127636	0.386545																						0.417	0.377	0.410273	0.418545	0.394182	0.366818	0.229455	0.281	0.295273	0.304818	0.361	0.414	0.357909	0.368909	0.401273	0.374182	0.357273	0.328273	0.321909	0.373455	0.219091	0.341727	0.386545	0.373636	0.422273
120.397	0.273364	0.128	0.388545																						0.419545	0.377	0.410091	0.42	0.396182	0.366909	0.230273	0.281727	0.296545	0.306091	0.362364	0.416727	0.36	0.370091	0.403455	0.375727	0.358727	0.330364	0.323182	0.373727	0.223	0.341182	0.386545	0.374545	0.421182
120.577	0.274545	0.128273	0.387364																						0.419	0.378091	0.410636	0.418909	0.396364	0.366273	0.230182	0.281727	0.295909	0.305545	0.361364	0.412818	0.359182	0.370545	0.403	0.374545	0.358364	0.328455	0.322273	0.372545	0.223636	0.342455	0.387182	0.374364	0.422818
120.757	0.274545	0.128909	0.387091																						0.417818	0.376727	0.409364	0.419091	0.393909	0.365727	0.230455	0.280727	0.295	0.304364	0.361636	0.414818	0.358182	0.369455	0.401818	0.373909	0.357545	0.329091	0.321909	0.372727	0.227273	0.340545	0.386273	0.374727	0.421727
120.937	0.276727	0.130727	0.388455																						0.419636	0.379364	0.411545	0.420636	0.396455	0.367364	0.230727	0.281273	0.296818	0.306	0.362727	0.414364	0.361364	0.371	0.403727	0.375364	0.358727	0.331727	0.323182	0.374364	0.231455	0.342	0.387909	0.375	0.425818
121.118	0.275273	0.129727	0.386091																						0.419727	0.376273	0.409727	0.419909	0.395182	0.365273	0.232091	0.280636	0.296364	0.305182	0.362182	0.413727	0.36	0.369909	0.402727	0.375455	0.357636	0.329091	0.322182	0.372091	0.231636	0.342364	0.387364	0.375727	0.423
121.298	0.276	0.130909	0.388545																						0.419636	0.377636	0.409455	0.419091	0.396455	0.365273	0.231455	0.280636	0.295727	0.304273	0.362091	0.413909	0.359727	0.37	0.402909	0.375182	0.357091	0.329455	0.323182	0.374	0.233455	0.342545	0.387273	0.374727	0.424
121.478	0.277727	0.132182	0.388																						0.419182	0.378273	0.412818	0.420818	0.395727	0.365545	0.232273	0.280182	0.297545	0.306636	0.362455	0.415727	0.361273	0.371818	0.405182	0.376818	0.358909	0.330909	0.323182	0.376273	0.238636	0.343091	0.387818	0.377091	0.425545
121.658	0.277909	0.130727	0.388																						0.418818	0.378727	0.410636	0.420182	0.396091	0.365182	0.233182	0.281455	0.296182	0.304909	0.361909	0.414909	0.361	0.370727	0.404364	0.375182	0.358182	0.331364	0.322182	0.374182	0.238455	0.342364	0.387545	0.375636	0.424727
121.839	0.279364	0.132909	0.389182																						0.420364	0.378455	0.410636	0.421455	0.396636	0.367273	0.234091	0.279727	0.296364	0.306636	0.362364	0.415909	0.362909	0.371636	0.405545	0.375636	0.359909	0.330545	0.321545	0.374	0.242545	0.343091	0.388182	0.375455	0.425545
122.019	0.280182	0.133727	0.39																						0.418909	0.378364	0.411727	0.422455	0.398091	0.365636	0.234	0.281636	0.296545	0.306545	0.363	0.415091	0.362273	0.371182	0.404727	0.376091	0.359727	0.330727	0.322364	0.375091	0.243909	0.343818	0.388273	0.377	0.427182
122.199	0.279909	0.133909	0.387909																						0.420091	0.379182	0.411273	0.420455	0.397909	0.365545	0.233909	0.279909	0.296818	0.306091	0.363545	0.415545	0.362636	0.371636	0.405273	0.376	0.359636	0.330273	0.323364	0.372909	0.246727	0.343364	0.387455	0.377818	0.426545
122.379	0.280091	0.134727	0.391182																						0.421091	0.380909	0.412	0.422545	0.398455	0.366	0.234636	0.281545	0.297091	0.307182	0.365091	0.415545	0.363364	0.373182	0.405273	0.376727	0.360818	0.331727	0.323364	0.374636	0.249909	0.344636	0.388636	0.378091	0.427636
122.56	0.280818	0.136091	0.388818																						0.421182	0.380545	0.412455	0.423455	0.398364	0.366273	0.236	0.280636	0.297091	0.307	0.365273	0.416	0.364	0.371273	0.405636	0.376818	0.360636	0.331727	0.322636	0.373	0.250909	0.344364	0.388636	0.376636	0.427727
122.74	0.281545	0.136636	0.389182																						0.419909	0.379636	0.411909	0.422273	0.398455	0.366273	0.235727	0.281455	0.297545	0.306	0.363	0.415364	0.363545	0.371455	0.406909	0.376455	0.359818	0.331727	0.322727	0.373	0.253545	0.345273	0.387818	0.377818	0.429
122.92	0.282909	0.137364	0.389182																						0.420455	0.381	0.414273	0.423	0.399636	0.366727	0.237182	0.280364	0.297364	0.307182	0.364182	0.417636	0.364364	0.372818	0.406545	0.377273	0.361	0.331818	0.323909	0.375273	0.257364	0.345545	0.388455	0.378364	0.428364
123.1	0.282636	0.137818	0.388091																						0.422636	0.378909	0.413182	0.423636	0.397909	0.365545	0.236273	0.280727	0.296909	0.307091	0.365182	0.416455	0.364364	0.372909	0.407364	0.377818	0.360909	0.331636	0.324091	0.373636	0.258636	0.345091	0.389364	0.377455	0.428909
123.28	0.284	0.139	0.392																						0.421727	0.380909	0.413091	0.422818	0.399818	0.365909	0.236636	0.281364	0.297727	0.306727	0.364727	0.417091	0.364636	0.372636	0.407182	0.375545	0.360636	0.333545	0.324091	0.374273	0.261364	0.344636	0.388364	0.378818	0.430182
123.461	0.282545	0.138455	0.390455																						0.421182	0.381091	0.412273	0.424364	0.399909	0.366545	0.236818	0.280909	0.296818	0.307	0.364909	0.417182	0.365636	0.372364	0.408545	0.377909	0.361455	0.333091	0.324	0.373818	0.264818	0.345818	0.388545	0.378818	0.430364
123.641	0.284273	0.14	0.388273																						0.421273	0.379909	0.412273	0.424	0.400364	0.363636	0.237	0.280455	0.296091	0.307273	0.365909	0.416	0.366091	0.373091	0.407545	0.377182	0.361818	0.333364	0.324455	0.374818	0.266545	0.346182	0.390545	0.378636	0.429636
123.821	0.285727	0.141364	0.390727																						0.422	0.381364	0.414	0.424545	0.399909	0.367455	0.238	0.281636	0.298818	0.307818	0.366273	0.417455	0.366636	0.373273	0.408909	0.377636	0.361545	0.336	0.324818	0.376455	0.270364	0.346364	0.391091	0.380182	0.431545
124.001	0.285091	0.141273	0.389636																						0.420818	0.382	0.414	0.424364	0.401545	0.366364	0.238182	0.282273	0.297273	0.306909	0.366182	0.417182	0.366455	0.374091	0.408	0.377364	0.362	0.334909	0.323636	0.375545	0.270364	0.346636	0.391727	0.380455	0.431364
124.182	0.284	0.141091	0.388636																						0.421273	0.381091	0.414	0.425545	0.399455	0.365545	0.239091	0.280273	0.295727	0.309	0.365909	0.417091	0.366091	0.372364	0.408091	0.377273	0.361455	0.335273	0.324455	0.375364	0.272818	0.345545	0.390091	0.379455	0.429273
124.362	0.288273	0.143182	0.390455																						0.422909	0.381545	0.415	0.426091	0.401455	0.366545	0.239727	0.281818	0.298545	0.308273	0.366818	0.418364	0.368091	0.374545	0.409727	0.378545	0.363636	0.335091	0.325909	0.376273	0.276818	0.347455	0.390364	0.380727	0.432
124.542	0.286	0.142636	0.389182																						0.422364	0.381	0.414545	0.426	0.400455	0.366182	0.239273	0.279818	0.296909	0.308455	0.366818	0.418182	0.367818	0.373818	0.409636	0.378273	0.362545	0.334727	0.325	0.375545	0.277091	0.346636	0.389727	0.381	0.432273
124.722	0.285182	0.142182	0.388545																						0.421636	0.380455	0.412727	0.424	0.398364	0.365	0.239727	0.280636	0.296455	0.306909	0.365455	0.417727	0.366273	0.373	0.408455	0.376818	0.361727	0.334	0.323545	0.373182	0.278364	0.345636	0.388455	0.378364	0.431727
124.903	0.287636	0.144364	0.392182																						0.422364	0.382455	0.414818	0.427455	0.401727	0.366	0.24	0.280182	0.297909	0.308455	0.367	0.419273	0.368364	0.374455	0.410545	0.378727	0.363	0.335182	0.325273	0.376182	0.281364	0.347636	0.390545	0.381909	0.432636
125.083	0.286909	0.144182	0.390545																						0.422909	0.380727	0.414273	0.425182	0.400455	0.365818	0.240091	0.279909	0.297182	0.307091	0.365818	0.418091	0.368091	0.374	0.408545	0.377818	0.362727	0.334455	0.323727	0.376	0.281909	0.346182	0.390364	0.379727	0.432364
125.263	0.288	0.145636	0.390545																						0.421273	0.380727	0.413273	0.426455	0.400273	0.365909	0.240545	0.280273	0.296545	0.307727	0.367545	0.418727	0.367818	0.374727	0.409818	0.377636	0.362545	0.335364	0.324636	0.374273	0.283273	0.347545	0.389909	0.380909	0.431636
125.443	0.289364	0.147	0.392364																						0.423727	0.382818	0.415727	0.426545	0.402091	0.365	0.240182	0.281545	0.297818	0.308909	0.366818	0.419091	0.369727	0.374727	0.41	0.379091	0.364	0.337	0.325455	0.377364	0.285909	0.348364	0.390091	0.381818	0.433455
125.623	0.287909	0.146364	0.389909																						0.422273	0.380545	0.414909	0.425909	0.401545	0.364818	0.239455	0.279636	0.297545	0.308182	0.366818	0.418364	0.367727	0.373545	0.409091	0.378	0.362727	0.335	0.324	0.375091	0.285	0.346364	0.389364	0.381727	0.431727
125.804	0.288818	0.146636	0.390909																						0.423	0.382	0.414364	0.426455	0.401455	0.364727	0.240727	0.280636	0.297818	0.308	0.367	0.419091	0.370364	0.374727	0.410545	0.379364	0.363455	0.336091	0.324818	0.374636	0.288455	0.347818	0.390909	0.382364	0.433727
125.984	0.29	0.148818	0.391727																						0.422818	0.382	0.414818	0.427	0.402182	0.365364	0.239818	0.280545	0.297909	0.308273	0.365	0.419364	0.369364	0.375273	0.410182	0.378091	0.363636	0.336455	0.324727	0.375	0.288273	0.348	0.39	0.382455	0.432545
126.164	0.290364	0.147727	0.390455																						0.423455	0.381818	0.413455	0.428	0.401636	0.365909	0.239727	0.281091	0.296273	0.308727	0.366091	0.418636	0.369182	0.375	0.41	0.377818	0.362364	0.335818	0.324636	0.374364	0.288364	0.346455	0.390182	0.381636	0.433818
126.344	0.29	0.148818	0.392091																						0.422273	0.382727	0.416182	0.426091	0.402636	0.365818	0.240455	0.281545	0.297	0.307455	0.365909	0.418364	0.370545	0.375364	0.410818	0.378818	0.363455	0.337455	0.324273	0.376273	0.290727	0.347909	0.389727	0.382727	0.434
126.525	0.291273	0.149	0.391455																						0.422455	0.382182	0.414364	0.427455	0.402455	0.365455	0.240909	0.280545	0.297182	0.309091	0.367273	0.418727	0.370273	0.375273	0.410273	0.379091	0.364455	0.336727	0.323364	0.374455	0.291545	0.348455	0.390364	0.381455	0.433727
126.705	0.290545	0.150182	0.391545																						0.423273	0.382091	0.414727	0.426455	0.401818	0.366818	0.242	0.281273	0.298545	0.308727	0.367455	0.419636	0.370636	0.375636	0.410727	0.379909	0.364818	0.338364	0.326364	0.376364	0.290273	0.349455	0.390909	0.382636	0.435636
126.885	0.290818	0.151636	0.392																						0.424545	0.383545	0.416636	0.429455	0.403636	0.366818	0.242727	0.28	0.298091	0.31	0.368364	0.420273	0.372636	0.377182	0.411273	0.380818	0.366182	0.339364	0.325545	0.377545	0.292727	0.349091	0.391636	0.382909	0.434636
127.065	0.292091	0.151364	0.392636																						0.422636	0.382091	0.415909	0.429	0.402727	0.366727	0.242273	0.281455	0.297364	0.308909	0.367909	0.418636	0.371909	0.375364	0.412	0.378091	0.363818	0.337818	0.324636	0.374818	0.293364	0.348818	0.391364	0.384909	0.434182
127.246	0.292727	0.153455	0.392545																						0.423545	0.382182	0.415909	0.428636	0.403727	0.366909	0.241909	0.280727	0.297909	0.308455	0.367727	0.419	0.372182	0.375909	0.411818	0.378273	0.363909	0.338727	0.325909	0.378273	0.295545	0.348091	0.391	0.383273	0.435364
127.426	0.291818	0.153636	0.392545																						0.423636	0.382636	0.415818	0.430364	0.403818	0.365455	0.242727	0.280818	0.297636	0.308727	0.368	0.420091	0.372	0.377091	0.411273	0.380182	0.364545	0.339455	0.326	0.377818	0.295909	0.348727	0.390455	0.384636	0.435091
127.606	0.291727	0.152273	0.391																						0.424455	0.381455	0.415727	0.429091	0.402182	0.366455	0.242727	0.278818	0.297091	0.308636	0.367636	0.420273	0.371364	0.376545	0.412545	0.378818	0.363727	0.338818	0.324455	0.375909	0.294455	0.348909	0.390091	0.384	0.435455
127.786	0.294545	0.156182	0.394455																						0.424545	0.382636	0.417545	0.430182	0.404909	0.366727	0.244091	0.281	0.299364	0.310364	0.368455	0.421091	0.374182	0.378091	0.413091	0.381273	0.365818	0.339636	0.326909	0.38	0.299182	0.351	0.392455	0.385273	0.437182
127.966	0.293909	0.155364	0.391364																						0.424818	0.383636	0.418182	0.430364	0.404364	0.367818	0.244636	0.280455	0.299091	0.310909	0.369455	0.421182	0.373273	0.377727	0.413455	0.380182	0.366091	0.340727	0.325727	0.377545	0.298455	0.350909	0.392273	0.386727	0.435909
128.147	0.292909	0.155182	0.392909																						0.424	0.383364	0.416182	0.429818	0.403455	0.366455	0.243182	0.281273	0.296909	0.310182	0.368091	0.419727	0.373636	0.377182	0.412545	0.379364	0.366636	0.339545	0.325636	0.377182	0.296818	0.348909	0.391818	0.385545	0.436727
128.327	0.293909	0.157182	0.393636																						0.425273	0.382545	0.416636	0.430545	0.404182	0.366182	0.243727	0.281	0.298455	0.31	0.369727	0.420909	0.375273	0.377273	0.413273	0.380727	0.366182	0.341091	0.327	0.378091	0.299	0.350727	0.392818	0.385182	0.436273
128.507	0.293636	0.157545	0.394545																						0.424	0.383636	0.417	0.430182	0.404273	0.366636	0.244455	0.281364	0.297636	0.309545	0.369545	0.419909	0.373182	0.377818	0.414091	0.380182	0.365636	0.339818	0.324909	0.377727	0.298364	0.350909	0.392182	0.386091	0.436909
128.687	0.293727	0.157909	0.391636																						0.422091	0.382636	0.415545	0.429727	0.403818	0.365455	0.243	0.281273	0.297091	0.309	0.368545	0.419727	0.373909	0.377545	0.413182	0.378455	0.364636	0.339091	0.326273	0.376	0.298545	0.349364	0.391545	0.385091	0.436727
128.868	0.293909	0.159091	0.394																						0.424636	0.384727	0.417545	0.431273	0.405818	0.367909	0.244	0.282091	0.297455	0.310364	0.369	0.420636	0.375727	0.378727	0.414636	0.380636	0.367091	0.342636	0.326182	0.377909	0.299182	0.350364	0.393182	0.386818	0.437455
129.048	0.295455	0.159727	0.393818																						0.424727	0.384455	0.418364	0.431	0.404364	0.367455	0.245364	0.281727	0.298545	0.310364	0.369545	0.42	0.375636	0.379091	0.415545	0.38	0.366545	0.341909	0.327182	0.377364	0.299273	0.351727	0.391909	0.386182	0.437364
129.228	0.295273	0.16	0.393455																						0.424	0.383545	0.418545	0.432182	0.406	0.368727	0.244091	0.281727	0.298455	0.310909	0.370364	0.420364	0.376273	0.379	0.413818	0.380909	0.367636	0.342909	0.327182	0.379091	0.299636	0.351364	0.392182	0.387091	0.437727
129.408	0.294182	0.160455	0.393455																						0.424455	0.383909	0.418818	0.431455	0.405545	0.368	0.244909	0.281455	0.299273	0.311091	0.369727	0.420818	0.375182	0.379364	0.413909	0.381909	0.367545	0.343455	0.327091	0.379091	0.298455	0.352	0.392636	0.386364	0.438
129.589	0.295909	0.161273	0.394273																						0.424	0.383545	0.418091	0.430818	0.404636	0.369	0.245727	0.281091	0.298273	0.310273	0.369909	0.42	0.375636	0.379091	0.414727	0.380455	0.367091	0.343182	0.327091	0.378455	0.299182	0.350909	0.392545	0.387818	0.437909
129.769	0.294364	0.162545	0.393636																						0.424727	0.383636	0.418545	0.431909	0.406273	0.369	0.246	0.281455	0.298545	0.310455	0.370636	0.421818	0.376909	0.379818	0.416455	0.381182	0.367636	0.343727	0.328	0.380636	0.300636	0.352091	0.392545	0.389909	0.437909
129.949	0.294636	0.161545	0.393727																						0.424909	0.385091	0.418182	0.432182	0.405727	0.367	0.245545	0.282364	0.298182	0.310455	0.369273	0.418818	0.376636	0.379	0.414909	0.379909	0.367273	0.342455	0.326727	0.378818	0.299545	0.352091	0.393364	0.387545	0.437636
130.129	0.294909	0.162909	0.394545																						0.424	0.384091	0.417364	0.430818	0.405273	0.368545	0.244818	0.281182	0.297909	0.310182	0.370636	0.419909	0.376364	0.379182	0.415182	0.380455	0.367273	0.344091	0.326727	0.378455	0.299636	0.351455	0.392545	0.389	0.438909
130.31	0.296818	0.164091	0.396273																						0.425545	0.385	0.419182	0.432636	0.406818	0.368545	0.246182	0.281818	0.298091	0.311182	0.370818	0.42	0.378091	0.379091	0.416364	0.380636	0.368545	0.343818	0.327636	0.380818	0.301273	0.352727	0.393364	0.388364	0.440727
130.49	0.295273	0.163364	0.392545																						0.424727	0.382364	0.417364	0.432273	0.405091	0.367364	0.244909	0.281727	0.297727	0.310364	0.370091	0.419636	0.377909	0.378	0.414182	0.380364	0.366364	0.343	0.325273	0.377909	0.298818	0.351909	0.391455	0.387455	0.436364
130.67	0.295182	0.163909	0.394364																						0.424364	0.384091	0.418364	0.432455	0.406364	0.367091	0.245818	0.281364	0.298545	0.310545	0.371273	0.419636	0.378091	0.378818	0.415364	0.380545	0.367364	0.343364	0.328	0.379909	0.300455	0.352091	0.392545	0.389091	0.438182
130.85	0.296364	0.164727	0.396364																						0.425455	0.384909	0.419273	0.433	0.406364	0.368727	0.246	0.282455	0.298455	0.311364	0.370909	0.419818	0.379273	0.38	0.415818	0.381364	0.368455	0.346455	0.327273	0.381727	0.300455	0.353727	0.393636	0.389727	0.439909
131.03	0.295455	0.165182	0.392636																						0.424091	0.383273	0.417273	0.432909	0.406	0.367182	0.245545	0.281364	0.298091	0.310909	0.370364	0.419455	0.378091	0.379909	0.415091	0.380545	0.367636	0.344545	0.326455	0.378273	0.299	0.352909	0.391818	0.388636	0.438818
131.211	0.295727	0.166727	0.395182																						0.424	0.384	0.418182	0.433636	0.406636	0.367818	0.245727	0.282364	0.298909	0.311273	0.370182	0.419818	0.379182	0.380182	0.415455	0.381	0.368182	0.346182	0.326727	0.379273	0.298455	0.353455	0.392818	0.390727	0.440909
131.391	0.295	0.167727	0.396636																						0.425909	0.384091	0.418909	0.434	0.407091	0.369273	0.247182	0.282	0.299455	0.312364	0.372091	0.420091	0.379727	0.380455	0.416727	0.382727	0.370091	0.347364	0.328091	0.381818	0.299364	0.353727	0.393818	0.391091	0.442091
131.571	0.294	0.167091	0.394364																						0.424545	0.383182	0.418	0.432818	0.406	0.368364	0.245909	0.282273	0.297909	0.310818	0.371727	0.419091	0.379091	0.381273	0.415636	0.379818	0.367909	0.345545	0.327818	0.376818	0.297636	0.353818	0.394182	0.389364	0.441
131.751	0.295818	0.167909	0.395636																						0.425818	0.385273	0.419091	0.434364	0.408091	0.370545	0.247	0.282455	0.298636	0.311909	0.371818	0.419727	0.380636	0.382818	0.417364	0.382364	0.369455	0.347182	0.328091	0.379455	0.299545	0.354909	0.393636	0.391091	0.441545
131.932	0.295818	0.168909	0.395545																						0.425455	0.385273	0.418727	0.434909	0.408545	0.368727	0.246818	0.283545	0.299273	0.311909	0.372273	0.419545	0.380364	0.382273	0.418182	0.381818	0.370091	0.347364	0.328091	0.381	0.299545	0.353818	0.394091	0.391364	0.441818
132.112	0.294818	0.169	0.396727																						0.424	0.385	0.419636	0.434273	0.406636	0.369455	0.248273	0.282636	0.298545	0.311182	0.372455	0.419727	0.380364	0.381636	0.417909	0.381909	0.369909	0.347	0.328182	0.381	0.298364	0.353273	0.394091	0.390818	0.441091
132.292	0.295273	0.170273	0.396636																						0.427	0.385273	0.420636	0.435818	0.407909	0.370273	0.248636	0.282818	0.299545	0.312364	0.371727	0.419	0.382818	0.381455	0.417455	0.383091	0.369364	0.349364	0.328364	0.381364	0.299273	0.355727	0.394364	0.391455	0.442
132.472	0.295273	0.170091	0.394455																						0.425091	0.384545	0.421182	0.434545	0.408091	0.369545	0.247455	0.282091	0.298273	0.311636	0.371636	0.419818	0.381455	0.381636	0.416909	0.382364	0.368273	0.347273	0.328455	0.380727	0.299	0.354545	0.394182	0.391273	0.440909
132.653	0.295	0.170545	0.396545																						0.424636	0.385091	0.420091	0.433909	0.407727	0.368636	0.247091	0.283091	0.298182	0.311818	0.371	0.419818	0.381727	0.381091	0.416727	0.381818	0.368636	0.347545	0.329	0.381	0.299182	0.354727	0.393909	0.391273	0.44
132.833	0.294636	0.171818	0.396091																						0.426182	0.385636	0.419909	0.435091	0.409182	0.370273	0.246818	0.282636	0.300182	0.312636	0.371909	0.420818	0.382182	0.382727	0.417909	0.381818	0.369909	0.349182	0.329182	0.380364	0.300182	0.354636	0.394182	0.393091	0.441545
133.013	0.293727	0.171636	0.395455																						0.425545	0.384636	0.419727	0.435545	0.410091	0.368545	0.247727	0.282909	0.299	0.312455	0.372545	0.419455	0.382	0.381727	0.417545	0.380727	0.371182	0.348455	0.328545	0.380636	0.300545	0.354818	0.394636	0.391545	0.439727
133.193	0.295091	0.173091	0.396818																						0.425182	0.385	0.421455	0.435455	0.408455	0.370182	0.246909	0.283727	0.300364	0.312273	0.372545	0.421636	0.382364	0.383455	0.418818	0.381818	0.371	0.349636	0.329818	0.381	0.302273	0.356091	0.393545	0.393636	0.441091
133.374	0.294636	0.173091	0.397091																						0.425091	0.385636	0.422273	0.436182	0.407727	0.369818	0.247727	0.283818	0.299091	0.312182	0.371909	0.421	0.382727	0.383364	0.418273	0.382	0.370455	0.348909	0.328545	0.380091	0.301545	0.356	0.394364	0.392727	0.442364
133.554	0.294727	0.173273	0.394818																						0.425364	0.385818	0.421091	0.436	0.409273	0.370545	0.248	0.283818	0.299364	0.312273	0.372909	0.42	0.383091	0.382273	0.418273	0.382727	0.370364	0.349636	0.329	0.380545	0.303455	0.356	0.394	0.392818	0.441455
133.734	0.296455	0.175182	0.398727																						0.425455	0.385545	0.420909	0.436364	0.409727	0.370636	0.247909	0.283818	0.299545	0.312727	0.372909	0.421	0.383364	0.384455	0.420636	0.383	0.371273	0.350455	0.330364	0.382909	0.304091	0.356636	0.395091	0.394636	0.442545
133.914	0.293909	0.174455	0.395455																						0.426091	0.384909	0.420727	0.435	0.409	0.370091	0.247909	0.282727	0.299818	0.312455	0.372545	0.420455	0.384091	0.383818	0.418727	0.383091	0.369818	0.348909	0.328909	0.381273	0.303273	0.355545	0.394727	0.394364	0.441455
134.094	0.295364	0.175182	0.395909																						0.425364	0.384364	0.418909	0.434455	0.406818	0.370091	0.247091	0.282909	0.298818	0.311273	0.371091	0.418727	0.384	0.382727	0.418182	0.381545	0.368909	0.35	0.327909	0.381727	0.302818	0.356091	0.394273	0.393273	0.442727
134.275	0.294636	0.176455	0.397455																						0.426818	0.385091	0.420455	0.436545	0.409455	0.371818	0.248182	0.283455	0.299455	0.312727	0.372545	0.419818	0.384364	0.382909	0.418818	0.382818	0.371	0.350818	0.328636	0.382273	0.305273	0.356364	0.395182	0.394455	0.442364
134.455	0.294	0.175636	0.396182																						0.425455	0.385091	0.420091	0.435636	0.408727	0.372273	0.248	0.283636	0.300091	0.311818	0.371182	0.420273	0.384636	0.382364	0.419455	0.383	0.371545	0.348727	0.327636	0.380727	0.303364	0.356455	0.394727	0.394818	0.441818
134.635	0.293091	0.175364	0.396273																						0.426182	0.384091	0.421818	0.435818	0.409909	0.370545	0.247273	0.283545	0.299818	0.312545	0.372727	0.419545	0.383909	0.383	0.418182	0.381818	0.370636	0.349818	0.328273	0.381909	0.303545	0.356636	0.394636	0.394091	0.439909
134.815	0.294182	0.176818	0.396273																						0.425727	0.385	0.421909	0.436455	0.410818	0.371727	0.247727	0.284545	0.301	0.312182	0.372909	0.420455	0.386182	0.383273	0.419636	0.383455	0.372	0.351818	0.329545	0.382545	0.305364	0.357273	0.396091	0.395818	0.443364
134.996	0.293545	0.176636	0.397545																						0.425636	0.384909	0.420545	0.436727	0.408455	0.371636	0.247364	0.283818	0.299636	0.311636	0.372727	0.419273	0.385273	0.384	0.419091	0.382091	0.370182	0.351727	0.328273	0.382182	0.304273	0.356	0.394545	0.394364	0.441909
135.176	0.293273	0.178182	0.396818																						0.426	0.384727	0.421455	0.436818	0.409273	0.371	0.247545	0.283909	0.299545	0.312364	0.371364	0.418727	0.384818	0.383364	0.418818	0.382727	0.370364	0.350727	0.328273	0.382455	0.304636	0.357273	0.394364	0.395727	0.441909
135.356	0.293636	0.178182	0.398																						0.425455	0.385273	0.420455	0.436727	0.409091	0.371455	0.248364	0.284364	0.300455	0.313091	0.373091	0.419182	0.386091	0.384364	0.419182	0.383182	0.371091	0.352091	0.329455	0.384	0.305636	0.357818	0.395545	0.394727	0.442364
135.536	0.292909	0.179273	0.396727																						0.426545	0.383636	0.420727	0.435909	0.409273	0.371	0.248727	0.283818	0.3	0.311909	0.372182	0.418273	0.385727	0.384091	0.419545	0.382273	0.370545	0.350545	0.328273	0.381273	0.304636	0.357455	0.396182	0.394273	0.442364
135.717	0.292636	0.178727	0.397364																						0.427091	0.386182	0.421	0.438273	0.410182	0.374	0.248727	0.284727	0.300545	0.313273	0.373909	0.421091	0.386182	0.383727	0.419727	0.382727	0.373273	0.352364	0.329	0.384091	0.306364	0.357636	0.395545	0.395818	0.442
135.897	0.293455	0.179727	0.397273																						0.426636	0.385273	0.421364	0.437182	0.409455	0.373	0.249	0.285091	0.300727	0.314	0.372545	0.420636	0.386727	0.384636	0.419636	0.382091	0.371909	0.353727	0.329273	0.384455	0.305636	0.358364	0.395182	0.396364	0.444909
136.077	0.293727	0.180727	0.398727																						0.425727	0.386182	0.422364	0.437636	0.410818	0.374455	0.249273	0.285545	0.300727	0.313364	0.373273	0.419455	0.387091	0.384818	0.419909	0.382091	0.372636	0.353909	0.33	0.383364	0.307	0.358545	0.395818	0.397364	0.443818
136.257	0.293273	0.179364	0.398091																						0.426545	0.384636	0.421364	0.438364	0.411091	0.372364	0.249	0.284818	0.300909	0.313273	0.374273	0.420364	0.387818	0.385273	0.420727	0.383818	0.372636	0.353273	0.329727	0.385727	0.306	0.359273	0.395636	0.397364	0.443455
136.437	0.292727	0.18	0.396727																						0.426727	0.384818	0.421636	0.438273	0.409455	0.372273	0.248545	0.284545	0.300091	0.312545	0.372909	0.418818	0.387727	0.384455	0.418	0.382455	0.371636	0.353364	0.328455	0.382	0.305455	0.358818	0.394909	0.395545	0.444273
136.618	0.292273	0.181182	0.396727																						0.424818	0.385636	0.420091	0.437364	0.410273	0.372909	0.248909	0.284364	0.301364	0.312364	0.372727	0.419636	0.387182	0.384273	0.419091	0.381727	0.371182	0.352909	0.329	0.383636	0.305273	0.358	0.395273	0.398182	0.443545
136.798	0.293273	0.181636	0.399818																						0.427273	0.386364	0.422364	0.438545	0.410818	0.373909	0.248727	0.285364	0.301	0.313636	0.374364	0.419727	0.388818	0.385455	0.421182	0.383636	0.373	0.355182	0.330727	0.385364	0.306545	0.359636	0.395455	0.398	0.445182
136.978	0.292273	0.181091	0.397636																						0.425818	0.385	0.421364	0.438455	0.411091	0.374	0.249818	0.285091	0.301	0.313455	0.373818	0.419364	0.388636	0.385545	0.420545	0.382727	0.373636	0.354182	0.328636	0.383	0.306	0.359364	0.395273	0.397727	0.443818
137.158	0.293636	0.183727	0.399																						0.425909	0.385909	0.422182	0.437818	0.409818	0.372636	0.249455	0.285182	0.301818	0.313091	0.373909	0.419	0.387273	0.385909	0.419909	0.383182	0.373	0.354727	0.330364	0.385182	0.308091	0.359545	0.394636	0.398455	0.444818
137.339	0.292273	0.182727	0.397636																						0.426818	0.385182	0.421364	0.438909	0.411727	0.374364	0.249091	0.285909	0.302182	0.313818	0.373727	0.419909	0.389727	0.385818	0.420182	0.383545	0.374273	0.354	0.33	0.385364	0.306909	0.360727	0.394727	0.399	0.442455
137.519	0.291545	0.183545	0.397364																						0.426	0.384455	0.421273	0.438	0.410091	0.373273	0.248818	0.285455	0.300364	0.312091	0.373182	0.419	0.388273	0.385364	0.419273	0.382091	0.372636	0.353909	0.329091	0.383909	0.305727	0.358909	0.394	0.397727	0.443818
137.699	0.293182	0.184909	0.399818																						0.426545	0.384818	0.422273	0.439545	0.410545	0.375091	0.249182	0.286182	0.302727	0.313818	0.375	0.420182	0.389364	0.386091	0.420727	0.382455	0.373364	0.355818	0.330727	0.385636	0.307909	0.360545	0.394909	0.399364	0.444
137.879	0.292273	0.184091	0.398636																						0.427545	0.385455	0.421909	0.440545	0.412	0.375455	0.250455	0.286182	0.301818	0.313818	0.373182	0.419636	0.389636	0.386091	0.421	0.383455	0.373727	0.355	0.329909	0.383636	0.305909	0.36	0.395455	0.399	0.444545
138.06	0.291182	0.183909	0.397																						0.427273	0.383273	0.422364	0.438727	0.411273	0.373818	0.249545	0.285455	0.302091	0.314091	0.374545	0.419909	0.389909	0.385636	0.420182	0.382818	0.374	0.356273	0.329818	0.385	0.306727	0.360091	0.395364	0.398636	0.443273
138.24	0.293364	0.185818	0.399909																						0.427545	0.386273	0.423182	0.439364	0.412273	0.375364	0.249545	0.287455	0.302818	0.314455	0.374727	0.420182	0.390455	0.387	0.421545	0.383727	0.374273	0.357636	0.331273	0.386273	0.308182	0.361364	0.394818	0.399455	0.445273
138.42	0.291636	0.187	0.398455																						0.426727	0.384091	0.423091	0.44	0.411727	0.375455	0.249545	0.286545	0.302455	0.313818	0.374545	0.42	0.390909	0.387182	0.421545	0.383273	0.373909	0.356273	0.330455	0.385182	0.306636	0.361091	0.395182	0.401455	0.444455
138.6	0.291	0.185818	0.399364																						0.426	0.384273	0.421818	0.438727	0.410182	0.375	0.249364	0.285727	0.301455	0.313364	0.373182	0.419182	0.390636	0.386182	0.421545	0.382091	0.372455	0.357455	0.330545	0.384	0.305182	0.361273	0.394	0.398818	0.444545
138.78	0.292364	0.186273	0.399909																						0.427	0.385545	0.422909	0.439909	0.411091	0.375636	0.250273	0.286909	0.301636	0.314455	0.374182	0.42	0.390727	0.387727	0.421636	0.382909	0.375	0.356636	0.331818	0.385455	0.308273	0.360727	0.395273	0.400091	0.445727
138.961	0.291182	0.186909	0.399091																						0.427091	0.386182	0.422818	0.439182	0.411636	0.375727	0.25	0.286727	0.303	0.313636	0.373818	0.419	0.390091	0.387727	0.421182	0.383	0.373818	0.356636	0.330636	0.386364	0.307182	0.361909	0.393091	0.400636	0.444364
139.141	0.290909	0.187091	0.397909																						0.424818	0.383909	0.421818	0.439091	0.410364	0.373273	0.249455	0.286182	0.302	0.313636	0.373727	0.419	0.392	0.386364	0.421545	0.382818	0.373182	0.356636	0.329909	0.385	0.307182	0.361455	0.392818	0.400545	0.442909
139.321	0.291909	0.186455	0.401364																						0.427364	0.386182	0.422182	0.439455	0.410727	0.375091	0.250636	0.287364	0.302091	0.313545	0.374182	0.419	0.392364	0.387455	0.421273	0.382909	0.374455	0.357636	0.330273	0.386545	0.305273	0.362818	0.393636	0.401455	0.445818
139.501	0.291818	0.187455	0.399091																						0.426	0.385182	0.422727	0.440091	0.411545	0.374818	0.249818	0.287364	0.303364	0.313636	0.374818	0.419091	0.392	0.386818	0.420818	0.382636	0.374273	0.358	0.330818	0.385182	0.308182	0.362364	0.393364	0.400455	0.445364
139.682	0.291545	0.187273	0.399182																						0.426364	0.385545	0.424455	0.440727	0.412	0.375545	0.250909	0.288364	0.302909	0.313091	0.373545	0.42	0.392636	0.387455	0.421273	0.383545	0.375182	0.359091	0.330909	0.386455	0.308727	0.362909	0.394727	0.400909	0.445364
139.862	0.289909	0.189	0.398273																						0.428	0.385909	0.423909	0.440091	0.412273	0.375545	0.250545	0.287455	0.303455	0.314545	0.375273	0.419818	0.392909	0.388273	0.422	0.382727	0.375818	0.357909	0.330727	0.386364	0.308364	0.362727	0.394364	0.401909	0.443364
140.042	0.290182	0.188	0.399182																						0.427182	0.385909	0.423	0.440273	0.412182	0.375909	0.250091	0.287636	0.301818	0.313182	0.374091	0.418727	0.392364	0.387727	0.421636	0.382909	0.374818	0.357182	0.331636	0.385727	0.306636	0.363	0.393636	0.401091	0.443091
140.222	0.291818	0.189455	0.400091																						0.426818	0.384455	0.423182	0.440545	0.412182	0.376455	0.251	0.288364	0.304636	0.314364	0.375182	0.421273	0.393	0.388727	0.423	0.384636	0.374182	0.359182	0.331273	0.388455	0.309273	0.362909	0.394727	0.402818	0.445909
140.403	0.291	0.188727	0.399818																						0.427273	0.386636	0.423182	0.442182	0.412909	0.377273	0.250636	0.289182	0.302909	0.313818	0.375818	0.419636	0.393636	0.387818	0.421545	0.384091	0.374818	0.358545	0.331455	0.385545	0.308	0.363545	0.394727	0.402	0.446545
140.583	0.290182	0.19	0.400273																						0.428	0.384909	0.423364	0.440545	0.412273	0.375364	0.251182	0.288273	0.303273	0.314455	0.375636	0.420091	0.393909	0.387273	0.421636	0.382727	0.374273	0.358545	0.330727	0.386455	0.307818	0.362364	0.394	0.402364	0.446727
140.763	0.292727	0.191364	0.402727																						0.427636	0.386182	0.425455	0.441818	0.413	0.377182	0.252818	0.288545	0.305455	0.315455	0.375545	0.420273	0.395545	0.389636	0.423364	0.384636	0.375909	0.360091	0.332	0.389	0.309364	0.365	0.394727	0.404364	0.447455
140.943	0.291545	0.191182	0.4																						0.426818	0.384545	0.423364	0.440727	0.412273	0.376364	0.252091	0.288545	0.303909	0.314182	0.374818	0.420273	0.394273	0.388455	0.422818	0.383273	0.376455	0.359909	0.331818	0.386182	0.309364	0.363273	0.393818	0.403727	0.447
141.124	0.289818	0.191091	0.398545																						0.425727	0.384636	0.423364	0.439727	0.412273	0.375636	0.252	0.289	0.303364	0.313455	0.375727	0.418273	0.394545	0.388091	0.421091	0.382636	0.374636	0.359636	0.330091	0.387727	0.307909	0.363909	0.392455	0.402636	0.444091
141.304	0.290909	0.192091	0.401364																						0.428091	0.386091	0.424455	0.442455	0.414	0.378091	0.252455	0.288909	0.304182	0.314727	0.375455	0.420636	0.395364	0.389091	0.422909	0.384818	0.376727	0.361364	0.331909	0.388273	0.31	0.364545	0.395182	0.404	0.446636
141.484	0.291091	0.192636	0.400455																						0.428182	0.385818	0.422455	0.441364	0.413	0.376364	0.251909	0.289	0.304	0.313818	0.375636	0.418636	0.395091	0.389091	0.422364	0.384364	0.377455	0.359636	0.331545	0.386818	0.309	0.363909	0.394364	0.404182	0.446182
[truncated: 7 more columns]

## Sheet: Fig.1c
Time(h)	Community	E.coli	S.cer
0	A	171674	822.5
0	A	164166	788.75
16	A	312525	1250
16	A	296725	1500
16	A	321225	1300
24	A	330925	2950
24	A	347650	2325
24	A	305000	2425
40	A	365562	3700
40	A	342950	2825
40	A	348875	3275
48	A	367500	10925
48	A	363462	11950
48	A	344200	10450
64	A	399975	13187.5
64	A	384062	12675
64	A	373475	12812.5
72	A	386850	11775
72	A	365850	11175
72	A	367512	11837.5
96	A	733912	30225
96	A	1.74669e+06	80962.5
96	A	2229000	145400
120	A	3.17509e+06	226350
120	A	3.80664e+06	299775
120	A	3.57429e+06	315462
144	A	3791275	296275
144	A	3760500	313512
144	A	3740125	326562
0	CF_50_1	151440	853.75
0	CF_50_1	150992	823.75
16	CF_50_1	850375	42575
16	CF_50_1	909125	44400
16	CF_50_1	836025	41350
24	CF_50_1	1663375	144300
24	CF_50_1	1643725	159250
24	CF_50_1	1735025	166975
40	CF_50_1	2461500	173050
40	CF_50_1	2164800	173938
40	CF_50_1	2.04361e+06	178188
48	CF_50_1	2025200	178088
48	CF_50_1	2077150	184862
48	CF_50_1	1969800	172188
64	CF_50_1	2.56951e+06	184062
64	CF_50_1	2.88309e+06	203588
64	CF_50_1	2.81399e+06	191838
72	CF_50_1	2.55866e+06	191300
72	CF_50_1	2758025	203825
72	CF_50_1	2.71171e+06	195350
96	CF_50_1	2.77486e+06	233838
96	CF_50_1	2777575	230475
96	CF_50_1	2703650	223662
120	CF_50_1	3.00589e+06	270688
120	CF_50_1	3.13224e+06	278950
120	CF_50_1	3.02314e+06	266875
144	CF_50_1	4744775	257862
144	CF_50_1	4.59241e+06	255312
144	CF_50_1	4.51604e+06	258112
0	CF_50_2	180041	1285
0	CF_50_2	174354	1167.5
16	CF_50_2	570175	35125
16	CF_50_2	668675	41125
16	CF_50_2	638400	39725
24	CF_50_2	1090725	110725
24	CF_50_2	1245975	112975
24	CF_50_2	1090975	106625
40	CF_50_2	1321000	115450
40	CF_50_2	1.14959e+06	95675
40	CF_50_2	1.35069e+06	122912
48	CF_50_2	1.30941e+06	125000
48	CF_50_2	1.23979e+06	117675
48	CF_50_2	1341650	122638
64	CF_50_2	1.51271e+06	133388
64	CF_50_2	1.53241e+06	134388
64	CF_50_2	1467725	126025
72	CF_50_2	1.62674e+06	130188
72	CF_50_2	1.69939e+06	131650
72	CF_50_2	1332100	102250
96	CF_50_2	2409100	136250
96	CF_50_2	2237025	126225
96	CF_50_2	2104225	120388
120	CF_50_2	2.58099e+06	159300
120	CF_50_2	2.54626e+06	154525
120	CF_50_2	2.60379e+06	164725
144	CF_50_2	2724800	165062
144	CF_50_2	2610275	160662
144	CF_50_2	2.28386e+06	147225
0	CF_50_3	194774	882.5
0	CF_50_3	176272	886.25
16	CF_50_3	817625	46175
16	CF_50_3	786275	43675
16	CF_50_3	866725	47450
24	CF_50_3	1249900	115400
24	CF_50_3	1274125	107500
24	CF_50_3	1048700	92550
40	CF_50_3	1233300	121950
40	CF_50_3	1.28504e+06	121412
40	CF_50_3	1276525	117838
48	CF_50_3	1330250	129925
48	CF_50_3	1.26596e+06	120438
48	CF_50_3	1.34379e+06	127575
64	CF_50_3	1411900	132650
64	CF_50_3	1599625	145850
64	CF_50_3	1.59484e+06	144862
72	CF_50_3	1.79384e+06	147725
72	CF_50_3	1.78289e+06	143088
72	CF_50_3	1.56961e+06	127075
96	CF_50_3	2.24806e+06	138562
96	CF_50_3	2.22844e+06	132325
96	CF_50_3	2329775	141138
120	CF_50_3	3.00746e+06	193100
120	CF_50_3	2885925	181762
120	CF_50_3	3068100	189012
144	CF_50_3	2532875	163938
144	CF_50_3	2.93396e+06	195250
144	CF_50_3	2.80514e+06	184650

## Sheet: Fig.1d
Time(h)	Community	E.coli	S.cer
0	CF_50_1	171026	1618.75
0	CF_50_1	174781	1441.25
0	CF_50_1	173141	1235
16	CF_50_1	670500	36800
16	CF_50_1	662725	31150
16	CF_50_1	651825	35950
24	CF_50_1	1700700	132825
24	CF_50_1	1657475	129225
24	CF_50_1	1504275	109675
40	CF_50_1	2.01621e+06	237338
40	CF_50_1	1.91121e+06	211750
40	CF_50_1	1.88461e+06	204300
48	CF_50_1	2096650	210038
48	CF_50_1	1.94256e+06	194200
48	CF_50_1	2133550	213775
64	CF_50_1	2.10876e+06	219025
64	CF_50_1	1.94324e+06	200812
64	CF_50_1	2.12986e+06	219325
72	CF_50_1	2303225	269975
72	CF_50_1	1905975	218562
72	CF_50_1	1.52206e+06	132338
96	CF_50_1	1547950	118262
96	CF_50_1	1.47174e+06	121412
96	CF_50_1	1458125	96075
120	CF_50_1	2060850	167150
120	CF_50_1	2.68446e+06	258362
120	CF_50_1	2.53826e+06	234962
144	CF_50_1	2.18666e+06	173688
144	CF_50_1	2.57974e+06	250038
144	CF_50_1	1886750	154438
0	CF_50_2	162464	1175
0	CF_50_2	179821	952.5
0	CF_50_2	173889	946.25
16	CF_50_2	619775	55875
16	CF_50_2	620350	57100
16	CF_50_2	609975	56775
24	CF_50_2	821450	117450
24	CF_50_2	1032175	159775
24	CF_50_2	933925	138050
40	CF_50_2	1.26131e+06	159425
40	CF_50_2	1180575	148712
40	CF_50_2	1249100	154000
48	CF_50_2	1286700	165275
48	CF_50_2	1.38241e+06	181000
48	CF_50_2	1.38184e+06	173188
64	CF_50_2	1.73231e+06	180050
64	CF_50_2	1.70569e+06	182425
64	CF_50_2	1.69839e+06	175350
72	CF_50_2	1446875	153688
72	CF_50_2	1.50794e+06	163588
72	CF_50_2	1732325	183400
96	CF_50_2	1.68224e+06	186175
96	CF_50_2	1.68266e+06	191462
96	CF_50_2	1744200	212350
120	CF_50_2	1.63846e+06	192438
120	CF_50_2	1704200	210588
120	CF_50_2	1822625	229288
144	CF_50_2	1715875	198362
144	CF_50_2	1.72294e+06	219712
144	CF_50_2	1.79454e+06	226275
0	CF_50_3	159615	1588.75
0	CF_50_3	161564	1363.75
0	CF_50_3	155044	1231.25
16	CF_50_3	570550	38950
16	CF_50_3	548750	35000
16	CF_50_3	484825	30725
24	CF_50_3	952950	126075
24	CF_50_3	945225	133725
24	CF_50_3	958150	128300
40	CF_50_3	1109000	151338
40	CF_50_3	940700	127225
40	CF_50_3	929975	124550
48	CF_50_3	1115775	166325
48	CF_50_3	941412	128588
48	CF_50_3	1131400	164062
64	CF_50_3	1.38584e+06	152388
64	CF_50_3	1.50636e+06	168388
64	CF_50_3	1.41359e+06	149975
72	CF_50_3	1.50856e+06	175562
72	CF_50_3	1542750	171412
72	CF_50_3	1622225	182275
96	CF_50_3	1922200	222538
96	CF_50_3	1.60206e+06	189462
96	CF_50_3	1.50161e+06	175075
120	CF_50_3	2.45221e+06	332738
120	CF_50_3	2.24959e+06	310288
120	CF_50_3	1966425	273588
144	CF_50_3	2406625	253612
144	CF_50_3	2.27036e+06	257338
144	CF_50_3	1939025	216175
0	CF_50_4	155095	1555
0	CF_50_4	157825	1423.75
0	CF_50_4	154560	1255
16	CF_50_4	435625	13125
16	CF_50_4	325075	11025
16	CF_50_4	368725	13275
24	CF_50_4	1025150	48850
24	CF_50_4	924675	40050
24	CF_50_4	972400	44150
40	CF_50_4	1540350	134188
40	CF_50_4	1474700	124275
40	CF_50_4	1541950	131250
48	CF_50_4	1.49001e+06	120712
48	CF_50_4	1579075	125262
48	CF_50_4	1812775	153750
64	CF_50_4	2.05951e+06	143250
64	CF_50_4	2069975	148162
64	CF_50_4	2.04914e+06	142638
72	CF_50_4	1288825	77575
72	CF_50_4	1549275	82975
72	CF_50_4	2.02044e+06	136425
96	CF_50_4	2.00649e+06	143188
96	CF_50_4	1.73334e+06	114812
96	CF_50_4	1.44569e+06	74425
120	CF_50_4	1.61534e+06	96912.5
120	CF_50_4	2.41996e+06	171925
120	CF_50_4	2.10666e+06	129275
144	CF_50_4	1490325	79325
144	CF_50_4	1.66669e+06	56975
144	CF_50_4	1712925	61500
0	CF_50_5	179276	1678.75
0	CF_50_5	179719	1567.5
0	CF_50_5	176302	1340
16	CF_50_5	709975	35875
16	CF_50_5	643675	33225
16	CF_50_5	576450	29625
24	CF_50_5	1289225	136300
24	CF_50_5	1184625	125550
24	CF_50_5	1268325	139775
40	CF_50_5	1.45059e+06	155338
40	CF_50_5	1437350	153412
40	CF_50_5	1.43369e+06	152312
48	CF_50_5	1603250	181288
48	CF_50_5	1.45461e+06	165625
48	CF_50_5	1477475	164850
64	CF_50_5	2097375	190012
64	CF_50_5	2.09524e+06	188150
64	CF_50_5	2158800	192425
72	CF_50_5	2098350	191288
72	CF_50_5	2.11479e+06	195125
72	CF_50_5	2.21401e+06	201925
96	CF_50_5	2.42729e+06	220950
96	CF_50_5	2.16944e+06	205700
96	CF_50_5	2312075	210950
120	CF_50_5	1926675	118150
120	CF_50_5	2061050	134062
120	CF_50_5	2083150	128025
144	CF_50_5	3.07121e+06	129612
144	CF_50_5	2.62414e+06	109300
144	CF_50_5	2508700	92412.5
0	A	221368	995
0	A	218012	876.25
16	A	366300	2250
16	A	469650	4775
16	A	440625	2775
24	A	464625	3475
24	A	450725	2525
24	A	446575	2500
40	A	493438	4100
40	A	498012	3375
40	A	504725	3037.5
48	A	506050	3087.5
48	A	476150	3312.5
48	A	501100	3862.5
64	A	575938	7250
64	A	528538	4887.5
64	A	456062	2612.5
72	A	533838	10162.5
72	A	572362	9000
72	A	604588	9875
96	A	536825	5687.5
96	A	533075	5325
96	A	507888	4212.5
120	A	627300	8112.5
120	A	628825	7325
120	A	637088	9112.5
144	A	726638	11612.5
144	A	623688	6987.5
144	A	595400	9025

## Sheet: Fig.1e,f & Suppl. Fig. 2b,c
Sample	µ_max	t_max			µ_max	Tukey's multiple comparisons test	Mean Diff,	95,00% CI of diff,	Below threshold?	Summary	Adjusted P Value					t_max	Tukey's multiple comparisons test	Mean Diff,	95,00% CI of diff,	Below threshold?	Summary	Adjusted P Value
Anc	0.063	87.41				A vs. CF50_1	-0.1087	-0,1485 to -0,06881	Yes	****	<0,0001						A vs. CF50_1	76.66	71,03 to 82,29	Yes	****	<0,0001	A-B
Anc	0.037	97.51				A vs. CF50_2	-0.093	-0,1329 to -0,05315	Yes	****	<0,0001						A vs. CF50_2	78.46	72,83 to 84,09	Yes	****	<0,0001	A-C
Anc	0.109	88.5				A vs. CF50_3	-0.097	-0,1369 to -0,05715	Yes	****	<0,0001						A vs. CF50_3	78.46	72,83 to 84,09	Yes	****	<0,0001	A-D
Sup_1	0.125667	80.6867				A vs. CF269_1	-0.1247	-0,1645 to -0,08481	Yes	****	<0,0001						A vs. CF269_1	79.84	74,21 to 85,47	Yes	****	<0,0001	A-E
Sup_2	0.117333	87.2933				A vs. CF269_2	-0.09033	-0,1302 to -0,05048	Yes	****	<0,0001						A vs. CF269_2	79	73,37 to 84,63	Yes	****	<0,0001	A-F
Sup_3	0.116	90.8367				A vs. CF269_3	-0.08367	-0,1235 to -0,04381	Yes	****	<0,0001						A vs. CF269_3	80.74	75,11 to 86,37	Yes	****	<0,0001	A-G
Sup_4	0.120667	73.8933				A vs. CF269_4	-0.09033	-0,1302 to -0,05048	Yes	****	<0,0001						A vs. CF269_4	80.08	74,45 to 85,71	Yes	****	<0,0001	A-H
Sup_5	0.115667	85.97
Sup_6	0.122	86.4217
Sup_7	0.135	76.094
Sup_8	0.129	70.94
CF_50_1	0.181	13.88				Tukey's multiple comparisons test	Mean Diff,	95,00% CI of diff,	Below threshold?	Summary	Adjusted P Value						Tukey's multiple comparisons test	Mean Diff,	95,00% CI of diff,	Below threshold?	Summary	Adjusted P Value
CF_50_1	0.18	14.6				CF50_3 vs. CF269_1	-0.02767	-0,04617 to -0,009166	Yes	**	0.0042						CF50_3 vs. CF269_1	1.38	0,5516 to 2,208	Yes	**	0.0019	D-E
CF_50_1	0.174	14.97				CF50_3 vs. CF269_2	0.006667	-0,01183 to 0,02517	No	ns	0.7591						CF50_3 vs. CF269_2	0.54	-0,2884 to 1,368	No	ns	0.274	D-F
CF_50_2	0.162	13.16				CF50_3 vs. CF269_3	0.01333	-0,005167 to 0,03183	No	ns	0.2002						CF50_3 vs. CF269_3	2.28	1,452 to 3,108	Yes	****	<0,0001	D-G
CF_50_2	0.166	12.62				CF50_3 vs. CF269_4	0.006667	-0,01183 to 0,02517	No	ns	0.7591						CF50_3 vs. CF269_4	1.62	0,7916 to 2,448	Yes	***	0.0006	D-H
CF_50_2	0.16	12.26
CF_50_3	0.175	12.44
CF_50_3	0.161	12.8				Unpaired t test with Welch's correction											Unpaired t test with Welch's correction
CF_50_3	0.164	12.8				P value	0.1263										A vs. S	P value	0.0677
CF_269_1	0.2	11.18
CF_269_1	0.187	11.72
CF_269_1	0.196	11
CF_269_2	0.166	11.72
CF_269_2	0.162	12.44
CF_269_2	0.152	12.26
CF_269_3	0.16	10.46
CF_269_3	0.151	10.1
CF_269_3	0.149	10.64
CF_269_4	0.158	11.36
CF_269_4	0.168	10.82
CF_269_4	0.154	11

## Sheet: Fig.1g,h
Strain	Condition	S.cer	E.coli
CF_50_1	CF-MM	90.5245	12.6634
CF_50_1	CF-MM	106.582	12.6538
CF_50_1	CF-MM	88.2472	12.5161
CF_50_1	CF-MM	124.853	11.9703
CF_50_1	CF-MM	117.244	12.2432
CF_50_2	CF-MM	121.384	8.21222
CF_50_2	CF-MM	140.689	8.16138
CF_50_2	CF-MM	124.473	7.9352
CF_50_2	CF-MM	110.681	7.88588
CF_50_2	CF-MM	116.862	7.8885
CF_50_3	CF-MM	124.735	7.04976
CF_50_3	CF-MM	130.246	6.94361
CF_50_3	CF-MM	142.59	6.96343
CF_50_3	CF-MM	107.465	6.98426
CF_50_3	CF-MM	146.18	6.56762
CF_269_1	CF-MM	307.618	18.4783
CF_269_1	CF-MM	331.456	18.4351
CF_269_1	CF-MM	256.763	18.09
CF_269_1	CF-MM	279.626	18.2169
CF_269_1	CF-MM	224.346	17.209
CF_269_2	CF-MM	207.525	6.75114
CF_269_2	CF-MM	216.583	6.95558
CF_269_2	CF-MM	264.536	6.75104
CF_269_2	CF-MM	270.778	6.98821
CF_269_2	CF-MM	221.399	6.64571
CF_269_3	CF-MM	224.427	5.4187
CF_269_3	CF-MM	185.053	5.37735
CF_269_3	CF-MM	148.032	5.46091
CF_269_3	CF-MM	154.536	5.52086
CF_269_3	CF-MM	189.105	5.3455
CF_269_4	CF-MM	141.011	4.43789
CF_269_4	CF-MM	184.132	4.45806
CF_269_4	CF-MM	171	4.59783
CF_269_4	CF-MM	161.758	4.57098
CF_269_4	CF-MM	185.931	4.54566
CF_50_1	AH-MM	0.422361	0.47053
CF_50_1	AH-MM	0.402866	0.468922
CF_50_1	AH-MM	0.394858	0.472097
CF_50_1	AH-MM	0.391886	0.477561
CF_50_1	AH-MM	0.396853	0.445742
CF_50_2	AH-MM	0.366082	0.311695
CF_50_2	AH-MM	0.347977	0.300151
CF_50_2	AH-MM	0.348653	0.29155
CF_50_2	AH-MM	0.354233	0.301105
CF_50_2	AH-MM	0.351383	0.291819
CF_50_3	AH-MM	0.476835	0.33633
CF_50_3	AH-MM	0.460659	0.333152
CF_50_3	AH-MM	0.446938	0.328273
CF_50_3	AH-MM	0.468547	0.33105
CF_50_3	AH-MM	0.441587	0.334903
CF_269_1	AH-MM	0.16734	0.513512
CF_269_1	AH-MM	0.154073	0.557301
CF_269_1	AH-MM	0.154186	0.528959
CF_269_1	AH-MM	0.157592	0.53806
CF_269_1	AH-MM	0.152676	0.507494
CF_269_2	AH-MM	0.279709	0.395241
CF_269_2	AH-MM	0.250453	0.368035
CF_269_2	AH-MM	0.235271	0.373514
CF_269_2	AH-MM	0.24761	0.38363
CF_269_2	AH-MM	0.231971	0.360373
CF_269_3	AH-MM	0.25598	0.469795
CF_269_3	AH-MM	0.253325	0.456413
CF_269_3	AH-MM	0.254452	0.46949
CF_269_3	AH-MM	0.255056	0.465898
CF_269_3	AH-MM	0.253422	0.423177
CF_269_4	AH-MM	0.242409	0.508527
CF_269_4	AH-MM	0.297719	0.509293
CF_269_4	AH-MM	0.27415	0.506406
CF_269_4	AH-MM	0.270652	0.484642
CF_269_4	AH-MM	0.261316	0.503217

## Sheet: Fig.2c 
Time	Anc	Anc	Anc	Anc	Anc	∆argR	∆argR	∆argR	∆argR	∆argR
0	0.00403333	0.00406667	0.00366667	0.0044	0.00523334	0.002775	0.002775	0.004125	0.00325	0.001275
0.180333	0.00436667	0.0049	0.00403333	0.00513333	0.00596667	0.003825	0.003825	0.004875	0.00425	0.002725
0.360611	0.0047	0.00526667	0.00406667	0.0053	0.00596667	0.004	0.004	0.005025	0.00435	0.00265			Sample	µ_max
0.540861	0.00446667	0.00486667	0.00353333	0.00463333	0.00516667	0.00365	0.00365	0.004625	0.003575	0.001975			Anc	0.483
0.721194	0.0045	0.00493333	0.00383333	0.005	0.00556667	0.003775	0.003775	0.00465	0.004	0.002575			Anc	0.472
0.901472	0.00493333	0.00533333	0.00446667	0.00556667	0.00643333	0.0042	0.0042	0.00535	0.004575	0.00325			Anc	0.494
1.08181	0.0047	0.005	0.00373333	0.00496667	0.00546666	0.0039	0.0039	0.0048	0.003925	0.002475			Anc	0.472
1.26208	0.00453333	0.00486666	0.00356666	0.0048	0.00553333	0.00375	0.00375	0.0046	0.00385	0.0023			Anc	0.46
1.44233	0.00523333	0.00573333	0.00456667	0.00593333	0.0067	0.004575	0.004575	0.00555	0.004875	0.003675			∆argR	0.442
1.62267	0.00523333	0.0056	0.0043	0.00536667	0.00596667	0.004525	0.004525	0.005325	0.004475	0.0031			∆argR	0.441
1.80294	0.00513333	0.00553334	0.00406667	0.0051	0.00596667	0.004375	0.004375	0.005125	0.00435	0.00295			∆argR	0.425
1.98328	0.0052	0.0056	0.00456666	0.00566667	0.0065	0.004525	0.004525	0.005475	0.004725	0.003525			∆argR	0.437
2.16353	0.0054	0.0058	0.00446667	0.0056	0.00626667	0.0047	0.0047	0.00565	0.0047	0.003275			∆argR	0.456
2.34383	0.00523333	0.00553334	0.00413333	0.00523333	0.00613333	0.004375	0.004375	0.0053	0.0044	0.003175
2.52403	0.00516666	0.0055	0.00433333	0.00546666	0.00653333	0.004375	0.004375	0.00535	0.004725	0.003375
2.70431	0.00493333	0.00526667	0.00386667	0.00506667	0.00583333	0.004125	0.004125	0.00495	0.004275	0.0028
2.88456	0.00443333	0.00473333	0.00326666	0.00443333	0.00513333	0.003525	0.003525	0.004425	0.00355	0.002225
3.06483	0.00536667	0.0057	0.0046	0.00563333	0.00666667	0.0046	0.0046	0.005575	0.0049	0.00355
3.24511	0.0059	0.00603333	0.00476667	0.00576667	0.00663333	0.00505	0.00505	0.006075	0.004925	0.003875
3.42544	0.0055	0.00563333	0.0041	0.0052	0.00586667	0.0044	0.0044	0.005375	0.0043	0.00325			OD 600	Unpaired t test with Welch's correction
3.60572	0.00593333	0.00633333	0.00513333	0.0064	0.00733333	0.0052	0.0052	0.0063	0.00545	0.0043				P value	<0,0001
3.78606	0.00583333	0.00606667	0.0047	0.0059	0.0065	0.00495	0.00495	0.00605	0.0049	0.003775
3.96631	0.00526667	0.00556667	0.00393333	0.0051	0.0058	0.00425	0.00425	0.0052	0.00425	0.002975
4.14647	0.0059	0.0063	0.0053	0.00653333	0.0074	0.0051	0.0051	0.0064	0.005725	0.004425			µ_max	Unpaired t test with Welch's correction
4.32675	0.00593333	0.00616667	0.00486667	0.00613334	0.00656667	0.004975	0.004975	0.0061	0.005175	0.0038				P value	0.0016
4.50706	0.00593333	0.00626667	0.0046	0.00573333	0.0064	0.004875	0.004875	0.005975	0.0048	0.0037
4.68733	0.00626667	0.0067	0.00546667	0.00666667	0.00776667	0.00545	0.00545	0.0067	0.005975	0.00465
4.86761	0.00636667	0.00673334	0.00516667	0.00653333	0.007	0.005225	0.005225	0.0065	0.0055	0.004175
5.04794	0.00616667	0.00646667	0.00496667	0.00623333	0.0067	0.004975	0.004975	0.006075	0.005225	0.003875
5.22819	0.0065	0.0067	0.0054	0.0067	0.00756667	0.005275	0.005275	0.006375	0.005825	0.004425
5.40853	0.00703333	0.00733333	0.00586667	0.00723333	0.00783333	0.00565	0.00565	0.00685	0.006225	0.004575
5.58881	0.00673333	0.00696667	0.00526666	0.00656667	0.00703333	0.005125	0.005125	0.00625	0.005375	0.003925
5.76906	0.00683333	0.00713333	0.00566667	0.00696667	0.00756667	0.005175	0.005175	0.0065	0.00575	0.00445
5.94939	0.00723333	0.00766667	0.00646667	0.00773333	0.00826667	0.005575	0.005575	0.006925	0.00625	0.0048
6.12967	0.0071	0.0073	0.00606667	0.0072	0.00743334	0.005025	0.005025	0.006375	0.00545	0.003775
6.30983	0.0077	0.00796667	0.00676667	0.0081	0.00873333	0.005525	0.005525	0.006875	0.006175	0.0047
6.49011	0.00843333	0.00873333	0.0076	0.0089	0.0094	0.006275	0.006275	0.00755	0.006975	0.005425
6.67028	0.00873333	0.00883334	0.00723333	0.0085	0.0087	0.006125	0.006125	0.0073	0.006375	0.0049
6.85053	0.00873333	0.00896666	0.00783333	0.0092	0.0099	0.00605	0.00605	0.0073	0.006775	0.005275
7.03086	0.0097	0.00996667	0.0087	0.0100667	0.0105	0.006825	0.006825	0.00805	0.00735	0.00595
7.21114	0.01	0.0102	0.00873333	0.0100667	0.0101667	0.006775	0.006775	0.007875	0.00705	0.005625
7.39147	0.0097	0.00993333	0.0086	0.00986667	0.0102667	0.0061	0.0061	0.007275	0.00675	0.005225
7.57172	0.0106667	0.0106667	0.0095	0.0109	0.0111333	0.006725	0.006725	0.007875	0.007175	0.0057
7.75206	0.0113	0.0111	0.0100333	0.0112333	0.0113667	0.00675	0.00675	0.00785	0.00715	0.005775
7.93233	0.0119667	0.0116333	0.0105	0.0118	0.0121	0.00695	0.00695	0.00805	0.00745	0.00595
8.11267	0.0137667	0.0134667	0.0124667	0.0138	0.0139333	0.0085	0.0085	0.009625	0.009025	0.0076
8.29292	0.0144333	0.0140667	0.0128667	0.0142	0.0141667	0.008425	0.008425	0.009475	0.00885	0.00745
8.47325	0.0148667	0.0143	0.0130667	0.0145	0.0144333	0.0082	0.0082	0.009125	0.0085	0.00695
8.65353	0.0164667	0.0157667	0.0148667	0.0162667	0.0162667	0.009125	0.009125	0.010225	0.00975	0.008425
8.83369	0.0173667	0.0165667	0.0154667	0.0169	0.0164333	0.009275	0.009275	0.010175	0.0095	0.00815
9.01394	0.0185667	0.0175333	0.0163333	0.0176333	0.0172667	0.00955	0.00955	0.01025	0.00955	0.00805
9.19428	0.0207	0.0196667	0.0188	0.0202333	0.0200667	0.010875	0.010875	0.01175	0.0114	0.010175
9.37456	0.0224	0.0210667	0.0199333	0.0213333	0.0207	0.011425	0.011425	0.012075	0.0115	0.010125
9.55483	0.0239333	0.0222333	0.0211	0.0225667	0.0217667	0.011575	0.011575	0.012225	0.0116	0.01035
9.73508	0.0262333	0.0244	0.0235	0.0249333	0.0242667	0.012525	0.012525	0.013275	0.012925	0.011725
9.91533	0.0289667	0.0268	0.0259667	0.0274667	0.0262333	0.01385	0.01385	0.01445	0.014025	0.012825
10.0956	0.0311667	0.0288333	0.0280333	0.0294667	0.028	0.014325	0.014325	0.0151	0.014575	0.013475
10.2759	0.0336	0.0308	0.0299333	0.0313667	0.0298333	0.0148	0.0148	0.01535	0.01495	0.01375
10.4562	0.0366667	0.0336667	0.0332	0.0347333	0.0330667	0.0162	0.0162	0.01705	0.016825	0.0156
10.6365	0.0404333	0.0371	0.0367333	0.0381667	0.0362667	0.017925	0.017925	0.018625	0.018425	0.0172
10.8169	0.0438333	0.0401	0.0396333	0.0409	0.0386667	0.019125	0.019125	0.019575	0.019275	0.018
10.9972	0.0480333	0.0439667	0.0437	0.045	0.0425667	0.02105	0.02105	0.021375	0.021525	0.020225
11.1774	0.0523333	0.0478667	0.0479	0.0490333	0.0463667	0.02285	0.02285	0.023125	0.02325	0.022
11.3578	0.0573	0.0523	0.0522	0.0532333	0.0502	0.0249	0.0249	0.02495	0.0252	0.023925
11.5381	0.0614667	0.0556667	0.0559	0.0569	0.0533667	0.02585	0.02585	0.02575	0.0261	0.024875
11.7184	0.0672667	0.0609333	0.0614	0.0625667	0.0586	0.0284	0.0284	0.0283	0.02885	0.027575
11.8987	0.0736333	0.0667	0.0673	0.0680667	0.0636	0.030775	0.030775	0.03065	0.03105	0.02985
12.0789	0.0801333	0.0724333	0.0730667	0.0737333	0.0688333	0.033075	0.033075	0.0328	0.0334	0.03215
12.2592	0.0874667	0.0793667	0.0806333	0.0813	0.0761667	0.036775	0.036775	0.036475	0.037275	0.036125
12.4396	0.0941333	0.0855333	0.0866	0.0871	0.0814333	0.03925	0.03925	0.038575	0.039375	0.038125
12.6198	0.1004	0.0913333	0.0925667	0.0930333	0.0873333	0.041425	0.041425	0.040825	0.041625	0.0405
12.8002	0.108533	0.0992	0.100967	0.101167	0.0953667	0.0459	0.0459	0.045175	0.046475	0.04545
12.9804	0.1162	0.1062	0.1076	0.1076	0.101267	0.049375	0.049375	0.048325	0.049525	0.048325
13.1607	0.123367	0.113133	0.114633	0.1146	0.108333	0.053	0.053	0.051825	0.053275	0.05215
13.3409	0.131633	0.121333	0.123	0.123033	0.116267	0.057875	0.057875	0.056575	0.0584	0.05725
13.5212	0.139133	0.128367	0.1299	0.130033	0.1228	0.062075	0.062075	0.060575	0.06225	0.060975
13.7014	0.1466	0.135667	0.137433	0.1373	0.130333	0.066325	0.066325	0.064825	0.066875	0.0659
13.8817	0.154533	0.1438	0.145267	0.145333	0.138167	0.071925	0.071925	0.0704	0.072325	0.07125
14.062	0.161667	0.151033	0.152233	0.1523	0.1449	0.0768	0.0768	0.075	0.077225	0.0759
14.2423	0.169333	0.158767	0.159767	0.16	0.152267	0.082225	0.082225	0.0804	0.082475	0.081525
14.4226	0.177533	0.166967	0.168	0.168267	0.1607	0.088625	0.088625	0.086875	0.08905	0.08835
14.6029	0.184933	0.174233	0.175167	0.1751	0.1678	0.0942	0.0942	0.092375	0.094275	0.093525
14.7832	0.191933	0.1811	0.1817	0.181867	0.173967	0.09945	0.09945	0.097525	0.099625	0.0988
14.9635	0.199667	0.188967	0.1898	0.1899	0.1825	0.1058	0.1058	0.104025	0.1065	0.1055
15.1437	0.206333	0.195567	0.196433	0.196333	0.188833	0.11105	0.11105	0.109325	0.111325	0.11025
15.3239	0.213067	0.202167	0.2029	0.202833	0.195133	0.1164	0.1164	0.11465	0.11685	0.115775
15.5043	0.220233	0.209867	0.211433	0.2109	0.2038	0.12335	0.12335	0.122025	0.124075	0.1236
15.6845	0.226433	0.216833	0.2179	0.217667	0.2098	0.1288	0.1288	0.1278	0.129925	0.1291
15.8648	0.232067	0.222733	0.2235	0.2234	0.2152	0.133575	0.133575	0.132675	0.134475	0.1336
16.0452	0.2383	0.229633	0.2306	0.2309	0.222833	0.138875	0.138875	0.13905	0.14105	0.14045
16.2254	0.244733	0.235967	0.236933	0.237467	0.2287	0.1449	0.1449	0.144725	0.146275	0.146
16.4057	0.250933	0.2426	0.243067	0.243867	0.234567	0.14985	0.14985	0.1504	0.15115	0.15095
16.5859	0.257333	0.249333	0.249833	0.2508	0.241333	0.155325	0.155325	0.155775	0.156375	0.156375
16.7662	0.263733	0.256167	0.2567	0.2575	0.2478	0.1601	0.1601	0.161175	0.16185	0.161375
16.9465	0.270567	0.2631	0.263367	0.2643	0.254267	0.1649	0.1649	0.16625	0.1661	0.166075
17.1268	0.276667	0.268833	0.2695	0.2703	0.260367	0.1689	0.1689	0.170725	0.17045	0.17075
17.3071	0.283767	0.276333	0.276967	0.277933	0.267967	0.173925	0.173925	0.17615	0.175875	0.1766
17.4873	0.290067	0.282433	0.282833	0.2837	0.2734	0.177925	0.177925	0.1802	0.179575	0.18015
17.6677	0.296133	0.288367	0.288933	0.289767	0.2796	0.181775	0.181775	0.184675	0.18345	0.184075
17.8479	0.3038	0.296033	0.2971	0.2976	0.287767	0.187375	0.187375	0.189725	0.1887	0.189775
18.0283	0.3095	0.3014	0.3022	0.302333	0.292533	0.189575	0.189575	0.192925	0.190875	0.1922
18.2085	0.315267	0.307433	0.307933	0.308467	0.298967	0.19375	0.19375	0.1972	0.19515	0.196275
18.3889	0.321567	0.3134	0.314433	0.314967	0.3053	0.198225	0.198225	0.20085	0.1992	0.20015
18.5691	0.327767	0.319733	0.320367	0.320767	0.311033	0.202325	0.202325	0.204925	0.202925	0.204175
18.7495	0.3338	0.3261	0.326433	0.326967	0.317033	0.2067	0.2067	0.208425	0.20725	0.2081
18.9297	0.3388	0.330967	0.3319	0.332333	0.322767	0.20975	0.20975	0.211925	0.210625	0.2117
19.1099	0.3447	0.336933	0.3378	0.3384	0.3289	0.213925	0.213925	0.216125	0.215275	0.216075
19.2902	0.3505	0.3428	0.343367	0.343667	0.333933	0.217425	0.217425	0.219375	0.218225	0.21935
19.4704	0.3549	0.347367	0.3478	0.3483	0.338667	0.220125	0.220125	0.22195	0.22085	0.221925
19.6506	0.3614	0.354033	0.354733	0.3551	0.3458	0.2247	0.2247	0.2265	0.225725	0.226925
19.8309	0.3668	0.3592	0.359667	0.3602	0.350467	0.228125	0.228125	0.2297	0.229	0.229825
20.0111	0.3714	0.3639	0.3639	0.364333	0.354933	0.230775	0.230775	0.232575	0.23125	0.232575
20.1913	0.377267	0.37	0.3702	0.3709	0.361533	0.23485	0.23485	0.236325	0.23605	0.23755
20.3717	0.382267	0.375133	0.375233	0.375867	0.3662	0.237975	0.237975	0.2397	0.23865	0.240825
20.5519	0.386967	0.379833	0.379967	0.3809	0.370967	0.241025	0.241025	0.24245	0.241975	0.24315
20.7322	0.3912	0.3847	0.384567	0.385067	0.375933	0.24355	0.24355	0.2454	0.244275	0.246275
20.9125	0.3966	0.390233	0.39	0.3911	0.381367	0.24725	0.24725	0.2492	0.248625	0.250675
21.0928	0.401967	0.395433	0.3951	0.3962	0.3862	0.250625	0.250625	0.252475	0.251725	0.25335
21.2729	0.4055	0.399433	0.398967	0.400067	0.390233	0.2526	0.2526	0.254775	0.25355	0.256025
21.4532	0.4116	0.405667	0.405133	0.406433	0.3968	0.2572	0.2572	0.259625	0.258725	0.260775
21.6336	0.4156	0.409367	0.408533	0.4099	0.399967	0.258825	0.258825	0.26145	0.2598	0.26275
21.8139	0.419133	0.4133	0.412167	0.4138	0.403867	0.261225	0.261225	0.263625	0.262175	0.26465
21.9942	0.425733	0.419967	0.4187	0.420667	0.410667	0.2655	0.2655	0.2684	0.267	0.269675
22.1743	0.4295	0.424067	0.422067	0.4242	0.413933	0.267925	0.267925	0.270625	0.2688	0.271875
22.3546	0.4328	0.427967	0.4256	0.4284	0.418233	0.270525	0.270525	0.27345	0.271675	0.274275
22.5349	0.4355	0.4329	0.4298	0.4335	0.423467	0.273775	0.273775	0.27705	0.2749	0.277675
22.7152	0.436567	0.4363	0.432467	0.436433	0.426667	0.27545	0.27545	0.278925	0.2767	0.2798
22.8955	0.437767	0.439033	0.434967	0.439333	0.4302	0.27805	0.27805	0.2815	0.27905	0.28235
23.0756	0.4383	0.4412	0.436833	0.441967	0.4344	0.28065	0.28065	0.2843	0.281925	0.285475
23.2559	0.439967	0.443467	0.4389	0.444133	0.4377	0.28405	0.28405	0.28715	0.28535	0.2888
23.4362	0.441067	0.444433	0.4396	0.4443	0.438833	0.285525	0.285525	0.2889	0.286225	0.2899
23.6165	0.4418	0.446133	0.440633	0.4461	0.441167	0.2877	0.2877	0.29185	0.28875	0.29225
23.7968	0.4442	0.448433	0.443	0.4485	0.4444	0.2916	0.2916	0.29495	0.292225	0.29595
23.9771	0.445533	0.449133	0.443	0.4486	0.4438	0.2928	0.2928	0.29675	0.2931	0.297375
24.1574	0.446833	0.450267	0.444	0.4504	0.445433	0.294925	0.294925	0.298525	0.29595	0.299725
24.3377	0.449367	0.4526	0.446267	0.452767	0.4472	0.297575	0.297575	0.301275	0.29885	0.30265
24.518	0.4509	0.4533	0.4464	0.453233	0.446933	0.29885	0.29885	0.302475	0.2996	0.303675
24.6983	0.453233	0.4554	0.448367	0.4555	0.448733	0.301425	0.301425	0.305025	0.302575	0.3056
24.8786	0.456333	0.457867	0.451133	0.4584	0.4514	0.3044	0.3044	0.30785	0.3054	0.309525
25.0588	0.4582	0.459633	0.452267	0.459767	0.451867	0.306075	0.306075	0.309625	0.3064	0.3108
25.2392	0.4611	0.461733	0.454567	0.462333	0.4538	0.308	0.308	0.311675	0.308825	0.31265
25.4194	0.463433	0.464033	0.4571	0.4651	0.4559	0.31015	0.31015	0.313575	0.3113	0.31505
25.5998	0.467333	0.4678	0.460267	0.468	0.458067	0.31365	0.31365	0.316925	0.313775	0.31835
25.78	0.469267	0.4698	0.462133	0.47	0.459167	0.314725	0.314725	0.318625	0.315025	0.319225
25.9604	0.472033	0.472533	0.465733	0.473633	0.4628	0.317825	0.317825	0.32145	0.31865	0.32295
26.1406	0.475167	0.475267	0.468067	0.4759	0.464267	0.32025	0.32025	0.32325	0.3207	0.3246
26.3209	0.477167	0.477133	0.469767	0.477333	0.465	0.3213	0.3213	0.324525	0.32195	0.32545
26.5011	0.4808	0.4806	0.473933	0.480967	0.47	0.32425	0.32425	0.32765	0.324525	0.328625
26.6814	0.483333	0.4836	0.476567	0.4841	0.471933	0.326875	0.326875	0.329875	0.32755	0.3315
26.8615	0.485633	0.4862	0.479	0.486633	0.473867	0.328975	0.328975	0.3322	0.32915	0.33335
27.0418	0.488367	0.488367	0.481633	0.4889	0.475933	0.330575	0.330575	0.33375	0.3308	0.3352
27.2221	0.491	0.491367	0.484933	0.492567	0.478067	0.3336	0.3336	0.3367	0.333975	0.337725
27.4023	0.493967	0.494433	0.487067	0.494533	0.4812	0.335825	0.335825	0.339075	0.335475	0.340225
27.5826	0.494533	0.4954	0.487833	0.495133	0.481833	0.33695	0.33695	0.339925	0.33625	0.341
27.7628	0.497	0.498433	0.491067	0.498633	0.4854	0.340225	0.340225	0.34255	0.340125	0.3446
27.9431	0.497833	0.499433	0.4921	0.499967	0.4861	0.3417	0.3417	0.344325	0.341275	0.34525
28.1234	0.497733	0.5002	0.4925	0.500933	0.4872	0.3432	0.3432	0.345625	0.342525	0.346625
28.3037	0.4999	0.5031	0.495433	0.503767	0.491167	0.34655	0.34655	0.3494	0.346	0.3508
28.484	0.499267	0.5026	0.494467	0.503067	0.4907	0.3479	0.3479	0.35075	0.34725	0.3518
28.6643	0.499	0.5031	0.494967	0.5039	0.4913	0.35025	0.35025	0.352225	0.34925	0.3531
28.8446	0.498967	0.503667	0.495333	0.504267	0.492267	0.3515	0.3515	0.353725	0.351175	0.355375
29.0247	0.499067	0.503867	0.4956	0.5052	0.492867	0.35395	0.35395	0.356475	0.35395	0.357425
29.205	0.498667	0.503767	0.495833	0.5053	0.4933	0.35605	0.35605	0.358375	0.3552	0.359025
29.3853	0.497667	0.503033	0.494533	0.504033	0.492	0.356825	0.356825	0.3587	0.3556	0.3605
29.5656	0.497167	0.503	0.494833	0.503933	0.493033	0.358975	0.358975	0.361125	0.358625	0.363175
29.7459	0.495967	0.502067	0.493633	0.5034	0.491133	0.35985	0.35985	0.3617	0.35915	0.3631
29.9262	0.4941	0.5002	0.492233	0.5017	0.4903	0.3603	0.3603	0.362475	0.359325	0.364225
30.1064	0.4945	0.501567	0.493267	0.502733	0.491733	0.363275	0.363275	0.364575	0.36265	0.36705
30.2868	0.493267	0.499133	0.4919	0.500667	0.489233	0.3624	0.3624	0.364125	0.361925	0.36645
30.467	0.4912	0.498333	0.490833	0.4997	0.4883	0.363225	0.363225	0.36465	0.3626	0.366925
30.6474	0.4921	0.498433	0.491533	0.500433	0.489633	0.36495	0.36495	0.366525	0.3642	0.3688
30.8276	0.4901	0.496967	0.489433	0.498267	0.4872	0.364525	0.364525	0.365775	0.363875	0.368475
31.0079	0.489633	0.496433	0.4882	0.4978	0.486567	0.36465	0.36465	0.36555	0.364175	0.368175
31.1882	0.488567	0.4955	0.486667	0.496533	0.485667	0.364775	0.364775	0.36525	0.364375	0.36875
31.3684	0.487733	0.4947	0.485133	0.495567	0.484633	0.364075	0.364075	0.36515	0.363975	0.367375
31.5486	0.486333	0.493267	0.4839	0.494233	0.483667	0.364125	0.364125	0.3643	0.363575	0.367625
31.7289	0.486167	0.492867	0.484067	0.494467	0.483767	0.3644	0.3644	0.364225	0.364325	0.3689
31.9093	0.486567	0.493033	0.4842	0.494267	0.4831	0.36495	0.36495	0.364675	0.364775	0.36835
32.0895	0.485	0.491533	0.4822	0.492633	0.481267	0.364225	0.364225	0.363425	0.36375	0.367375
32.2699	0.4837	0.4905	0.481767	0.491633	0.481133	0.3633	0.3633	0.363075	0.3635	0.366525
32.4502	0.485367	0.491167	0.482467	0.4927	0.481433	0.364175	0.364175	0.3639	0.36535	0.367825
32.6305	0.483633	0.4899	0.4808	0.490733	0.4795	0.363075	0.363075	0.3628	0.363825	0.3669
32.8108	0.4835	0.489867	0.480667	0.4909	0.479967	0.362875	0.362875	0.36265	0.364275	0.36665
32.9911	0.483433	0.4896	0.480667	0.491167	0.478867	0.362675	0.362675	0.362825	0.364175	0.365625
33.1714	0.482267	0.488633	0.479433	0.489533	0.478267	0.361675	0.361675	0.361325	0.3629	0.36445
33.3516	0.4824	0.488133	0.4794	0.489333	0.477733	0.3615	0.3615	0.361525	0.36245	0.36405
33.532	0.482467	0.4883	0.4798	0.489233	0.478933	0.361475	0.361475	0.361575	0.362925	0.36525
33.7122	0.482867	0.4884	0.4792	0.4893	0.477767	0.3615	0.3615	0.36165	0.36275	0.3642
33.8925	0.4815	0.487033	0.478067	0.488067	0.4768	0.3598	0.3598	0.359475	0.361175	0.3627
34.0727	0.482033	0.488067	0.478967	0.488667	0.4786	0.36	0.36	0.360325	0.362025	0.36365
34.253	0.4821	0.487467	0.478533	0.488033	0.4765	0.3594	0.3594	0.35905	0.360875	0.362225
34.4333	0.480767	0.486233	0.4768	0.4865	0.474967	0.35765	0.35765	0.35765	0.3588	0.36035
34.6136	0.4817	0.487033	0.4783	0.488333	0.4768	0.358625	0.358625	0.358525	0.36045	0.36235
34.7939	0.482467	0.4875	0.478367	0.488267	0.4767	0.358375	0.358375	0.358575	0.360225	0.361
34.9742	0.4807	0.485967	0.4765	0.4863	0.474467	0.3569	0.3569	0.35665	0.357975	0.359575
35.1545	0.482333	0.487533	0.478267	0.487733	0.476767	0.35805	0.35805	0.3578	0.358875	0.3607
35.3348	0.4811	0.4862	0.477367	0.487033	0.475433	0.35735	0.35735	0.356475	0.358175	0.35905
35.5151	0.4821	0.487167	0.477933	0.4875	0.475967	0.3577	0.3577	0.356925	0.35845	0.359225
35.6953	0.482033	0.486667	0.477733	0.487567	0.475967	0.3566	0.3566	0.35635	0.358325	0.3593
35.8757	0.482267	0.487167	0.4783	0.487767	0.4766	0.356825	0.356825	0.3564	0.358525	0.359
36.0559	0.482	0.487033	0.4776	0.4874	0.4757	0.3566	0.3566	0.355725	0.3577	0.357825
36.2362	0.481033	0.485867	0.476667	0.486233	0.474333	0.3548	0.3548	0.354375	0.3566	0.356625
36.4164	0.4834	0.488	0.479067	0.4886	0.477167	0.356425	0.356425	0.355925	0.3578	0.3591
36.5967	0.482667	0.486767	0.4775	0.487067	0.475767	0.35515	0.35515	0.3548	0.35635	0.35705
36.7769	0.4817	0.486767	0.477467	0.4869	0.475567	0.353975	0.353975	0.35375	0.35585	0.35665
36.9571	0.483033	0.4878	0.478567	0.4884	0.476567	0.355725	0.355725	0.35485	0.356975	0.3574
37.1374	0.4826	0.487133	0.478	0.487967	0.475767	0.354075	0.354075	0.354025	0.355675	0.3565
37.3177	0.4826	0.487233	0.477967	0.487433	0.475633	0.35415	0.35415	0.353575	0.354775	0.3557
37.498	0.482733	0.4871	0.4782	0.4881	0.476067	0.3542	0.3542	0.353525	0.3556	0.356075
37.6783	0.482267	0.4868	0.4778	0.487533	0.4759	0.3534	0.3534	0.35315	0.355	0.35555
37.8586	0.4832	0.487967	0.478167	0.488167	0.475167	0.353675	0.353675	0.352875	0.355075	0.3553
38.0389	0.482367	0.486667	0.4776	0.487567	0.475467	0.352775	0.352775	0.352375	0.35455	0.355025
38.2192	0.483633	0.488333	0.479233	0.488867	0.4771	0.354525	0.354525	0.3539	0.355575	0.3565
38.3995	0.482267	0.487333	0.4776	0.4876	0.474867	0.353375	0.353375	0.3522	0.3544	0.354425
38.5798	0.483	0.4876	0.4787	0.488167	0.476633	0.352775	0.352775	0.352775	0.35455	0.35525
38.7601	0.483933	0.4886	0.479633	0.489467	0.477633	0.354	0.354	0.353625	0.3557	0.3558
38.9404	0.4829	0.4873	0.4783	0.488167	0.475967	0.35265	0.35265	0.352425	0.354175	0.354375
39.1207	0.483167	0.487633	0.4786	0.4882	0.4764	0.352925	0.352925	0.352425	0.3543	0.35505
39.3009	0.4843	0.488667	0.479633	0.488833	0.477533	0.3535	0.3535	0.352925	0.355325	0.355575
39.4813	0.484033	0.488333	0.479367	0.488767	0.4771	0.35335	0.35335	0.3525	0.3549	0.355325
39.6616	0.4839	0.488	0.478933	0.4889	0.476767	0.352925	0.352925	0.3525	0.35435	0.35455
39.8417	0.483933	0.489033	0.480067	0.489833	0.477467	0.3541	0.3541	0.353	0.355375	0.35545
40.022	0.484333	0.489133	0.480367	0.489733	0.4778	0.3539	0.3539	0.353025	0.35505	0.3552
40.2023	0.483533	0.487667	0.478367	0.4881	0.475767	0.352725	0.352725	0.3516	0.35385	0.35375
40.3826	0.4842	0.488267	0.479933	0.4896	0.477533	0.353375	0.353375	0.352725	0.354875	0.355525
40.5629	0.484433	0.488667	0.480333	0.490167	0.477433	0.353725	0.353725	0.352925	0.354725	0.35455
40.7432	0.4842	0.488467	0.479	0.4889	0.4767	0.352725	0.352725	0.352	0.353725	0.354725
40.9235	0.485067	0.488867	0.479733	0.490033	0.477767	0.353575	0.353575	0.3528	0.354875	0.35595
41.1037	0.485033	0.489667	0.480633	0.4905	0.478233	0.354125	0.354125	0.353275	0.355325	0.3556
41.2841	0.4844	0.488933	0.480067	0.489833	0.4774	0.353525	0.353525	0.3526	0.35485	0.355375
41.4642	0.484867	0.4891	0.480233	0.490067	0.478167	0.3536	0.3536	0.35305	0.3552	0.3558
41.6445	0.4853	0.4892	0.4805	0.490433	0.4783	0.353875	0.353875	0.353325	0.35495	0.3551
41.8248	0.485267	0.489533	0.4811	0.490767	0.478	0.35415	0.35415	0.35365	0.35575	0.355475
42.0051	0.484867	0.4893	0.479933	0.489967	0.4774	0.353575	0.353575	0.3525	0.354975	0.3549
42.1854	0.486167	0.489967	0.481367	0.490967	0.478733	0.3544	0.3544	0.35385	0.355775	0.356075
42.3657	0.4861	0.490233	0.481267	0.490933	0.478133	0.3543	0.3543	0.35345	0.35525	0.35595
42.546	0.4854	0.4896	0.4803	0.490167	0.477933	0.35405	0.35405	0.3526	0.354225	0.355225
42.7261	0.486233	0.490267	0.481967	0.4918	0.4796	0.35465	0.35465	0.35405	0.356575	0.356925
42.9064	0.485767	0.49	0.480967	0.490967	0.478333	0.354125	0.354125	0.353175	0.354625	0.3555
43.0867	0.4854	0.4897	0.480767	0.490267	0.477533	0.3542	0.3542	0.353075	0.355275	0.355025
43.2671	0.486067	0.490033	0.4815	0.491633	0.479333	0.354325	0.354325	0.35365	0.3561	0.3563
43.4474	0.485233	0.4897	0.480567	0.490933	0.478067	0.3538	0.3538	0.35335	0.35535	0.35535
43.6276	0.486133	0.4905	0.4815	0.491367	0.478967	0.355125	0.355125	0.3541	0.356325	0.356225
43.8078	0.486367	0.490533	0.4814	0.4913	0.4789	0.35475	0.35475	0.353925	0.35605	0.3566
43.9881	0.4866	0.490633	0.4818	0.491633	0.479533	0.35485	0.35485	0.35405	0.35675	0.3567
44.1684	0.4863	0.4905	0.481667	0.4916	0.479033	0.354575	0.354575	0.353875	0.356175	0.3566
44.3487	0.486333	0.4905	0.481367	0.490867	0.478733	0.354275	0.354275	0.35365	0.35545	0.3559
44.529	0.488033	0.4918	0.483033	0.493	0.480333	0.356075	0.356075	0.35505	0.357475	0.358275
44.7093	0.486967	0.491067	0.4817	0.492067	0.479633	0.354825	0.354825	0.35375	0.356375	0.356625
44.8896	0.4863	0.490567	0.4814	0.491833	0.478867	0.354525	0.354525	0.353475	0.355925	0.356825
45.0699	0.4886	0.4921	0.483933	0.4935	0.480767	0.356375	0.356375	0.35525	0.3576	0.3579
45.2502	0.4871	0.490733	0.4819	0.492	0.479067	0.35495	0.35495	0.3539	0.356025	0.356175
45.4305	0.4869	0.490833	0.482033	0.4921	0.4798	0.355225	0.355225	0.35405	0.356175	0.356675

## Sheet: Fig.2d
Strain	Growth phase	Arg(µM)
WT	Stationary	0.817373
WT	Stationary	0.646471
WT	Stationary	0.78138
argR	Stationary	6.35027
argR	Stationary	4.1271
argR	Stationary	3.04017
WT	Exponential	not detected
WT	Exponential	not detected
WT	Exponential	not detected
argR	Exponential	not detected
argR	Exponential	not detected
argR	Exponential	not detected
WT	Transition	not detected
WT	Transition	not detected
WT	Transition	not detected
argR	Transition	0.117805
argR	Transition	0.215008
argR	Transition	0.270362
WT	Lag	not detected
WT	Lag	not detected
WT	Lag	not detected
argR	Lag	not detected
argR	Lag	not detected
argR	Lag	not detected

## Sheet: Fig.2e
Mutation in hisJ promoter	Median fluorescence	E.coli background genotype
WT	71.325	anc
WT	79.825	anc				Unpaired t test with Welch's correction
WT	87.325	anc			anc_WT vs argR_WT	P value	<0,0001
WT	195.325	ΔargR			anc_WT vs anc_-78Δ	P value	<0,0001
WT	208.325	ΔargR			argR_WT vsarg_-78Δ	P value	<0,0001
WT	212.325	ΔargR			anc_WT vs anc_-78Δ	P value	<0,0001
-78Δ	814.825	anc			anc_-78Δ vs argR_-78Δ	P value	<0,0001
-78Δ	879.325	anc
-78Δ	930.825	anc
-78Δ	1795.83	ΔargR
-78Δ	1885.83	ΔargR
-78Δ	1913.33	ΔargR

## Sheet: Fig.2f
Combination	Growth advantage
EcΔR vs EcA	27.0915
EcΔR vs EcA	27.4715
EcΔR vs EcA	27.2978			Unpaired t test with Welch's correction
EcΔR vs EcA	27.1438			EcΔR vs EcA	vs.	EcΔR H+ vs EcA	P value	<0,0001
EcΔR H+ vs EcA	47.7707
EcΔR H+ vs EcA	47.0795
EcΔR H+ vs EcA	47.978
EcΔR H+ vs EcA	47.3168
EcΔR H+ vs EcΔR	16.642
EcΔR H+ vs EcΔR	16.1527
EcΔR H+ vs EcΔR	16.1386
EcΔR H+ vs EcΔR	16.1862
ECCF269_1vs EcΔR H+	2.55112
ECCF269_1vs EcΔR H+	2.58532
ECCF269_1vs EcΔR H+	2.65738
ECCF269_1vs EcΔR H+	2.39496
ECCF269_1vs EcΔR H+	2.73029
ECCF269_2vs EcΔR H+	2.73156
ECCF269_2vs EcΔR H+	2.67166
ECCF269_2vs EcΔR H+	2.78174
ECCF269_2vs EcΔR H+	2.78292
ECCF269_2vs EcΔR H+	2.23239
ECCF269_3vs EcΔR H+	2.29652
ECCF269_3vs EcΔR H+	2.39174
ECCF269_3vs EcΔR H+	2.48152
ECCF269_3vs EcΔR H+	2.39461
ECCF269_3vs EcΔR H+	2.20984
ECCF269_4vs EcΔR H+	3.20387
ECCF269_4vs EcΔR H+	3.40603
ECCF269_4vs EcΔR H+	3.31125
ECCF269_4vs EcΔR H+	3.27022
ECCF269_4vs EcΔR H+	3.1454

## Sheet: Fig.2h
Strain	Growth advantage
ScΔG vs ScA	17.046
ScΔG vs ScA	15.5796
ScΔG vs ScA	15.7762
ScΔG vs ScA	14.4669
ScΔG vs ScA	16.6762
ScΔG vs ScA	16.2198
ScΔEG vs ScA	74.4143
ScΔEG vs ScA	60.5346
ScΔEG vs ScA	63.7209
ScΔEG vs ScA	82.6971
ScΔEG vs ScA	83.7112		Tukey's multiple comparisons test	Mean Diff,	95,00% CI of diff,	Below threshold?	Summary	Adjusted P Value
ScΔEG vs ScA	64.8472		ScΔGvs ScA vs. ScΔEGvs ScA	-56.21	-64,52 to -47,89	Yes	****	<0,0001
ScΔEG vs ScA	76.7336		ScΔGvs ScA vs. ScΔEGTvs ScA	-74.2	-83,09 to -65,31	Yes	****	<0,0001
ScΔEG vs ScA	70.7046		ScΔEGvs ScA vs. ScΔEGTvs ScA	-17.99	-26,30 to -9,673	Yes	****	<0,0001
ScΔEGT vs ScA	88.4755
ScΔEGT vs ScA	88.1678
ScΔEGT vs ScA	85.6033
ScΔEGT vs ScA	96.4576
ScΔEGT vs ScA	89.2939
ScΔEGT vs ScA	92.955
ScΔEG vs ScΔG	6.71765
ScΔEG vs ScΔG	6.87731
ScΔEG vs ScΔG	6.37245
ScΔEG vs ScΔG	6.62631
ScΔEG vs ScΔG	6.53354
ScΔEG vs ScΔG	6.6099
ScΔEGT vs ScΔEG	2.0805
ScΔEGT vs ScΔEG	2.20383
ScΔEGT vs ScΔEG	2.09104
ScΔEGT vs ScΔEG	2.28403
ScΔEGT vs ScΔEG	2.80368
ScΔEGT vs ScΔEG	3.0437
ScΔEGT vs ScΔEG	2.77471
ScΔEGT vs ScΔEG	2.78004
ScCF269 1 vs ScΔEGT	3.80769
ScCF269 1 vs ScΔEGT	4.96825
ScCF269 1 vs ScΔEGT	4.80455
ScCF269 1 vs ScΔEGT	4.65925
ScCF269 1 vs ScΔEGT	3.59778
ScCF269 2 vs ScΔEGT	5.23151
ScCF269 2 vs ScΔEGT	7.62167
ScCF269 2 vs ScΔEGT	8.13521
ScCF269 2 vs ScΔEGT	7.0364
ScCF269 2 vs ScΔEGT	6.02481
ScCF269 3 vs ScΔEGT	5.00272
ScCF269 3 vs ScΔEGT	5.49277
ScCF269 3 vs ScΔEGT	6.15109
ScCF269 3 vs ScΔEGT	6.05535
ScCF269 3 vs ScΔEGT	4.93031
ScCF269 4 vs ScΔEGT	11.7133
ScCF269 4 vs ScΔEGT	14.2241
ScCF269 4 vs ScΔEGT	14.1123
ScCF269 4 vs ScΔEGT	13.8487
ScCF269 4 vs ScΔEGT	14.522

[truncated: 27 more sheets: Fig.2i, Fig.3a, Fig. 3b,c, Fig.3d, Fig. 4b, Fig.4c and Suppl. Fig. 8 b,d, Fig.4d and Suppl. Fig. 8 c,e, Fig.4f and Suppl. Fig. 9a, Fig.4 g,h,i, Fig.4k, Fig.4l, Fig.5a, Fig.5b, Fig.5c,d, Fig.5e,f, Fig.5g,h, Suppl. Fig.1a, Suppl. Fig.1b, Suppl. Fig.1d, Suppl. Fig. 2f,g …]
